# Supplementary material for: Characterization of the Brassica napus Flavonol Synthase Gene Family Reveals Bifunctional Flavonol Synthases
Source: Front Plant Sci. 2021 Oct 13;12:733762. doi: 10.3389/fpls.2021.733762 (PMC8548573; doi:10.3389/fpls.2021.733762)
Supplement: Supplementary File 2 — 3D secondary structure models used in this work. [file Data_Sheet_2.ZIP]

Archive with 7 entries (6 files):
- Supplementary_File_S2/
- Supplementary_File_S2/AthF3H.pdb
- Supplementary_File_S2/AthFLS1.pdb
- Supplementary_File_S2/BnaFLS1-1.pdb
- Supplementary_File_S2/BnaFLS1-2.pdb
- Supplementary_File_S2/BnaFLS3-3.pdb
- Supplementary_File_S2/BnaFLS3-4.pdb
