# Supplementary material for: Characterization of the Brassica napus Flavonol Synthase Gene Family Reveals Bifunctional Flavonol Synthases
Source: Front Plant Sci. 2021 Oct 13;12:733762. doi: 10.3389/fpls.2021.733762 (PMC8548573; doi:10.3389/fpls.2021.733762)
Supplement: Supplementary File 2 — 3D secondary structure models used in this work. [file Data_Sheet_2.ZIP › Supplementary_File_S2/AthF3H.pdb]

ATOM      1  N   MET A   1      45.722  45.313  46.295  1.00  3.91              
ATOM      2  CA  MET A   1      47.078  45.841  46.125  1.00  3.91              
ATOM      3  HA  MET A   1      47.756  44.990  46.063  1.00  3.91              
ATOM      4  CB  MET A   1      47.170  46.635  44.809  1.00  3.91              
ATOM      5  HB1 MET A   1      48.095  47.208  44.783  1.00  3.91              
ATOM      6  HB2 MET A   1      46.339  47.339  44.752  1.00  3.91              
ATOM      7  CG  MET A   1      47.150  45.725  43.573  1.00  3.91              
ATOM      8  HG1 MET A   1      47.166  46.358  42.685  1.00  3.91              
ATOM      9  HG2 MET A   1      46.210  45.173  43.567  1.00  3.91              
ATOM     10  SD  MET A   1      48.513  44.525  43.436  1.00  3.91              
ATOM     11  CE  MET A   1      49.961  45.616  43.365  1.00  3.91              
ATOM     12  HE1 MET A   1      50.861  45.018  43.215  1.00  3.91              
ATOM     13  HE2 MET A   1      49.857  46.321  42.540  1.00  3.91              
ATOM     14  HE3 MET A   1      50.063  46.165  44.302  1.00  3.91              
ATOM     15  C   MET A   1      47.550  46.654  47.337  1.00  3.91              
ATOM     16  O   MET A   1      48.583  47.331  47.277  1.00  3.91              
ATOM     17  N   ALA A   2      46.805  46.576  48.443  1.00  3.40              
ATOM     18  H   ALA A   2      45.983  45.996  48.351  1.00  3.40              
ATOM     19  CA  ALA A   2      47.214  46.967  49.794  1.00  3.40              
ATOM     20  HA  ALA A   2      47.388  48.044  49.805  1.00  3.40              
ATOM     21  CB  ALA A   2      46.036  46.637  50.725  1.00  3.40              
ATOM     22  HB1 ALA A   2      46.220  47.001  51.733  1.00  3.40              
ATOM     23  HB2 ALA A   2      45.128  47.114  50.353  1.00  3.40              
ATOM     24  HB3 ALA A   2      45.881  45.557  50.760  1.00  3.40              
ATOM     25  C   ALA A   2      48.529  46.263  50.208  1.00  3.40              
ATOM     26  O   ALA A   2      48.929  45.266  49.602  1.00  3.40              
ATOM     27  N   PRO A   3      49.234  46.732  51.249  1.00  3.25              
ATOM     28  CD  PRO A   3      48.808  47.670  52.274  1.00  3.25              
ATOM     29  HD1 PRO A   3      48.093  47.185  52.938  1.00  3.25              
ATOM     30  HD2 PRO A   3      48.340  48.554  51.851  1.00  3.25              
ATOM     31  CG  PRO A   3      50.062  48.023  53.076  1.00  3.25              
ATOM     32  HG1 PRO A   3      49.953  47.680  54.103  1.00  3.25              
ATOM     33  HG2 PRO A   3      50.229  49.096  53.063  1.00  3.25              
ATOM     34  CB  PRO A   3      51.218  47.286  52.395  1.00  3.25              
ATOM     35  HB1 PRO A   3      51.928  46.887  53.120  1.00  3.25              
ATOM     36  HB2 PRO A   3      51.725  47.971  51.713  1.00  3.25              
ATOM     37  CA  PRO A   3      50.542  46.184  51.580  1.00  3.25              
ATOM     38  HA  PRO A   3      51.122  46.005  50.674  1.00  3.25              
ATOM     39  C   PRO A   3      50.446  44.864  52.362  1.00  3.25              
ATOM     40  O   PRO A   3      51.388  44.067  52.346  1.00  3.25              
ATOM     41  N   GLY A   4      49.312  44.658  53.037  1.00  3.28              
ATOM     42  H   GLY A   4      48.608  45.373  52.948  1.00  3.28              
ATOM     43  CA  GLY A   4      49.144  43.739  54.154  1.00  3.28              
ATOM     44  HA1 GLY A   4      49.836  42.901  54.063  1.00  3.28              
ATOM     45  HA2 GLY A   4      48.127  43.345  54.147  1.00  3.28              
ATOM     46  C   GLY A   4      49.388  44.429  55.487  1.00  3.28              
ATOM     47  O   GLY A   4      49.828  45.579  55.545  1.00  3.28              
ATOM     48  N   THR A   5      49.095  43.706  56.556  1.00  3.16              
ATOM     49  H   THR A   5      48.669  42.798  56.432  1.00  3.16              
ATOM     50  CA  THR A   5      49.061  44.212  57.928  1.00  3.16              
ATOM     51  HA  THR A   5      49.590  45.163  57.982  1.00  3.16              
ATOM     52  CB  THR A   5      47.620  44.482  58.367  1.00  3.16              
ATOM     53  HB  THR A   5      47.575  44.558  59.453  1.00  3.16              
ATOM     54  CG2 THR A   5      47.082  45.775  57.751  1.00  3.16              
ATOM     55 1HG2 THR A   5      46.042  45.899  58.049  1.00  3.16              
ATOM     56 2HG2 THR A   5      47.666  46.621  58.111  1.00  3.16              
ATOM     57 3HG2 THR A   5      47.134  45.732  56.664  1.00  3.16              
ATOM     58  OG1 THR A   5      46.767  43.463  57.909  1.00  3.16              
ATOM     59  HG1 THR A   5      46.271  43.199  58.728  1.00  3.16              
ATOM     60  C   THR A   5      49.806  43.229  58.803  1.00  3.16              
ATOM     61  O   THR A   5      49.481  42.046  58.909  1.00  3.16              
ATOM     62  N   LEU A   6      50.964  43.686  59.269  1.00  3.17              
ATOM     63  H   LEU A   6      51.123  44.681  59.235  1.00  3.17              
ATOM     64  CA  LEU A   6      52.059  42.823  59.728  1.00  3.17              
ATOM     65  HA  LEU A   6      52.007  41.878  59.186  1.00  3.17              
ATOM     66  CB  LEU A   6      53.391  43.468  59.386  1.00  3.17              
ATOM     67  HB1 LEU A   6      54.184  42.735  59.548  1.00  3.17              
ATOM     68  HB2 LEU A   6      53.559  44.323  60.042  1.00  3.17              
ATOM     69  CG  LEU A   6      53.391  43.937  57.919  1.00  3.17              
ATOM     70  HG  LEU A   6      52.746  44.810  57.811  1.00  3.17              
ATOM     71  CD1 LEU A   6      54.793  44.372  57.611  1.00  3.17              
ATOM     72 1HD1 LEU A   6      54.800  44.887  56.658  1.00  3.17              
ATOM     73 2HD1 LEU A   6      55.103  45.074  58.373  1.00  3.17              
ATOM     74 3HD1 LEU A   6      55.468  43.519  57.607  1.00  3.17              
ATOM     75  CD2 LEU A   6      52.982  42.894  56.871  1.00  3.17              
ATOM     76 1HD2 LEU A   6      53.058  43.325  55.875  1.00  3.17              
ATOM     77 2HD2 LEU A   6      53.624  42.018  56.956  1.00  3.17              
ATOM     78 3HD2 LEU A   6      51.950  42.583  57.014  1.00  3.17              
ATOM     79  C   LEU A   6      51.877  42.447  61.199  1.00  3.17              
ATOM     80  O   LEU A   6      52.507  41.509  61.685  1.00  3.17              
ATOM     81  N   THR A   7      50.930  43.105  61.870  1.00  3.12              
ATOM     82  H   THR A   7      50.462  43.890  61.417  1.00  3.12              
ATOM     83  CA  THR A   7      50.273  42.572  63.060  1.00  3.12              
ATOM     84  HA  THR A   7      51.021  42.386  63.826  1.00  3.12              
ATOM     85  CB  THR A   7      49.226  43.561  63.610  1.00  3.12              
ATOM     86  HB  THR A   7      48.385  43.604  62.921  1.00  3.12              
ATOM     87  CG2 THR A   7      48.704  43.210  65.003  1.00  3.12              
ATOM     88 1HG2 THR A   7      48.097  44.033  65.383  1.00  3.12              
ATOM     89 2HG2 THR A   7      48.078  42.320  64.953  1.00  3.12              
ATOM     90 3HG2 THR A   7      49.538  43.028  65.676  1.00  3.12              
ATOM     91  OG1 THR A   7      49.774  44.849  63.692  1.00  3.12              
ATOM     92  HG1 THR A   7      49.637  45.223  62.798  1.00  3.12              
ATOM     93  C   THR A   7      49.548  41.256  62.798  1.00  3.12              
ATOM     94  O   THR A   7      49.414  40.442  63.709  1.00  3.12              
ATOM     95  N   GLU A   8      49.115  41.010  61.559  1.00  3.56              
ATOM     96  H   GLU A   8      49.269  41.707  60.839  1.00  3.56              
ATOM     97  CA  GLU A   8      48.247  39.881  61.219  1.00  3.56              
ATOM     98  HA  GLU A   8      47.971  39.372  62.143  1.00  3.56              
ATOM     99  CB  GLU A   8      46.919  40.382  60.622  1.00  3.56              
ATOM    100  HB1 GLU A   8      46.354  39.509  60.294  1.00  3.56              
ATOM    101  HB2 GLU A   8      47.119  40.987  59.739  1.00  3.56              
ATOM    102  CG  GLU A   8      46.039  41.143  61.647  1.00  3.56              
ATOM    103  HG1 GLU A   8      46.406  40.962  62.659  1.00  3.56              
ATOM    104  HG2 GLU A   8      45.032  40.722  61.600  1.00  3.56              
ATOM    105  CD  GLU A   8      45.923  42.656  61.396  1.00  3.56              
ATOM    106  OE1 GLU A   8      45.947  43.446  62.373  1.00  3.56              
ATOM    107  OE2 GLU A   8      45.738  43.041  60.221  1.00  3.56              
ATOM    108  C   GLU A   8      48.904  38.766  60.385  1.00  3.56              
ATOM    109  O   GLU A   8      48.458  37.620  60.421  1.00  3.56              
ATOM    110  N   LEU A   9      50.045  39.034  59.752  1.00  3.62              
ATOM    111  H   LEU A   9      50.323  40.005  59.707  1.00  3.62              
ATOM    112  CA  LEU A   9      50.947  38.015  59.188  1.00  3.62              
ATOM    113  HA  LEU A   9      50.333  37.255  58.703  1.00  3.62              
ATOM    114  CB  LEU A   9      51.795  38.756  58.128  1.00  3.62              
ATOM    115  HB1 LEU A   9      52.488  39.424  58.644  1.00  3.62              
ATOM    116  HB2 LEU A   9      51.118  39.380  57.541  1.00  3.62              
ATOM    117  CG  LEU A   9      52.600  37.898  57.132  1.00  3.62              
ATOM    118  HG  LEU A   9      53.428  37.408  57.639  1.00  3.62              
ATOM    119  CD1 LEU A   9      51.740  36.838  56.441  1.00  3.62              
ATOM    120 1HD1 LEU A   9      52.316  36.343  55.660  1.00  3.62              
ATOM    121 2HD1 LEU A   9      51.444  36.079  57.164  1.00  3.62              
ATOM    122 3HD1 LEU A   9      50.851  37.296  56.007  1.00  3.62              
ATOM    123  CD2 LEU A   9      53.180  38.807  56.044  1.00  3.62              
ATOM    124 1HD2 LEU A   9      53.836  38.227  55.396  1.00  3.62              
ATOM    125 2HD2 LEU A   9      52.376  39.246  55.452  1.00  3.62              
ATOM    126 3HD2 LEU A   9      53.764  39.602  56.508  1.00  3.62              
ATOM    127  C   LEU A   9      51.800  37.306  60.278  1.00  3.62              
ATOM    128  O   LEU A   9      52.820  36.684  59.980  1.00  3.62              
ATOM    129  N   ALA A  10      51.428  37.440  61.554  1.00  4.43              
ATOM    130  H   ALA A  10      50.555  37.917  61.723  1.00  4.43              
ATOM    131  CA  ALA A  10      52.262  37.171  62.728  1.00  4.43              
ATOM    132  HA  ALA A  10      53.232  37.630  62.533  1.00  4.43              
ATOM    133  CB  ALA A  10      51.633  37.935  63.902  1.00  4.43              
ATOM    134  HB1 ALA A  10      52.263  37.846  64.788  1.00  4.43              
ATOM    135  HB2 ALA A  10      51.554  38.993  63.648  1.00  4.43              
ATOM    136  HB3 ALA A  10      50.641  37.537  64.123  1.00  4.43              
ATOM    137  C   ALA A  10      52.569  35.693  63.087  1.00  4.43              
ATOM    138  O   ALA A  10      52.889  35.389  64.241  1.00  4.43              
ATOM    139  N   GLY A  11      52.469  34.763  62.136  1.00  4.35              
ATOM    140  H   GLY A  11      52.305  35.067  61.185  1.00  4.35              
ATOM    141  CA  GLY A  11      52.412  33.331  62.427  1.00  4.35              
ATOM    142  HA1 GLY A  11      51.376  33.053  62.618  1.00  4.35              
ATOM    143  HA2 GLY A  11      52.987  33.111  63.327  1.00  4.35              
ATOM    144  C   GLY A  11      52.941  32.431  61.315  1.00  4.35              
ATOM    145  O   GLY A  11      52.214  31.638  60.724  1.00  4.35              
ATOM    146  N   GLU A  12      54.232  32.571  61.033  1.00  3.78              
ATOM    147  H   GLU A  12      54.774  33.224  61.580  1.00  3.78              
ATOM    148  CA  GLU A  12      54.925  31.903  59.936  1.00  3.78              
ATOM    149  HA  GLU A  12      54.400  30.985  59.667  1.00  3.78              
ATOM    150  CB  GLU A  12      54.958  32.865  58.725  1.00  3.78              
ATOM    151  HB1 GLU A  12      55.988  33.104  58.454  1.00  3.78              
ATOM    152  HB2 GLU A  12      54.479  33.810  58.991  1.00  3.78              
ATOM    153  CG  GLU A  12      54.230  32.309  57.495  1.00  3.78              
ATOM    154  HG1 GLU A  12      53.989  33.151  56.842  1.00  3.78              
ATOM    155  HG2 GLU A  12      53.290  31.844  57.799  1.00  3.78              
ATOM    156  CD  GLU A  12      55.082  31.308  56.709  1.00  3.78              
ATOM    157  OE1 GLU A  12      55.913  30.576  57.307  1.00  3.78              
ATOM    158  OE2 GLU A  12      54.988  31.285  55.459  1.00  3.78              
ATOM    159  C   GLU A  12      56.346  31.542  60.381  1.00  3.78              
ATOM    160  O   GLU A  12      57.012  32.302  61.085  1.00  3.78              
ATOM    161  N   SER A  13      56.819  30.368  59.966  1.00  3.87              
ATOM    162  H   SER A  13      56.284  29.885  59.251  1.00  3.87              
ATOM    163  CA  SER A  13      58.110  29.815  60.386  1.00  3.87              
ATOM    164  HA  SER A  13      58.232  29.984  61.456  1.00  3.87              
ATOM    165  CB  SER A  13      58.114  28.303  60.136  1.00  3.87              
ATOM    166  HB1 SER A  13      58.055  28.113  59.063  1.00  3.87              
ATOM    167  HB2 SER A  13      57.246  27.852  60.620  1.00  3.87              
ATOM    168  OG  SER A  13      59.287  27.708  60.654  1.00  3.87              
ATOM    169  HG  SER A  13      60.020  28.337  60.557  1.00  3.87              
ATOM    170  C   SER A  13      59.313  30.434  59.675  1.00  3.87              
ATOM    171  O   SER A  13      60.447  30.218  60.100  1.00  3.87              
ATOM    172  N   LYS A  14      59.081  31.157  58.578  1.00  3.72              
ATOM    173  H   LYS A  14      58.111  31.263  58.297  1.00  3.72              
ATOM    174  CA  LYS A  14      60.071  31.988  57.887  1.00  3.72              
ATOM    175  HA  LYS A  14      60.679  32.486  58.646  1.00  3.72              
ATOM    176  CB  LYS A  14      61.027  31.147  57.000  1.00  3.72              
ATOM    177  HB1 LYS A  14      61.429  30.318  57.582  1.00  3.72              
ATOM    178  HB2 LYS A  14      61.873  31.783  56.748  1.00  3.72              
ATOM    179  CG  LYS A  14      60.489  30.607  55.662  1.00  3.72              
ATOM    180  HG1 LYS A  14      61.343  30.297  55.058  1.00  3.72              
ATOM    181  HG2 LYS A  14      60.014  31.421  55.115  1.00  3.72              
ATOM    182  CD  LYS A  14      59.545  29.395  55.776  1.00  3.72              
ATOM    183  HD1 LYS A  14      59.096  29.335  56.766  1.00  3.72              
ATOM    184  HD2 LYS A  14      60.127  28.484  55.626  1.00  3.72              
ATOM    185  CE  LYS A  14      58.430  29.461  54.728  1.00  3.72              
ATOM    186  HE1 LYS A  14      57.902  28.503  54.711  1.00  3.72              
ATOM    187  HE2 LYS A  14      58.869  29.637  53.743  1.00  3.72              
ATOM    188  NZ  LYS A  14      57.478  30.538  55.071  1.00  3.72              
ATOM    189  HZ1 LYS A  14      56.676  30.646  54.457  1.00  3.72              
ATOM    190  HZ2 LYS A  14      56.992  30.347  55.950  1.00  3.72              
ATOM    191  HZ3 LYS A  14      57.908  31.445  55.229  1.00  3.72              
ATOM    192  C   LYS A  14      59.324  33.060  57.114  1.00  3.72              
ATOM    193  O   LYS A  14      58.261  32.765  56.563  1.00  3.72              
ATOM    194  N   LEU A  15      59.817  34.288  57.113  1.00  3.47              
ATOM    195  H   LEU A  15      60.760  34.439  57.454  1.00  3.47              
ATOM    196  CA  LEU A  15      59.057  35.408  56.582  1.00  3.47              
ATOM    197  HA  LEU A  15      58.040  35.329  56.973  1.00  3.47              
ATOM    198  CB  LEU A  15      59.635  36.739  57.076  1.00  3.47              
ATOM    199  HB1 LEU A  15      59.323  37.531  56.395  1.00  3.47              
ATOM    200  HB2 LEU A  15      60.727  36.707  57.079  1.00  3.47              
ATOM    201  CG  LEU A  15      59.091  37.070  58.480  1.00  3.47              
ATOM    202  HG  LEU A  15      58.001  37.051  58.461  1.00  3.47              
ATOM    203  CD1 LEU A  15      59.592  36.121  59.572  1.00  3.47              
ATOM    204 1HD1 LEU A  15      59.423  36.569  60.545  1.00  3.47              
ATOM    205 2HD1 LEU A  15      59.043  35.180  59.529  1.00  3.47              
ATOM    206 3HD1 LEU A  15      60.656  35.934  59.451  1.00  3.47              
ATOM    207  CD2 LEU A  15      59.527  38.468  58.858  1.00  3.47              
ATOM    208 1HD2 LEU A  15      59.021  38.776  59.773  1.00  3.47              
ATOM    209 2HD2 LEU A  15      60.604  38.464  59.009  1.00  3.47              
ATOM    210 3HD2 LEU A  15      59.266  39.176  58.073  1.00  3.47              
ATOM    211  C   LEU A  15      58.911  35.307  55.065  1.00  3.47              
ATOM    212  O   LEU A  15      59.654  34.605  54.376  1.00  3.47              
ATOM    213  N   ASN A  16      57.896  35.988  54.540  1.00  3.43              
ATOM    214  H   ASN A  16      57.328  36.570  55.135  1.00  3.43              
ATOM    215  CA  ASN A  16      57.732  36.076  53.105  1.00  3.43              
ATOM    216  HA  ASN A  16      57.766  35.059  52.708  1.00  3.43              
ATOM    217  CB  ASN A  16      56.338  36.643  52.790  1.00  3.43              
ATOM    218  HB1 ASN A  16      56.165  37.550  53.359  1.00  3.43              
ATOM    219  HB2 ASN A  16      55.580  35.922  53.096  1.00  3.43              
ATOM    220  CG  ASN A  16      56.171  36.954  51.314  1.00  3.43              
ATOM    221  OD1 ASN A  16      56.618  37.973  50.820  1.00  3.43              
ATOM    222  ND2 ASN A  16      55.576  36.069  50.549  1.00  3.43              
ATOM    223 1HD2 ASN A  16      55.163  35.248  50.955  1.00  3.43              
ATOM    224 2HD2 ASN A  16      55.450  36.304  49.579  1.00  3.43              
ATOM    225  C   ASN A  16      58.919  36.830  52.473  1.00  3.43              
ATOM    226  O   ASN A  16      59.457  37.760  53.070  1.00  3.43              
ATOM    227  N   SER A  17      59.319  36.451  51.255  1.00  3.48              
ATOM    228  H   SER A  17      58.868  35.657  50.829  1.00  3.48              
ATOM    229  CA  SER A  17      60.498  37.017  50.582  1.00  3.48              
ATOM    230  HA  SER A  17      61.385  36.736  51.152  1.00  3.48              
ATOM    231  CB  SER A  17      60.627  36.419  49.176  1.00  3.48              
ATOM    232  HB1 SER A  17      59.812  36.780  48.547  1.00  3.48              
ATOM    233  HB2 SER A  17      60.566  35.332  49.240  1.00  3.48              
ATOM    234  OG  SER A  17      61.864  36.760  48.586  1.00  3.48              
ATOM    235  HG  SER A  17      62.038  37.704  48.685  1.00  3.48              
ATOM    236  C   SER A  17      60.478  38.544  50.471  1.00  3.48              
ATOM    237  O   SER A  17      61.517  39.174  50.620  1.00  3.48              
ATOM    238  N   LYS A  18      59.292  39.140  50.304  1.00  3.40              
ATOM    239  H   LYS A  18      58.467  38.550  50.292  1.00  3.40              
ATOM    240  CA  LYS A  18      59.070  40.591  50.251  1.00  3.40              
ATOM    241  HA  LYS A  18      59.600  41.001  49.389  1.00  3.40              
ATOM    242  CB  LYS A  18      57.549  40.789  50.058  1.00  3.40              
ATOM    243  HB1 LYS A  18      57.069  40.512  50.995  1.00  3.40              
ATOM    244  HB2 LYS A  18      57.203  40.095  49.290  1.00  3.40              
ATOM    245  CG  LYS A  18      57.041  42.183  49.652  1.00  3.40              
ATOM    246  HG1 LYS A  18      57.278  42.367  48.602  1.00  3.40              
ATOM    247  HG2 LYS A  18      57.525  42.945  50.252  1.00  3.40              
ATOM    248  CD  LYS A  18      55.515  42.247  49.870  1.00  3.40              
ATOM    249  HD1 LYS A  18      55.290  41.992  50.906  1.00  3.40              
ATOM    250  HD2 LYS A  18      55.033  41.515  49.220  1.00  3.40              
ATOM    251  CE  LYS A  18      54.946  43.639  49.573  1.00  3.40              
ATOM    252  HE1 LYS A  18      55.140  43.873  48.526  1.00  3.40              
ATOM    253  HE2 LYS A  18      55.476  44.387  50.161  1.00  3.40              
ATOM    254  NZ  LYS A  18      53.489  43.730  49.859  1.00  3.40              
ATOM    255  HZ1 LYS A  18      53.164  44.655  49.624  1.00  3.40              
ATOM    256  HZ2 LYS A  18      52.971  43.067  49.296  1.00  3.40              
ATOM    257  HZ3 LYS A  18      53.286  43.626  50.852  1.00  3.40              
ATOM    258  C   LYS A  18      59.579  41.345  51.482  1.00  3.40              
ATOM    259  O   LYS A  18      59.686  42.559  51.445  1.00  3.40              
ATOM    260  N   PHE A  19      59.858  40.654  52.579  1.00  3.41              
ATOM    261  H   PHE A  19      59.766  39.648  52.530  1.00  3.41              
ATOM    262  CA  PHE A  19      60.249  41.211  53.870  1.00  3.41              
ATOM    263  HA  PHE A  19      60.188  42.299  53.842  1.00  3.41              
ATOM    264  CB  PHE A  19      59.271  40.697  54.943  1.00  3.41              
ATOM    265  HB1 PHE A  19      59.522  41.168  55.894  1.00  3.41              
ATOM    266  HB2 PHE A  19      59.425  39.625  55.072  1.00  3.41              
ATOM    267  CG  PHE A  19      57.795  40.937  54.656  1.00  3.41              
ATOM    268  CD1 PHE A  19      57.126  42.022  55.242  1.00  3.41              
ATOM    269  HD1 PHE A  19      57.657  42.706  55.889  1.00  3.41              
ATOM    270  CE1 PHE A  19      55.763  42.228  54.977  1.00  3.41              
ATOM    271  HE1 PHE A  19      55.265  43.078  55.398  1.00  3.41              
ATOM    272  CZ  PHE A  19      55.050  41.361  54.138  1.00  3.41              
ATOM    273  HZ  PHE A  19      54.000  41.537  53.946  1.00  3.41              
ATOM    274  CE2 PHE A  19      55.714  40.285  53.539  1.00  3.41              
ATOM    275  HE2 PHE A  19      55.180  39.628  52.867  1.00  3.41              
ATOM    276  CD2 PHE A  19      57.080  40.076  53.802  1.00  3.41              
ATOM    277  HD2 PHE A  19      57.592  39.259  53.327  1.00  3.41              
ATOM    278  C   PHE A  19      61.699  40.858  54.225  1.00  3.41              
ATOM    279  O   PHE A  19      62.176  41.293  55.274  1.00  3.41              
ATOM    280  N   VAL A  20      62.422  40.127  53.359  1.00  3.49              
ATOM    281  H   VAL A  20      62.013  39.860  52.470  1.00  3.49              
ATOM    282  CA  VAL A  20      63.886  40.082  53.473  1.00  3.49              
ATOM    283  HA  VAL A  20      64.134  40.116  54.535  1.00  3.49              
ATOM    284  CB  VAL A  20      64.535  38.779  52.951  1.00  3.49              
ATOM    285  HB  VAL A  20      65.509  38.711  53.437  1.00  3.49              
ATOM    286  CG1 VAL A  20      63.746  37.534  53.378  1.00  3.49              
ATOM    287 1HG1 VAL A  20      64.309  36.636  53.125  1.00  3.49              
ATOM    288 2HG1 VAL A  20      63.580  37.556  54.455  1.00  3.49              
ATOM    289 3HG1 VAL A  20      62.784  37.507  52.868  1.00  3.49              
ATOM    290  CG2 VAL A  20      64.816  38.715  51.448  1.00  3.49              
ATOM    291 1HG2 VAL A  20      65.518  39.499  51.164  1.00  3.49              
ATOM    292 2HG2 VAL A  20      65.261  37.754  51.192  1.00  3.49              
ATOM    293 3HG2 VAL A  20      63.901  38.848  50.881  1.00  3.49              
ATOM    294  C   VAL A  20      64.463  41.338  52.846  1.00  3.49              
ATOM    295  O   VAL A  20      64.003  41.786  51.798  1.00  3.49              
ATOM    296  N   ARG A  21      65.447  41.936  53.513  1.00  3.44              
ATOM    297  H   ARG A  21      65.717  41.560  54.419  1.00  3.44              
ATOM    298  CA  ARG A  21      66.287  42.987  52.943  1.00  3.44              
ATOM    299  HA  ARG A  21      65.655  43.746  52.485  1.00  3.44              
ATOM    300  CB  ARG A  21      67.094  43.600  54.103  1.00  3.44              
ATOM    301  HB1 ARG A  21      67.782  42.840  54.479  1.00  3.44              
ATOM    302  HB2 ARG A  21      66.415  43.852  54.919  1.00  3.44              
ATOM    303  CG  ARG A  21      67.916  44.853  53.768  1.00  3.44              
ATOM    304  HG1 ARG A  21      68.528  44.664  52.887  1.00  3.44              
ATOM    305  HG2 ARG A  21      68.590  45.005  54.610  1.00  3.44              
ATOM    306  CD  ARG A  21      67.102  46.151  53.586  1.00  3.44              
ATOM    307  HD1 ARG A  21      67.422  46.863  54.347  1.00  3.44              
ATOM    308  HD2 ARG A  21      66.042  45.940  53.740  1.00  3.44              
ATOM    309  NE  ARG A  21      67.281  46.742  52.246  1.00  3.44              
ATOM    310  HE  ARG A  21      67.151  46.123  51.446  1.00  3.44              
ATOM    311  CZ  ARG A  21      67.488  47.993  51.883  1.00  3.44              
ATOM    312  NH1 ARG A  21      67.639  48.980  52.718  1.00  3.44              
ATOM    313 1HH1 ARG A  21      67.996  48.769  53.652  1.00  3.44              
ATOM    314 2HH1 ARG A  21      67.845  49.890  52.363  1.00  3.44              
ATOM    315  NH2 ARG A  21      67.562  48.291  50.624  1.00  3.44              
ATOM    316 1HH2 ARG A  21      67.629  47.498  49.966  1.00  3.44              
ATOM    317 2HH2 ARG A  21      67.844  49.186  50.296  1.00  3.44              
ATOM    318  C   ARG A  21      67.182  42.378  51.864  1.00  3.44              
ATOM    319  O   ARG A  21      67.761  41.305  52.034  1.00  3.44              
ATOM    320  N   ASP A  22      67.309  43.106  50.770  1.00  3.80              
ATOM    321  H   ASP A  22      66.738  43.937  50.679  1.00  3.80              
ATOM    322  CA  ASP A  22      68.316  42.916  49.735  1.00  3.80              
ATOM    323  HA  ASP A  22      68.112  41.951  49.268  1.00  3.80              
ATOM    324  CB  ASP A  22      68.147  43.989  48.632  1.00  3.80              
ATOM    325  HB1 ASP A  22      67.322  43.680  47.989  1.00  3.80              
ATOM    326  HB2 ASP A  22      69.046  44.018  48.014  1.00  3.80              
ATOM    327  CG  ASP A  22      67.824  45.397  49.152  1.00  3.80              
ATOM    328  OD1 ASP A  22      68.604  46.352  48.974  1.00  3.80              
ATOM    329  OD2 ASP A  22      66.786  45.581  49.829  1.00  3.80              
ATOM    330  C   ASP A  22      69.761  42.826  50.297  1.00  3.80              
ATOM    331  O   ASP A  22      70.139  43.322  51.383  1.00  3.80              
ATOM    332  N   GLU A  23      70.583  42.104  49.537  1.00  4.19              
ATOM    333  H   GLU A  23      70.262  41.752  48.648  1.00  4.19              
ATOM    334  CA  GLU A  23      71.968  41.860  49.896  1.00  4.19              
ATOM    335  HA  GLU A  23      71.999  41.784  50.981  1.00  4.19              
ATOM    336  CB  GLU A  23      72.459  40.493  49.400  1.00  4.19              
ATOM    337  HB1 GLU A  23      71.826  39.738  49.870  1.00  4.19              
ATOM    338  HB2 GLU A  23      73.475  40.354  49.773  1.00  4.19              
ATOM    339  CG  GLU A  23      72.453  40.257  47.881  1.00  4.19              
ATOM    340  HG1 GLU A  23      73.125  40.974  47.406  1.00  4.19              
ATOM    341  HG2 GLU A  23      71.442  40.422  47.500  1.00  4.19              
ATOM    342  CD  GLU A  23      72.904  38.828  47.520  1.00  4.19              
ATOM    343  OE1 GLU A  23      73.220  38.050  48.453  1.00  4.19              
ATOM    344  OE2 GLU A  23      72.916  38.512  46.309  1.00  4.19              
ATOM    345  C   GLU A  23      72.886  43.026  49.506  1.00  4.19              
ATOM    346  O   GLU A  23      72.867  43.523  48.387  1.00  4.19              
ATOM    347  N   ASP A  24      73.632  43.457  50.525  1.00  4.38              
ATOM    348  H   ASP A  24      73.575  42.874  51.341  1.00  4.38              
ATOM    349  CA  ASP A  24      74.340  44.731  50.737  1.00  4.38              
ATOM    350  HA  ASP A  24      75.398  44.516  50.887  1.00  4.38              
ATOM    351  CB  ASP A  24      74.243  45.752  49.585  1.00  4.38              
ATOM    352  HB1 ASP A  24      73.197  45.923  49.326  1.00  4.38              
ATOM    353  HB2 ASP A  24      74.777  45.377  48.711  1.00  4.38              
ATOM    354  CG  ASP A  24      74.860  47.078  50.026  1.00  4.38              
ATOM    355  OD1 ASP A  24      76.101  47.156  50.185  1.00  4.38              
ATOM    356  OD2 ASP A  24      74.107  47.971  50.476  1.00  4.38              
ATOM    357  C   ASP A  24      73.809  45.347  52.039  1.00  4.38              
ATOM    358  O   ASP A  24      74.596  45.705  52.921  1.00  4.38              
ATOM    359  N   GLU A  25      72.484  45.357  52.229  1.00  4.42              
ATOM    360  H   GLU A  25      71.880  45.052  51.471  1.00  4.42              
ATOM    361  CA  GLU A  25      71.882  45.856  53.464  1.00  4.42              
ATOM    362  HA  GLU A  25      72.617  46.518  53.923  1.00  4.42              
ATOM    363  CB  GLU A  25      70.670  46.771  53.214  1.00  4.42              
ATOM    364  HB1 GLU A  25      69.951  46.622  54.014  1.00  4.42              
ATOM    365  HB2 GLU A  25      70.196  46.487  52.273  1.00  4.42              
ATOM    366  CG  GLU A  25      71.022  48.278  53.179  1.00  4.42              
ATOM    367  HG1 GLU A  25      70.463  48.738  52.361  1.00  4.42              
ATOM    368  HG2 GLU A  25      72.081  48.415  52.950  1.00  4.42              
ATOM    369  CD  GLU A  25      70.650  49.021  54.482  1.00  4.42              
ATOM    370  OE1 GLU A  25      69.435  49.086  54.790  1.00  4.42              
ATOM    371  OE2 GLU A  25      71.549  49.571  55.170  1.00  4.42              
ATOM    372  C   GLU A  25      71.685  44.811  54.567  1.00  4.42              
ATOM    373  O   GLU A  25      71.832  45.139  55.759  1.00  4.42              
ATOM    374  N   ARG A  26      71.525  43.530  54.199  1.00  5.29              
ATOM    375  H   ARG A  26      71.318  43.319  53.224  1.00  5.29              
ATOM    376  CA  ARG A  26      71.658  42.440  55.196  1.00  5.29              
ATOM    377  HA  ARG A  26      70.874  42.626  55.930  1.00  5.29              
ATOM    378  CB  ARG A  26      71.268  41.096  54.542  1.00  5.29              
ATOM    379  HB1 ARG A  26      72.016  40.765  53.828  1.00  5.29              
ATOM    380  HB2 ARG A  26      70.359  41.277  53.964  1.00  5.29              
ATOM    381  CG  ARG A  26      70.934  39.944  55.504  1.00  5.29              
ATOM    382  HG1 ARG A  26      70.410  39.185  54.919  1.00  5.29              
ATOM    383  HG2 ARG A  26      70.251  40.292  56.280  1.00  5.29              
ATOM    384  CD  ARG A  26      72.164  39.290  56.152  1.00  5.29              
ATOM    385  HD1 ARG A  26      72.444  39.848  57.049  1.00  5.29              
ATOM    386  HD2 ARG A  26      73.001  39.334  55.452  1.00  5.29              
ATOM    387  NE  ARG A  26      71.911  37.869  56.474  1.00  5.29              
ATOM    388  HE  ARG A  26      72.148  37.197  55.767  1.00  5.29              
ATOM    389  CZ  ARG A  26      71.401  37.390  57.597  1.00  5.29              
ATOM    390  NH1 ARG A  26      71.061  38.140  58.594  1.00  5.29              
ATOM    391 1HH1 ARG A  26      70.865  39.124  58.461  1.00  5.29              
ATOM    392 2HH1 ARG A  26      70.546  37.664  59.331  1.00  5.29              
ATOM    393  NH2 ARG A  26      71.163  36.122  57.769  1.00  5.29              
ATOM    394 1HH2 ARG A  26      71.316  35.443  57.052  1.00  5.29              
ATOM    395 2HH2 ARG A  26      70.621  35.887  58.611  1.00  5.29              
ATOM    396  C   ARG A  26      72.954  42.509  56.028  1.00  5.29              
ATOM    397  O   ARG A  26      72.843  42.656  57.242  1.00  5.29              
ATOM    398  N   PRO A  27      74.170  42.546  55.448  1.00  5.91              
ATOM    399  CD  PRO A  27      74.482  42.308  54.044  1.00  5.91              
ATOM    400  HD1 PRO A  27      74.313  43.220  53.479  1.00  5.91              
ATOM    401  HD2 PRO A  27      73.907  41.492  53.618  1.00  5.91              
ATOM    402  CG  PRO A  27      75.961  41.943  54.001  1.00  5.91              
ATOM    403  HG1 PRO A  27      76.418  42.220  53.051  1.00  5.91              
ATOM    404  HG2 PRO A  27      76.080  40.875  54.191  1.00  5.91              
ATOM    405  CB  PRO A  27      76.538  42.739  55.165  1.00  5.91              
ATOM    406  HB1 PRO A  27      76.761  43.751  54.821  1.00  5.91              
ATOM    407  HB2 PRO A  27      77.439  42.270  55.565  1.00  5.91              
ATOM    408  CA  PRO A  27      75.410  42.773  56.207  1.00  5.91              
ATOM    409  HA  PRO A  27      75.542  41.938  56.897  1.00  5.91              
ATOM    410  C   PRO A  27      75.528  44.073  57.012  1.00  5.91              
ATOM    411  O   PRO A  27      76.470  44.208  57.793  1.00  5.91              
ATOM    412  N   LYS A  28      74.625  45.042  56.823  1.00  6.13              
ATOM    413  H   LYS A  28      73.851  44.872  56.190  1.00  6.13              
ATOM    414  CA  LYS A  28      74.597  46.261  57.636  1.00  6.13              
ATOM    415  HA  LYS A  28      75.603  46.442  58.009  1.00  6.13              
ATOM    416  CB  LYS A  28      74.188  47.480  56.786  1.00  6.13              
ATOM    417  HB1 LYS A  28      74.102  48.351  57.436  1.00  6.13              
ATOM    418  HB2 LYS A  28      73.218  47.302  56.320  1.00  6.13              
ATOM    419  CG  LYS A  28      75.243  47.776  55.703  1.00  6.13              
ATOM    420  HG1 LYS A  28      75.340  46.907  55.055  1.00  6.13              
ATOM    421  HG2 LYS A  28      76.207  47.949  56.185  1.00  6.13              
ATOM    422  CD  LYS A  28      74.895  49.004  54.848  1.00  6.13              
ATOM    423  HD1 LYS A  28      74.894  49.889  55.485  1.00  6.13              
ATOM    424  HD2 LYS A  28      73.898  48.887  54.425  1.00  6.13              
ATOM    425  CE  LYS A  28      75.905  49.208  53.708  1.00  6.13              
ATOM    426  HE1 LYS A  28      76.918  49.114  54.108  1.00  6.13              
ATOM    427  HE2 LYS A  28      75.788  50.217  53.304  1.00  6.13              
ATOM    428  NZ  LYS A  28      75.696  48.230  52.618  1.00  6.13              
ATOM    429  HZ1 LYS A  28      76.424  48.188  51.905  1.00  6.13              
ATOM    430  HZ2 LYS A  28      75.543  47.275  52.928  1.00  6.13              
ATOM    431  HZ3 LYS A  28      74.879  48.437  52.037  1.00  6.13              
ATOM    432  C   LYS A  28      73.737  46.089  58.871  1.00  6.13              
ATOM    433  O   LYS A  28      74.139  46.643  59.902  1.00  6.13              
ATOM    434  N   VAL A  29      72.646  45.308  58.793  1.00  5.91              
ATOM    435  H   VAL A  29      72.418  44.838  57.924  1.00  5.91              
ATOM    436  CA  VAL A  29      71.894  44.985  60.024  1.00  5.91              
ATOM    437  HA  VAL A  29      71.784  45.917  60.561  1.00  5.91              
ATOM    438  CB  VAL A  29      70.441  44.513  59.794  1.00  5.91              
ATOM    439  HB  VAL A  29      69.919  45.340  59.317  1.00  5.91              
ATOM    440  CG1 VAL A  29      70.261  43.314  58.867  1.00  5.91              
ATOM    441 1HG1 VAL A  29      69.210  43.023  58.828  1.00  5.91              
ATOM    442 2HG1 VAL A  29      70.566  43.598  57.865  1.00  5.91              
ATOM    443 3HG1 VAL A  29      70.849  42.463  59.209  1.00  5.91              
ATOM    444  CG2 VAL A  29      69.726  44.241  61.127  1.00  5.91              
ATOM    445 1HG2 VAL A  29      68.661  44.094  60.941  1.00  5.91              
ATOM    446 2HG2 VAL A  29      70.117  43.335  61.589  1.00  5.91              
ATOM    447 3HG2 VAL A  29      69.855  45.080  61.807  1.00  5.91              
ATOM    448  C   VAL A  29      72.674  44.092  60.989  1.00  5.91              
ATOM    449  O   VAL A  29      72.693  42.864  60.926  1.00  5.91              
ATOM    450  N   ALA A  30      73.321  44.793  61.915  1.00  7.97              
ATOM    451  H   ALA A  30      73.329  45.797  61.796  1.00  7.97              
ATOM    452  CA  ALA A  30      73.907  44.291  63.138  1.00  7.97              
ATOM    453  HA  ALA A  30      73.211  43.596  63.613  1.00  7.97              
ATOM    454  CB  ALA A  30      75.213  43.549  62.809  1.00  7.97              
ATOM    455  HB1 ALA A  30      75.680  43.202  63.731  1.00  7.97              
ATOM    456  HB2 ALA A  30      75.002  42.683  62.181  1.00  7.97              
ATOM    457  HB3 ALA A  30      75.899  44.213  62.284  1.00  7.97              
ATOM    458  C   ALA A  30      74.198  45.462  64.080  1.00  7.97              
ATOM    459  O   ALA A  30      74.847  46.439  63.691  1.00  7.97              
ATOM    460  N   TYR A  31      73.739  45.340  65.323  1.00  8.88              
ATOM    461  H   TYR A  31      73.233  44.503  65.574  1.00  8.88              
ATOM    462  CA  TYR A  31      74.021  46.289  66.393  1.00  8.88              
ATOM    463  HA  TYR A  31      73.860  47.297  66.007  1.00  8.88              
ATOM    464  CB  TYR A  31      73.052  46.116  67.584  1.00  8.88              
ATOM    465  HB1 TYR A  31      72.297  46.897  67.530  1.00  8.88              
ATOM    466  HB2 TYR A  31      73.580  46.287  68.523  1.00  8.88              
ATOM    467  CG  TYR A  31      72.328  44.787  67.650  1.00  8.88              
ATOM    468  CD1 TYR A  31      72.886  43.709  68.361  1.00  8.88              
ATOM    469  HD1 TYR A  31      73.822  43.838  68.890  1.00  8.88              
ATOM    470  CE1 TYR A  31      72.230  42.464  68.371  1.00  8.88              
ATOM    471  HE1 TYR A  31      72.648  41.625  68.910  1.00  8.88              
ATOM    472  CZ  TYR A  31      71.031  42.296  67.647  1.00  8.88              
ATOM    473  OH  TYR A  31      70.411  41.091  67.624  1.00  8.88              
ATOM    474  HH  TYR A  31      69.657  41.109  67.032  1.00  8.88              
ATOM    475  CE2 TYR A  31      70.473  43.378  66.931  1.00  8.88              
ATOM    476  HE2 TYR A  31      69.555  43.246  66.376  1.00  8.88              
ATOM    477  CD2 TYR A  31      71.120  44.627  66.943  1.00  8.88              
ATOM    478  HD2 TYR A  31      70.702  45.464  66.398  1.00  8.88              
ATOM    479  C   TYR A  31      75.482  46.197  66.828  1.00  8.88              
ATOM    480  O   TYR A  31      75.856  45.382  67.668  1.00  8.88              
ATOM    481  N   ASN A  32      76.314  47.058  66.245  1.00  8.59              
ATOM    482  H   ASN A  32      75.946  47.654  65.516  1.00  8.59              
ATOM    483  CA  ASN A  32      77.688  47.265  66.693  1.00  8.59              
ATOM    484  HA  ASN A  32      78.212  46.308  66.693  1.00  8.59              
ATOM    485  CB  ASN A  32      78.381  48.245  65.720  1.00  8.59              
ATOM    486  HB1 ASN A  32      79.428  48.350  66.007  1.00  8.59              
ATOM    487  HB2 ASN A  32      77.917  49.228  65.812  1.00  8.59              
ATOM    488  CG  ASN A  32      78.324  47.836  64.259  1.00  8.59              
ATOM    489  OD1 ASN A  32      77.625  48.434  63.445  1.00  8.59              
ATOM    490  ND2 ASN A  32      79.052  46.813  63.872  1.00  8.59              
ATOM    491 1HD2 ASN A  32      79.613  46.316  64.544  1.00  8.59              
ATOM    492 2HD2 ASN A  32      78.989  46.514  62.918  1.00  8.59              
ATOM    493  C   ASN A  32      77.760  47.833  68.111  1.00  8.59              
ATOM    494  O   ASN A  32      78.770  47.650  68.782  1.00  8.59              
ATOM    495  N   VAL A  33      76.715  48.559  68.526  1.00  6.38              
ATOM    496  H   VAL A  33      76.011  48.773  67.830  1.00  6.38              
ATOM    497  CA  VAL A  33      76.592  49.271  69.810  1.00  6.38              
ATOM    498  HA  VAL A  33      75.571  49.650  69.841  1.00  6.38              
ATOM    499  CB  VAL A  33      76.743  48.372  71.057  1.00  6.38              
ATOM    500  HB  VAL A  33      77.777  48.046  71.159  1.00  6.38              
ATOM    501  CG1 VAL A  33      76.341  49.117  72.338  1.00  6.38              
ATOM    502 1HG1 VAL A  33      76.464  48.463  73.200  1.00  6.38              
ATOM    503 2HG1 VAL A  33      76.980  49.988  72.486  1.00  6.38              
ATOM    504 3HG1 VAL A  33      75.304  49.448  72.277  1.00  6.38              
ATOM    505  CG2 VAL A  33      75.839  47.133  70.962  1.00  6.38              
ATOM    506 1HG2 VAL A  33      75.919  46.549  71.878  1.00  6.38              
ATOM    507 2HG2 VAL A  33      74.802  47.432  70.813  1.00  6.38              
ATOM    508 3HG2 VAL A  33      76.158  46.499  70.135  1.00  6.38              
ATOM    509  C   VAL A  33      77.469  50.509  69.880  1.00  6.38              
ATOM    510  O   VAL A  33      76.981  51.561  70.279  1.00  6.38              
ATOM    511  N   PHE A  34      78.724  50.400  69.442  1.00  4.49              
ATOM    512  H   PHE A  34      79.016  49.463  69.188  1.00  4.49              
ATOM    513  CA  PHE A  34      79.778  51.334  69.825  1.00  4.49              
ATOM    514  HA  PHE A  34      80.727  50.902  69.516  1.00  4.49              
ATOM    515  CB  PHE A  34      79.590  52.662  69.067  1.00  4.49              
ATOM    516  HB1 PHE A  34      78.851  53.277  69.583  1.00  4.49              
ATOM    517  HB2 PHE A  34      79.175  52.435  68.090  1.00  4.49              
ATOM    518  CG  PHE A  34      80.855  53.465  68.841  1.00  4.49              
ATOM    519  CD1 PHE A  34      80.949  54.784  69.318  1.00  4.49              
ATOM    520  HD1 PHE A  34      80.126  55.233  69.859  1.00  4.49              
ATOM    521  CE1 PHE A  34      82.110  55.537  69.076  1.00  4.49              
ATOM    522  HE1 PHE A  34      82.179  56.550  69.449  1.00  4.49              
ATOM    523  CZ  PHE A  34      83.176  54.982  68.349  1.00  4.49              
ATOM    524  HZ  PHE A  34      84.064  55.568  68.158  1.00  4.49              
ATOM    525  CE2 PHE A  34      83.082  53.667  67.863  1.00  4.49              
ATOM    526  HE2 PHE A  34      83.894  53.242  67.291  1.00  4.49              
ATOM    527  CD2 PHE A  34      81.924  52.909  68.111  1.00  4.49              
ATOM    528  HD2 PHE A  34      81.853  51.904  67.720  1.00  4.49              
ATOM    529  C   PHE A  34      79.828  51.447  71.348  1.00  4.49              
ATOM    530  O   PHE A  34      79.527  50.483  72.056  1.00  4.49              
ATOM    531  N   SER A  35      80.228  52.603  71.853  1.00  4.54              
ATOM    532  H   SER A  35      80.542  53.329  71.227  1.00  4.54              
ATOM    533  CA  SER A  35      80.162  52.876  73.279  1.00  4.54              
ATOM    534  HA  SER A  35      79.226  52.474  73.668  1.00  4.54              
ATOM    535  CB  SER A  35      81.331  52.165  73.991  1.00  4.54              
ATOM    536  HB1 SER A  35      81.330  51.104  73.740  1.00  4.54              
ATOM    537  HB2 SER A  35      81.210  52.258  75.071  1.00  4.54              
ATOM    538  OG  SER A  35      82.570  52.732  73.612  1.00  4.54              
ATOM    539  HG  SER A  35      82.584  53.627  73.975  1.00  4.54              
ATOM    540  C   SER A  35      80.179  54.367  73.599  1.00  4.54              
ATOM    541  O   SER A  35      80.696  54.783  74.637  1.00  4.54              
ATOM    542  N   ASP A  36      79.608  55.175  72.710  1.00  3.73              
ATOM    543  H   ASP A  36      79.172  54.762  71.898  1.00  3.73              
ATOM    544  CA  ASP A  36      79.003  56.423  73.140  1.00  3.73              
ATOM    545  HA  ASP A  36      78.976  56.398  74.230  1.00  3.73              
ATOM    546  CB  ASP A  36      79.830  57.674  72.814  1.00  3.73              
ATOM    547  HB1 ASP A  36      80.892  57.452  72.939  1.00  3.73              
ATOM    548  HB2 ASP A  36      79.575  58.442  73.547  1.00  3.73              
ATOM    549  CG  ASP A  36      79.597  58.258  71.425  1.00  3.73              
ATOM    550  OD1 ASP A  36      78.989  59.344  71.309  1.00  3.73              
ATOM    551  OD2 ASP A  36      80.128  57.705  70.444  1.00  3.73              
ATOM    552  C   ASP A  36      77.540  56.454  72.722  1.00  3.73              
ATOM    553  O   ASP A  36      77.146  55.864  71.716  1.00  3.73              
ATOM    554  N   GLU A  37      76.741  57.070  73.581  1.00  2.64              
ATOM    555  H   GLU A  37      77.149  57.646  74.300  1.00  2.64              
ATOM    556  CA  GLU A  37      75.293  57.095  73.487  1.00  2.64              
ATOM    557  HA  GLU A  37      74.990  56.601  72.560  1.00  2.64              
ATOM    558  CB  GLU A  37      74.606  56.346  74.660  1.00  2.64              
ATOM    559  HB1 GLU A  37      74.081  57.060  75.296  1.00  2.64              
ATOM    560  HB2 GLU A  37      75.382  55.891  75.279  1.00  2.64              
ATOM    561  CG  GLU A  37      73.625  55.214  74.265  1.00  2.64              
ATOM    562  HG1 GLU A  37      73.440  54.614  75.159  1.00  2.64              
ATOM    563  HG2 GLU A  37      74.118  54.559  73.542  1.00  2.64              
ATOM    564  CD  GLU A  37      72.266  55.675  73.692  1.00  2.64              
ATOM    565  OE1 GLU A  37      71.201  55.359  74.282  1.00  2.64              
ATOM    566  OE2 GLU A  37      72.279  56.326  72.624  1.00  2.64              
ATOM    567  C   GLU A  37      74.828  58.544  73.384  1.00  2.64              
ATOM    568  O   GLU A  37      75.522  59.473  73.814  1.00  2.64              
ATOM    569  N   ILE A  38      73.661  58.740  72.783  1.00  2.05              
ATOM    570  H   ILE A  38      73.112  57.926  72.507  1.00  2.05              
ATOM    571  CA  ILE A  38      73.225  60.058  72.352  1.00  2.05              
ATOM    572  HA  ILE A  38      74.023  60.421  71.711  1.00  2.05              
ATOM    573  CB  ILE A  38      71.971  59.963  71.448  1.00  2.05              
ATOM    574  HB  ILE A  38      71.713  60.985  71.167  1.00  2.05              
ATOM    575  CG2 ILE A  38      72.314  59.196  70.157  1.00  2.05              
ATOM    576 1HG2 ILE A  38      71.459  59.164  69.486  1.00  2.05              
ATOM    577 2HG2 ILE A  38      73.137  59.695  69.653  1.00  2.05              
ATOM    578 3HG2 ILE A  38      72.609  58.171  70.389  1.00  2.05              
ATOM    579  CG1 ILE A  38      70.734  59.322  72.110  1.00  2.05              
ATOM    580 1HG1 ILE A  38      70.663  59.637  73.141  1.00  2.05              
ATOM    581 2HG1 ILE A  38      70.826  58.239  72.110  1.00  2.05              
ATOM    582  CD1 ILE A  38      69.424  59.698  71.411  1.00  2.05              
ATOM    583  HD1 ILE A  38      68.582  59.337  71.996  1.00  2.05              
ATOM    584  HD2 ILE A  38      69.345  60.780  71.319  1.00  2.05              
ATOM    585  HD3 ILE A  38      69.382  59.231  70.430  1.00  2.05              
ATOM    586  C   ILE A  38      73.028  61.035  73.523  1.00  2.05              
ATOM    587  O   ILE A  38      72.361  60.695  74.509  1.00  2.05              
ATOM    588  N   PRO A  39      73.587  62.258  73.432  1.00  1.94              
ATOM    589  CD  PRO A  39      74.427  62.756  72.350  1.00  1.94              
ATOM    590  HD1 PRO A  39      73.807  62.989  71.482  1.00  1.94              
ATOM    591  HD2 PRO A  39      75.195  62.030  72.090  1.00  1.94              
ATOM    592  CG  PRO A  39      75.108  64.019  72.867  1.00  1.94              
ATOM    593  HG1 PRO A  39      75.263  64.750  72.073  1.00  1.94              
ATOM    594  HG2 PRO A  39      76.056  63.753  73.338  1.00  1.94              
ATOM    595  CB  PRO A  39      74.135  64.522  73.925  1.00  1.94              
ATOM    596  HB1 PRO A  39      73.357  65.112  73.438  1.00  1.94              
ATOM    597  HB2 PRO A  39      74.637  65.117  74.689  1.00  1.94              
ATOM    598  CA  PRO A  39      73.539  63.235  74.508  1.00  1.94              
ATOM    599  HA  PRO A  39      74.185  62.876  75.310  1.00  1.94              
ATOM    600  C   PRO A  39      72.143  63.513  75.055  1.00  1.94              
ATOM    601  O   PRO A  39      71.199  63.765  74.306  1.00  1.94              
ATOM    602  N   VAL A  40      72.035  63.576  76.380  1.00  1.61              
ATOM    603  H   VAL A  40      72.830  63.343  76.952  1.00  1.61              
ATOM    604  CA  VAL A  40      70.918  64.260  77.019  1.00  1.61              
ATOM    605  HA  VAL A  40      69.993  63.983  76.517  1.00  1.61              
ATOM    606  CB  VAL A  40      70.790  63.914  78.508  1.00  1.61              
ATOM    607  HB  VAL A  40      70.136  64.632  79.009  1.00  1.61              
ATOM    608  CG1 VAL A  40      70.127  62.536  78.682  1.00  1.61              
ATOM    609 1HG1 VAL A  40      70.047  62.292  79.742  1.00  1.61              
ATOM    610 2HG1 VAL A  40      69.125  62.569  78.254  1.00  1.61              
ATOM    611 3HG1 VAL A  40      70.716  61.770  78.176  1.00  1.61              
ATOM    612  CG2 VAL A  40      72.130  63.904  79.273  1.00  1.61              
ATOM    613 1HG2 VAL A  40      71.940  63.768  80.338  1.00  1.61              
ATOM    614 2HG2 VAL A  40      72.764  63.089  78.923  1.00  1.61              
ATOM    615 3HG2 VAL A  40      72.635  64.859  79.127  1.00  1.61              
ATOM    616  C   VAL A  40      71.047  65.780  76.856  1.00  1.61              
ATOM    617  O   VAL A  40      72.131  66.350  76.948  1.00  1.61              
ATOM    618  N   ILE A  41      69.890  66.389  76.706  1.00  1.40              
ATOM    619  H   ILE A  41      69.064  65.794  76.687  1.00  1.40              
ATOM    620  CA  ILE A  41      69.652  67.790  77.007  1.00  1.40              
ATOM    621  HA  ILE A  41      70.556  68.250  77.418  1.00  1.40              
ATOM    622  CB  ILE A  41      69.193  68.512  75.745  1.00  1.40              
ATOM    623  HB  ILE A  41      68.425  67.910  75.251  1.00  1.40              
ATOM    624  CG2 ILE A  41      68.574  69.908  75.987  1.00  1.40              
ATOM    625 1HG2 ILE A  41      68.374  70.389  75.032  1.00  1.40              
ATOM    626 2HG2 ILE A  41      67.629  69.804  76.515  1.00  1.40              
ATOM    627 3HG2 ILE A  41      69.263  70.518  76.571  1.00  1.40              
ATOM    628  CG1 ILE A  41      70.406  68.669  74.805  1.00  1.40              
ATOM    629 1HG1 ILE A  41      71.090  67.822  74.876  1.00  1.40              
ATOM    630 2HG1 ILE A  41      70.984  69.568  75.025  1.00  1.40              
ATOM    631  CD1 ILE A  41      69.959  68.711  73.339  1.00  1.40              
ATOM    632  HD1 ILE A  41      70.838  68.707  72.696  1.00  1.40              
ATOM    633  HD2 ILE A  41      69.372  67.815  73.173  1.00  1.40              
ATOM    634  HD3 ILE A  41      69.341  69.591  73.174  1.00  1.40              
ATOM    635  C   ILE A  41      68.647  67.758  78.187  1.00  1.40              
ATOM    636  O   ILE A  41      67.942  66.756  78.393  1.00  1.40              
ATOM    637  N   SER A  42      68.599  68.849  78.909  1.00  1.43              
ATOM    638  H   SER A  42      69.275  69.582  78.751  1.00  1.43              
ATOM    639  CA  SER A  42      67.445  69.185  79.734  1.00  1.43              
ATOM    640  HA  SER A  42      67.268  68.398  80.438  1.00  1.43              
ATOM    641  CB  SER A  42      67.742  70.446  80.583  1.00  1.43              
ATOM    642  HB1 SER A  42      67.124  70.379  81.463  1.00  1.43              
ATOM    643  HB2 SER A  42      67.473  71.317  79.986  1.00  1.43              
ATOM    644  OG  SER A  42      69.076  70.505  80.996  1.00  1.43              
ATOM    645  HG  SER A  42      69.273  69.720  81.518  1.00  1.43              
ATOM    646  C   SER A  42      66.131  69.292  78.820  1.00  1.43              
ATOM    647  O   SER A  42      65.996  68.438  77.922  1.00  1.43              
ATOM    648  N   LEU A  43      65.082  70.166  78.891  1.00  1.86              
ATOM    649  H   LEU A  43      64.261  69.647  78.622  1.00  1.86              
ATOM    650  CA  LEU A  43      64.807  71.635  79.088  1.00  1.86              
ATOM    651  HA  LEU A  43      65.641  72.197  78.790  1.00  1.86              
ATOM    652  CB  LEU A  43      63.626  72.067  78.156  1.00  1.86              
ATOM    653  HB1 LEU A  43      63.345  73.079  78.462  1.00  1.86              
ATOM    654  HB2 LEU A  43      62.772  71.429  78.375  1.00  1.86              
ATOM    655  CG  LEU A  43      63.997  72.068  76.670  1.00  1.86              
ATOM    656  HG  LEU A  43      65.025  72.407  76.514  1.00  1.86              
ATOM    657  CD1 LEU A  43      63.852  70.693  76.004  1.00  1.86              
ATOM    658 1HD1 LEU A  43      63.912  70.787  74.923  1.00  1.86              
ATOM    659 2HD1 LEU A  43      64.660  70.042  76.321  1.00  1.86              
ATOM    660 3HD1 LEU A  43      62.896  70.246  76.271  1.00  1.86              
ATOM    661  CD2 LEU A  43      63.095  73.044  75.917  1.00  1.86              
ATOM    662 1HD2 LEU A  43      63.347  73.062  74.860  1.00  1.86              
ATOM    663 2HD2 LEU A  43      62.054  72.754  76.030  1.00  1.86              
ATOM    664 3HD2 LEU A  43      63.239  74.052  76.306  1.00  1.86              
ATOM    665  C   LEU A  43      64.575  71.981  80.564  1.00  1.86              
ATOM    666  O   LEU A  43      65.012  71.199  81.426  1.00  1.86              
ATOM    667  N   ALA A  44      64.094  73.154  80.904  1.00  1.99              
ATOM    668  H   ALA A  44      63.814  73.757  80.144  1.00  1.99              
ATOM    669  CA  ALA A  44      64.156  73.765  82.240  1.00  1.99              
ATOM    670  HA  ALA A  44      63.563  74.678  82.172  1.00  1.99              
ATOM    671  CB  ALA A  44      63.458  72.909  83.312  1.00  1.99              
ATOM    672  HB1 ALA A  44      63.305  73.512  84.208  1.00  1.99              
ATOM    673  HB2 ALA A  44      62.492  72.568  82.937  1.00  1.99              
ATOM    674  HB3 ALA A  44      64.069  72.047  83.577  1.00  1.99              
ATOM    675  C   ALA A  44      65.554  74.264  82.656  1.00  1.99              
ATOM    676  O   ALA A  44      65.664  75.379  83.133  1.00  1.99              
ATOM    677  N   GLY A  45      66.624  73.511  82.357  1.00  2.06              
ATOM    678  H   GLY A  45      66.450  72.552  82.081  1.00  2.06              
ATOM    679  CA  GLY A  45      67.971  74.081  82.215  1.00  2.06              
ATOM    680  HA1 GLY A  45      68.695  73.270  82.130  1.00  2.06              
ATOM    681  HA2 GLY A  45      68.216  74.688  83.087  1.00  2.06              
ATOM    682  C   GLY A  45      68.035  74.951  80.960  1.00  2.06              
ATOM    683  O   GLY A  45      68.320  76.139  81.051  1.00  2.06              
ATOM    684  N   ILE A  46      67.736  74.407  79.770  1.00  2.13              
ATOM    685  H   ILE A  46      67.462  73.440  79.729  1.00  2.13              
ATOM    686  CA  ILE A  46      67.441  75.283  78.629  1.00  2.13              
ATOM    687  HA  ILE A  46      68.172  76.087  78.573  1.00  2.13              
ATOM    688  CB  ILE A  46      67.377  74.594  77.244  1.00  2.13              
ATOM    689  HB  ILE A  46      66.664  73.776  77.290  1.00  2.13              
ATOM    690  CG2 ILE A  46      66.895  75.600  76.173  1.00  2.13              
ATOM    691 1HG2 ILE A  46      66.807  75.112  75.207  1.00  2.13              
ATOM    692 2HG2 ILE A  46      65.899  75.984  76.401  1.00  2.13              
ATOM    693 3HG2 ILE A  46      67.591  76.437  76.104  1.00  2.13              
ATOM    694  CG1 ILE A  46      68.735  74.006  76.848  1.00  2.13              
ATOM    695 1HG1 ILE A  46      68.980  73.267  77.599  1.00  2.13              
ATOM    696 2HG1 ILE A  46      69.493  74.789  76.845  1.00  2.13              
ATOM    697  CD1 ILE A  46      68.755  73.302  75.491  1.00  2.13              
ATOM    698  HD1 ILE A  46      68.752  74.035  74.688  1.00  2.13              
ATOM    699  HD2 ILE A  46      69.663  72.706  75.412  1.00  2.13              
ATOM    700  HD3 ILE A  46      67.884  72.655  75.395  1.00  2.13              
ATOM    701  C   ILE A  46      66.060  75.840  78.910  1.00  2.13              
ATOM    702  O   ILE A  46      65.114  75.064  78.905  1.00  2.13              
ATOM    703  N   ASP A  47      66.014  77.141  79.167  1.00  2.28              
ATOM    704  H   ASP A  47      66.907  77.601  79.165  1.00  2.28              
ATOM    705  CA  ASP A  47      64.898  77.993  79.603  1.00  2.28              
ATOM    706  HA  ASP A  47      64.751  78.784  78.866  1.00  2.28              
ATOM    707  CB  ASP A  47      63.540  77.253  79.780  1.00  2.28              
ATOM    708  HB1 ASP A  47      62.850  77.934  80.280  1.00  2.28              
ATOM    709  HB2 ASP A  47      63.671  76.412  80.463  1.00  2.28              
ATOM    710  CG  ASP A  47      62.815  76.792  78.505  1.00  2.28              
ATOM    711  OD1 ASP A  47      62.625  77.615  77.580  1.00  2.28              
ATOM    712  OD2 ASP A  47      62.188  75.705  78.503  1.00  2.28              
ATOM    713  C   ASP A  47      65.206  78.678  80.945  1.00  2.28              
ATOM    714  O   ASP A  47      64.546  79.652  81.295  1.00  2.28              
ATOM    715  N   ASP A  48      66.209  78.187  81.686  1.00  2.35              
ATOM    716  H   ASP A  48      66.691  77.354  81.373  1.00  2.35              
ATOM    717  CA  ASP A  48      66.686  78.781  82.936  1.00  2.35              
ATOM    718  HA  ASP A  48      65.897  78.681  83.682  1.00  2.35              
ATOM    719  CB  ASP A  48      67.907  77.968  83.411  1.00  2.35              
ATOM    720  HB1 ASP A  48      68.736  78.118  82.725  1.00  2.35              
ATOM    721  HB2 ASP A  48      67.642  76.915  83.375  1.00  2.35              
ATOM    722  CG  ASP A  48      68.428  78.223  84.823  1.00  2.35              
ATOM    723  OD1 ASP A  48      68.391  79.370  85.322  1.00  2.35              
ATOM    724  OD2 ASP A  48      69.001  77.273  85.404  1.00  2.35              
ATOM    725  C   ASP A  48      66.989  80.280  82.736  1.00  2.35              
ATOM    726  O   ASP A  48      67.444  80.737  81.675  1.00  2.35              
ATOM    727  N   VAL A  49      66.716  81.073  83.766  1.00  2.59              
ATOM    728  H   VAL A  49      66.460  80.641  84.642  1.00  2.59              
ATOM    729  CA  VAL A  49      66.972  82.516  83.740  1.00  2.59              
ATOM    730  HA  VAL A  49      66.551  82.916  82.818  1.00  2.59              
ATOM    731  CB  VAL A  49      66.287  83.230  84.924  1.00  2.59              
ATOM    732  HB  VAL A  49      66.512  84.295  84.862  1.00  2.59              
ATOM    733  CG1 VAL A  49      64.764  83.073  84.834  1.00  2.59              
ATOM    734 1HG1 VAL A  49      64.288  83.655  85.622  1.00  2.59              
ATOM    735 2HG1 VAL A  49      64.415  83.439  83.868  1.00  2.59              
ATOM    736 3HG1 VAL A  49      64.479  82.026  84.941  1.00  2.59              
ATOM    737  CG2 VAL A  49      66.751  82.725  86.300  1.00  2.59              
ATOM    738 1HG2 VAL A  49      66.226  83.267  87.086  1.00  2.59              
ATOM    739 2HG2 VAL A  49      66.550  81.659  86.408  1.00  2.59              
ATOM    740 3HG2 VAL A  49      67.820  82.899  86.419  1.00  2.59              
ATOM    741  C   VAL A  49      68.458  82.862  83.717  1.00  2.59              
ATOM    742  O   VAL A  49      68.835  83.955  83.297  1.00  2.59              
ATOM    743  N   ASP A  50      69.295  81.941  84.187  1.00  2.78              
ATOM    744  H   ASP A  50      68.893  81.057  84.496  1.00  2.78              
ATOM    745  CA  ASP A  50      70.684  82.192  84.539  1.00  2.78              
ATOM    746  HA  ASP A  50      70.850  83.270  84.554  1.00  2.78              
ATOM    747  CB  ASP A  50      70.871  81.726  86.000  1.00  2.78              
ATOM    748  HB1 ASP A  50      70.229  80.871  86.195  1.00  2.78              
ATOM    749  HB2 ASP A  50      70.545  82.526  86.668  1.00  2.78              
ATOM    750  CG  ASP A  50      72.300  81.334  86.346  1.00  2.78              
ATOM    751  OD1 ASP A  50      72.569  80.113  86.293  1.00  2.78              
ATOM    752  OD2 ASP A  50      73.139  82.240  86.502  1.00  2.78              
ATOM    753  C   ASP A  50      71.707  81.644  83.493  1.00  2.78              
ATOM    754  O   ASP A  50      71.405  80.977  82.489  1.00  2.78              
ATOM    755  N   GLY A  51      72.986  81.945  83.715  1.00  3.17              
ATOM    756  H   GLY A  51      73.220  82.425  84.585  1.00  3.17              
ATOM    757  CA  GLY A  51      74.084  81.403  82.933  1.00  3.17              
ATOM    758  HA1 GLY A  51      75.018  81.737  83.386  1.00  3.17              
ATOM    759  HA2 GLY A  51      74.032  81.814  81.925  1.00  3.17              
ATOM    760  C   GLY A  51      74.160  79.871  82.817  1.00  3.17              
ATOM    761  O   GLY A  51      74.669  79.356  81.815  1.00  3.17              
ATOM    762  N   LYS A  52      73.580  79.126  83.771  1.00  3.12              
ATOM    763  H   LYS A  52      73.259  79.592  84.621  1.00  3.12              
ATOM    764  CA  LYS A  52      73.265  77.699  83.594  1.00  3.12              
ATOM    765  HA  LYS A  52      74.190  77.120  83.594  1.00  3.12              
ATOM    766  CB  LYS A  52      72.346  77.206  84.726  1.00  3.12              
ATOM    767  HB1 LYS A  52      71.875  76.273  84.407  1.00  3.12              
ATOM    768  HB2 LYS A  52      71.554  77.939  84.863  1.00  3.12              
ATOM    769  CG  LYS A  52      73.064  76.924  86.057  1.00  3.12              
ATOM    770  HG1 LYS A  52      73.615  77.801  86.395  1.00  3.12              
ATOM    771  HG2 LYS A  52      73.789  76.129  85.877  1.00  3.12              
ATOM    772  CD  LYS A  52      72.098  76.449  87.163  1.00  3.12              
ATOM    773  HD1 LYS A  52      72.667  75.823  87.850  1.00  3.12              
ATOM    774  HD2 LYS A  52      71.317  75.823  86.726  1.00  3.12              
ATOM    775  CE  LYS A  52      71.446  77.560  88.005  1.00  3.12              
ATOM    776  HE1 LYS A  52      72.236  78.140  88.491  1.00  3.12              
ATOM    777  HE2 LYS A  52      70.832  77.091  88.777  1.00  3.12              
ATOM    778  NZ  LYS A  52      70.609  78.471  87.198  1.00  3.12              
ATOM    779  HZ1 LYS A  52      69.977  77.967  86.571  1.00  3.12              
ATOM    780  HZ2 LYS A  52      70.040  79.098  87.738  1.00  3.12              
ATOM    781  HZ3 LYS A  52      71.215  79.047  86.615  1.00  3.12              
ATOM    782  C   LYS A  52      72.573  77.422  82.261  1.00  3.12              
ATOM    783  O   LYS A  52      72.963  76.475  81.569  1.00  3.12              
ATOM    784  N   ARG A  53      71.609  78.275  81.871  1.00  2.34              
ATOM    785  H   ARG A  53      71.410  79.076  82.461  1.00  2.34              
ATOM    786  CA  ARG A  53      70.987  78.224  80.544  1.00  2.34              
ATOM    787  HA  ARG A  53      70.493  77.258  80.453  1.00  2.34              
ATOM    788  CB  ARG A  53      69.944  79.318  80.265  1.00  2.34              
ATOM    789  HB1 ARG A  53      70.437  80.264  80.047  1.00  2.34              
ATOM    790  HB2 ARG A  53      69.327  79.437  81.142  1.00  2.34              
ATOM    791  CG  ARG A  53      69.077  78.869  79.068  1.00  2.34              
ATOM    792  HG1 ARG A  53      68.524  78.006  79.406  1.00  2.34              
ATOM    793  HG2 ARG A  53      69.711  78.545  78.246  1.00  2.34              
ATOM    794  CD  ARG A  53      68.058  79.857  78.485  1.00  2.34              
ATOM    795  HD1 ARG A  53      67.460  80.298  79.283  1.00  2.34              
ATOM    796  HD2 ARG A  53      67.375  79.294  77.847  1.00  2.34              
ATOM    797  NE  ARG A  53      68.691  80.896  77.651  1.00  2.34              
ATOM    798  HE  ARG A  53      68.846  80.693  76.668  1.00  2.34              
ATOM    799  CZ  ARG A  53      69.075  82.087  78.058  1.00  2.34              
ATOM    800  NH1 ARG A  53      69.003  82.443  79.318  1.00  2.34              
ATOM    801 1HH1 ARG A  53      68.585  81.806  79.992  1.00  2.34              
ATOM    802 2HH1 ARG A  53      69.340  83.327  79.636  1.00  2.34              
ATOM    803  NH2 ARG A  53      69.546  82.944  77.197  1.00  2.34              
ATOM    804 1HH2 ARG A  53      69.612  82.707  76.193  1.00  2.34              
ATOM    805 2HH2 ARG A  53      69.814  83.862  77.473  1.00  2.34              
ATOM    806  C   ARG A  53      72.037  78.299  79.476  1.00  2.34              
ATOM    807  O   ARG A  53      72.039  77.430  78.623  1.00  2.34              
ATOM    808  N   GLY A  54      72.943  79.271  79.559  1.00  2.17              
ATOM    809  H   GLY A  54      72.908  79.904  80.346  1.00  2.17              
ATOM    810  CA  GLY A  54      74.077  79.309  78.617  1.00  2.17              
ATOM    811  HA1 GLY A  54      74.790  80.057  78.965  1.00  2.17              
ATOM    812  HA2 GLY A  54      73.713  79.611  77.634  1.00  2.17              
ATOM    813  C   GLY A  54      74.835  77.987  78.463  1.00  2.17              
ATOM    814  O   GLY A  54      75.097  77.553  77.338  1.00  2.17              
ATOM    815  N   GLU A  55      75.115  77.292  79.568  1.00  2.03              
ATOM    816  H   GLU A  55      74.891  77.690  80.474  1.00  2.03              
ATOM    817  CA  GLU A  55      75.788  75.985  79.490  1.00  2.03              
ATOM    818  HA  GLU A  55      76.612  76.102  78.784  1.00  2.03              
ATOM    819  CB  GLU A  55      76.418  75.613  80.840  1.00  2.03              
ATOM    820  HB1 GLU A  55      76.714  74.563  80.821  1.00  2.03              
ATOM    821  HB2 GLU A  55      75.685  75.743  81.637  1.00  2.03              
ATOM    822  CG  GLU A  55      77.663  76.474  81.134  1.00  2.03              
ATOM    823  HG1 GLU A  55      78.051  76.200  82.118  1.00  2.03              
ATOM    824  HG2 GLU A  55      77.376  77.527  81.175  1.00  2.03              
ATOM    825  CD  GLU A  55      78.766  76.264  80.081  1.00  2.03              
ATOM    826  OE1 GLU A  55      79.301  75.141  79.994  1.00  2.03              
ATOM    827  OE2 GLU A  55      79.045  77.171  79.263  1.00  2.03              
ATOM    828  C   GLU A  55      74.961  74.857  78.870  1.00  2.03              
ATOM    829  O   GLU A  55      75.495  74.012  78.138  1.00  2.03              
ATOM    830  N   ILE A  56      73.645  74.849  79.057  1.00  1.89              
ATOM    831  H   ILE A  56      73.228  75.556  79.656  1.00  1.89              
ATOM    832  CA  ILE A  56      72.800  73.857  78.368  1.00  1.89              
ATOM    833  HA  ILE A  56      73.422  72.979  78.222  1.00  1.89              
ATOM    834  CB  ILE A  56      71.744  73.314  79.327  1.00  1.89              
ATOM    835  HB  ILE A  56      72.282  72.992  80.222  1.00  1.89              
ATOM    836  CG2 ILE A  56      70.835  74.424  79.802  1.00  1.89              
ATOM    837 1HG2 ILE A  56      70.236  74.815  78.988  1.00  1.89              
ATOM    838 2HG2 ILE A  56      70.247  74.000  80.602  1.00  1.89              
ATOM    839 3HG2 ILE A  56      71.400  75.239  80.229  1.00  1.89              
ATOM    840  CG1 ILE A  56      70.974  72.080  78.813  1.00  1.89              
ATOM    841 1HG1 ILE A  56      70.860  72.117  77.734  1.00  1.89              
ATOM    842 2HG1 ILE A  56      69.980  72.074  79.252  1.00  1.89              
ATOM    843  CD1 ILE A  56      71.665  70.765  79.179  1.00  1.89              
ATOM    844  HD1 ILE A  56      71.087  69.926  78.799  1.00  1.89              
ATOM    845  HD2 ILE A  56      72.647  70.729  78.732  1.00  1.89              
ATOM    846  HD3 ILE A  56      71.759  70.674  80.261  1.00  1.89              
ATOM    847  C   ILE A  56      72.449  74.246  76.919  1.00  1.89              
ATOM    848  O   ILE A  56      72.219  73.374  76.082  1.00  1.89              
ATOM    849  N   CYS A  57      72.610  75.517  76.546  1.00  1.88              
ATOM    850  H   CYS A  57      72.728  76.220  77.271  1.00  1.88              
ATOM    851  CA  CYS A  57      72.729  75.963  75.158  1.00  1.88              
ATOM    852  HA  CYS A  57      71.887  75.560  74.608  1.00  1.88              
ATOM    853  CB  CYS A  57      72.600  77.494  75.057  1.00  1.88              
ATOM    854  HB1 CYS A  57      72.652  77.783  74.005  1.00  1.88              
ATOM    855  HB2 CYS A  57      73.407  77.990  75.594  1.00  1.88              
ATOM    856  SG  CYS A  57      70.993  78.025  75.718  1.00  1.88              
ATOM    857  HG  CYS A  57      70.856  79.196  75.056  1.00  1.88              
ATOM    858  C   CYS A  57      74.014  75.454  74.501  1.00  1.88              
ATOM    859  O   CYS A  57      73.922  74.966  73.377  1.00  1.88              
ATOM    860  N   ARG A  58      75.180  75.455  75.183  1.00  1.94              
ATOM    861  H   ARG A  58      75.229  75.934  76.079  1.00  1.94              
ATOM    862  CA  ARG A  58      76.350  74.695  74.680  1.00  1.94              
ATOM    863  HA  ARG A  58      76.616  75.092  73.698  1.00  1.94              
ATOM    864  CB  ARG A  58      77.619  74.781  75.579  1.00  1.94              
ATOM    865  HB1 ARG A  58      77.456  75.512  76.372  1.00  1.94              
ATOM    866  HB2 ARG A  58      78.414  75.162  74.940  1.00  1.94              
ATOM    867  CG  ARG A  58      78.126  73.444  76.213  1.00  1.94              
ATOM    868  HG1 ARG A  58      78.134  72.652  75.466  1.00  1.94              
ATOM    869  HG2 ARG A  58      77.431  73.156  76.992  1.00  1.94              
ATOM    870  CD  ARG A  58      79.518  73.388  76.848  1.00  1.94              
ATOM    871  HD1 ARG A  58      80.231  72.985  76.128  1.00  1.94              
ATOM    872  HD2 ARG A  58      79.490  72.690  77.687  1.00  1.94              
ATOM    873  NE  ARG A  58      79.964  74.693  77.331  1.00  1.94              
ATOM    874  HE  ARG A  58      79.715  74.943  78.292  1.00  1.94              
ATOM    875  CZ  ARG A  58      80.633  75.583  76.635  1.00  1.94              
ATOM    876  NH1 ARG A  58      81.070  75.335  75.420  1.00  1.94              
ATOM    877 1HH1 ARG A  58      80.808  74.445  74.971  1.00  1.94              
ATOM    878 2HH1 ARG A  58      81.569  76.023  74.899  1.00  1.94              
ATOM    879  NH2 ARG A  58      80.808  76.758  77.164  1.00  1.94              
ATOM    880 1HH2 ARG A  58      80.277  76.946  78.029  1.00  1.94              
ATOM    881 2HH2 ARG A  58      81.257  77.495  76.671  1.00  1.94              
ATOM    882  C   ARG A  58      75.961  73.250  74.438  1.00  1.94              
ATOM    883  O   ARG A  58      76.241  72.728  73.371  1.00  1.94              
ATOM    884  N   GLN A  59      75.334  72.587  75.410  1.00  1.89              
ATOM    885  H   GLN A  59      75.184  73.050  76.298  1.00  1.89              
ATOM    886  CA  GLN A  59      75.074  71.153  75.255  1.00  1.89              
ATOM    887  HA  GLN A  59      76.020  70.657  75.027  1.00  1.89              
ATOM    888  CB  GLN A  59      74.555  70.572  76.578  1.00  1.89              
ATOM    889  HB1 GLN A  59      74.094  69.599  76.404  1.00  1.89              
ATOM    890  HB2 GLN A  59      73.797  71.245  76.968  1.00  1.89              
ATOM    891  CG  GLN A  59      75.702  70.396  77.597  1.00  1.89              
ATOM    892  HG1 GLN A  59      76.444  71.179  77.459  1.00  1.89              
ATOM    893  HG2 GLN A  59      76.198  69.443  77.411  1.00  1.89              
ATOM    894  CD  GLN A  59      75.245  70.440  79.052  1.00  1.89              
ATOM    895  OE1 GLN A  59      74.852  69.454  79.654  1.00  1.89              
ATOM    896  NE2 GLN A  59      75.270  71.596  79.675  1.00  1.89              
ATOM    897 1HE2 GLN A  59      75.598  72.425  79.191  1.00  1.89              
ATOM    898 2HE2 GLN A  59      75.019  71.592  80.645  1.00  1.89              
ATOM    899  C   GLN A  59      74.147  70.847  74.064  1.00  1.89              
ATOM    900  O   GLN A  59      74.423  69.894  73.330  1.00  1.89              
ATOM    901  N   ILE A  60      73.120  71.671  73.791  1.00  1.82              
ATOM    902  H   ILE A  60      72.892  72.416  74.443  1.00  1.82              
ATOM    903  CA  ILE A  60      72.348  71.519  72.546  1.00  1.82              
ATOM    904  HA  ILE A  60      72.171  70.448  72.467  1.00  1.82              
ATOM    905  CB  ILE A  60      70.930  72.138  72.555  1.00  1.82              
ATOM    906  HB  ILE A  60      70.430  71.786  73.457  1.00  1.82              
ATOM    907  CG2 ILE A  60      70.963  73.666  72.580  1.00  1.82              
ATOM    908 1HG2 ILE A  60      69.958  74.075  72.665  1.00  1.82              
ATOM    909 2HG2 ILE A  60      71.536  73.966  73.444  1.00  1.82              
ATOM    910 3HG2 ILE A  60      71.432  74.066  71.680  1.00  1.82              
ATOM    911  CG1 ILE A  60      70.112  71.651  71.331  1.00  1.82              
ATOM    912 1HG1 ILE A  60      70.263  70.580  71.200  1.00  1.82              
ATOM    913 2HG1 ILE A  60      70.475  72.144  70.429  1.00  1.82              
ATOM    914  CD1 ILE A  60      68.604  71.897  71.434  1.00  1.82              
ATOM    915  HD1 ILE A  60      68.220  71.507  72.376  1.00  1.82              
ATOM    916  HD2 ILE A  60      68.392  72.960  71.369  1.00  1.82              
ATOM    917  HD3 ILE A  60      68.105  71.394  70.606  1.00  1.82              
ATOM    918  C   ILE A  60      73.108  71.864  71.257  1.00  1.82              
ATOM    919  O   ILE A  60      72.928  71.150  70.267  1.00  1.82              
ATOM    920  N   VAL A  61      73.987  72.877  71.248  1.00  1.92              
ATOM    921  H   VAL A  61      74.092  73.443  72.085  1.00  1.92              
ATOM    922  CA  VAL A  61      74.899  73.127  70.116  1.00  1.92              
ATOM    923  HA  VAL A  61      74.325  73.407  69.234  1.00  1.92              
ATOM    924  CB  VAL A  61      75.945  74.244  70.399  1.00  1.92              
ATOM    925  HB  VAL A  61      76.427  74.056  71.352  1.00  1.92              
ATOM    926  CG1 VAL A  61      77.053  74.326  69.331  1.00  1.92              
ATOM    927 1HG1 VAL A  61      77.683  75.196  69.513  1.00  1.92              
ATOM    928 2HG1 VAL A  61      77.697  73.448  69.370  1.00  1.92              
ATOM    929 3HG1 VAL A  61      76.614  74.405  68.335  1.00  1.92              
ATOM    930  CG2 VAL A  61      75.341  75.639  70.470  1.00  1.92              
ATOM    931 1HG2 VAL A  61      75.211  76.016  69.459  1.00  1.92              
ATOM    932 2HG2 VAL A  61      74.387  75.615  70.991  1.00  1.92              
ATOM    933 3HG2 VAL A  61      76.020  76.305  71.003  1.00  1.92              
ATOM    934  C   VAL A  61      75.674  71.858  69.803  1.00  1.92              
ATOM    935  O   VAL A  61      75.604  71.315  68.707  1.00  1.92              
ATOM    936  N   GLU A  62      76.407  71.366  70.790  1.00  1.97              
ATOM    937  H   GLU A  62      76.387  71.855  71.683  1.00  1.97              
ATOM    938  CA  GLU A  62      77.391  70.318  70.620  1.00  1.97              
ATOM    939  HA  GLU A  62      78.017  70.583  69.767  1.00  1.97              
ATOM    940  CB  GLU A  62      78.315  70.318  71.864  1.00  1.97              
ATOM    941  HB1 GLU A  62      79.004  69.476  71.791  1.00  1.97              
ATOM    942  HB2 GLU A  62      77.710  70.200  72.765  1.00  1.97              
ATOM    943  CG  GLU A  62      79.133  71.642  71.947  1.00  1.97              
ATOM    944  HG1 GLU A  62      78.459  72.494  71.856  1.00  1.97              
ATOM    945  HG2 GLU A  62      79.806  71.677  71.087  1.00  1.97              
ATOM    946  CD  GLU A  62      79.968  71.834  73.234  1.00  1.97              
ATOM    947  OE1 GLU A  62      80.478  70.815  73.745  1.00  1.97              
ATOM    948  OE2 GLU A  62      80.117  72.998  73.700  1.00  1.97              
ATOM    949  C   GLU A  62      76.726  68.985  70.239  1.00  1.97              
ATOM    950  O   GLU A  62      77.241  68.264  69.375  1.00  1.97              
ATOM    951  N   ALA A  63      75.513  68.744  70.756  1.00  1.89              
ATOM    952  H   ALA A  63      75.158  69.400  71.443  1.00  1.89              
ATOM    953  CA  ALA A  63      74.637  67.652  70.350  1.00  1.89              
ATOM    954  HA  ALA A  63      75.201  66.724  70.452  1.00  1.89              
ATOM    955  CB  ALA A  63      73.447  67.581  71.310  1.00  1.89              
ATOM    956  HB1 ALA A  63      72.847  66.707  71.067  1.00  1.89              
ATOM    957  HB2 ALA A  63      73.803  67.484  72.337  1.00  1.89              
ATOM    958  HB3 ALA A  63      72.835  68.478  71.224  1.00  1.89              
ATOM    959  C   ALA A  63      74.179  67.732  68.885  1.00  1.89              
ATOM    960  O   ALA A  63      74.243  66.743  68.154  1.00  1.89              
ATOM    961  N   CYS A  64      73.710  68.895  68.425  1.00  1.90              
ATOM    962  H   CYS A  64      73.693  69.698  69.047  1.00  1.90              
ATOM    963  CA  CYS A  64      73.171  69.051  67.069  1.00  1.90              
ATOM    964  HA  CYS A  64      72.575  68.165  66.845  1.00  1.90              
ATOM    965  CB  CYS A  64      72.190  70.233  67.043  1.00  1.90              
ATOM    966  HB1 CYS A  64      71.470  70.125  67.855  1.00  1.90              
ATOM    967  HB2 CYS A  64      71.660  70.225  66.096  1.00  1.90              
ATOM    968  SG  CYS A  64      73.002  71.838  67.200  1.00  1.90              
ATOM    969  HG  CYS A  64      73.659  71.579  68.343  1.00  1.90              
ATOM    970  C   CYS A  64      74.233  69.105  65.952  1.00  1.90              
ATOM    971  O   CYS A  64      73.990  68.696  64.811  1.00  1.90              
ATOM    972  N   GLU A  65      75.433  69.540  66.326  1.00  2.05              
ATOM    973  H   GLU A  65      75.491  69.937  67.261  1.00  2.05              
ATOM    974  CA  GLU A  65      76.637  69.656  65.509  1.00  2.05              
ATOM    975  HA  GLU A  65      76.373  69.982  64.505  1.00  2.05              
ATOM    976  CB  GLU A  65      77.505  70.745  66.197  1.00  2.05              
ATOM    977  HB1 GLU A  65      77.647  70.418  67.228  1.00  2.05              
ATOM    978  HB2 GLU A  65      76.929  71.671  66.243  1.00  2.05              
ATOM    979  CG  GLU A  65      78.920  71.065  65.666  1.00  2.05              
ATOM    980  HG1 GLU A  65      79.384  70.152  65.289  1.00  2.05              
ATOM    981  HG2 GLU A  65      79.522  71.388  66.518  1.00  2.05              
ATOM    982  CD  GLU A  65      79.000  72.176  64.603  1.00  2.05              
ATOM    983  OE1 GLU A  65      78.426  73.266  64.808  1.00  2.05              
ATOM    984  OE2 GLU A  65      79.636  71.915  63.552  1.00  2.05              
ATOM    985  C   GLU A  65      77.410  68.337  65.416  1.00  2.05              
ATOM    986  O   GLU A  65      78.001  68.083  64.368  1.00  2.05              
ATOM    987  N   ASN A  66      77.398  67.476  66.445  1.00  2.10              
ATOM    988  H   ASN A  66      76.978  67.775  67.319  1.00  2.10              
ATOM    989  CA  ASN A  66      78.237  66.265  66.443  1.00  2.10              
ATOM    990  HA  ASN A  66      78.794  66.209  65.505  1.00  2.10              
ATOM    991  CB  ASN A  66      79.286  66.349  67.562  1.00  2.10              
ATOM    992  HB1 ASN A  66      79.916  65.460  67.536  1.00  2.10              
ATOM    993  HB2 ASN A  66      78.796  66.377  68.534  1.00  2.10              
ATOM    994  CG  ASN A  66      80.199  67.546  67.410  1.00  2.10              
ATOM    995  OD1 ASN A  66      81.166  67.537  66.669  1.00  2.10              
ATOM    996  ND2 ASN A  66      79.902  68.608  68.118  1.00  2.10              
ATOM    997 1HD2 ASN A  66      79.078  68.590  68.705  1.00  2.10              
ATOM    998 2HD2 ASN A  66      80.504  69.405  68.024  1.00  2.10              
ATOM    999  C   ASN A  66      77.492  64.933  66.524  1.00  2.10              
ATOM   1000  O   ASN A  66      78.090  63.883  66.287  1.00  2.10              
ATOM   1001  N   TRP A  67      76.196  64.957  66.817  1.00  2.11              
ATOM   1002  H   TRP A  67      75.776  65.846  67.057  1.00  2.11              
ATOM   1003  CA  TRP A  67      75.363  63.758  66.898  1.00  2.11              
ATOM   1004  HA  TRP A  67      75.915  62.905  66.501  1.00  2.11              
ATOM   1005  CB  TRP A  67      75.059  63.447  68.375  1.00  2.11              
ATOM   1006  HB1 TRP A  67      73.983  63.339  68.494  1.00  2.11              
ATOM   1007  HB2 TRP A  67      75.361  64.280  69.012  1.00  2.11              
ATOM   1008  CG  TRP A  67      75.687  62.187  68.894  1.00  2.11              
ATOM   1009  CD1 TRP A  67      76.621  62.080  69.872  1.00  2.11              
ATOM   1010  HD1 TRP A  67      77.057  62.911  70.410  1.00  2.11              
ATOM   1011  NE1 TRP A  67      76.874  60.744  70.130  1.00  2.11              
ATOM   1012  HE1 TRP A  67      77.555  60.387  70.816  1.00  2.11              
ATOM   1013  CE2 TRP A  67      76.134  59.925  69.307  1.00  2.11              
ATOM   1014  CZ2 TRP A  67      76.034  58.535  69.176  1.00  2.11              
ATOM   1015  HZ2 TRP A  67      76.577  57.886  69.852  1.00  2.11              
ATOM   1016  CH2 TRP A  67      75.195  58.006  68.182  1.00  2.11              
ATOM   1017  HH2 TRP A  67      75.070  56.939  68.093  1.00  2.11              
ATOM   1018  CZ3 TRP A  67      74.508  58.859  67.305  1.00  2.11              
ATOM   1019  HZ3 TRP A  67      73.874  58.441  66.538  1.00  2.11              
ATOM   1020  CE3 TRP A  67      74.618  60.253  67.446  1.00  2.11              
ATOM   1021  HE3 TRP A  67      74.075  60.897  66.777  1.00  2.11              
ATOM   1022  CD2 TRP A  67      75.404  60.821  68.472  1.00  2.11              
ATOM   1023  C   TRP A  67      74.118  63.850  66.019  1.00  2.11              
ATOM   1024  O   TRP A  67      73.749  62.871  65.381  1.00  2.11              
ATOM   1025  N   GLY A  68      73.489  65.025  65.946  1.00  1.96              
ATOM   1026  H   GLY A  68      73.823  65.779  66.536  1.00  1.96              
ATOM   1027  CA  GLY A  68      72.244  65.235  65.205  1.00  1.96              
ATOM   1028  HA1 GLY A  68      72.260  64.635  64.295  1.00  1.96              
ATOM   1029  HA2 GLY A  68      72.159  66.284  64.925  1.00  1.96              
ATOM   1030  C   GLY A  68      71.004  64.840  65.999  1.00  1.96              
ATOM   1031  O   GLY A  68      69.925  65.378  65.766  1.00  1.96              
ATOM   1032  N   ILE A  69      71.186  63.928  66.957  1.00  1.45              
ATOM   1033  H   ILE A  69      72.120  63.562  67.065  1.00  1.45              
ATOM   1034  CA  ILE A  69      70.166  63.262  67.761  1.00  1.45              
ATOM   1035  HA  ILE A  69      69.238  63.812  67.635  1.00  1.45              
ATOM   1036  CB  ILE A  69      69.936  61.842  67.184  1.00  1.45              
ATOM   1037  HB  ILE A  69      69.572  61.971  66.163  1.00  1.45              
ATOM   1038  CG2 ILE A  69      71.240  61.030  67.086  1.00  1.45              
ATOM   1039 1HG2 ILE A  69      71.051  60.019  66.732  1.00  1.45              
ATOM   1040 2HG2 ILE A  69      71.910  61.488  66.365  1.00  1.45              
ATOM   1041 3HG2 ILE A  69      71.731  60.985  68.057  1.00  1.45              
ATOM   1042  CG1 ILE A  69      68.842  61.085  67.958  1.00  1.45              
ATOM   1043 1HG1 ILE A  69      67.975  61.735  68.078  1.00  1.45              
ATOM   1044 2HG1 ILE A  69      69.217  60.845  68.946  1.00  1.45              
ATOM   1045  CD1 ILE A  69      68.378  59.793  67.268  1.00  1.45              
ATOM   1046  HD1 ILE A  69      67.560  59.353  67.830  1.00  1.45              
ATOM   1047  HD2 ILE A  69      68.035  60.011  66.255  1.00  1.45              
ATOM   1048  HD3 ILE A  69      69.179  59.057  67.232  1.00  1.45              
ATOM   1049  C   ILE A  69      70.535  63.317  69.250  1.00  1.45              
ATOM   1050  O   ILE A  69      71.702  63.203  69.623  1.00  1.45              
ATOM   1051  N   PHE A  70      69.530  63.566  70.082  1.00  1.36              
ATOM   1052  H   PHE A  70      68.604  63.677  69.679  1.00  1.36              
ATOM   1053  CA  PHE A  70      69.647  63.825  71.521  1.00  1.36              
ATOM   1054  HA  PHE A  70      70.439  63.194  71.926  1.00  1.36              
ATOM   1055  CB  PHE A  70      70.062  65.284  71.737  1.00  1.36              
ATOM   1056  HB1 PHE A  70      71.121  65.353  71.496  1.00  1.36              
ATOM   1057  HB2 PHE A  70      69.973  65.538  72.792  1.00  1.36              
ATOM   1058  CG  PHE A  70      69.318  66.326  70.921  1.00  1.36              
ATOM   1059  CD1 PHE A  70      69.947  66.947  69.824  1.00  1.36              
ATOM   1060  HD1 PHE A  70      70.928  66.623  69.508  1.00  1.36              
ATOM   1061  CE1 PHE A  70      69.310  68.004  69.150  1.00  1.36              
ATOM   1062  HE1 PHE A  70      69.801  68.484  68.319  1.00  1.36              
ATOM   1063  CZ  PHE A  70      68.048  68.450  69.578  1.00  1.36              
ATOM   1064  HZ  PHE A  70      67.570  69.278  69.073  1.00  1.36              
ATOM   1065  CE2 PHE A  70      67.419  67.823  70.669  1.00  1.36              
ATOM   1066  HE2 PHE A  70      66.462  68.167  71.021  1.00  1.36              
ATOM   1067  CD2 PHE A  70      68.035  66.740  71.316  1.00  1.36              
ATOM   1068  HD2 PHE A  70      67.549  66.272  72.159  1.00  1.36              
ATOM   1069  C   PHE A  70      68.360  63.428  72.262  1.00  1.36              
ATOM   1070  O   PHE A  70      67.413  62.965  71.627  1.00  1.36              
ATOM   1071  N   GLN A  71      68.298  63.576  73.591  1.00  1.30              
ATOM   1072  H   GLN A  71      69.083  63.991  74.082  1.00  1.30              
ATOM   1073  CA  GLN A  71      67.228  63.011  74.403  1.00  1.30              
ATOM   1074  HA  GLN A  71      66.364  62.715  73.807  1.00  1.30              
ATOM   1075  CB  GLN A  71      67.693  61.830  75.280  1.00  1.30              
ATOM   1076  HB1 GLN A  71      66.844  61.525  75.894  1.00  1.30              
ATOM   1077  HB2 GLN A  71      68.489  62.157  75.949  1.00  1.30              
ATOM   1078  CG  GLN A  71      68.213  60.613  74.531  1.00  1.30              
ATOM   1079  HG1 GLN A  71      69.157  60.882  74.064  1.00  1.30              
ATOM   1080  HG2 GLN A  71      67.496  60.330  73.762  1.00  1.30              
ATOM   1081  CD  GLN A  71      68.402  59.433  75.482  1.00  1.30              
ATOM   1082  OE1 GLN A  71      67.441  58.905  76.021  1.00  1.30              
ATOM   1083  NE2 GLN A  71      69.609  58.963  75.716  1.00  1.30              
ATOM   1084 1HE2 GLN A  71      70.423  59.359  75.260  1.00  1.30              
ATOM   1085 2HE2 GLN A  71      69.662  58.065  76.171  1.00  1.30              
ATOM   1086  C   GLN A  71      66.843  64.136  75.343  1.00  1.30              
ATOM   1087  O   GLN A  71      67.636  64.497  76.217  1.00  1.30              
ATOM   1088  N   VAL A  72      65.684  64.749  75.147  1.00  1.25              
ATOM   1089  H   VAL A  72      65.028  64.380  74.467  1.00  1.25              
ATOM   1090  CA  VAL A  72      65.239  65.781  76.071  1.00  1.25              
ATOM   1091  HA  VAL A  72      66.120  66.301  76.451  1.00  1.25              
ATOM   1092  CB  VAL A  72      64.391  66.895  75.414  1.00  1.25              
ATOM   1093  HB  VAL A  72      64.041  67.562  76.202  1.00  1.25              
ATOM   1094  CG1 VAL A  72      65.258  67.724  74.456  1.00  1.25              
ATOM   1095 1HG1 VAL A  72      64.665  68.528  74.022  1.00  1.25              
ATOM   1096 2HG1 VAL A  72      66.086  68.164  75.009  1.00  1.25              
ATOM   1097 3HG1 VAL A  72      65.653  67.096  73.661  1.00  1.25              
ATOM   1098  CG2 VAL A  72      63.161  66.428  74.629  1.00  1.25              
ATOM   1099 1HG2 VAL A  72      62.618  67.293  74.251  1.00  1.25              
ATOM   1100 2HG2 VAL A  72      63.460  65.797  73.795  1.00  1.25              
ATOM   1101 3HG2 VAL A  72      62.499  65.862  75.283  1.00  1.25              
ATOM   1102  C   VAL A  72      64.553  65.194  77.285  1.00  1.25              
ATOM   1103  O   VAL A  72      63.592  64.419  77.132  1.00  1.25              
ATOM   1104  N   VAL A  73      65.029  65.603  78.466  1.00  1.33              
ATOM   1105  H   VAL A  73      65.821  66.242  78.459  1.00  1.33              
ATOM   1106  CA  VAL A  73      64.286  65.431  79.734  1.00  1.33              
ATOM   1107  HA  VAL A  73      63.463  64.739  79.558  1.00  1.33              
ATOM   1108  CB  VAL A  73      65.143  64.771  80.839  1.00  1.33              
ATOM   1109  HB  VAL A  73      64.546  64.706  81.748  1.00  1.33              
ATOM   1110  CG1 VAL A  73      65.496  63.330  80.448  1.00  1.33              
ATOM   1111 1HG1 VAL A  73      66.055  62.858  81.255  1.00  1.33              
ATOM   1112 2HG1 VAL A  73      64.581  62.762  80.281  1.00  1.33              
ATOM   1113 3HG1 VAL A  73      66.100  63.316  79.541  1.00  1.33              
ATOM   1114  CG2 VAL A  73      66.431  65.525  81.167  1.00  1.33              
ATOM   1115 1HG2 VAL A  73      66.894  65.082  82.047  1.00  1.33              
ATOM   1116 2HG2 VAL A  73      67.126  65.467  80.334  1.00  1.33              
ATOM   1117 3HG2 VAL A  73      66.201  66.565  81.395  1.00  1.33              
ATOM   1118  C   VAL A  73      63.608  66.726  80.169  1.00  1.33              
ATOM   1119  O   VAL A  73      63.571  67.673  79.385  1.00  1.33              
ATOM   1120  N   ASP A  74      62.994  66.745  81.355  1.00  1.81              
ATOM   1121  H   ASP A  74      63.269  66.025  82.010  1.00  1.81              
ATOM   1122  CA  ASP A  74      62.340  67.909  81.980  1.00  1.81              
ATOM   1123  HA  ASP A  74      61.651  67.534  82.736  1.00  1.81              
ATOM   1124  CB  ASP A  74      63.422  68.710  82.722  1.00  1.81              
ATOM   1125  HB1 ASP A  74      62.992  69.633  83.113  1.00  1.81              
ATOM   1126  HB2 ASP A  74      64.214  68.960  82.020  1.00  1.81              
ATOM   1127  CG  ASP A  74      64.031  67.915  83.879  1.00  1.81              
ATOM   1128  OD1 ASP A  74      63.816  68.316  85.043  1.00  1.81              
ATOM   1129  OD2 ASP A  74      64.688  66.885  83.597  1.00  1.81              
ATOM   1130  C   ASP A  74      61.486  68.758  81.009  1.00  1.81              
ATOM   1131  O   ASP A  74      61.318  69.967  81.168  1.00  1.81              
ATOM   1132  N   HIS A  75      60.951  68.135  79.953  1.00  1.77              
ATOM   1133  H   HIS A  75      61.146  67.149  79.867  1.00  1.77              
ATOM   1134  CA  HIS A  75      60.497  68.832  78.742  1.00  1.77              
ATOM   1135  HA  HIS A  75      61.240  69.598  78.513  1.00  1.77              
ATOM   1136  CB  HIS A  75      60.458  67.861  77.556  1.00  1.77              
ATOM   1137  HB1 HIS A  75      61.480  67.570  77.311  1.00  1.77              
ATOM   1138  HB2 HIS A  75      60.034  68.356  76.684  1.00  1.77              
ATOM   1139  CG  HIS A  75      59.663  66.616  77.834  1.00  1.77              
ATOM   1140  ND1 HIS A  75      58.353  66.579  78.315  1.00  1.77              
ATOM   1141  CE1 HIS A  75      58.095  65.284  78.549  1.00  1.77              
ATOM   1142  HE1 HIS A  75      57.163  64.901  78.948  1.00  1.77              
ATOM   1143  NE2 HIS A  75      59.154  64.528  78.225  1.00  1.77              
ATOM   1144  HE2 HIS A  75      59.223  63.519  78.355  1.00  1.77              
ATOM   1145  CD2 HIS A  75      60.160  65.351  77.785  1.00  1.77              
ATOM   1146  HD2 HIS A  75      61.163  65.062  77.504  1.00  1.77              
ATOM   1147  C   HIS A  75      59.178  69.592  78.904  1.00  1.77              
ATOM   1148  O   HIS A  75      58.720  70.266  77.980  1.00  1.77              
ATOM   1149  N   GLY A  76      58.572  69.480  80.085  1.00  1.88              
ATOM   1150  H   GLY A  76      59.082  68.972  80.793  1.00  1.88              
ATOM   1151  CA  GLY A  76      57.333  70.134  80.479  1.00  1.88              
ATOM   1152  HA1 GLY A  76      57.317  71.136  80.050  1.00  1.88              
ATOM   1153  HA2 GLY A  76      57.318  70.230  81.564  1.00  1.88              
ATOM   1154  C   GLY A  76      56.058  69.420  80.042  1.00  1.88              
ATOM   1155  O   GLY A  76      54.992  69.740  80.564  1.00  1.88              
ATOM   1156  N   VAL A  77      56.129  68.466  79.104  1.00  1.81              
ATOM   1157  H   VAL A  77      57.037  68.191  78.745  1.00  1.81              
ATOM   1158  CA  VAL A  77      54.958  67.684  78.706  1.00  1.81              
ATOM   1159  HA  VAL A  77      54.139  68.393  78.576  1.00  1.81              
ATOM   1160  CB  VAL A  77      55.110  66.960  77.355  1.00  1.81              
ATOM   1161  HB  VAL A  77      55.837  66.159  77.437  1.00  1.81              
ATOM   1162  CG1 VAL A  77      53.777  66.339  76.910  1.00  1.81              
ATOM   1163 1HG1 VAL A  77      53.898  65.854  75.942  1.00  1.81              
ATOM   1164 2HG1 VAL A  77      53.457  65.587  77.632  1.00  1.81              
ATOM   1165 3HG1 VAL A  77      53.009  67.109  76.842  1.00  1.81              
ATOM   1166  CG2 VAL A  77      55.560  67.939  76.259  1.00  1.81              
ATOM   1167 1HG2 VAL A  77      55.509  67.465  75.278  1.00  1.81              
ATOM   1168 2HG2 VAL A  77      54.928  68.825  76.265  1.00  1.81              
ATOM   1169 3HG2 VAL A  77      56.591  68.244  76.444  1.00  1.81              
ATOM   1170  C   VAL A  77      54.574  66.742  79.836  1.00  1.81              
ATOM   1171  O   VAL A  77      55.348  65.909  80.310  1.00  1.81              
ATOM   1172  N   ASP A  78      53.355  66.954  80.302  1.00  1.98              
ATOM   1173  H   ASP A  78      52.735  67.559  79.771  1.00  1.98              
ATOM   1174  CA  ASP A  78      52.794  66.389  81.508  1.00  1.98              
ATOM   1175  HA  ASP A  78      53.473  66.634  82.325  1.00  1.98              
ATOM   1176  CB  ASP A  78      51.454  67.081  81.808  1.00  1.98              
ATOM   1177  HB1 ASP A  78      51.667  68.108  82.108  1.00  1.98              
ATOM   1178  HB2 ASP A  78      50.997  66.589  82.667  1.00  1.98              
ATOM   1179  CG  ASP A  78      50.454  67.141  80.640  1.00  1.98              
ATOM   1180  OD1 ASP A  78      50.838  67.565  79.524  1.00  1.98              
ATOM   1181  OD2 ASP A  78      49.258  66.863  80.881  1.00  1.98              
ATOM   1182  C   ASP A  78      52.697  64.859  81.427  1.00  1.98              
ATOM   1183  O   ASP A  78      52.175  64.264  80.478  1.00  1.98              
ATOM   1184  N   THR A  79      53.214  64.209  82.468  1.00  1.96              
ATOM   1185  H   THR A  79      53.626  64.745  83.219  1.00  1.96              
ATOM   1186  CA  THR A  79      53.405  62.753  82.500  1.00  1.96              
ATOM   1187  HA  THR A  79      54.029  62.481  81.648  1.00  1.96              
ATOM   1188  CB  THR A  79      54.134  62.313  83.773  1.00  1.96              
ATOM   1189  HB  THR A  79      54.084  61.227  83.865  1.00  1.96              
ATOM   1190  CG2 THR A  79      55.605  62.732  83.752  1.00  1.96              
ATOM   1191 1HG2 THR A  79      56.103  62.376  84.654  1.00  1.96              
ATOM   1192 2HG2 THR A  79      56.098  62.290  82.885  1.00  1.96              
ATOM   1193 3HG2 THR A  79      55.693  63.818  83.696  1.00  1.96              
ATOM   1194  OG1 THR A  79      53.538  62.909  84.905  1.00  1.96              
ATOM   1195  HG1 THR A  79      54.038  62.622  85.673  1.00  1.96              
ATOM   1196  C   THR A  79      52.119  61.953  82.352  1.00  1.96              
ATOM   1197  O   THR A  79      52.137  60.884  81.748  1.00  1.96              
ATOM   1198  N   ASN A  80      50.998  62.494  82.837  1.00  2.05              
ATOM   1199  H   ASN A  80      51.093  63.325  83.395  1.00  2.05              
ATOM   1200  CA  ASN A  80      49.666  61.961  82.553  1.00  2.05              
ATOM   1201  HA  ASN A  80      49.693  60.901  82.813  1.00  2.05              
ATOM   1202  CB  ASN A  80      48.623  62.606  83.491  1.00  2.05              
ATOM   1203  HB1 ASN A  80      49.041  62.739  84.487  1.00  2.05              
ATOM   1204  HB2 ASN A  80      47.777  61.923  83.573  1.00  2.05              
ATOM   1205  CG  ASN A  80      48.070  63.931  83.001  1.00  2.05              
ATOM   1206  OD1 ASN A  80      46.883  64.083  82.787  1.00  2.05              
ATOM   1207  ND2 ASN A  80      48.916  64.906  82.773  1.00  2.05              
ATOM   1208 1HD2 ASN A  80      49.883  64.808  82.976  1.00  2.05              
ATOM   1209 2HD2 ASN A  80      48.589  65.693  82.205  1.00  2.05              
ATOM   1210  C   ASN A  80      49.283  62.006  81.064  1.00  2.05              
ATOM   1211  O   ASN A  80      48.793  61.004  80.558  1.00  2.05              
ATOM   1212  N   LEU A  81      49.582  63.086  80.333  1.00  1.96              
ATOM   1213  H   LEU A  81      50.019  63.888  80.767  1.00  1.96              
ATOM   1214  CA  LEU A  81      49.355  63.138  78.886  1.00  1.96              
ATOM   1215  HA  LEU A  81      48.316  62.868  78.702  1.00  1.96              
ATOM   1216  CB  LEU A  81      49.611  64.557  78.364  1.00  1.96              
ATOM   1217  HB1 LEU A  81      50.668  64.794  78.478  1.00  1.96              
ATOM   1218  HB2 LEU A  81      49.035  65.264  78.959  1.00  1.96              
ATOM   1219  CG  LEU A  81      49.214  64.731  76.889  1.00  1.96              
ATOM   1220  HG  LEU A  81      49.562  63.895  76.285  1.00  1.96              
ATOM   1221  CD1 LEU A  81      47.699  64.855  76.752  1.00  1.96              
ATOM   1222 1HD1 LEU A  81      47.437  64.750  75.702  1.00  1.96              
ATOM   1223 2HD1 LEU A  81      47.204  64.063  77.309  1.00  1.96              
ATOM   1224 3HD1 LEU A  81      47.366  65.817  77.138  1.00  1.96              
ATOM   1225  CD2 LEU A  81      49.864  65.996  76.351  1.00  1.96              
ATOM   1226 1HD2 LEU A  81      49.445  66.248  75.379  1.00  1.96              
ATOM   1227 2HD2 LEU A  81      49.682  66.798  77.064  1.00  1.96              
ATOM   1228 3HD2 LEU A  81      50.937  65.843  76.261  1.00  1.96              
ATOM   1229  C   LEU A  81      50.228  62.138  78.134  1.00  1.96              
ATOM   1230  O   LEU A  81      49.747  61.478  77.218  1.00  1.96              
ATOM   1231  N   VAL A  82      51.497  61.996  78.525  1.00  1.77              
ATOM   1232  H   VAL A  82      51.848  62.592  79.270  1.00  1.77              
ATOM   1233  CA  VAL A  82      52.373  60.976  77.920  1.00  1.77              
ATOM   1234  HA  VAL A  82      52.399  61.130  76.840  1.00  1.77              
ATOM   1235  CB  VAL A  82      53.810  61.123  78.460  1.00  1.77              
ATOM   1236  HB  VAL A  82      53.801  61.041  79.547  1.00  1.77              
ATOM   1237  CG1 VAL A  82      54.751  60.054  77.903  1.00  1.77              
ATOM   1238 1HG1 VAL A  82      55.771  60.233  78.243  1.00  1.77              
ATOM   1239 2HG1 VAL A  82      54.457  59.063  78.252  1.00  1.77              
ATOM   1240 3HG1 VAL A  82      54.730  60.071  76.816  1.00  1.77              
ATOM   1241  CG2 VAL A  82      54.396  62.490  78.077  1.00  1.77              
ATOM   1242 1HG2 VAL A  82      55.431  62.562  78.414  1.00  1.77              
ATOM   1243 2HG2 VAL A  82      54.356  62.620  76.996  1.00  1.77              
ATOM   1244 3HG2 VAL A  82      53.833  63.291  78.555  1.00  1.77              
ATOM   1245  C   VAL A  82      51.830  59.561  78.149  1.00  1.77              
ATOM   1246  O   VAL A  82      51.788  58.729  77.229  1.00  1.77              
ATOM   1247  N   ALA A  83      51.342  59.297  79.362  1.00  1.88              
ATOM   1248  H   ALA A  83      51.403  60.010  80.082  1.00  1.88              
ATOM   1249  CA  ALA A  83      50.698  58.035  79.694  1.00  1.88              
ATOM   1250  HA  ALA A  83      51.407  57.234  79.480  1.00  1.88              
ATOM   1251  CB  ALA A  83      50.391  57.993  81.195  1.00  1.88              
ATOM   1252  HB1 ALA A  83      49.976  57.018  81.452  1.00  1.88              
ATOM   1253  HB2 ALA A  83      51.308  58.151  81.764  1.00  1.88              
ATOM   1254  HB3 ALA A  83      49.665  58.762  81.456  1.00  1.88              
ATOM   1255  C   ALA A  83      49.459  57.772  78.835  1.00  1.88              
ATOM   1256  O   ALA A  83      49.316  56.654  78.343  1.00  1.88              
ATOM   1257  N   ASP A  84      48.609  58.776  78.603  1.00  1.88              
ATOM   1258  H   ASP A  84      48.741  59.664  79.080  1.00  1.88              
ATOM   1259  CA  ASP A  84      47.407  58.579  77.796  1.00  1.88              
ATOM   1260  HA  ASP A  84      47.076  57.572  78.047  1.00  1.88              
ATOM   1261  CB  ASP A  84      46.246  59.499  78.232  1.00  1.88              
ATOM   1262  HB1 ASP A  84      46.059  60.265  77.486  1.00  1.88              
ATOM   1263  HB2 ASP A  84      46.507  60.003  79.164  1.00  1.88              
ATOM   1264  CG  ASP A  84      44.965  58.686  78.480  1.00  1.88              
ATOM   1265  OD1 ASP A  84      45.020  57.691  79.236  1.00  1.88              
ATOM   1266  OD2 ASP A  84      43.897  58.983  77.910  1.00  1.88              
ATOM   1267  C   ASP A  84      47.679  58.479  76.292  1.00  1.88              
ATOM   1268  O   ASP A  84      47.007  57.703  75.623  1.00  1.88              
ATOM   1269  N   MET A  85      48.745  59.104  75.778  1.00  1.73              
ATOM   1270  H   MET A  85      49.226  59.781  76.363  1.00  1.73              
ATOM   1271  CA  MET A  85      49.283  58.828  74.438  1.00  1.73              
ATOM   1272  HA  MET A  85      48.489  59.010  73.712  1.00  1.73              
ATOM   1273  CB  MET A  85      50.475  59.741  74.121  1.00  1.73              
ATOM   1274  HB1 MET A  85      51.089  59.282  73.347  1.00  1.73              
ATOM   1275  HB2 MET A  85      51.098  59.861  75.006  1.00  1.73              
ATOM   1276  CG  MET A  85      50.038  61.118  73.630  1.00  1.73              
ATOM   1277  HG1 MET A  85      50.945  61.686  73.451  1.00  1.73              
ATOM   1278  HG2 MET A  85      49.494  61.620  74.431  1.00  1.73              
ATOM   1279  SD  MET A  85      49.017  61.169  72.120  1.00  1.73              
ATOM   1280  CE  MET A  85      49.947  60.127  70.968  1.00  1.73              
ATOM   1281  HE1 MET A  85      49.489  60.193  69.980  1.00  1.73              
ATOM   1282  HE2 MET A  85      50.980  60.463  70.915  1.00  1.73              
ATOM   1283  HE3 MET A  85      49.917  59.092  71.308  1.00  1.73              
ATOM   1284  C   MET A  85      49.689  57.371  74.264  1.00  1.73              
ATOM   1285  O   MET A  85      49.316  56.728  73.282  1.00  1.73              
ATOM   1286  N   THR A  86      50.442  56.853  75.232  1.00  1.72              
ATOM   1287  H   THR A  86      50.699  57.457  76.004  1.00  1.72              
ATOM   1288  CA  THR A  86      50.971  55.485  75.184  1.00  1.72              
ATOM   1289  HA  THR A  86      51.487  55.341  74.235  1.00  1.72              
ATOM   1290  CB  THR A  86      51.995  55.289  76.312  1.00  1.72              
ATOM   1291  HB  THR A  86      51.490  55.283  77.278  1.00  1.72              
ATOM   1292  CG2 THR A  86      52.787  53.993  76.146  1.00  1.72              
ATOM   1293 1HG2 THR A  86      53.543  53.926  76.930  1.00  1.72              
ATOM   1294 2HG2 THR A  86      52.128  53.129  76.221  1.00  1.72              
ATOM   1295 3HG2 THR A  86      53.282  53.979  75.175  1.00  1.72              
ATOM   1296  OG1 THR A  86      52.932  56.348  76.294  1.00  1.72              
ATOM   1297  HG1 THR A  86      52.533  57.145  76.679  1.00  1.72              
ATOM   1298  C   THR A  86      49.867  54.443  75.265  1.00  1.72              
ATOM   1299  O   THR A  86      49.778  53.553  74.417  1.00  1.72              
ATOM   1300  N   ARG A  87      48.975  54.599  76.249  1.00  1.86              
ATOM   1301  H   ARG A  87      49.097  55.391  76.877  1.00  1.86              
ATOM   1302  CA  ARG A  87      47.799  53.756  76.435  1.00  1.86              
ATOM   1303  HA  ARG A  87      48.117  52.721  76.562  1.00  1.86              
ATOM   1304  CB  ARG A  87      47.052  54.215  77.696  1.00  1.86              
ATOM   1305  HB1 ARG A  87      46.668  55.223  77.532  1.00  1.86              
ATOM   1306  HB2 ARG A  87      47.746  54.248  78.538  1.00  1.86              
ATOM   1307  CG  ARG A  87      45.902  53.259  78.045  1.00  1.86              
ATOM   1308  HG1 ARG A  87      46.318  52.302  78.364  1.00  1.86              
ATOM   1309  HG2 ARG A  87      45.288  53.083  77.168  1.00  1.86              
ATOM   1310  CD  ARG A  87      45.009  53.812  79.159  1.00  1.86              
ATOM   1311  HD1 ARG A  87      45.615  53.995  80.048  1.00  1.86              
ATOM   1312  HD2 ARG A  87      44.255  53.063  79.409  1.00  1.86              
ATOM   1313  NE  ARG A  87      44.340  55.065  78.767  1.00  1.86              
ATOM   1314  HE  ARG A  87      44.716  55.949  79.126  1.00  1.86              
ATOM   1315  CZ  ARG A  87      43.245  55.205  78.049  1.00  1.86              
ATOM   1316  NH1 ARG A  87      42.644  54.216  77.443  1.00  1.86              
ATOM   1317 1HH1 ARG A  87      43.181  53.387  77.176  1.00  1.86              
ATOM   1318 2HH1 ARG A  87      41.885  54.411  76.825  1.00  1.86              
ATOM   1319  NH2 ARG A  87      42.723  56.390  77.933  1.00  1.86              
ATOM   1320 1HH2 ARG A  87      43.268  57.211  78.237  1.00  1.86              
ATOM   1321 2HH2 ARG A  87      41.859  56.540  77.463  1.00  1.86              
ATOM   1322  C   ARG A  87      46.912  53.785  75.203  1.00  1.86              
ATOM   1323  O   ARG A  87      46.720  52.734  74.621  1.00  1.86              
ATOM   1324  N   LEU A  88      46.433  54.950  74.766  1.00  1.85              
ATOM   1325  H   LEU A  88      46.660  55.803  75.269  1.00  1.85              
ATOM   1326  CA  LEU A  88      45.473  55.039  73.667  1.00  1.85              
ATOM   1327  HA  LEU A  88      44.689  54.309  73.869  1.00  1.85              
ATOM   1328  CB  LEU A  88      44.826  56.424  73.618  1.00  1.85              
ATOM   1329  HB1 LEU A  88      44.312  56.550  72.666  1.00  1.85              
ATOM   1330  HB2 LEU A  88      45.603  57.185  73.673  1.00  1.85              
ATOM   1331  CG  LEU A  88      43.801  56.595  74.749  1.00  1.85              
ATOM   1332  HG  LEU A  88      44.188  56.158  75.667  1.00  1.85              
ATOM   1333  CD1 LEU A  88      43.568  58.075  74.988  1.00  1.85              
ATOM   1334 1HD1 LEU A  88      42.708  58.243  75.636  1.00  1.85              
ATOM   1335 2HD1 LEU A  88      44.445  58.495  75.477  1.00  1.85              
ATOM   1336 3HD1 LEU A  88      43.440  58.586  74.046  1.00  1.85              
ATOM   1337  CD2 LEU A  88      42.464  55.933  74.392  1.00  1.85              
ATOM   1338 1HD2 LEU A  88      41.726  56.141  75.162  1.00  1.85              
ATOM   1339 2HD2 LEU A  88      42.098  56.318  73.442  1.00  1.85              
ATOM   1340 3HD2 LEU A  88      42.591  54.852  74.310  1.00  1.85              
ATOM   1341  C   LEU A  88      46.035  54.653  72.298  1.00  1.85              
ATOM   1342  O   LEU A  88      45.284  54.154  71.460  1.00  1.85              
ATOM   1343  N   ALA A  89      47.339  54.816  72.059  1.00  1.72              
ATOM   1344  H   ALA A  89      47.913  55.316  72.730  1.00  1.72              
ATOM   1345  CA  ALA A  89      47.971  54.209  70.890  1.00  1.72              
ATOM   1346  HA  ALA A  89      47.427  54.497  69.989  1.00  1.72              
ATOM   1347  CB  ALA A  89      49.418  54.710  70.785  1.00  1.72              
ATOM   1348  HB1 ALA A  89      49.897  54.246  69.922  1.00  1.72              
ATOM   1349  HB2 ALA A  89      49.444  55.788  70.663  1.00  1.72              
ATOM   1350  HB3 ALA A  89      49.975  54.447  71.686  1.00  1.72              
ATOM   1351  C   ALA A  89      48.002  52.683  70.977  1.00  1.72              
ATOM   1352  O   ALA A  89      47.725  52.009  69.982  1.00  1.72              
ATOM   1353  N   ARG A  90      48.352  52.127  72.147  1.00  1.75              
ATOM   1354  H   ARG A  90      48.579  52.722  72.940  1.00  1.75              
ATOM   1355  CA  ARG A  90      48.395  50.671  72.299  1.00  1.75              
ATOM   1356  HA  ARG A  90      48.974  50.307  71.454  1.00  1.75              
ATOM   1357  CB  ARG A  90      49.131  50.263  73.586  1.00  1.75              
ATOM   1358  HB1 ARG A  90      48.419  50.152  74.407  1.00  1.75              
ATOM   1359  HB2 ARG A  90      49.866  51.023  73.854  1.00  1.75              
ATOM   1360  CG  ARG A  90      49.881  48.948  73.328  1.00  1.75              
ATOM   1361  HG1 ARG A  90      50.659  49.111  72.583  1.00  1.75              
ATOM   1362  HG2 ARG A  90      49.177  48.216  72.933  1.00  1.75              
ATOM   1363  CD  ARG A  90      50.517  48.347  74.581  1.00  1.75              
ATOM   1364  HD1 ARG A  90      50.953  47.385  74.310  1.00  1.75              
ATOM   1365  HD2 ARG A  90      49.715  48.162  75.296  1.00  1.75              
ATOM   1366  NE  ARG A  90      51.579  49.182  75.187  1.00  1.75              
ATOM   1367  HE  ARG A  90      52.212  49.722  74.585  1.00  1.75              
ATOM   1368  CZ  ARG A  90      51.874  49.243  76.470  1.00  1.75              
ATOM   1369  NH1 ARG A  90      51.084  48.742  77.373  1.00  1.75              
ATOM   1370 1HH1 ARG A  90      50.195  48.388  77.076  1.00  1.75              
ATOM   1371 2HH1 ARG A  90      51.377  48.732  78.327  1.00  1.75              
ATOM   1372  NH2 ARG A  90      52.973  49.777  76.898  1.00  1.75              
ATOM   1373 1HH2 ARG A  90      53.676  50.046  76.194  1.00  1.75              
ATOM   1374 2HH2 ARG A  90      53.244  49.827  77.855  1.00  1.75              
ATOM   1375  C   ARG A  90      47.005  50.037  72.138  1.00  1.75              
ATOM   1376  O   ARG A  90      46.845  49.071  71.393  1.00  1.75              
ATOM   1377  N   ASP A  91      46.002  50.662  72.746  1.00  1.85              
ATOM   1378  H   ASP A  91      46.257  51.405  73.388  1.00  1.85              
ATOM   1379  CA  ASP A  91      44.577  50.382  72.590  1.00  1.85              
ATOM   1380  HA  ASP A  91      44.373  49.391  72.996  1.00  1.85              
ATOM   1381  CB  ASP A  91      43.720  51.408  73.374  1.00  1.85              
ATOM   1382  HB1 ASP A  91      42.670  51.172  73.195  1.00  1.85              
ATOM   1383  HB2 ASP A  91      43.899  52.400  72.960  1.00  1.85              
ATOM   1384  CG  ASP A  91      43.931  51.470  74.900  1.00  1.85              
ATOM   1385  OD1 ASP A  91      44.435  50.493  75.492  1.00  1.85              
ATOM   1386  OD2 ASP A  91      43.557  52.511  75.499  1.00  1.85              
ATOM   1387  C   ASP A  91      44.189  50.367  71.098  1.00  1.85              
ATOM   1388  O   ASP A  91      43.683  49.371  70.574  1.00  1.85              
ATOM   1389  N   PHE A  92      44.496  51.458  70.386  1.00  1.79              
ATOM   1390  H   PHE A  92      44.907  52.248  70.875  1.00  1.79              
ATOM   1391  CA  PHE A  92      44.219  51.604  68.958  1.00  1.79              
ATOM   1392  HA  PHE A  92      43.139  51.544  68.829  1.00  1.79              
ATOM   1393  CB  PHE A  92      44.649  53.017  68.519  1.00  1.79              
ATOM   1394  HB1 PHE A  92      45.717  53.117  68.711  1.00  1.79              
ATOM   1395  HB2 PHE A  92      44.138  53.728  69.170  1.00  1.79              
ATOM   1396  CG  PHE A  92      44.401  53.497  67.091  1.00  1.79              
ATOM   1397  CD1 PHE A  92      43.666  52.765  66.133  1.00  1.79              
ATOM   1398  HD1 PHE A  92      43.193  51.831  66.390  1.00  1.79              
ATOM   1399  CE1 PHE A  92      43.549  53.240  64.813  1.00  1.79              
ATOM   1400  HE1 PHE A  92      43.021  52.653  64.078  1.00  1.79              
ATOM   1401  CZ  PHE A  92      44.121  54.471  64.451  1.00  1.79              
ATOM   1402  HZ  PHE A  92      44.042  54.831  63.435  1.00  1.79              
ATOM   1403  CE2 PHE A  92      44.789  55.238  65.418  1.00  1.79              
ATOM   1404  HE2 PHE A  92      45.212  56.195  65.156  1.00  1.79              
ATOM   1405  CD2 PHE A  92      44.933  54.748  66.726  1.00  1.79              
ATOM   1406  HD2 PHE A  92      45.464  55.336  67.462  1.00  1.79              
ATOM   1407  C   PHE A  92      44.827  50.469  68.121  1.00  1.79              
ATOM   1408  O   PHE A  92      44.105  49.845  67.347  1.00  1.79              
ATOM   1409  N   PHE A  93      46.108  50.129  68.290  1.00  1.78              
ATOM   1410  H   PHE A  93      46.678  50.635  68.961  1.00  1.78              
ATOM   1411  CA  PHE A  93      46.683  48.985  67.569  1.00  1.78              
ATOM   1412  HA  PHE A  93      46.502  49.145  66.505  1.00  1.78              
ATOM   1413  CB  PHE A  93      48.221  48.915  67.763  1.00  1.78              
ATOM   1414  HB1 PHE A  93      48.554  49.760  68.369  1.00  1.78              
ATOM   1415  HB2 PHE A  93      48.687  49.035  66.785  1.00  1.78              
ATOM   1416  CG  PHE A  93      48.763  47.628  68.378  1.00  1.78              
ATOM   1417  CD1 PHE A  93      48.876  46.455  67.606  1.00  1.78              
ATOM   1418  HD1 PHE A  93      48.631  46.471  66.553  1.00  1.78              
ATOM   1419  CE1 PHE A  93      49.243  45.241  68.216  1.00  1.78              
ATOM   1420  HE1 PHE A  93      49.295  44.338  67.628  1.00  1.78              
ATOM   1421  CZ  PHE A  93      49.549  45.199  69.586  1.00  1.78              
ATOM   1422  HZ  PHE A  93      49.837  44.264  70.047  1.00  1.78              
ATOM   1423  CE2 PHE A  93      49.486  46.374  70.351  1.00  1.78              
ATOM   1424  HE2 PHE A  93      49.709  46.346  71.407  1.00  1.78              
ATOM   1425  CD2 PHE A  93      49.087  47.579  69.746  1.00  1.78              
ATOM   1426  HD2 PHE A  93      48.993  48.467  70.343  1.00  1.78              
ATOM   1427  C   PHE A  93      46.003  47.646  67.910  1.00  1.78              
ATOM   1428  O   PHE A  93      45.897  46.782  67.037  1.00  1.78              
ATOM   1429  N   ALA A  94      45.532  47.496  69.151  1.00  2.01              
ATOM   1430  H   ALA A  94      45.676  48.243  69.819  1.00  2.01              
ATOM   1431  CA  ALA A  94      44.781  46.335  69.610  1.00  2.01              
ATOM   1432  HA  ALA A  94      45.266  45.445  69.205  1.00  2.01              
ATOM   1433  CB  ALA A  94      44.885  46.264  71.140  1.00  2.01              
ATOM   1434  HB1 ALA A  94      44.428  45.339  71.494  1.00  2.01              
ATOM   1435  HB2 ALA A  94      45.934  46.279  71.439  1.00  2.01              
ATOM   1436  HB3 ALA A  94      44.370  47.109  71.595  1.00  2.01              
ATOM   1437  C   ALA A  94      43.311  46.283  69.136  1.00  2.01              
ATOM   1438  O   ALA A  94      42.650  45.264  69.363  1.00  2.01              
ATOM   1439  N   LEU A  95      42.791  47.312  68.447  1.00  1.98              
ATOM   1440  H   LEU A  95      43.347  48.148  68.312  1.00  1.98              
ATOM   1441  CA  LEU A  95      41.531  47.164  67.694  1.00  1.98              
ATOM   1442  HA  LEU A  95      40.764  46.842  68.394  1.00  1.98              
ATOM   1443  CB  LEU A  95      41.107  48.511  67.071  1.00  1.98              
ATOM   1444  HB1 LEU A  95      40.564  48.298  66.151  1.00  1.98              
ATOM   1445  HB2 LEU A  95      41.988  49.050  66.749  1.00  1.98              
ATOM   1446  CG  LEU A  95      40.198  49.433  67.899  1.00  1.98              
ATOM   1447  HG  LEU A  95      39.188  49.023  67.875  1.00  1.98              
ATOM   1448  CD1 LEU A  95      40.599  49.621  69.358  1.00  1.98              
ATOM   1449 1HD1 LEU A  95      39.890  50.286  69.851  1.00  1.98              
ATOM   1450 2HD1 LEU A  95      40.599  48.664  69.879  1.00  1.98              
ATOM   1451 3HD1 LEU A  95      41.592  50.053  69.416  1.00  1.98              
ATOM   1452  CD2 LEU A  95      40.190  50.811  67.234  1.00  1.98              
ATOM   1453 1HD2 LEU A  95      39.396  51.417  67.672  1.00  1.98              
ATOM   1454 2HD2 LEU A  95      41.148  51.306  67.382  1.00  1.98              
ATOM   1455 3HD2 LEU A  95      39.999  50.716  66.166  1.00  1.98              
ATOM   1456  C   LEU A  95      41.639  46.133  66.549  1.00  1.98              
ATOM   1457  O   LEU A  95      42.696  46.004  65.925  1.00  1.98              
ATOM   1458  N   PRO A  96      40.520  45.475  66.185  1.00  2.01              
ATOM   1459  CD  PRO A  96      39.263  45.423  66.919  1.00  2.01              
ATOM   1460  HD1 PRO A  96      38.708  46.349  66.757  1.00  2.01              
ATOM   1461  HD2 PRO A  96      39.424  45.257  67.985  1.00  2.01              
ATOM   1462  CG  PRO A  96      38.493  44.246  66.330  1.00  2.01              
ATOM   1463  HG1 PRO A  96      37.415  44.381  66.416  1.00  2.01              
ATOM   1464  HG2 PRO A  96      38.808  43.321  66.816  1.00  2.01              
ATOM   1465  CB  PRO A  96      38.951  44.242  64.877  1.00  2.01              
ATOM   1466  HB1 PRO A  96      38.344  44.955  64.319  1.00  2.01              
ATOM   1467  HB2 PRO A  96      38.875  43.249  64.434  1.00  2.01              
ATOM   1468  CA  PRO A  96      40.405  44.728  64.935  1.00  2.01              
ATOM   1469  HA  PRO A  96      41.065  43.866  65.017  1.00  2.01              
ATOM   1470  C   PRO A  96      40.739  45.548  63.681  1.00  2.01              
ATOM   1471  O   PRO A  96      40.484  46.759  63.668  1.00  2.01              
ATOM   1472  N   PRO A  97      41.255  44.915  62.609  1.00  1.90              
ATOM   1473  CD  PRO A  97      41.571  43.496  62.518  1.00  1.90              
ATOM   1474  HD1 PRO A  97      40.649  42.921  62.424  1.00  1.90              
ATOM   1475  HD2 PRO A  97      42.150  43.152  63.376  1.00  1.90              
ATOM   1476  CG  PRO A  97      42.409  43.343  61.255  1.00  1.90              
ATOM   1477  HG1 PRO A  97      42.295  42.357  60.801  1.00  1.90              
ATOM   1478  HG2 PRO A  97      43.448  43.542  61.500  1.00  1.90              
ATOM   1479  CB  PRO A  97      41.895  44.456  60.352  1.00  1.90              
ATOM   1480  HB1 PRO A  97      40.992  44.112  59.845  1.00  1.90              
ATOM   1481  HB2 PRO A  97      42.648  44.765  59.626  1.00  1.90              
ATOM   1482  CA  PRO A  97      41.564  45.578  61.344  1.00  1.90              
ATOM   1483  HA  PRO A  97      42.452  46.190  61.483  1.00  1.90              
ATOM   1484  C   PRO A  97      40.450  46.463  60.805  1.00  1.90              
ATOM   1485  O   PRO A  97      40.724  47.595  60.415  1.00  1.90              
ATOM   1486  N   GLU A  98      39.206  45.984  60.835  1.00  1.99              
ATOM   1487  H   GLU A  98      39.057  45.034  61.190  1.00  1.99              
ATOM   1488  CA  GLU A  98      38.036  46.762  60.439  1.00  1.99              
ATOM   1489  HA  GLU A  98      38.154  47.012  59.385  1.00  1.99              
ATOM   1490  CB  GLU A  98      36.735  45.937  60.550  1.00  1.99              
ATOM   1491  HB1 GLU A  98      36.729  45.191  59.753  1.00  1.99              
ATOM   1492  HB2 GLU A  98      35.906  46.617  60.346  1.00  1.99              
ATOM   1493  CG  GLU A  98      36.440  45.223  61.886  1.00  1.99              
ATOM   1494  HG1 GLU A  98      35.355  45.206  62.015  1.00  1.99              
ATOM   1495  HG2 GLU A  98      36.846  45.801  62.716  1.00  1.99              
ATOM   1496  CD  GLU A  98      36.968  43.777  61.943  1.00  1.99              
ATOM   1497  OE1 GLU A  98      38.200  43.600  61.802  1.00  1.99              
ATOM   1498  OE2 GLU A  98      36.146  42.861  62.158  1.00  1.99              
ATOM   1499  C   GLU A  98      37.974  48.116  61.174  1.00  1.99              
ATOM   1500  O   GLU A  98      37.956  49.167  60.524  1.00  1.99              
ATOM   1501  N   ASP A  99      38.045  48.126  62.511  1.00  1.97              
ATOM   1502  H   ASP A  99      38.194  47.255  63.002  1.00  1.97              
ATOM   1503  CA  ASP A  99      38.000  49.375  63.273  1.00  1.97              
ATOM   1504  HA  ASP A  99      37.147  49.938  62.889  1.00  1.97              
ATOM   1505  CB  ASP A  99      37.736  49.146  64.767  1.00  1.97              
ATOM   1506  HB1 ASP A  99      38.673  48.984  65.291  1.00  1.97              
ATOM   1507  HB2 ASP A  99      37.120  48.253  64.892  1.00  1.97              
ATOM   1508  CG  ASP A  99      36.985  50.349  65.355  1.00  1.97              
ATOM   1509  OD1 ASP A  99      37.583  51.422  65.590  1.00  1.97              
ATOM   1510  OD2 ASP A  99      35.744  50.262  65.451  1.00  1.97              
ATOM   1511  C   ASP A  99      39.237  50.264  63.028  1.00  1.97              
ATOM   1512  O   ASP A  99      39.146  51.495  62.891  1.00  1.97              
ATOM   1513  N   LYS A 100      40.402  49.628  62.846  1.00  1.86              
ATOM   1514  H   LYS A 100      40.404  48.613  62.930  1.00  1.86              
ATOM   1515  CA  LYS A 100      41.620  50.318  62.420  1.00  1.86              
ATOM   1516  HA  LYS A 100      41.816  51.090  63.160  1.00  1.86              
ATOM   1517  CB  LYS A 100      42.848  49.376  62.412  1.00  1.86              
ATOM   1518  HB1 LYS A 100      43.689  49.920  61.980  1.00  1.86              
ATOM   1519  HB2 LYS A 100      42.651  48.511  61.782  1.00  1.86              
ATOM   1520  CG  LYS A 100      43.257  48.913  63.826  1.00  1.86              
ATOM   1521  HG1 LYS A 100      42.464  48.304  64.254  1.00  1.86              
ATOM   1522  HG2 LYS A 100      43.370  49.797  64.454  1.00  1.86              
ATOM   1523  CD  LYS A 100      44.580  48.123  63.891  1.00  1.86              
ATOM   1524  HD1 LYS A 100      44.816  47.964  64.944  1.00  1.86              
ATOM   1525  HD2 LYS A 100      45.378  48.721  63.451  1.00  1.86              
ATOM   1526  CE  LYS A 100      44.518  46.752  63.201  1.00  1.86              
ATOM   1527  HE1 LYS A 100      44.236  46.893  62.157  1.00  1.86              
ATOM   1528  HE2 LYS A 100      43.740  46.160  63.695  1.00  1.86              
ATOM   1529  NZ  LYS A 100      45.812  46.024  63.269  1.00  1.86              
ATOM   1530  HZ1 LYS A 100      46.124  45.911  64.220  1.00  1.86              
ATOM   1531  HZ2 LYS A 100      45.740  45.080  62.870  1.00  1.86              
ATOM   1532  HZ3 LYS A 100      46.555  46.478  62.729  1.00  1.86              
ATOM   1533  C   LYS A 100      41.454  51.058  61.097  1.00  1.86              
ATOM   1534  O   LYS A 100      41.988  52.162  61.002  1.00  1.86              
ATOM   1535  N   LEU A 101      40.647  50.591  60.139  1.00  1.97              
ATOM   1536  H   LEU A 101      40.190  49.695  60.291  1.00  1.97              
ATOM   1537  CA  LEU A 101      40.633  51.165  58.779  1.00  1.97              
ATOM   1538  HA  LEU A 101      41.333  51.998  58.756  1.00  1.97              
ATOM   1539  CB  LEU A 101      41.205  50.119  57.789  1.00  1.97              
ATOM   1540  HB1 LEU A 101      42.173  49.819  58.191  1.00  1.97              
ATOM   1541  HB2 LEU A 101      41.408  50.610  56.836  1.00  1.97              
ATOM   1542  CG  LEU A 101      40.375  48.840  57.511  1.00  1.97              
ATOM   1543  HG  LEU A 101      39.775  48.588  58.380  1.00  1.97              
ATOM   1544  CD1 LEU A 101      39.435  48.954  56.309  1.00  1.97              
ATOM   1545 1HD1 LEU A 101      38.620  49.636  56.537  1.00  1.97              
ATOM   1546 2HD1 LEU A 101      39.976  49.314  55.434  1.00  1.97              
ATOM   1547 3HD1 LEU A 101      38.995  47.983  56.087  1.00  1.97              
ATOM   1548  CD2 LEU A 101      41.331  47.678  57.203  1.00  1.97              
ATOM   1549 1HD2 LEU A 101      40.762  46.764  57.029  1.00  1.97              
ATOM   1550 2HD2 LEU A 101      41.931  47.909  56.323  1.00  1.97              
ATOM   1551 3HD2 LEU A 101      41.986  47.514  58.058  1.00  1.97              
ATOM   1552  C   LEU A 101      39.291  51.771  58.355  1.00  1.97              
ATOM   1553  O   LEU A 101      39.062  51.957  57.169  1.00  1.97              
ATOM   1554  N   ARG A 102      38.426  52.135  59.311  1.00  2.15              
ATOM   1555  H   ARG A 102      38.615  51.819  60.253  1.00  2.15              
ATOM   1556  CA  ARG A 102      37.148  52.822  59.044  1.00  2.15              
ATOM   1557  HA  ARG A 102      36.568  52.157  58.403  1.00  2.15              
ATOM   1558  CB  ARG A 102      36.356  52.959  60.359  1.00  2.15              
ATOM   1559  HB1 ARG A 102      37.057  53.197  61.156  1.00  2.15              
ATOM   1560  HB2 ARG A 102      35.927  51.985  60.602  1.00  2.15              
ATOM   1561  CG  ARG A 102      35.222  54.008  60.322  1.00  2.15              
ATOM   1562  HG1 ARG A 102      34.517  53.746  59.533  1.00  2.15              
ATOM   1563  HG2 ARG A 102      35.640  54.989  60.095  1.00  2.15              
ATOM   1564  CD  ARG A 102      34.454  54.135  61.641  1.00  2.15              
ATOM   1565  HD1 ARG A 102      33.863  53.232  61.795  1.00  2.15              
ATOM   1566  HD2 ARG A 102      33.764  54.977  61.560  1.00  2.15              
ATOM   1567  NE  ARG A 102      35.368  54.377  62.772  1.00  2.15              
ATOM   1568  HE  ARG A 102      36.060  55.118  62.648  1.00  2.15              
ATOM   1569  CZ  ARG A 102      35.677  53.530  63.736  1.00  2.15              
ATOM   1570  NH1 ARG A 102      35.094  52.370  63.850  1.00  2.15              
ATOM   1571 1HH1 ARG A 102      34.413  52.075  63.187  1.00  2.15              
ATOM   1572 2HH1 ARG A 102      35.390  51.733  64.600  1.00  2.15              
ATOM   1573  NH2 ARG A 102      36.609  53.824  64.585  1.00  2.15              
ATOM   1574 1HH2 ARG A 102      36.997  54.762  64.552  1.00  2.15              
ATOM   1575 2HH2 ARG A 102      36.978  53.082  65.185  1.00  2.15              
ATOM   1576  C   ARG A 102      37.231  54.107  58.204  1.00  2.15              
ATOM   1577  O   ARG A 102      36.260  54.437  57.526  1.00  2.15              
ATOM   1578  N   PHE A 103      38.356  54.821  58.208  1.00  2.12              
ATOM   1579  H   PHE A 103      39.081  54.570  58.853  1.00  2.12              
ATOM   1580  CA  PHE A 103      38.610  55.900  57.249  1.00  2.12              
ATOM   1581  HA  PHE A 103      37.882  56.681  57.466  1.00  2.12              
ATOM   1582  CB  PHE A 103      40.019  56.517  57.459  1.00  2.12              
ATOM   1583  HB1 PHE A 103      40.177  56.689  58.521  1.00  2.12              
ATOM   1584  HB2 PHE A 103      40.003  57.501  56.995  1.00  2.12              
ATOM   1585  CG  PHE A 103      41.244  55.768  56.922  1.00  2.12              
ATOM   1586  CD1 PHE A 103      42.184  56.414  56.091  1.00  2.12              
ATOM   1587  HD1 PHE A 103      42.023  57.430  55.801  1.00  2.12              
ATOM   1588  CE1 PHE A 103      43.285  55.719  55.559  1.00  2.12              
ATOM   1589  HE1 PHE A 103      43.965  56.206  54.877  1.00  2.12              
ATOM   1590  CZ  PHE A 103      43.457  54.359  55.858  1.00  2.12              
ATOM   1591  HZ  PHE A 103      44.272  53.799  55.419  1.00  2.12              
ATOM   1592  CE2 PHE A 103      42.545  53.714  56.706  1.00  2.12              
ATOM   1593  HE2 PHE A 103      42.666  52.666  56.926  1.00  2.12              
ATOM   1594  CD2 PHE A 103      41.458  54.419  57.246  1.00  2.12              
ATOM   1595  HD2 PHE A 103      40.761  53.910  57.878  1.00  2.12              
ATOM   1596  C   PHE A 103      38.387  55.453  55.789  1.00  2.12              
ATOM   1597  O   PHE A 103      38.934  54.453  55.323  1.00  2.12              
ATOM   1598  N   ASP A 104      37.673  56.272  55.013  1.00  2.20              
ATOM   1599  H   ASP A 104      37.205  57.055  55.441  1.00  2.20              
ATOM   1600  CA  ASP A 104      37.884  56.305  53.564  1.00  2.20              
ATOM   1601  HA  ASP A 104      37.614  55.343  53.129  1.00  2.20              
ATOM   1602  CB  ASP A 104      37.007  57.437  52.967  1.00  2.20              
ATOM   1603  HB1 ASP A 104      36.003  57.387  53.394  1.00  2.20              
ATOM   1604  HB2 ASP A 104      36.913  57.262  51.894  1.00  2.20              
ATOM   1605  CG  ASP A 104      37.595  58.852  53.178  1.00  2.20              
ATOM   1606  OD1 ASP A 104      37.325  59.495  54.227  1.00  2.20              
ATOM   1607  OD2 ASP A 104      38.407  59.285  52.319  1.00  2.20              
ATOM   1608  C   ASP A 104      39.364  56.624  53.272  1.00  2.20              
ATOM   1609  O   ASP A 104      40.111  57.045  54.156  1.00  2.20              
ATOM   1610  N   MET A 105      39.791  56.549  52.016  1.00  2.25              
ATOM   1611  H   MET A 105      39.167  56.190  51.311  1.00  2.25              
ATOM   1612  CA  MET A 105      41.193  56.827  51.684  1.00  2.25              
ATOM   1613  HA  MET A 105      41.695  57.313  52.520  1.00  2.25              
ATOM   1614  CB  MET A 105      41.921  55.488  51.427  1.00  2.25              
ATOM   1615  HB1 MET A 105      42.994  55.680  51.366  1.00  2.25              
ATOM   1616  HB2 MET A 105      41.595  55.086  50.468  1.00  2.25              
ATOM   1617  CG  MET A 105      41.688  54.412  52.498  1.00  2.25              
ATOM   1618  HG1 MET A 105      40.633  54.137  52.500  1.00  2.25              
ATOM   1619  HG2 MET A 105      41.923  54.824  53.477  1.00  2.25              
ATOM   1620  SD  MET A 105      42.654  52.896  52.254  1.00  2.25              
ATOM   1621  CE  MET A 105      41.846  51.867  53.513  1.00  2.25              
ATOM   1622  HE1 MET A 105      41.911  52.355  54.485  1.00  2.25              
ATOM   1623  HE2 MET A 105      40.794  51.733  53.261  1.00  2.25              
ATOM   1624  HE3 MET A 105      42.334  50.894  53.561  1.00  2.25              
ATOM   1625  C   MET A 105      41.401  57.763  50.486  1.00  2.25              
ATOM   1626  O   MET A 105      42.534  57.960  50.055  1.00  2.25              
ATOM   1627  N   SER A 106      40.330  58.366  49.960  1.00  2.43              
ATOM   1628  H   SER A 106      39.456  58.245  50.460  1.00  2.43              
ATOM   1629  CA  SER A 106      40.375  59.453  48.967  1.00  2.43              
ATOM   1630  HA  SER A 106      39.421  59.444  48.440  1.00  2.43              
ATOM   1631  CB  SER A 106      40.430  60.786  49.734  1.00  2.43              
ATOM   1632  HB1 SER A 106      40.573  61.602  49.025  1.00  2.43              
ATOM   1633  HB2 SER A 106      41.273  60.773  50.423  1.00  2.43              
ATOM   1634  OG  SER A 106      39.240  61.052  50.459  1.00  2.43              
ATOM   1635  HG  SER A 106      39.032  60.352  51.123  1.00  2.43              
ATOM   1636  C   SER A 106      41.457  59.372  47.868  1.00  2.43              
ATOM   1637  O   SER A 106      42.289  60.273  47.722  1.00  2.43              
ATOM   1638  N   GLY A 107      41.438  58.286  47.085  1.00  2.53              
ATOM   1639  H   GLY A 107      40.759  57.577  47.314  1.00  2.53              
ATOM   1640  CA  GLY A 107      42.272  58.056  45.891  1.00  2.53              
ATOM   1641  HA1 GLY A 107      41.977  58.759  45.111  1.00  2.53              
ATOM   1642  HA2 GLY A 107      42.085  57.049  45.518  1.00  2.53              
ATOM   1643  C   GLY A 107      43.779  58.192  46.135  1.00  2.53              
ATOM   1644  O   GLY A 107      44.462  57.237  46.515  1.00  2.53              
ATOM   1645  N   GLY A 108      44.308  59.398  45.927  1.00  2.55              
ATOM   1646  H   GLY A 108      43.679  60.152  45.688  1.00  2.55              
ATOM   1647  CA  GLY A 108      45.714  59.712  46.168  1.00  2.55              
ATOM   1648  HA1 GLY A 108      45.938  60.672  45.703  1.00  2.55              
ATOM   1649  HA2 GLY A 108      46.343  58.955  45.698  1.00  2.55              
ATOM   1650  C   GLY A 108      46.090  59.817  47.640  1.00  2.55              
ATOM   1651  O   GLY A 108      47.222  59.475  47.971  1.00  2.55              
ATOM   1652  N   LYS A 109      45.178  60.199  48.546  1.00  2.44              
ATOM   1653  H   LYS A 109      44.220  60.350  48.239  1.00  2.44              
ATOM   1654  CA  LYS A 109      45.510  60.366  49.974  1.00  2.44              
ATOM   1655  HA  LYS A 109      46.343  61.069  50.027  1.00  2.44              
ATOM   1656  CB  LYS A 109      44.335  60.972  50.765  1.00  2.44              
ATOM   1657  HB1 LYS A 109      44.585  60.936  51.827  1.00  2.44              
ATOM   1658  HB2 LYS A 109      43.438  60.374  50.610  1.00  2.44              
ATOM   1659  CG  LYS A 109      44.061  62.439  50.384  1.00  2.44              
ATOM   1660  HG1 LYS A 109      43.586  62.476  49.402  1.00  2.44              
ATOM   1661  HG2 LYS A 109      45.011  62.974  50.333  1.00  2.44              
ATOM   1662  CD  LYS A 109      43.167  63.142  51.418  1.00  2.44              
ATOM   1663  HD1 LYS A 109      43.638  63.067  52.400  1.00  2.44              
ATOM   1664  HD2 LYS A 109      42.190  62.658  51.459  1.00  2.44              
ATOM   1665  CE  LYS A 109      42.995  64.628  51.072  1.00  2.44              
ATOM   1666  HE1 LYS A 109      42.526  64.717  50.089  1.00  2.44              
ATOM   1667  HE2 LYS A 109      43.987  65.085  51.027  1.00  2.44              
ATOM   1668  NZ  LYS A 109      42.179  65.336  52.087  1.00  2.44              
ATOM   1669  HZ1 LYS A 109      42.130  66.328  51.926  1.00  2.44              
ATOM   1670  HZ2 LYS A 109      41.239  64.963  52.164  1.00  2.44              
ATOM   1671  HZ3 LYS A 109      42.565  65.208  53.030  1.00  2.44              
ATOM   1672  C   LYS A 109      46.010  59.070  50.628  1.00  2.44              
ATOM   1673  O   LYS A 109      45.564  57.975  50.295  1.00  2.44              
ATOM   1674  N   LYS A 110      46.959  59.189  51.563  1.00  2.20              
ATOM   1675  H   LYS A 110      47.294  60.119  51.769  1.00  2.20              
ATOM   1676  CA  LYS A 110      47.614  58.055  52.254  1.00  2.20              
ATOM   1677  HA  LYS A 110      46.979  57.176  52.152  1.00  2.20              
ATOM   1678  CB  LYS A 110      48.990  57.706  51.638  1.00  2.20              
ATOM   1679  HB1 LYS A 110      49.455  56.917  52.232  1.00  2.20              
ATOM   1680  HB2 LYS A 110      49.634  58.585  51.694  1.00  2.20              
ATOM   1681  CG  LYS A 110      48.934  57.230  50.172  1.00  2.20              
ATOM   1682  HG1 LYS A 110      49.954  57.133  49.800  1.00  2.20              
ATOM   1683  HG2 LYS A 110      48.455  58.006  49.584  1.00  2.20              
ATOM   1684  CD  LYS A 110      48.215  55.879  49.960  1.00  2.20              
ATOM   1685  HD1 LYS A 110      47.367  55.781  50.636  1.00  2.20              
ATOM   1686  HD2 LYS A 110      48.916  55.077  50.200  1.00  2.20              
ATOM   1687  CE  LYS A 110      47.700  55.678  48.525  1.00  2.20              
ATOM   1688  HE1 LYS A 110      47.302  54.662  48.446  1.00  2.20              
ATOM   1689  HE2 LYS A 110      48.533  55.772  47.821  1.00  2.20              
ATOM   1690  NZ  LYS A 110      46.630  56.653  48.198  1.00  2.20              
ATOM   1691  HZ1 LYS A 110      46.103  56.437  47.356  1.00  2.20              
ATOM   1692  HZ2 LYS A 110      45.957  56.731  48.961  1.00  2.20              
ATOM   1693  HZ3 LYS A 110      47.011  57.592  48.113  1.00  2.20              
ATOM   1694  C   LYS A 110      47.656  58.292  53.772  1.00  2.20              
ATOM   1695  O   LYS A 110      48.714  58.400  54.383  1.00  2.20              
ATOM   1696  N   GLY A 111      46.471  58.534  54.344  1.00  1.99              
ATOM   1697  H   GLY A 111      45.645  58.375  53.791  1.00  1.99              
ATOM   1698  CA  GLY A 111      46.365  59.432  55.498  1.00  1.99              
ATOM   1699  HA1 GLY A 111      45.435  59.996  55.428  1.00  1.99              
ATOM   1700  HA2 GLY A 111      47.194  60.123  55.405  1.00  1.99              
ATOM   1701  C   GLY A 111      46.429  58.796  56.894  1.00  1.99              
ATOM   1702  O   GLY A 111      46.868  59.469  57.820  1.00  1.99              
ATOM   1703  N   GLY A 112      45.965  57.559  57.113  1.00  1.82              
ATOM   1704  H   GLY A 112      45.676  56.970  56.345  1.00  1.82              
ATOM   1705  CA  GLY A 112      45.529  57.231  58.477  1.00  1.82              
ATOM   1706  HA1 GLY A 112      44.562  57.708  58.642  1.00  1.82              
ATOM   1707  HA2 GLY A 112      46.220  57.679  59.190  1.00  1.82              
ATOM   1708  C   GLY A 112      45.395  55.786  58.895  1.00  1.82              
ATOM   1709  O   GLY A 112      44.333  55.420  59.382  1.00  1.82              
ATOM   1710  N   PHE A 113      46.491  55.030  58.745  1.00  1.76              
ATOM   1711  H   PHE A 113      47.304  55.502  58.370  1.00  1.76              
ATOM   1712  CA  PHE A 113      46.565  53.563  58.720  1.00  1.76              
ATOM   1713  HA  PHE A 113      47.342  53.237  59.420  1.00  1.76              
ATOM   1714  CB  PHE A 113      45.279  52.805  59.079  1.00  1.76              
ATOM   1715  HB1 PHE A 113      44.505  52.938  58.319  1.00  1.76              
ATOM   1716  HB2 PHE A 113      44.887  53.079  60.074  1.00  1.76              
ATOM   1717  CG  PHE A 113      45.462  51.289  59.233  1.00  1.76              
ATOM   1718  CD1 PHE A 113      46.081  50.780  60.383  1.00  1.76              
ATOM   1719  HD1 PHE A 113      46.410  51.475  61.149  1.00  1.76              
ATOM   1720  CE1 PHE A 113      46.240  49.403  60.550  1.00  1.76              
ATOM   1721  HE1 PHE A 113      46.717  49.037  61.453  1.00  1.76              
ATOM   1722  CZ  PHE A 113      45.776  48.517  59.572  1.00  1.76              
ATOM   1723  HZ  PHE A 113      45.887  47.450  59.726  1.00  1.76              
ATOM   1724  CE2 PHE A 113      45.160  49.012  58.413  1.00  1.76              
ATOM   1725  HE2 PHE A 113      44.782  48.337  57.656  1.00  1.76              
ATOM   1726  CD2 PHE A 113      44.999  50.399  58.234  1.00  1.76              
ATOM   1727  HD2 PHE A 113      44.508  50.805  57.361  1.00  1.76              
ATOM   1728  C   PHE A 113      47.035  53.159  57.312  1.00  1.76              
ATOM   1729  O   PHE A 113      46.570  53.723  56.313  1.00  1.76              
ATOM   1730  N   ILE A 114      47.921  52.174  57.262  1.00  1.99              
ATOM   1731  H   ILE A 114      48.323  51.929  58.162  1.00  1.99              
ATOM   1732  CA  ILE A 114      48.363  51.409  56.100  1.00  1.99              
ATOM   1733  HA  ILE A 114      48.694  50.475  56.552  1.00  1.99              
ATOM   1734  CB  ILE A 114      47.186  51.031  55.148  1.00  1.99              
ATOM   1735  HB  ILE A 114      46.243  51.272  55.636  1.00  1.99              
ATOM   1736  CG2 ILE A 114      47.189  51.778  53.802  1.00  1.99              
ATOM   1737 1HG2 ILE A 114      46.233  51.640  53.297  1.00  1.99              
ATOM   1738 2HG2 ILE A 114      47.318  52.848  53.969  1.00  1.99              
ATOM   1739 3HG2 ILE A 114      47.986  51.418  53.154  1.00  1.99              
ATOM   1740  CG1 ILE A 114      47.157  49.500  54.967  1.00  1.99              
ATOM   1741 1HG1 ILE A 114      47.093  49.031  55.952  1.00  1.99              
ATOM   1742 2HG1 ILE A 114      48.082  49.181  54.499  1.00  1.99              
ATOM   1743  CD1 ILE A 114      45.973  48.979  54.139  1.00  1.99              
ATOM   1744  HD1 ILE A 114      45.971  47.889  54.169  1.00  1.99              
ATOM   1745  HD2 ILE A 114      45.038  49.348  54.560  1.00  1.99              
ATOM   1746  HD3 ILE A 114      46.065  49.303  53.102  1.00  1.99              
ATOM   1747  C   ILE A 114      49.619  51.981  55.433  1.00  1.99              
ATOM   1748  O   ILE A 114      49.767  53.186  55.234  1.00  1.99              
ATOM   1749  N   VAL A 115      50.547  51.073  55.116  1.00  2.03              
ATOM   1750  H   VAL A 115      50.348  50.111  55.343  1.00  2.03              
ATOM   1751  CA  VAL A 115      51.897  51.405  54.630  1.00  2.03              
ATOM   1752  HA  VAL A 115      52.327  52.133  55.318  1.00  2.03              
ATOM   1753  CB  VAL A 115      52.798  50.146  54.634  1.00  2.03              
ATOM   1754  HB  VAL A 115      52.424  49.439  53.895  1.00  2.03              
ATOM   1755  CG1 VAL A 115      54.260  50.449  54.275  1.00  2.03              
ATOM   1756 1HG1 VAL A 115      54.850  49.533  54.304  1.00  2.03              
ATOM   1757 2HG1 VAL A 115      54.327  50.860  53.268  1.00  2.03              
ATOM   1758 3HG1 VAL A 115      54.673  51.166  54.985  1.00  2.03              
ATOM   1759  CG2 VAL A 115      52.812  49.429  55.996  1.00  2.03              
ATOM   1760 1HG2 VAL A 115      53.491  48.575  55.967  1.00  2.03              
ATOM   1761 2HG2 VAL A 115      53.151  50.113  56.775  1.00  2.03              
ATOM   1762 3HG2 VAL A 115      51.821  49.053  56.244  1.00  2.03              
ATOM   1763  C   VAL A 115      51.907  52.063  53.250  1.00  2.03              
ATOM   1764  O   VAL A 115      52.737  52.935  53.014  1.00  2.03              
ATOM   1765  N   SER A 116      50.989  51.646  52.367  1.00  2.20              
ATOM   1766  H   SER A 116      50.379  50.916  52.695  1.00  2.20              
ATOM   1767  CA  SER A 116      50.703  52.103  50.991  1.00  2.20              
ATOM   1768  HA  SER A 116      49.827  52.747  51.064  1.00  2.20              
ATOM   1769  CB  SER A 116      51.799  53.003  50.374  1.00  2.20              
ATOM   1770  HB1 SER A 116      52.725  52.435  50.270  1.00  2.20              
ATOM   1771  HB2 SER A 116      51.969  53.858  51.027  1.00  2.20              
ATOM   1772  OG  SER A 116      51.409  53.530  49.120  1.00  2.20              
ATOM   1773  HG  SER A 116      52.098  54.145  48.845  1.00  2.20              
ATOM   1774  C   SER A 116      50.251  50.931  50.113  1.00  2.20              
ATOM   1775  O   SER A 116      49.438  50.132  50.563  1.00  2.20              
ATOM   1776  N   SER A 117      50.753  50.812  48.888  1.00  2.27              
ATOM   1777  H   SER A 117      51.423  51.510  48.592  1.00  2.27              
ATOM   1778  CA  SER A 117      50.385  49.800  47.907  1.00  2.27              
ATOM   1779  HA  SER A 117      49.790  49.034  48.399  1.00  2.27              
ATOM   1780  CB  SER A 117      49.543  50.458  46.809  1.00  2.27              
ATOM   1781  HB1 SER A 117      50.123  51.251  46.333  1.00  2.27              
ATOM   1782  HB2 SER A 117      48.650  50.893  47.260  1.00  2.27              
ATOM   1783  OG  SER A 117      49.156  49.522  45.832  1.00  2.27              
ATOM   1784  HG  SER A 117      48.795  48.736  46.283  1.00  2.27              
ATOM   1785  C   SER A 117      51.649  49.141  47.341  1.00  2.27              
ATOM   1786  O   SER A 117      52.715  49.759  47.295  1.00  2.27              
ATOM   1787  N   HIS A 118      51.554  47.859  46.982  1.00  2.29              
ATOM   1788  H   HIS A 118      50.636  47.426  46.980  1.00  2.29              
ATOM   1789  CA  HIS A 118      52.713  47.049  46.597  1.00  2.29              
ATOM   1790  HA  HIS A 118      53.555  47.325  47.235  1.00  2.29              
ATOM   1791  CB  HIS A 118      52.408  45.561  46.855  1.00  2.29              
ATOM   1792  HB1 HIS A 118      51.591  45.247  46.204  1.00  2.29              
ATOM   1793  HB2 HIS A 118      52.066  45.450  47.884  1.00  2.29              
ATOM   1794  CG  HIS A 118      53.571  44.613  46.641  1.00  2.29              
ATOM   1795  ND1 HIS A 118      53.498  43.223  46.780  1.00  2.29              
ATOM   1796  CE1 HIS A 118      54.693  42.748  46.383  1.00  2.29              
ATOM   1797  HE1 HIS A 118      54.947  41.699  46.305  1.00  2.29              
ATOM   1798  NE2 HIS A 118      55.529  43.761  46.106  1.00  2.29              
ATOM   1799  HE2 HIS A 118      56.477  43.696  45.731  1.00  2.29              
ATOM   1800  CD2 HIS A 118      54.845  44.939  46.269  1.00  2.29              
ATOM   1801  HD2 HIS A 118      55.247  45.921  46.060  1.00  2.29              
ATOM   1802  C   HIS A 118      53.170  47.316  45.149  1.00  2.29              
ATOM   1803  O   HIS A 118      52.898  46.545  44.233  1.00  2.29              
ATOM   1804  N   LEU A 119      53.903  48.410  44.955  1.00  2.54              
ATOM   1805  H   LEU A 119      54.009  49.044  45.736  1.00  2.54              
ATOM   1806  CA  LEU A 119      54.736  48.640  43.772  1.00  2.54              
ATOM   1807  HA  LEU A 119      54.134  48.460  42.881  1.00  2.54              
ATOM   1808  CB  LEU A 119      55.151  50.124  43.807  1.00  2.54              
ATOM   1809  HB1 LEU A 119      55.634  50.323  44.766  1.00  2.54              
ATOM   1810  HB2 LEU A 119      54.245  50.729  43.760  1.00  2.54              
ATOM   1811  CG  LEU A 119      56.109  50.588  42.698  1.00  2.54              
ATOM   1812  HG  LEU A 119      57.061  50.077  42.818  1.00  2.54              
ATOM   1813  CD1 LEU A 119      55.564  50.337  41.289  1.00  2.54              
ATOM   1814 1HD1 LEU A 119      56.253  50.742  40.547  1.00  2.54              
ATOM   1815 2HD1 LEU A 119      55.467  49.269  41.102  1.00  2.54              
ATOM   1816 3HD1 LEU A 119      54.590  50.813  41.172  1.00  2.54              
ATOM   1817  CD2 LEU A 119      56.357  52.088  42.847  1.00  2.54              
ATOM   1818 1HD2 LEU A 119      57.065  52.417  42.086  1.00  2.54              
ATOM   1819 2HD2 LEU A 119      55.425  52.641  42.732  1.00  2.54              
ATOM   1820 3HD2 LEU A 119      56.786  52.291  43.828  1.00  2.54              
ATOM   1821  C   LEU A 119      55.938  47.683  43.752  1.00  2.54              
ATOM   1822  O   LEU A 119      56.669  47.662  44.728  1.00  2.54              
ATOM   1823  N   GLN A 120      56.148  46.961  42.645  1.00  2.64              
ATOM   1824  H   GLN A 120      55.484  47.081  41.897  1.00  2.64              
ATOM   1825  CA  GLN A 120      57.272  46.047  42.355  1.00  2.64              
ATOM   1826  HA  GLN A 120      57.080  45.639  41.364  1.00  2.64              
ATOM   1827  CB  GLN A 120      58.600  46.830  42.267  1.00  2.64              
ATOM   1828  HB1 GLN A 120      59.403  46.118  42.099  1.00  2.64              
ATOM   1829  HB2 GLN A 120      58.807  47.310  43.221  1.00  2.64              
ATOM   1830  CG  GLN A 120      58.675  47.892  41.161  1.00  2.64              
ATOM   1831  HG1 GLN A 120      59.710  48.224  41.065  1.00  2.64              
ATOM   1832  HG2 GLN A 120      58.073  48.749  41.439  1.00  2.64              
ATOM   1833  CD  GLN A 120      58.191  47.389  39.811  1.00  2.64              
ATOM   1834  OE1 GLN A 120      57.087  47.686  39.378  1.00  2.64              
ATOM   1835  NE2 GLN A 120      58.965  46.593  39.115  1.00  2.64              
ATOM   1836 1HE2 GLN A 120      59.853  46.256  39.516  1.00  2.64              
ATOM   1837 2HE2 GLN A 120      58.630  46.245  38.240  1.00  2.64              
ATOM   1838  C   GLN A 120      57.481  44.818  43.266  1.00  2.64              
ATOM   1839  O   GLN A 120      57.550  44.900  44.492  1.00  2.64              
ATOM   1840  N   GLY A 121      57.719  43.655  42.646  1.00  2.65              
ATOM   1841  H   GLY A 121      57.886  43.690  41.646  1.00  2.65              
ATOM   1842  CA  GLY A 121      58.127  42.420  43.336  1.00  2.65              
ATOM   1843  HA1 GLY A 121      58.319  41.651  42.587  1.00  2.65              
ATOM   1844  HA2 GLY A 121      57.325  42.084  43.991  1.00  2.65              
ATOM   1845  C   GLY A 121      59.404  42.592  44.168  1.00  2.65              
ATOM   1846  O   GLY A 121      59.521  42.063  45.270  1.00  2.65              
ATOM   1847  N   GLU A 122      60.318  43.390  43.623  1.00  2.67              
ATOM   1848  H   GLU A 122      60.113  43.702  42.676  1.00  2.67              
ATOM   1849  CA  GLU A 122      61.599  43.807  44.185  1.00  2.67              
ATOM   1850  HA  GLU A 122      62.154  42.918  44.486  1.00  2.67              
ATOM   1851  CB  GLU A 122      62.409  44.562  43.104  1.00  2.67              
ATOM   1852  HB1 GLU A 122      63.450  44.575  43.428  1.00  2.67              
ATOM   1853  HB2 GLU A 122      62.071  45.599  43.063  1.00  2.67              
ATOM   1854  CG  GLU A 122      62.363  43.984  41.672  1.00  2.67              
ATOM   1855  HG1 GLU A 122      62.344  42.893  41.714  1.00  2.67              
ATOM   1856  HG2 GLU A 122      63.284  44.272  41.159  1.00  2.67              
ATOM   1857  CD  GLU A 122      61.165  44.518  40.863  1.00  2.67              
ATOM   1858  OE1 GLU A 122      60.078  43.894  40.907  1.00  2.67              
ATOM   1859  OE2 GLU A 122      61.291  45.600  40.250  1.00  2.67              
ATOM   1860  C   GLU A 122      61.470  44.711  45.425  1.00  2.67              
ATOM   1861  O   GLU A 122      62.439  44.877  46.165  1.00  2.67              
ATOM   1862  N   ALA A 123      60.311  45.336  45.664  1.00  2.51              
ATOM   1863  H   ALA A 123      59.505  45.140  45.083  1.00  2.51              
ATOM   1864  CA  ALA A 123      60.176  46.316  46.737  1.00  2.51              
ATOM   1865  HA  ALA A 123      61.066  46.948  46.731  1.00  2.51              
ATOM   1866  CB  ALA A 123      58.989  47.233  46.469  1.00  2.51              
ATOM   1867  HB1 ALA A 123      58.928  47.995  47.246  1.00  2.51              
ATOM   1868  HB2 ALA A 123      59.113  47.721  45.504  1.00  2.51              
ATOM   1869  HB3 ALA A 123      58.073  46.643  46.483  1.00  2.51              
ATOM   1870  C   ALA A 123      60.051  45.679  48.122  1.00  2.51              
ATOM   1871  O   ALA A 123      58.979  45.262  48.576  1.00  2.51              
ATOM   1872  N   VAL A 124      61.175  45.687  48.826  1.00  2.37              
ATOM   1873  H   VAL A 124      62.038  45.865  48.328  1.00  2.37              
ATOM   1874  CA  VAL A 124      61.242  45.361  50.248  1.00  2.37              
ATOM   1875  HA  VAL A 124      60.943  44.317  50.326  1.00  2.37              
ATOM   1876  CB  VAL A 124      62.702  45.410  50.748  1.00  2.37              
ATOM   1877  HB  VAL A 124      62.707  45.177  51.814  1.00  2.37              
ATOM   1878  CG1 VAL A 124      63.548  44.360  50.016  1.00  2.37              
ATOM   1879 1HG1 VAL A 124      64.534  44.290  50.473  1.00  2.37              
ATOM   1880 2HG1 VAL A 124      63.063  43.387  50.078  1.00  2.37              
ATOM   1881 3HG1 VAL A 124      63.672  44.615  48.962  1.00  2.37              
ATOM   1882  CG2 VAL A 124      63.404  46.759  50.540  1.00  2.37              
ATOM   1883 1HG2 VAL A 124      64.397  46.728  50.989  1.00  2.37              
ATOM   1884 2HG2 VAL A 124      63.513  46.971  49.476  1.00  2.37              
ATOM   1885 3HG2 VAL A 124      62.824  47.551  50.998  1.00  2.37              
ATOM   1886  C   VAL A 124      60.247  46.163  51.088  1.00  2.37              
ATOM   1887  O   VAL A 124      60.279  47.395  51.144  1.00  2.37              
ATOM   1888  N   GLN A 125      59.369  45.432  51.774  1.00  2.26              
ATOM   1889  H   GLN A 125      59.415  44.433  51.601  1.00  2.26              
ATOM   1890  CA  GLN A 125      58.495  45.859  52.864  1.00  2.26              
ATOM   1891  HA  GLN A 125      57.769  46.578  52.481  1.00  2.26              
ATOM   1892  CB  GLN A 125      57.761  44.624  53.413  1.00  2.26              
ATOM   1893  HB1 GLN A 125      57.460  44.751  54.450  1.00  2.26              
ATOM   1894  HB2 GLN A 125      58.440  43.773  53.392  1.00  2.26              
ATOM   1895  CG  GLN A 125      56.531  44.307  52.567  1.00  2.26              
ATOM   1896  HG1 GLN A 125      56.331  43.242  52.629  1.00  2.26              
ATOM   1897  HG2 GLN A 125      56.779  44.539  51.537  1.00  2.26              
ATOM   1898  CD  GLN A 125      55.253  45.068  52.925  1.00  2.26              
ATOM   1899  OE1 GLN A 125      54.384  45.231  52.085  1.00  2.26              
ATOM   1900  NE2 GLN A 125      55.035  45.560  54.130  1.00  2.26              
ATOM   1901 1HE2 GLN A 125      55.683  45.428  54.892  1.00  2.26              
ATOM   1902 2HE2 GLN A 125      54.142  46.000  54.287  1.00  2.26              
ATOM   1903  C   GLN A 125      59.277  46.562  53.984  1.00  2.26              
ATOM   1904  O   GLN A 125      60.502  46.702  53.969  1.00  2.26              
ATOM   1905  N   ASP A 126      58.555  46.936  55.027  1.00  2.06              
ATOM   1906  H   ASP A 126      57.553  46.852  54.976  1.00  2.06              
ATOM   1907  CA  ASP A 126      59.086  47.033  56.377  1.00  2.06              
ATOM   1908  HA  ASP A 126      60.121  46.685  56.431  1.00  2.06              
ATOM   1909  CB  ASP A 126      58.992  48.487  56.884  1.00  2.06              
ATOM   1910  HB1 ASP A 126      59.405  48.505  57.890  1.00  2.06              
ATOM   1911  HB2 ASP A 126      57.937  48.757  56.945  1.00  2.06              
ATOM   1912  CG  ASP A 126      59.685  49.576  56.059  1.00  2.06              
ATOM   1913  OD1 ASP A 126      59.288  49.823  54.905  1.00  2.06              
ATOM   1914  OD2 ASP A 126      60.546  50.304  56.607  1.00  2.06              
ATOM   1915  C   ASP A 126      58.195  46.152  57.251  1.00  2.06              
ATOM   1916  O   ASP A 126      56.992  46.076  56.998  1.00  2.06              
ATOM   1917  N   TRP A 127      58.762  45.501  58.265  1.00  1.95              
ATOM   1918  H   TRP A 127      59.760  45.633  58.402  1.00  1.95              
ATOM   1919  CA  TRP A 127      58.041  44.731  59.280  1.00  1.95              
ATOM   1920  HA  TRP A 127      57.204  44.238  58.794  1.00  1.95              
ATOM   1921  CB  TRP A 127      58.923  43.613  59.860  1.00  1.95              
ATOM   1922  HB1 TRP A 127      59.656  44.039  60.547  1.00  1.95              
ATOM   1923  HB2 TRP A 127      59.475  43.146  59.043  1.00  1.95              
ATOM   1924  CG  TRP A 127      58.147  42.526  60.554  1.00  1.95              
ATOM   1925  CD1 TRP A 127      57.946  42.407  61.887  1.00  1.95              
ATOM   1926  HD1 TRP A 127      58.323  43.096  62.636  1.00  1.95              
ATOM   1927  NE1 TRP A 127      57.190  41.281  62.153  1.00  1.95              
ATOM   1928  HE1 TRP A 127      56.958  40.969  63.090  1.00  1.95              
ATOM   1929  CE2 TRP A 127      56.766  40.675  60.993  1.00  1.95              
ATOM   1930  CZ2 TRP A 127      55.927  39.583  60.731  1.00  1.95              
ATOM   1931  HZ2 TRP A 127      55.463  39.045  61.544  1.00  1.95              
ATOM   1932  CH2 TRP A 127      55.685  39.208  59.399  1.00  1.95              
ATOM   1933  HH2 TRP A 127      55.035  38.369  59.183  1.00  1.95              
ATOM   1934  CZ3 TRP A 127      56.284  39.931  58.351  1.00  1.95              
ATOM   1935  HZ3 TRP A 127      56.090  39.645  57.327  1.00  1.95              
ATOM   1936  CE3 TRP A 127      57.126  41.026  58.628  1.00  1.95              
ATOM   1937  HE3 TRP A 127      57.583  41.575  57.823  1.00  1.95              
ATOM   1938  CD2 TRP A 127      57.386  41.432  59.954  1.00  1.95              
ATOM   1939  C   TRP A 127      57.448  45.644  60.362  1.00  1.95              
ATOM   1940  O   TRP A 127      57.778  45.593  61.549  1.00  1.95              
ATOM   1941  N   ARG A 128      56.560  46.524  59.902  1.00  1.68              
ATOM   1942  H   ARG A 128      56.368  46.510  58.904  1.00  1.68              
ATOM   1943  CA  ARG A 128      55.733  47.397  60.721  1.00  1.68              
ATOM   1944  HA  ARG A 128      55.573  46.922  61.689  1.00  1.68              
ATOM   1945  CB  ARG A 128      56.446  48.748  60.963  1.00  1.68              
ATOM   1946  HB1 ARG A 128      57.372  48.559  61.506  1.00  1.68              
ATOM   1947  HB2 ARG A 128      55.824  49.390  61.587  1.00  1.68              
ATOM   1948  CG  ARG A 128      56.782  49.500  59.668  1.00  1.68              
ATOM   1949  HG1 ARG A 128      55.898  49.595  59.038  1.00  1.68              
ATOM   1950  HG2 ARG A 128      57.521  48.908  59.138  1.00  1.68              
ATOM   1951  CD  ARG A 128      57.345  50.901  59.941  1.00  1.68              
ATOM   1952  HD1 ARG A 128      57.867  50.903  60.901  1.00  1.68              
ATOM   1953  HD2 ARG A 128      56.502  51.589  60.002  1.00  1.68              
ATOM   1954  NE  ARG A 128      58.297  51.312  58.886  1.00  1.68              
ATOM   1955  HE  ARG A 128      58.948  50.606  58.570  1.00  1.68              
ATOM   1956  CZ  ARG A 128      58.465  52.515  58.380  1.00  1.68              
ATOM   1957  NH1 ARG A 128      57.873  53.556  58.893  1.00  1.68              
ATOM   1958 1HH1 ARG A 128      57.313  53.422  59.730  1.00  1.68              
ATOM   1959 2HH1 ARG A 128      57.981  54.464  58.485  1.00  1.68              
ATOM   1960  NH2 ARG A 128      59.235  52.682  57.341  1.00  1.68              
ATOM   1961 1HH2 ARG A 128      59.694  51.860  56.937  1.00  1.68              
ATOM   1962 2HH2 ARG A 128      59.361  53.578  56.914  1.00  1.68              
ATOM   1963  C   ARG A 128      54.362  47.609  60.104  1.00  1.68              
ATOM   1964  O   ARG A 128      54.117  47.342  58.932  1.00  1.68              
ATOM   1965  N   GLU A 129      53.515  48.203  60.919  1.00  1.55              
ATOM   1966  H   GLU A 129      53.844  48.385  61.865  1.00  1.55              
ATOM   1967  CA  GLU A 129      52.186  48.676  60.592  1.00  1.55              
ATOM   1968  HA  GLU A 129      52.055  48.660  59.509  1.00  1.55              
ATOM   1969  CB  GLU A 129      51.183  47.708  61.230  1.00  1.55              
ATOM   1970  HB1 GLU A 129      51.066  47.939  62.290  1.00  1.55              
ATOM   1971  HB2 GLU A 129      51.588  46.697  61.147  1.00  1.55              
ATOM   1972  CG  GLU A 129      49.817  47.721  60.540  1.00  1.55              
ATOM   1973  HG1 GLU A 129      49.949  47.541  59.471  1.00  1.55              
ATOM   1974  HG2 GLU A 129      49.353  48.701  60.673  1.00  1.55              
ATOM   1975  CD  GLU A 129      48.945  46.616  61.140  1.00  1.55              
ATOM   1976  OE1 GLU A 129      47.866  46.930  61.681  1.00  1.55              
ATOM   1977  OE2 GLU A 129      49.395  45.447  61.134  1.00  1.55              
ATOM   1978  C   GLU A 129      52.084  50.100  61.119  1.00  1.55              
ATOM   1979  O   GLU A 129      52.509  50.402  62.232  1.00  1.55              
ATOM   1980  N   ILE A 130      51.593  51.009  60.288  1.00  1.40              
ATOM   1981  H   ILE A 130      51.199  50.717  59.408  1.00  1.40              
ATOM   1982  CA  ILE A 130      51.749  52.446  60.494  1.00  1.40              
ATOM   1983  HA  ILE A 130      52.074  52.629  61.511  1.00  1.40              
ATOM   1984  CB  ILE A 130      52.830  52.963  59.510  1.00  1.40              
ATOM   1985  HB  ILE A 130      53.677  52.278  59.580  1.00  1.40              
ATOM   1986  CG2 ILE A 130      52.348  52.932  58.045  1.00  1.40              
ATOM   1987 1HG2 ILE A 130      53.188  53.084  57.369  1.00  1.40              
ATOM   1988 2HG2 ILE A 130      51.901  51.968  57.811  1.00  1.40              
ATOM   1989 3HG2 ILE A 130      51.606  53.710  57.866  1.00  1.40              
ATOM   1990  CG1 ILE A 130      53.365  54.346  59.924  1.00  1.40              
ATOM   1991 1HG1 ILE A 130      53.831  54.250  60.900  1.00  1.40              
ATOM   1992 2HG1 ILE A 130      52.549  55.060  60.010  1.00  1.40              
ATOM   1993  CD1 ILE A 130      54.430  54.926  58.980  1.00  1.40              
ATOM   1994  HD1 ILE A 130      53.978  55.208  58.030  1.00  1.40              
ATOM   1995  HD2 ILE A 130      54.875  55.810  59.436  1.00  1.40              
ATOM   1996  HD3 ILE A 130      55.207  54.182  58.808  1.00  1.40              
ATOM   1997  C   ILE A 130      50.375  53.107  60.305  1.00  1.40              
ATOM   1998  O   ILE A 130      49.580  52.690  59.464  1.00  1.40              
ATOM   1999  N   VAL A 131      50.117  54.140  61.097  1.00  1.37              
ATOM   2000  H   VAL A 131      50.862  54.405  61.728  1.00  1.37              
ATOM   2001  CA  VAL A 131      49.021  55.119  60.959  1.00  1.37              
ATOM   2002  HA  VAL A 131      48.497  54.977  60.003  1.00  1.37              
ATOM   2003  CB  VAL A 131      48.042  55.073  62.168  1.00  1.37              
ATOM   2004  HB  VAL A 131      48.644  55.206  63.055  1.00  1.37              
ATOM   2005  CG1 VAL A 131      46.989  56.179  62.182  1.00  1.37              
ATOM   2006 1HG1 VAL A 131      46.323  56.058  63.034  1.00  1.37              
ATOM   2007 2HG1 VAL A 131      47.437  57.165  62.303  1.00  1.37              
ATOM   2008 3HG1 VAL A 131      46.374  56.171  61.290  1.00  1.37              
ATOM   2009  CG2 VAL A 131      47.318  53.746  62.307  1.00  1.37              
ATOM   2010 1HG2 VAL A 131      46.833  53.681  63.278  1.00  1.37              
ATOM   2011 2HG2 VAL A 131      46.550  53.633  61.551  1.00  1.37              
ATOM   2012 3HG2 VAL A 131      47.988  52.890  62.243  1.00  1.37              
ATOM   2013  C   VAL A 131      49.678  56.507  60.929  1.00  1.37              
ATOM   2014  O   VAL A 131      50.752  56.585  61.465  1.00  1.37              
ATOM   2015  N   THR A 132      49.161  57.576  60.298  1.00  1.54              
ATOM   2016  H   THR A 132      48.285  57.478  59.816  1.00  1.54              
ATOM   2017  CA  THR A 132      50.137  58.507  59.681  1.00  1.54              
ATOM   2018  HA  THR A 132      51.070  58.440  60.228  1.00  1.54              
ATOM   2019  CB  THR A 132      50.385  58.014  58.224  1.00  1.54              
ATOM   2020  HB  THR A 132      50.838  58.797  57.616  1.00  1.54              
ATOM   2021  CG2 THR A 132      51.309  56.797  58.125  1.00  1.54              
ATOM   2022 1HG2 THR A 132      51.517  56.588  57.075  1.00  1.54              
ATOM   2023 2HG2 THR A 132      52.245  57.015  58.635  1.00  1.54              
ATOM   2024 3HG2 THR A 132      50.831  55.928  58.575  1.00  1.54              
ATOM   2025  OG1 THR A 132      49.188  57.593  57.597  1.00  1.54              
ATOM   2026  HG1 THR A 132      49.339  57.591  56.642  1.00  1.54              
ATOM   2027  C   THR A 132      49.897  60.031  59.568  1.00  1.54              
ATOM   2028  O   THR A 132      50.782  60.701  59.036  1.00  1.54              
ATOM   2029  N   TYR A 133      48.747  60.609  59.949  1.00  1.67              
ATOM   2030  H   TYR A 133      48.026  60.054  60.374  1.00  1.67              
ATOM   2031  CA  TYR A 133      48.384  61.903  59.315  1.00  1.67              
ATOM   2032  HA  TYR A 133      48.757  61.808  58.301  1.00  1.67              
ATOM   2033  CB  TYR A 133      46.866  62.170  59.241  1.00  1.67              
ATOM   2034  HB1 TYR A 133      46.568  62.777  60.098  1.00  1.67              
ATOM   2035  HB2 TYR A 133      46.304  61.244  59.321  1.00  1.67              
ATOM   2036  CG  TYR A 133      46.469  62.878  57.944  1.00  1.67              
ATOM   2037  CD1 TYR A 133      46.926  62.372  56.713  1.00  1.67              
ATOM   2038  HD1 TYR A 133      47.582  61.520  56.711  1.00  1.67              
ATOM   2039  CE1 TYR A 133      46.570  62.966  55.493  1.00  1.67              
ATOM   2040  HE1 TYR A 133      46.906  62.561  54.553  1.00  1.67              
ATOM   2041  CZ  TYR A 133      45.773  64.120  55.497  1.00  1.67              
ATOM   2042  OH  TYR A 133      45.366  64.645  54.315  1.00  1.67              
ATOM   2043  HH  TYR A 133      44.698  65.335  54.478  1.00  1.67              
ATOM   2044  CE2 TYR A 133      45.399  64.702  56.726  1.00  1.67              
ATOM   2045  HE2 TYR A 133      44.860  65.632  56.702  1.00  1.67              
ATOM   2046  CD2 TYR A 133      45.733  64.079  57.950  1.00  1.67              
ATOM   2047  HD2 TYR A 133      45.462  64.539  58.892  1.00  1.67              
ATOM   2048  C   TYR A 133      49.060  63.185  59.827  1.00  1.67              
ATOM   2049  O   TYR A 133      49.492  63.302  60.970  1.00  1.67              
ATOM   2050  N   PHE A 134      49.023  64.215  58.975  1.00  1.70              
ATOM   2051  H   PHE A 134      48.664  64.031  58.053  1.00  1.70              
ATOM   2052  CA  PHE A 134      49.092  65.625  59.352  1.00  1.70              
ATOM   2053  HA  PHE A 134      50.121  65.895  59.566  1.00  1.70              
ATOM   2054  CB  PHE A 134      48.623  66.490  58.174  1.00  1.70              
ATOM   2055  HB1 PHE A 134      48.517  67.518  58.526  1.00  1.70              
ATOM   2056  HB2 PHE A 134      47.632  66.151  57.883  1.00  1.70              
ATOM   2057  CG  PHE A 134      49.516  66.495  56.951  1.00  1.70              
ATOM   2058  CD1 PHE A 134      50.511  67.481  56.817  1.00  1.70              
ATOM   2059  HD1 PHE A 134      50.665  68.206  57.606  1.00  1.70              
ATOM   2060  CE1 PHE A 134      51.281  67.554  55.642  1.00  1.70              
ATOM   2061  HE1 PHE A 134      52.016  68.343  55.535  1.00  1.70              
ATOM   2062  CZ  PHE A 134      51.079  66.626  54.606  1.00  1.70              
ATOM   2063  HZ  PHE A 134      51.661  66.699  53.700  1.00  1.70              
ATOM   2064  CE2 PHE A 134      50.096  65.629  54.742  1.00  1.70              
ATOM   2065  HE2 PHE A 134      49.927  64.926  53.938  1.00  1.70              
ATOM   2066  CD2 PHE A 134      49.310  65.572  55.908  1.00  1.70              
ATOM   2067  HD2 PHE A 134      48.528  64.835  55.990  1.00  1.70              
ATOM   2068  C   PHE A 134      48.237  65.941  60.586  1.00  1.70              
ATOM   2069  O   PHE A 134      47.064  65.573  60.669  1.00  1.70              
ATOM   2070  N   SER A 135      48.823  66.693  61.509  1.00  2.01              
ATOM   2071  H   SER A 135      49.768  67.010  61.325  1.00  2.01              
ATOM   2072  CA  SER A 135      48.136  67.294  62.644  1.00  2.01              
ATOM   2073  HA  SER A 135      47.104  66.947  62.652  1.00  2.01              
ATOM   2074  CB  SER A 135      48.750  66.852  63.969  1.00  2.01              
ATOM   2075  HB1 SER A 135      49.752  67.270  64.078  1.00  2.01              
ATOM   2076  HB2 SER A 135      48.797  65.763  64.011  1.00  2.01              
ATOM   2077  OG  SER A 135      47.909  67.333  64.997  1.00  2.01              
ATOM   2078  HG  SER A 135      48.311  67.068  65.850  1.00  2.01              
ATOM   2079  C   SER A 135      48.088  68.795  62.581  1.00  2.01              
ATOM   2080  O   SER A 135      47.088  69.361  63.042  1.00  2.01              
ATOM   2081  N   TYR A 136      49.120  69.438  62.016  1.00  2.14              
ATOM   2082  H   TYR A 136      49.872  68.947  61.567  1.00  2.14              
ATOM   2083  CA  TYR A 136      49.177  70.887  62.087  1.00  2.14              
ATOM   2084  HA  TYR A 136      48.158  71.253  62.238  1.00  2.14              
ATOM   2085  CB  TYR A 136      49.963  71.420  63.274  1.00  2.14              
ATOM   2086  HB1 TYR A 136      50.891  71.911  62.969  1.00  2.14              
ATOM   2087  HB2 TYR A 136      50.178  70.625  63.993  1.00  2.14              
ATOM   2088  CG  TYR A 136      49.147  72.403  64.093  1.00  2.14              
ATOM   2089  CD1 TYR A 136      49.342  73.795  64.011  1.00  2.14              
ATOM   2090  HD1 TYR A 136      50.099  74.189  63.346  1.00  2.14              
ATOM   2091  CE1 TYR A 136      48.615  74.645  64.866  1.00  2.14              
ATOM   2092  HE1 TYR A 136      48.812  75.703  64.881  1.00  2.14              
ATOM   2093  CZ  TYR A 136      47.702  74.100  65.792  1.00  2.14              
ATOM   2094  OH  TYR A 136      47.123  74.876  66.739  1.00  2.14              
ATOM   2095  HH  TYR A 136      46.944  74.312  67.519  1.00  2.14              
ATOM   2096  CE2 TYR A 136      47.444  72.719  65.794  1.00  2.14              
ATOM   2097  HE2 TYR A 136      46.729  72.318  66.485  1.00  2.14              
ATOM   2098  CD2 TYR A 136      48.175  71.871  64.959  1.00  2.14              
ATOM   2099  HD2 TYR A 136      48.042  70.796  65.020  1.00  2.14              
ATOM   2100  C   TYR A 136      49.498  71.680  60.744  1.00  2.14              
ATOM   2101  O   TYR A 136      50.273  71.081  60.003  1.00  2.14              
ATOM   2102  N   PRO A 137      49.069  72.966  60.354  1.00  2.24              
ATOM   2103  CD  PRO A 137      49.883  73.640  59.337  1.00  2.24              
ATOM   2104  HD1 PRO A 137      49.848  73.072  58.408  1.00  2.24              
ATOM   2105  HD2 PRO A 137      50.915  73.746  59.669  1.00  2.24              
ATOM   2106  CG  PRO A 137      49.285  75.023  59.095  1.00  2.24              
ATOM   2107  HG1 PRO A 137      49.497  75.390  58.086  1.00  2.24              
ATOM   2108  HG2 PRO A 137      49.664  75.731  59.839  1.00  2.24              
ATOM   2109  CB  PRO A 137      47.799  74.790  59.318  1.00  2.24              
ATOM   2110  HB1 PRO A 137      47.374  74.279  58.448  1.00  2.24              
ATOM   2111  HB2 PRO A 137      47.275  75.720  59.552  1.00  2.24              
ATOM   2112  CA  PRO A 137      47.829  73.836  60.521  1.00  2.24              
ATOM   2113  HA  PRO A 137      47.954  74.444  61.419  1.00  2.24              
ATOM   2114  C   PRO A 137      46.582  72.977  60.622  1.00  2.24              
ATOM   2115  O   PRO A 137      46.508  71.929  60.020  1.00  2.24              
ATOM   2116  N   VAL A 138      45.541  73.466  61.322  1.00  2.46              
ATOM   2117  H   VAL A 138      45.648  74.316  61.859  1.00  2.46              
ATOM   2118  CA  VAL A 138      44.281  72.706  61.456  1.00  2.46              
ATOM   2119  HA  VAL A 138      44.556  71.736  61.868  1.00  2.46              
ATOM   2120  CB  VAL A 138      43.317  73.358  62.465  1.00  2.46              
ATOM   2121  HB  VAL A 138      42.913  74.281  62.048  1.00  2.46              
ATOM   2122  CG1 VAL A 138      42.158  72.413  62.816  1.00  2.46              
ATOM   2123 1HG1 VAL A 138      41.496  72.893  63.538  1.00  2.46              
ATOM   2124 2HG1 VAL A 138      41.583  72.174  61.922  1.00  2.46              
ATOM   2125 3HG1 VAL A 138      42.551  71.493  63.251  1.00  2.46              
ATOM   2126  CG2 VAL A 138      44.028  73.685  63.794  1.00  2.46              
ATOM   2127 1HG2 VAL A 138      43.303  74.060  64.518  1.00  2.46              
ATOM   2128 2HG2 VAL A 138      44.496  72.783  64.195  1.00  2.46              
ATOM   2129 3HG2 VAL A 138      44.789  74.450  63.644  1.00  2.46              
ATOM   2130  C   VAL A 138      43.631  72.413  60.093  1.00  2.46              
ATOM   2131  O   VAL A 138      43.065  71.347  59.888  1.00  2.46              
ATOM   2132  N   ARG A 139      43.823  73.293  59.099  1.00  2.54              
ATOM   2133  H   ARG A 139      44.374  74.106  59.320  1.00  2.54              
ATOM   2134  CA  ARG A 139      43.424  73.079  57.693  1.00  2.54              
ATOM   2135  HA  ARG A 139      42.337  73.005  57.651  1.00  2.54              
ATOM   2136  CB  ARG A 139      43.888  74.304  56.876  1.00  2.54              
ATOM   2137  HB1 ARG A 139      44.962  74.431  57.031  1.00  2.54              
ATOM   2138  HB2 ARG A 139      43.393  75.193  57.272  1.00  2.54              
ATOM   2139  CG  ARG A 139      43.655  74.261  55.353  1.00  2.54              
ATOM   2140  HG1 ARG A 139      44.229  73.440  54.918  1.00  2.54              
ATOM   2141  HG2 ARG A 139      44.047  75.190  54.936  1.00  2.54              
ATOM   2142  CD  ARG A 139      42.182  74.126  54.937  1.00  2.54              
ATOM   2143  HD1 ARG A 139      41.601  74.887  55.462  1.00  2.54              
ATOM   2144  HD2 ARG A 139      41.816  73.138  55.227  1.00  2.54              
ATOM   2145  NE  ARG A 139      42.029  74.302  53.476  1.00  2.54              
ATOM   2146  HE  ARG A 139      42.882  74.319  52.942  1.00  2.54              
ATOM   2147  CZ  ARG A 139      40.901  74.457  52.802  1.00  2.54              
ATOM   2148  NH1 ARG A 139      39.729  74.418  53.374  1.00  2.54              
ATOM   2149 1HH1 ARG A 139      39.691  74.218  54.358  1.00  2.54              
ATOM   2150 2HH1 ARG A 139      38.885  74.502  52.840  1.00  2.54              
ATOM   2151  NH2 ARG A 139      40.923  74.667  51.515  1.00  2.54              
ATOM   2152 1HH2 ARG A 139      41.797  74.701  51.020  1.00  2.54              
ATOM   2153 2HH2 ARG A 139      40.063  74.784  51.013  1.00  2.54              
ATOM   2154  C   ARG A 139      43.941  71.778  57.076  1.00  2.54              
ATOM   2155  O   ARG A 139      43.266  71.237  56.206  1.00  2.54              
ATOM   2156  N   ASN A 140      45.093  71.292  57.518  1.00  2.48              
ATOM   2157  H   ASN A 140      45.553  71.748  58.292  1.00  2.48              
ATOM   2158  CA  ASN A 140      45.742  70.112  56.970  1.00  2.48              
ATOM   2159  HA  ASN A 140      45.401  69.951  55.945  1.00  2.48              
ATOM   2160  CB  ASN A 140      47.268  70.362  56.931  1.00  2.48              
ATOM   2161  HB1 ASN A 140      47.767  69.447  56.610  1.00  2.48              
ATOM   2162  HB2 ASN A 140      47.631  70.600  57.931  1.00  2.48              
ATOM   2163  CG  ASN A 140      47.690  71.475  55.978  1.00  2.48              
ATOM   2164  OD1 ASN A 140      46.889  72.153  55.346  1.00  2.48              
ATOM   2165  ND2 ASN A 140      48.974  71.711  55.832  1.00  2.48              
ATOM   2166 1HD2 ASN A 140      49.655  71.199  56.366  1.00  2.48              
ATOM   2167 2HD2 ASN A 140      49.223  72.437  55.191  1.00  2.48              
ATOM   2168  C   ASN A 140      45.368  68.845  57.755  1.00  2.48              
ATOM   2169  O   ASN A 140      45.788  67.770  57.332  1.00  2.48              
ATOM   2170  N   ARG A 141      44.566  68.922  58.840  1.00  2.31              
ATOM   2171  H   ARG A 141      44.179  69.817  59.117  1.00  2.31              
ATOM   2172  CA  ARG A 141      44.021  67.710  59.466  1.00  2.31              
ATOM   2173  HA  ARG A 141      44.719  66.906  59.225  1.00  2.31              
ATOM   2174  CB  ARG A 141      44.069  67.701  61.026  1.00  2.31              
ATOM   2175  HB1 ARG A 141      45.118  67.758  61.324  1.00  2.31              
ATOM   2176  HB2 ARG A 141      43.709  66.723  61.346  1.00  2.31              
ATOM   2177  CG  ARG A 141      43.301  68.765  61.836  1.00  2.31              
ATOM   2178  HG1 ARG A 141      42.283  68.816  61.449  1.00  2.31              
ATOM   2179  HG2 ARG A 141      43.775  69.728  61.680  1.00  2.31              
ATOM   2180  CD  ARG A 141      43.217  68.496  63.365  1.00  2.31              
ATOM   2181  HD1 ARG A 141      42.965  67.447  63.529  1.00  2.31              
ATOM   2182  HD2 ARG A 141      42.397  69.095  63.761  1.00  2.31              
ATOM   2183  NE  ARG A 141      44.455  68.825  64.118  1.00  2.31              
ATOM   2184  HE  ARG A 141      45.339  68.718  63.633  1.00  2.31              
ATOM   2185  CZ  ARG A 141      44.586  69.318  65.349  1.00  2.31              
ATOM   2186  NH1 ARG A 141      43.585  69.639  66.129  1.00  2.31              
ATOM   2187 1HH1 ARG A 141      42.639  69.429  65.882  1.00  2.31              
ATOM   2188 2HH1 ARG A 141      43.748  69.980  67.071  1.00  2.31              
ATOM   2189  NH2 ARG A 141      45.782  69.519  65.817  1.00  2.31              
ATOM   2190 1HH2 ARG A 141      46.581  69.205  65.285  1.00  2.31              
ATOM   2191 2HH2 ARG A 141      45.939  69.981  66.714  1.00  2.31              
ATOM   2192  C   ARG A 141      42.712  67.283  58.830  1.00  2.31              
ATOM   2193  O   ARG A 141      41.698  67.970  58.901  1.00  2.31              
ATOM   2194  N   ASP A 142      42.776  66.131  58.164  1.00  2.26              
ATOM   2195  H   ASP A 142      43.673  65.677  58.103  1.00  2.26              
ATOM   2196  CA  ASP A 142      41.652  65.515  57.471  1.00  2.26              
ATOM   2197  HA  ASP A 142      41.245  66.260  56.790  1.00  2.26              
ATOM   2198  CB  ASP A 142      42.078  64.334  56.612  1.00  2.26              
ATOM   2199  HB1 ASP A 142      41.223  63.670  56.580  1.00  2.26              
ATOM   2200  HB2 ASP A 142      42.915  63.812  57.070  1.00  2.26              
ATOM   2201  CG  ASP A 142      42.359  64.631  55.145  1.00  2.26              
ATOM   2202  OD1 ASP A 142      42.910  65.682  54.752  1.00  2.26              
ATOM   2203  OD2 ASP A 142      42.011  63.742  54.341  1.00  2.26              
ATOM   2204  C   ASP A 142      40.533  65.132  58.449  1.00  2.26              
ATOM   2205  O   ASP A 142      40.474  64.024  58.980  1.00  2.26              
ATOM   2206  N   TYR A 143      39.638  66.095  58.645  1.00  2.31              
ATOM   2207  H   TYR A 143      39.943  67.026  58.388  1.00  2.31              
ATOM   2208  CA  TYR A 143      38.215  65.940  58.909  1.00  2.31              
ATOM   2209  HA  TYR A 143      38.005  66.398  59.876  1.00  2.31              
ATOM   2210  CB  TYR A 143      37.435  66.745  57.835  1.00  2.31              
ATOM   2211  HB1 TYR A 143      37.575  67.806  58.042  1.00  2.31              
ATOM   2212  HB2 TYR A 143      36.369  66.541  57.946  1.00  2.31              
ATOM   2213  CG  TYR A 143      37.852  66.494  56.385  1.00  2.31              
ATOM   2214  CD1 TYR A 143      38.992  67.136  55.856  1.00  2.31              
ATOM   2215  HD1 TYR A 143      39.519  67.875  56.446  1.00  2.31              
ATOM   2216  CE1 TYR A 143      39.488  66.781  54.587  1.00  2.31              
ATOM   2217  HE1 TYR A 143      40.392  67.236  54.210  1.00  2.31              
ATOM   2218  CZ  TYR A 143      38.819  65.804  53.819  1.00  2.31              
ATOM   2219  OH  TYR A 143      39.309  65.423  52.607  1.00  2.31              
ATOM   2220  HH  TYR A 143      38.713  64.785  52.198  1.00  2.31              
ATOM   2221  CE2 TYR A 143      37.629  65.225  54.309  1.00  2.31              
ATOM   2222  HE2 TYR A 143      37.096  64.498  53.716  1.00  2.31              
ATOM   2223  CD2 TYR A 143      37.139  65.582  55.581  1.00  2.31              
ATOM   2224  HD2 TYR A 143      36.227  65.130  55.948  1.00  2.31              
ATOM   2225  C   TYR A 143      37.740  64.479  59.022  1.00  2.31              
ATOM   2226  O   TYR A 143      37.596  63.997  60.138  1.00  2.31              
ATOM   2227  N   SER A 144      37.515  63.745  57.925  1.00  2.35              
ATOM   2228  H   SER A 144      37.722  64.117  57.011  1.00  2.35              
ATOM   2229  CA  SER A 144      36.873  62.432  58.036  1.00  2.35              
ATOM   2230  HA  SER A 144      35.942  62.583  58.582  1.00  2.35              
ATOM   2231  CB  SER A 144      36.466  61.826  56.678  1.00  2.35              
ATOM   2232  HB1 SER A 144      35.669  62.437  56.252  1.00  2.35              
ATOM   2233  HB2 SER A 144      36.059  60.829  56.854  1.00  2.35              
ATOM   2234  OG  SER A 144      37.508  61.727  55.720  1.00  2.35              
ATOM   2235  HG  SER A 144      37.290  60.951  55.146  1.00  2.35              
ATOM   2236  C   SER A 144      37.665  61.433  58.887  1.00  2.35              
ATOM   2237  O   SER A 144      37.085  60.758  59.739  1.00  2.35              
ATOM   2238  N   ARG A 145      38.995  61.398  58.729  1.00  2.19              
ATOM   2239  H   ARG A 145      39.405  62.064  58.092  1.00  2.19              
ATOM   2240  CA  ARG A 145      39.871  60.592  59.591  1.00  2.19              
ATOM   2241  HA  ARG A 145      39.398  59.609  59.634  1.00  2.19              
ATOM   2242  CB  ARG A 145      41.274  60.275  59.018  1.00  2.19              
ATOM   2243  HB1 ARG A 145      41.151  59.387  58.399  1.00  2.19              
ATOM   2244  HB2 ARG A 145      41.938  59.983  59.833  1.00  2.19              
ATOM   2245  CG  ARG A 145      41.958  61.369  58.181  1.00  2.19              
ATOM   2246  HG1 ARG A 145      42.608  61.964  58.824  1.00  2.19              
ATOM   2247  HG2 ARG A 145      41.190  62.014  57.795  1.00  2.19              
ATOM   2248  CD  ARG A 145      42.750  60.867  56.957  1.00  2.19              
ATOM   2249  HD1 ARG A 145      43.577  60.249  57.313  1.00  2.19              
ATOM   2250  HD2 ARG A 145      43.173  61.718  56.422  1.00  2.19              
ATOM   2251  NE  ARG A 145      41.908  60.073  56.036  1.00  2.19              
ATOM   2252  HE  ARG A 145      42.019  59.080  56.105  1.00  2.19              
ATOM   2253  CZ  ARG A 145      40.777  60.442  55.450  1.00  2.19              
ATOM   2254  NH1 ARG A 145      40.425  61.660  55.179  1.00  2.19              
ATOM   2255 1HH1 ARG A 145      41.122  62.395  55.079  1.00  2.19              
ATOM   2256 2HH1 ARG A 145      39.476  61.825  54.882  1.00  2.19              
ATOM   2257  NH2 ARG A 145      39.918  59.543  55.116  1.00  2.19              
ATOM   2258 1HH2 ARG A 145      40.127  58.550  55.090  1.00  2.19              
ATOM   2259 2HH2 ARG A 145      39.036  59.796  54.674  1.00  2.19              
ATOM   2260  C   ARG A 145      39.821  60.991  61.074  1.00  2.19              
ATOM   2261  O   ARG A 145      39.699  60.111  61.939  1.00  2.19              
ATOM   2262  N   TRP A 146      39.816  62.294  61.384  1.00  2.19              
ATOM   2263  H   TRP A 146      39.788  62.990  60.646  1.00  2.19              
ATOM   2264  CA  TRP A 146      39.880  62.717  62.788  1.00  2.19              
ATOM   2265  HA  TRP A 146      40.704  62.153  63.228  1.00  2.19              
ATOM   2266  CB  TRP A 146      40.313  64.196  62.905  1.00  2.19              
ATOM   2267  HB1 TRP A 146      39.462  64.863  62.962  1.00  2.19              
ATOM   2268  HB2 TRP A 146      40.841  64.467  61.989  1.00  2.19              
ATOM   2269  CG  TRP A 146      41.242  64.528  64.039  1.00  2.19              
ATOM   2270  CD1 TRP A 146      40.880  64.890  65.292  1.00  2.19              
ATOM   2271  HD1 TRP A 146      39.857  64.965  65.645  1.00  2.19              
ATOM   2272  NE1 TRP A 146      42.009  65.167  66.044  1.00  2.19              
ATOM   2273  HE1 TRP A 146      41.990  65.446  67.019  1.00  2.19              
ATOM   2274  CE2 TRP A 146      43.160  65.005  65.306  1.00  2.19              
ATOM   2275  CZ2 TRP A 146      44.519  65.180  65.606  1.00  2.19              
ATOM   2276  HZ2 TRP A 146      44.825  65.506  66.588  1.00  2.19              
ATOM   2277  CH2 TRP A 146      45.473  64.917  64.610  1.00  2.19              
ATOM   2278  HH2 TRP A 146      46.527  65.039  64.823  1.00  2.19              
ATOM   2279  CZ3 TRP A 146      45.061  64.496  63.335  1.00  2.19              
ATOM   2280  HZ3 TRP A 146      45.805  64.310  62.571  1.00  2.19              
ATOM   2281  CE3 TRP A 146      43.693  64.324  63.045  1.00  2.19              
ATOM   2282  HE3 TRP A 146      43.388  64.004  62.058  1.00  2.19              
ATOM   2283  CD2 TRP A 146      42.705  64.578  64.023  1.00  2.19              
ATOM   2284  C   TRP A 146      38.638  62.258  63.592  1.00  2.19              
ATOM   2285  O   TRP A 146      38.800  61.374  64.423  1.00  2.19              
ATOM   2286  N   PRO A 147      37.395  62.667  63.274  1.00  2.31              
ATOM   2287  CD  PRO A 147      37.035  64.075  63.143  1.00  2.31              
ATOM   2288  HD1 PRO A 147      37.521  64.552  62.305  1.00  2.31              
ATOM   2289  HD2 PRO A 147      37.321  64.603  64.054  1.00  2.31              
ATOM   2290  CG  PRO A 147      35.516  64.156  62.979  1.00  2.31              
ATOM   2291  HG1 PRO A 147      35.244  64.683  62.063  1.00  2.31              
ATOM   2292  HG2 PRO A 147      35.081  64.650  63.848  1.00  2.31              
ATOM   2293  CB  PRO A 147      35.060  62.702  62.925  1.00  2.31              
ATOM   2294  HB1 PRO A 147      35.029  62.364  61.888  1.00  2.31              
ATOM   2295  HB2 PRO A 147      34.090  62.564  63.406  1.00  2.31              
ATOM   2296  CA  PRO A 147      36.171  61.971  63.672  1.00  2.31              
ATOM   2297  HA  PRO A 147      36.039  62.163  64.738  1.00  2.31              
ATOM   2298  C   PRO A 147      36.016  60.455  63.509  1.00  2.31              
ATOM   2299  O   PRO A 147      35.178  59.896  64.212  1.00  2.31              
ATOM   2300  N   ASP A 148      36.748  59.761  62.635  1.00  2.26              
ATOM   2301  H   ASP A 148      37.400  60.228  62.021  1.00  2.26              
ATOM   2302  CA  ASP A 148      36.731  58.286  62.648  1.00  2.26              
ATOM   2303  HA  ASP A 148      35.706  57.933  62.756  1.00  2.26              
ATOM   2304  CB  ASP A 148      37.256  57.804  61.271  1.00  2.26              
ATOM   2305  HB1 ASP A 148      37.845  58.593  60.812  1.00  2.26              
ATOM   2306  HB2 ASP A 148      36.402  57.624  60.617  1.00  2.26              
ATOM   2307  CG  ASP A 148      38.139  56.554  61.285  1.00  2.26              
ATOM   2308  OD1 ASP A 148      37.676  55.474  61.701  1.00  2.26              
ATOM   2309  OD2 ASP A 148      39.313  56.614  60.869  1.00  2.26              
ATOM   2310  C   ASP A 148      37.523  57.695  63.813  1.00  2.26              
ATOM   2311  O   ASP A 148      37.183  56.591  64.267  1.00  2.26              
ATOM   2312  N   LYS A 149      38.564  58.381  64.313  1.00  2.18              
ATOM   2313  H   LYS A 149      38.755  59.325  63.987  1.00  2.18              
ATOM   2314  CA  LYS A 149      39.364  57.786  65.397  1.00  2.18              
ATOM   2315  HA  LYS A 149      39.174  56.735  65.306  1.00  2.18              
ATOM   2316  CB  LYS A 149      40.876  57.888  65.126  1.00  2.18              
ATOM   2317  HB1 LYS A 149      41.411  57.437  65.959  1.00  2.18              
ATOM   2318  HB2 LYS A 149      41.166  58.937  65.050  1.00  2.18              
ATOM   2319  CG  LYS A 149      41.307  57.140  63.834  1.00  2.18              
ATOM   2320  HG1 LYS A 149      42.397  57.125  63.793  1.00  2.18              
ATOM   2321  HG2 LYS A 149      40.951  57.705  62.971  1.00  2.18              
ATOM   2322  CD  LYS A 149      40.782  55.689  63.717  1.00  2.18              
ATOM   2323  HD1 LYS A 149      39.695  55.716  63.690  1.00  2.18              
ATOM   2324  HD2 LYS A 149      41.095  55.106  64.584  1.00  2.18              
ATOM   2325  CE  LYS A 149      41.215  54.968  62.439  1.00  2.18              
ATOM   2326  HE1 LYS A 149      42.112  54.373  62.625  1.00  2.18              
ATOM   2327  HE2 LYS A 149      41.441  55.721  61.676  1.00  2.18              
ATOM   2328  NZ  LYS A 149      40.118  54.111  61.929  1.00  2.18              
ATOM   2329  HZ1 LYS A 149      39.742  53.478  62.630  1.00  2.18              
ATOM   2330  HZ2 LYS A 149      39.352  54.724  61.618  1.00  2.18              
ATOM   2331  HZ3 LYS A 149      40.455  53.551  61.158  1.00  2.18              
ATOM   2332  C   LYS A 149      38.817  57.969  66.814  1.00  2.18              
ATOM   2333  O   LYS A 149      38.154  58.969  67.081  1.00  2.18              
ATOM   2334  N   PRO A 150      38.986  56.942  67.686  1.00  2.28              
ATOM   2335  CD  PRO A 150      39.772  55.716  67.513  1.00  2.28              
ATOM   2336  HD1 PRO A 150      40.825  55.936  67.693  1.00  2.28              
ATOM   2337  HD2 PRO A 150      39.646  55.261  66.532  1.00  2.28              
ATOM   2338  CG  PRO A 150      39.271  54.729  68.565  1.00  2.28              
ATOM   2339  HG1 PRO A 150      40.056  54.041  68.882  1.00  2.28              
ATOM   2340  HG2 PRO A 150      38.413  54.180  68.172  1.00  2.28              
ATOM   2341  CB  PRO A 150      38.822  55.641  69.698  1.00  2.28              
ATOM   2342  HB1 PRO A 150      39.686  55.911  70.307  1.00  2.28              
ATOM   2343  HB2 PRO A 150      38.052  55.174  70.315  1.00  2.28              
ATOM   2344  CA  PRO A 150      38.283  56.874  68.962  1.00  2.28              
ATOM   2345  HA  PRO A 150      37.218  56.738  68.765  1.00  2.28              
ATOM   2346  C   PRO A 150      38.486  58.131  69.801  1.00  2.28              
ATOM   2347  O   PRO A 150      39.584  58.681  69.833  1.00  2.28              
ATOM   2348  N   GLU A 151      37.443  58.566  70.497  1.00  2.37              
ATOM   2349  H   GLU A 151      36.650  57.933  70.609  1.00  2.37              
ATOM   2350  CA  GLU A 151      37.350  59.860  71.178  1.00  2.37              
ATOM   2351  HA  GLU A 151      37.318  60.635  70.415  1.00  2.37              
ATOM   2352  CB  GLU A 151      35.997  59.932  71.924  1.00  2.37              
ATOM   2353  HB1 GLU A 151      35.206  59.689  71.213  1.00  2.37              
ATOM   2354  HB2 GLU A 151      35.838  60.965  72.234  1.00  2.37              
ATOM   2355  CG  GLU A 151      35.816  59.036  73.170  1.00  2.37              
ATOM   2356  HG1 GLU A 151      34.766  59.062  73.468  1.00  2.37              
ATOM   2357  HG2 GLU A 151      36.390  59.469  73.993  1.00  2.37              
ATOM   2358  CD  GLU A 151      36.250  57.578  72.948  1.00  2.37              
ATOM   2359  OE1 GLU A 151      35.697  56.940  72.028  1.00  2.37              
ATOM   2360  OE2 GLU A 151      37.227  57.164  73.611  1.00  2.37              
ATOM   2361  C   GLU A 151      38.533  60.192  72.101  1.00  2.37              
ATOM   2362  O   GLU A 151      39.111  61.282  72.015  1.00  2.37              
ATOM   2363  N   GLY A 152      38.940  59.233  72.935  1.00  2.22              
ATOM   2364  H   GLY A 152      38.391  58.374  72.997  1.00  2.22              
ATOM   2365  CA  GLY A 152      40.076  59.371  73.825  1.00  2.22              
ATOM   2366  HA1 GLY A 152      40.191  58.456  74.405  1.00  2.22              
ATOM   2367  HA2 GLY A 152      39.916  60.209  74.502  1.00  2.22              
ATOM   2368  C   GLY A 152      41.343  59.610  73.024  1.00  2.22              
ATOM   2369  O   GLY A 152      42.043  60.594  73.260  1.00  2.22              
ATOM   2370  N   TRP A 153      41.597  58.751  72.028  1.00  1.91              
ATOM   2371  H   TRP A 153      40.907  58.039  71.825  1.00  1.91              
ATOM   2372  CA  TRP A 153      42.761  58.870  71.153  1.00  1.91              
ATOM   2373  HA  TRP A 153      43.663  58.777  71.751  1.00  1.91              
ATOM   2374  CB  TRP A 153      42.808  57.739  70.110  1.00  1.91              
ATOM   2375  HB1 TRP A 153      41.826  57.620  69.656  1.00  1.91              
ATOM   2376  HB2 TRP A 153      43.051  56.803  70.613  1.00  1.91              
ATOM   2377  CG  TRP A 153      43.803  57.971  69.008  1.00  1.91              
ATOM   2378  CD1 TRP A 153      43.499  58.413  67.768  1.00  1.91              
ATOM   2379  HD1 TRP A 153      42.493  58.621  67.431  1.00  1.91              
ATOM   2380  NE1 TRP A 153      44.655  58.597  67.032  1.00  1.91              
ATOM   2381  HE1 TRP A 153      44.664  58.960  66.087  1.00  1.91              
ATOM   2382  CE2 TRP A 153      45.776  58.301  67.775  1.00  1.91              
ATOM   2383  CZ2 TRP A 153      47.152  58.361  67.498  1.00  1.91              
ATOM   2384  HZ2 TRP A 153      47.500  58.670  66.524  1.00  1.91              
ATOM   2385  CH2 TRP A 153      48.062  58.086  68.532  1.00  1.91              
ATOM   2386  HH2 TRP A 153      49.125  58.177  68.360  1.00  1.91              
ATOM   2387  CZ3 TRP A 153      47.583  57.742  69.810  1.00  1.91              
ATOM   2388  HZ3 TRP A 153      48.273  57.588  70.625  1.00  1.91              
ATOM   2389  CE3 TRP A 153      46.204  57.633  70.058  1.00  1.91              
ATOM   2390  HE3 TRP A 153      45.860  57.373  71.045  1.00  1.91              
ATOM   2391  CD2 TRP A 153      45.261  57.917  69.052  1.00  1.91              
ATOM   2392  C   TRP A 153      42.819  60.229  70.461  1.00  1.91              
ATOM   2393  O   TRP A 153      43.878  60.841  70.408  1.00  1.91              
ATOM   2394  N   VAL A 154      41.704  60.727  69.939  1.00  1.96              
ATOM   2395  H   VAL A 154      40.847  60.179  69.996  1.00  1.96              
ATOM   2396  CA  VAL A 154      41.734  61.964  69.158  1.00  1.96              
ATOM   2397  HA  VAL A 154      42.658  61.955  68.579  1.00  1.96              
ATOM   2398  CB  VAL A 154      40.612  62.052  68.112  1.00  1.96              
ATOM   2399  HB  VAL A 154      40.739  62.978  67.552  1.00  1.96              
ATOM   2400  CG1 VAL A 154      40.771  60.885  67.136  1.00  1.96              
ATOM   2401 1HG1 VAL A 154      39.971  60.919  66.409  1.00  1.96              
ATOM   2402 2HG1 VAL A 154      41.728  60.952  66.622  1.00  1.96              
ATOM   2403 3HG1 VAL A 154      40.687  59.937  67.662  1.00  1.96              
ATOM   2404  CG2 VAL A 154      39.205  62.056  68.707  1.00  1.96              
ATOM   2405 1HG2 VAL A 154      38.473  62.158  67.906  1.00  1.96              
ATOM   2406 2HG2 VAL A 154      39.029  61.112  69.211  1.00  1.96              
ATOM   2407 3HG2 VAL A 154      39.083  62.878  69.410  1.00  1.96              
ATOM   2408  C   VAL A 154      41.823  63.216  70.020  1.00  1.96              
ATOM   2409  O   VAL A 154      42.449  64.183  69.575  1.00  1.96              
ATOM   2410  N   LYS A 155      41.308  63.202  71.263  1.00  2.02              
ATOM   2411  H   LYS A 155      40.760  62.394  71.561  1.00  2.02              
ATOM   2412  CA  LYS A 155      41.561  64.305  72.208  1.00  2.02              
ATOM   2413  HA  LYS A 155      41.443  65.232  71.647  1.00  2.02              
ATOM   2414  CB  LYS A 155      40.555  64.325  73.375  1.00  2.02              
ATOM   2415  HB1 LYS A 155      40.978  63.799  74.233  1.00  2.02              
ATOM   2416  HB2 LYS A 155      39.660  63.775  73.075  1.00  2.02              
ATOM   2417  CG  LYS A 155      40.085  65.732  73.823  1.00  2.02              
ATOM   2418  HG1 LYS A 155      39.434  65.575  74.683  1.00  2.02              
ATOM   2419  HG2 LYS A 155      39.456  66.148  73.034  1.00  2.02              
ATOM   2420  CD  LYS A 155      41.127  66.803  74.234  1.00  2.02              
ATOM   2421  HD1 LYS A 155      41.977  66.336  74.735  1.00  2.02              
ATOM   2422  HD2 LYS A 155      40.642  67.472  74.946  1.00  2.02              
ATOM   2423  CE  LYS A 155      41.604  67.647  73.040  1.00  2.02              
ATOM   2424  HE1 LYS A 155      40.745  67.870  72.399  1.00  2.02              
ATOM   2425  HE2 LYS A 155      42.299  67.059  72.445  1.00  2.02              
ATOM   2426  NZ  LYS A 155      42.236  68.942  73.409  1.00  2.02              
ATOM   2427  HZ1 LYS A 155      41.632  69.517  73.971  1.00  2.02              
ATOM   2428  HZ2 LYS A 155      43.141  68.882  73.887  1.00  2.02              
ATOM   2429  HZ3 LYS A 155      42.391  69.473  72.544  1.00  2.02              
ATOM   2430  C   LYS A 155      42.998  64.295  72.725  1.00  2.02              
ATOM   2431  O   LYS A 155      43.642  65.344  72.746  1.00  2.02              
ATOM   2432  N   VAL A 156      43.523  63.135  73.127  1.00  1.91              
ATOM   2433  H   VAL A 156      42.943  62.300  73.113  1.00  1.91              
ATOM   2434  CA  VAL A 156      44.906  63.045  73.618  1.00  1.91              
ATOM   2435  HA  VAL A 156      45.015  63.816  74.382  1.00  1.91              
ATOM   2436  CB  VAL A 156      45.234  61.706  74.311  1.00  1.91              
ATOM   2437  HB  VAL A 156      44.398  61.434  74.956  1.00  1.91              
ATOM   2438  CG1 VAL A 156      45.495  60.541  73.358  1.00  1.91              
ATOM   2439 1HG1 VAL A 156      45.737  59.645  73.927  1.00  1.91              
ATOM   2440 2HG1 VAL A 156      44.602  60.360  72.778  1.00  1.91              
ATOM   2441 3HG1 VAL A 156      46.326  60.749  72.690  1.00  1.91              
ATOM   2442  CG2 VAL A 156      46.464  61.889  75.198  1.00  1.91              
ATOM   2443 1HG2 VAL A 156      46.781  60.930  75.586  1.00  1.91              
ATOM   2444 2HG2 VAL A 156      47.296  62.314  74.641  1.00  1.91              
ATOM   2445 3HG2 VAL A 156      46.208  62.535  76.034  1.00  1.91              
ATOM   2446  C   VAL A 156      45.917  63.392  72.531  1.00  1.91              
ATOM   2447  O   VAL A 156      46.904  64.057  72.806  1.00  1.91              
ATOM   2448  N   THR A 157      45.630  63.027  71.284  1.00  1.80              
ATOM   2449  H   THR A 157      44.841  62.405  71.156  1.00  1.80              
ATOM   2450  CA  THR A 157      46.467  63.309  70.112  1.00  1.80              
ATOM   2451  HA  THR A 157      47.506  63.124  70.383  1.00  1.80              
ATOM   2452  CB  THR A 157      46.122  62.344  68.964  1.00  1.80              
ATOM   2453  HB  THR A 157      45.076  62.465  68.680  1.00  1.80              
ATOM   2454  CG2 THR A 157      46.999  62.527  67.728  1.00  1.80              
ATOM   2455 1HG2 THR A 157      46.765  61.754  66.996  1.00  1.80              
ATOM   2456 2HG2 THR A 157      46.814  63.500  67.274  1.00  1.80              
ATOM   2457 3HG2 THR A 157      48.048  62.451  68.010  1.00  1.80              
ATOM   2458  OG1 THR A 157      46.345  61.025  69.397  1.00  1.80              
ATOM   2459  HG1 THR A 157      45.531  60.726  69.838  1.00  1.80              
ATOM   2460  C   THR A 157      46.367  64.755  69.657  1.00  1.80              
ATOM   2461  O   THR A 157      47.385  65.313  69.240  1.00  1.80              
ATOM   2462  N   GLU A 158      45.207  65.412  69.810  1.00  1.95              
ATOM   2463  H   GLU A 158      44.376  64.918  70.106  1.00  1.95              
ATOM   2464  CA  GLU A 158      45.188  66.875  69.769  1.00  1.95              
ATOM   2465  HA  GLU A 158      45.575  67.178  68.793  1.00  1.95              
ATOM   2466  CB  GLU A 158      43.781  67.462  69.875  1.00  1.95              
ATOM   2467  HB1 GLU A 158      43.318  67.149  70.805  1.00  1.95              
ATOM   2468  HB2 GLU A 158      43.180  67.098  69.040  1.00  1.95              
ATOM   2469  CG  GLU A 158      43.863  68.996  69.821  1.00  1.95              
ATOM   2470  HG1 GLU A 158      44.410  69.293  68.923  1.00  1.95              
ATOM   2471  HG2 GLU A 158      44.392  69.377  70.696  1.00  1.95              
ATOM   2472  CD  GLU A 158      42.473  69.606  69.790  1.00  1.95              
ATOM   2473  OE1 GLU A 158      41.918  69.832  70.893  1.00  1.95              
ATOM   2474  OE2 GLU A 158      41.961  69.769  68.659  1.00  1.95              
ATOM   2475  C   GLU A 158      46.150  67.485  70.787  1.00  1.95              
ATOM   2476  O   GLU A 158      47.096  68.175  70.420  1.00  1.95              
ATOM   2477  N   GLU A 159      45.947  67.187  72.064  1.00  1.94              
ATOM   2478  H   GLU A 159      45.203  66.539  72.304  1.00  1.94              
ATOM   2479  CA  GLU A 159      46.668  67.864  73.143  1.00  1.94              
ATOM   2480  HA  GLU A 159      46.485  68.936  73.045  1.00  1.94              
ATOM   2481  CB  GLU A 159      46.054  67.342  74.449  1.00  1.94              
ATOM   2482  HB1 GLU A 159      46.491  66.378  74.686  1.00  1.94              
ATOM   2483  HB2 GLU A 159      44.980  67.187  74.326  1.00  1.94              
ATOM   2484  CG  GLU A 159      46.267  68.307  75.606  1.00  1.94              
ATOM   2485  HG1 GLU A 159      47.339  68.444  75.722  1.00  1.94              
ATOM   2486  HG2 GLU A 159      45.878  67.858  76.522  1.00  1.94              
ATOM   2487  CD  GLU A 159      45.567  69.651  75.363  1.00  1.94              
ATOM   2488  OE1 GLU A 159      44.427  69.626  74.841  1.00  1.94              
ATOM   2489  OE2 GLU A 159      46.157  70.693  75.736  1.00  1.94              
ATOM   2490  C   GLU A 159      48.189  67.650  73.069  1.00  1.94              
ATOM   2491  O   GLU A 159      48.993  68.568  73.270  1.00  1.94              
ATOM   2492  N   TYR A 160      48.578  66.424  72.714  1.00  1.77              
ATOM   2493  H   TYR A 160      47.855  65.716  72.608  1.00  1.77              
ATOM   2494  CA  TYR A 160      49.937  66.028  72.396  1.00  1.77              
ATOM   2495  HA  TYR A 160      50.557  66.307  73.247  1.00  1.77              
ATOM   2496  CB  TYR A 160      50.013  64.505  72.241  1.00  1.77              
ATOM   2497  HB1 TYR A 160      49.492  64.219  71.326  1.00  1.77              
ATOM   2498  HB2 TYR A 160      49.479  64.055  73.078  1.00  1.77              
ATOM   2499  CG  TYR A 160      51.408  63.904  72.252  1.00  1.77              
ATOM   2500  CD1 TYR A 160      52.272  64.133  73.344  1.00  1.77              
ATOM   2501  HD1 TYR A 160      51.959  64.766  74.162  1.00  1.77              
ATOM   2502  CE1 TYR A 160      53.549  63.538  73.370  1.00  1.77              
ATOM   2503  HE1 TYR A 160      54.237  63.731  74.179  1.00  1.77              
ATOM   2504  CZ  TYR A 160      53.958  62.698  72.316  1.00  1.77              
ATOM   2505  OH  TYR A 160      55.217  62.193  72.316  1.00  1.77              
ATOM   2506  HH  TYR A 160      55.447  61.771  71.489  1.00  1.77              
ATOM   2507  CE2 TYR A 160      53.073  62.413  71.253  1.00  1.77              
ATOM   2508  HE2 TYR A 160      53.381  61.763  70.449  1.00  1.77              
ATOM   2509  CD2 TYR A 160      51.806  63.033  71.218  1.00  1.77              
ATOM   2510  HD2 TYR A 160      51.135  62.854  70.386  1.00  1.77              
ATOM   2511  C   TYR A 160      50.472  66.795  71.196  1.00  1.77              
ATOM   2512  O   TYR A 160      51.582  67.294  71.276  1.00  1.77              
ATOM   2513  N   SER A 161      49.701  66.998  70.129  1.00  1.81              
ATOM   2514  H   SER A 161      48.747  66.655  70.133  1.00  1.81              
ATOM   2515  CA  SER A 161      50.118  67.871  69.024  1.00  1.81              
ATOM   2516  HA  SER A 161      51.027  67.459  68.587  1.00  1.81              
ATOM   2517  CB  SER A 161      49.059  67.898  67.918  1.00  1.81              
ATOM   2518  HB1 SER A 161      49.389  68.556  67.119  1.00  1.81              
ATOM   2519  HB2 SER A 161      48.116  68.294  68.289  1.00  1.81              
ATOM   2520  OG  SER A 161      48.869  66.589  67.407  1.00  1.81              
ATOM   2521  HG  SER A 161      48.370  66.092  68.089  1.00  1.81              
ATOM   2522  C   SER A 161      50.433  69.292  69.474  1.00  1.81              
ATOM   2523  O   SER A 161      51.498  69.809  69.131  1.00  1.81              
ATOM   2524  N   GLU A 162      49.585  69.895  70.311  1.00  1.92              
ATOM   2525  H   GLU A 162      48.706  69.431  70.534  1.00  1.92              
ATOM   2526  CA  GLU A 162      49.829  71.254  70.811  1.00  1.92              
ATOM   2527  HA  GLU A 162      50.029  71.873  69.937  1.00  1.92              
ATOM   2528  CB  GLU A 162      48.556  71.851  71.445  1.00  1.92              
ATOM   2529  HB1 GLU A 162      48.700  72.929  71.520  1.00  1.92              
ATOM   2530  HB2 GLU A 162      48.473  71.466  72.463  1.00  1.92              
ATOM   2531  CG  GLU A 162      47.199  71.587  70.737  1.00  1.92              
ATOM   2532  HG1 GLU A 162      46.448  72.194  71.246  1.00  1.92              
ATOM   2533  HG2 GLU A 162      46.917  70.555  70.925  1.00  1.92              
ATOM   2534  CD  GLU A 162      47.103  71.880  69.218  1.00  1.92              
ATOM   2535  OE1 GLU A 162      46.683  70.972  68.447  1.00  1.92              
ATOM   2536  OE2 GLU A 162      47.372  73.040  68.821  1.00  1.92              
ATOM   2537  C   GLU A 162      51.089  71.371  71.694  1.00  1.92              
ATOM   2538  O   GLU A 162      51.888  72.318  71.584  1.00  1.92              
ATOM   2539  N   ARG A 163      51.338  70.347  72.518  1.00  1.80              
ATOM   2540  H   ARG A 163      50.632  69.615  72.578  1.00  1.80              
ATOM   2541  CA  ARG A 163      52.487  70.304  73.449  1.00  1.80              
ATOM   2542  HA  ARG A 163      52.658  71.321  73.803  1.00  1.80              
ATOM   2543  CB  ARG A 163      52.057  69.495  74.689  1.00  1.80              
ATOM   2544  HB1 ARG A 163      52.908  69.349  75.352  1.00  1.80              
ATOM   2545  HB2 ARG A 163      51.685  68.520  74.370  1.00  1.80              
ATOM   2546  CG  ARG A 163      50.950  70.275  75.453  1.00  1.80              
ATOM   2547  HG1 ARG A 163      50.242  70.713  74.750  1.00  1.80              
ATOM   2548  HG2 ARG A 163      51.406  71.090  76.016  1.00  1.80              
ATOM   2549  CD  ARG A 163      50.134  69.398  76.403  1.00  1.80              
ATOM   2550  HD1 ARG A 163      50.768  69.067  77.228  1.00  1.80              
ATOM   2551  HD2 ARG A 163      49.810  68.535  75.827  1.00  1.80              
ATOM   2552  NE  ARG A 163      48.917  70.076  76.906  1.00  1.80              
ATOM   2553  HE  ARG A 163      48.425  70.691  76.269  1.00  1.80              
ATOM   2554  CZ  ARG A 163      48.215  69.743  77.977  1.00  1.80              
ATOM   2555  NH1 ARG A 163      48.598  68.847  78.836  1.00  1.80              
ATOM   2556 1HH1 ARG A 163      49.518  68.403  78.781  1.00  1.80              
ATOM   2557 2HH1 ARG A 163      48.060  68.565  79.633  1.00  1.80              
ATOM   2558  NH2 ARG A 163      47.065  70.301  78.206  1.00  1.80              
ATOM   2559 1HH2 ARG A 163      46.634  70.772  77.399  1.00  1.80              
ATOM   2560 2HH2 ARG A 163      46.512  70.004  78.983  1.00  1.80              
ATOM   2561  C   ARG A 163      53.818  69.933  72.777  1.00  1.80              
ATOM   2562  O   ARG A 163      54.868  70.457  73.152  1.00  1.80              
ATOM   2563  N   LEU A 164      53.753  69.183  71.679  1.00  1.70              
ATOM   2564  H   LEU A 164      52.840  68.795  71.453  1.00  1.70              
ATOM   2565  CA  LEU A 164      54.847  68.866  70.760  1.00  1.70              
ATOM   2566  HA  LEU A 164      55.730  68.601  71.341  1.00  1.70              
ATOM   2567  CB  LEU A 164      54.423  67.680  69.894  1.00  1.70              
ATOM   2568  HB1 LEU A 164      55.127  67.576  69.065  1.00  1.70              
ATOM   2569  HB2 LEU A 164      53.441  67.889  69.467  1.00  1.70              
ATOM   2570  CG  LEU A 164      54.380  66.356  70.674  1.00  1.70              
ATOM   2571  HG  LEU A 164      53.865  66.461  71.626  1.00  1.70              
ATOM   2572  CD1 LEU A 164      53.660  65.324  69.809  1.00  1.70              
ATOM   2573 1HD1 LEU A 164      54.091  64.339  69.956  1.00  1.70              
ATOM   2574 2HD1 LEU A 164      52.605  65.306  70.069  1.00  1.70              
ATOM   2575 3HD1 LEU A 164      53.718  65.605  68.769  1.00  1.70              
ATOM   2576  CD2 LEU A 164      55.789  65.867  70.969  1.00  1.70              
ATOM   2577 1HD2 LEU A 164      55.740  64.910  71.487  1.00  1.70              
ATOM   2578 2HD2 LEU A 164      56.331  65.762  70.031  1.00  1.70              
ATOM   2579 3HD2 LEU A 164      56.307  66.564  71.625  1.00  1.70              
ATOM   2580  C   LEU A 164      55.248  70.046  69.884  1.00  1.70              
ATOM   2581  O   LEU A 164      56.432  70.315  69.734  1.00  1.70              
ATOM   2582  N   MET A 165      54.276  70.785  69.355  1.00  1.82              
ATOM   2583  H   MET A 165      53.317  70.480  69.487  1.00  1.82              
ATOM   2584  CA  MET A 165      54.497  72.066  68.691  1.00  1.82              
ATOM   2585  HA  MET A 165      55.147  71.910  67.829  1.00  1.82              
ATOM   2586  CB  MET A 165      53.138  72.584  68.187  1.00  1.82              
ATOM   2587  HB1 MET A 165      52.408  72.528  68.993  1.00  1.82              
ATOM   2588  HB2 MET A 165      52.796  71.947  67.371  1.00  1.82              
ATOM   2589  CG  MET A 165      53.196  74.032  67.691  1.00  1.82              
ATOM   2590  HG1 MET A 165      54.024  74.117  66.989  1.00  1.82              
ATOM   2591  HG2 MET A 165      53.398  74.688  68.537  1.00  1.82              
ATOM   2592  SD  MET A 165      51.698  74.639  66.871  1.00  1.82              
ATOM   2593  CE  MET A 165      50.424  74.298  68.119  1.00  1.82              
ATOM   2594  HE1 MET A 165      50.206  73.230  68.143  1.00  1.82              
ATOM   2595  HE2 MET A 165      50.757  74.630  69.102  1.00  1.82              
ATOM   2596  HE3 MET A 165      49.508  74.826  67.860  1.00  1.82              
ATOM   2597  C   MET A 165      55.188  73.076  69.611  1.00  1.82              
ATOM   2598  O   MET A 165      56.171  73.700  69.207  1.00  1.82              
ATOM   2599  N   SER A 166      54.727  73.195  70.858  1.00  1.88              
ATOM   2600  H   SER A 166      53.874  72.710  71.108  1.00  1.88              
ATOM   2601  CA  SER A 166      55.378  74.062  71.850  1.00  1.88              
ATOM   2602  HA  SER A 166      55.395  75.086  71.478  1.00  1.88              
ATOM   2603  CB  SER A 166      54.580  74.036  73.159  1.00  1.88              
ATOM   2604  HB1 SER A 166      55.060  74.705  73.875  1.00  1.88              
ATOM   2605  HB2 SER A 166      54.572  73.028  73.574  1.00  1.88              
ATOM   2606  OG  SER A 166      53.252  74.469  72.955  1.00  1.88              
ATOM   2607  HG  SER A 166      52.739  73.781  72.493  1.00  1.88              
ATOM   2608  C   SER A 166      56.823  73.632  72.155  1.00  1.88              
ATOM   2609  O   SER A 166      57.735  74.469  72.187  1.00  1.88              
ATOM   2610  N   LEU A 167      57.068  72.327  72.331  1.00  1.81              
ATOM   2611  H   LEU A 167      56.296  71.667  72.352  1.00  1.81              
ATOM   2612  CA  LEU A 167      58.424  71.815  72.527  1.00  1.81              
ATOM   2613  HA  LEU A 167      58.834  72.328  73.398  1.00  1.81              
ATOM   2614  CB  LEU A 167      58.359  70.306  72.846  1.00  1.81              
ATOM   2615  HB1 LEU A 167      58.001  69.765  71.969  1.00  1.81              
ATOM   2616  HB2 LEU A 167      57.610  70.169  73.628  1.00  1.81              
ATOM   2617  CG  LEU A 167      59.651  69.625  73.355  1.00  1.81              
ATOM   2618  HG  LEU A 167      59.355  68.653  73.751  1.00  1.81              
ATOM   2619  CD1 LEU A 167      60.697  69.361  72.270  1.00  1.81              
ATOM   2620 1HD1 LEU A 167      61.480  68.719  72.674  1.00  1.81              
ATOM   2621 2HD1 LEU A 167      60.234  68.860  71.421  1.00  1.81              
ATOM   2622 3HD1 LEU A 167      61.163  70.284  71.935  1.00  1.81              
ATOM   2623  CD2 LEU A 167      60.335  70.395  74.484  1.00  1.81              
ATOM   2624 1HD2 LEU A 167      61.123  69.774  74.908  1.00  1.81              
ATOM   2625 2HD2 LEU A 167      60.772  71.320  74.110  1.00  1.81              
ATOM   2626 3HD2 LEU A 167      59.610  70.621  75.267  1.00  1.81              
ATOM   2627  C   LEU A 167      59.354  72.149  71.348  1.00  1.81              
ATOM   2628  O   LEU A 167      60.449  72.694  71.520  1.00  1.81              
ATOM   2629  N   ALA A 168      58.873  71.888  70.135  1.00  1.81              
ATOM   2630  H   ALA A 168      57.968  71.432  70.057  1.00  1.81              
ATOM   2631  CA  ALA A 168      59.587  72.177  68.909  1.00  1.81              
ATOM   2632  HA  ALA A 168      60.537  71.641  68.942  1.00  1.81              
ATOM   2633  CB  ALA A 168      58.795  71.636  67.732  1.00  1.81              
ATOM   2634  HB1 ALA A 168      59.406  71.775  66.840  1.00  1.81              
ATOM   2635  HB2 ALA A 168      58.596  70.572  67.870  1.00  1.81              
ATOM   2636  HB3 ALA A 168      57.852  72.175  67.628  1.00  1.81              
ATOM   2637  C   ALA A 168      59.917  73.658  68.728  1.00  1.81              
ATOM   2638  O   ALA A 168      61.033  73.962  68.322  1.00  1.81              
ATOM   2639  N   CYS A 169      59.023  74.589  69.078  1.00  1.92              
ATOM   2640  H   CYS A 169      58.090  74.301  69.356  1.00  1.92              
ATOM   2641  CA  CYS A 169      59.356  76.016  69.033  1.00  1.92              
ATOM   2642  HA  CYS A 169      59.851  76.194  68.077  1.00  1.92              
ATOM   2643  CB  CYS A 169      58.077  76.873  69.005  1.00  1.92              
ATOM   2644  HB1 CYS A 169      57.341  76.408  68.345  1.00  1.92              
ATOM   2645  HB2 CYS A 169      58.330  77.851  68.593  1.00  1.92              
ATOM   2646  SG  CYS A 169      57.342  77.136  70.644  1.00  1.92              
ATOM   2647  HG  CYS A 169      57.404  75.866  71.064  1.00  1.92              
ATOM   2648  C   CYS A 169      60.362  76.453  70.105  1.00  1.92              
ATOM   2649  O   CYS A 169      61.219  77.277  69.792  1.00  1.92              
ATOM   2650  N   LYS A 170      60.350  75.852  71.311  1.00  1.84              
ATOM   2651  H   LYS A 170      59.608  75.195  71.529  1.00  1.84              
ATOM   2652  CA  LYS A 170      61.443  76.069  72.281  1.00  1.84              
ATOM   2653  HA  LYS A 170      61.523  77.138  72.490  1.00  1.84              
ATOM   2654  CB  LYS A 170      61.167  75.328  73.598  1.00  1.84              
ATOM   2655  HB1 LYS A 170      62.094  75.272  74.171  1.00  1.84              
ATOM   2656  HB2 LYS A 170      60.829  74.313  73.395  1.00  1.84              
ATOM   2657  CG  LYS A 170      60.132  76.061  74.453  1.00  1.84              
ATOM   2658  HG1 LYS A 170      59.241  76.282  73.862  1.00  1.84              
ATOM   2659  HG2 LYS A 170      60.569  77.001  74.793  1.00  1.84              
ATOM   2660  CD  LYS A 170      59.728  75.201  75.658  1.00  1.84              
ATOM   2661  HD1 LYS A 170      60.610  74.748  76.115  1.00  1.84              
ATOM   2662  HD2 LYS A 170      59.069  74.403  75.312  1.00  1.84              
ATOM   2663  CE  LYS A 170      59.000  76.051  76.699  1.00  1.84              
ATOM   2664  HE1 LYS A 170      58.429  75.386  77.352  1.00  1.84              
ATOM   2665  HE2 LYS A 170      58.303  76.721  76.188  1.00  1.84              
ATOM   2666  NZ  LYS A 170      59.970  76.817  77.513  1.00  1.84              
ATOM   2667  HZ1 LYS A 170      59.550  77.430  78.189  1.00  1.84              
ATOM   2668  HZ2 LYS A 170      60.597  76.178  78.014  1.00  1.84              
ATOM   2669  HZ3 LYS A 170      60.654  77.338  76.966  1.00  1.84              
ATOM   2670  C   LYS A 170      62.803  75.665  71.719  1.00  1.84              
ATOM   2671  O   LYS A 170      63.779  76.405  71.850  1.00  1.84              
ATOM   2672  N   LEU A 171      62.858  74.494  71.088  1.00  1.77              
ATOM   2673  H   LEU A 171      62.004  73.952  71.035  1.00  1.77              
ATOM   2674  CA  LEU A 171      64.089  73.921  70.544  1.00  1.77              
ATOM   2675  HA  LEU A 171      64.846  73.915  71.324  1.00  1.77              
ATOM   2676  CB  LEU A 171      63.741  72.468  70.164  1.00  1.77              
ATOM   2677  HB1 LEU A 171      63.396  72.453  69.129  1.00  1.77              
ATOM   2678  HB2 LEU A 171      62.908  72.114  70.774  1.00  1.77              
ATOM   2679  CG  LEU A 171      64.883  71.460  70.338  1.00  1.77              
ATOM   2680  HG  LEU A 171      65.791  71.828  69.862  1.00  1.77              
ATOM   2681  CD1 LEU A 171      65.148  71.153  71.819  1.00  1.77              
ATOM   2682 1HD1 LEU A 171      65.915  70.383  71.904  1.00  1.77              
ATOM   2683 2HD1 LEU A 171      65.505  72.047  72.326  1.00  1.77              
ATOM   2684 3HD1 LEU A 171      64.235  70.806  72.305  1.00  1.77              
ATOM   2685  CD2 LEU A 171      64.445  70.166  69.660  1.00  1.77              
ATOM   2686 1HD2 LEU A 171      65.217  69.410  69.755  1.00  1.77              
ATOM   2687 2HD2 LEU A 171      63.519  69.803  70.109  1.00  1.77              
ATOM   2688 3HD2 LEU A 171      64.283  70.346  68.597  1.00  1.77              
ATOM   2689  C   LEU A 171      64.613  74.691  69.333  1.00  1.77              
ATOM   2690  O   LEU A 171      65.812  74.893  69.217  1.00  1.77              
ATOM   2691  N   LEU A 172      63.717  75.138  68.457  1.00  1.89              
ATOM   2692  H   LEU A 172      62.747  74.885  68.608  1.00  1.89              
ATOM   2693  CA  LEU A 172      64.014  76.033  67.347  1.00  1.89              
ATOM   2694  HA  LEU A 172      64.740  75.563  66.682  1.00  1.89              
ATOM   2695  CB  LEU A 172      62.697  76.280  66.591  1.00  1.89              
ATOM   2696  HB1 LEU A 172      61.999  76.743  67.288  1.00  1.89              
ATOM   2697  HB2 LEU A 172      62.268  75.324  66.287  1.00  1.89              
ATOM   2698  CG  LEU A 172      62.822  77.191  65.356  1.00  1.89              
ATOM   2699  HG  LEU A 172      63.492  78.024  65.561  1.00  1.89              
ATOM   2700  CD1 LEU A 172      63.369  76.411  64.156  1.00  1.89              
ATOM   2701 1HD1 LEU A 172      63.404  77.066  63.287  1.00  1.89              
ATOM   2702 2HD1 LEU A 172      64.382  76.074  64.374  1.00  1.89              
ATOM   2703 3HD1 LEU A 172      62.736  75.550  63.942  1.00  1.89              
ATOM   2704  CD2 LEU A 172      61.444  77.781  65.044  1.00  1.89              
ATOM   2705 1HD2 LEU A 172      61.498  78.381  64.137  1.00  1.89              
ATOM   2706 2HD2 LEU A 172      60.700  76.992  64.944  1.00  1.89              
ATOM   2707 3HD2 LEU A 172      61.147  78.440  65.860  1.00  1.89              
ATOM   2708  C   LEU A 172      64.596  77.355  67.846  1.00  1.89              
ATOM   2709  O   LEU A 172      65.620  77.801  67.330  1.00  1.89              
ATOM   2710  N   GLU A 173      63.966  77.967  68.856  1.00  1.95              
ATOM   2711  H   GLU A 173      63.091  77.594  69.212  1.00  1.95              
ATOM   2712  CA  GLU A 173      64.418  79.274  69.320  1.00  1.95              
ATOM   2713  HA  GLU A 173      64.612  79.843  68.410  1.00  1.95              
ATOM   2714  CB  GLU A 173      63.323  80.067  70.058  1.00  1.95              
ATOM   2715  HB1 GLU A 173      63.395  79.851  71.125  1.00  1.95              
ATOM   2716  HB2 GLU A 173      62.339  79.745  69.717  1.00  1.95              
ATOM   2717  CG  GLU A 173      63.421  81.599  69.838  1.00  1.95              
ATOM   2718  HG1 GLU A 173      64.459  81.912  69.966  1.00  1.95              
ATOM   2719  HG2 GLU A 173      62.843  82.078  70.632  1.00  1.95              
ATOM   2720  CD  GLU A 173      62.893  82.124  68.475  1.00  1.95              
ATOM   2721  OE1 GLU A 173      62.334  83.249  68.424  1.00  1.95              
ATOM   2722  OE2 GLU A 173      63.041  81.446  67.432  1.00  1.95              
ATOM   2723  C   GLU A 173      65.784  79.194  70.021  1.00  1.95              
ATOM   2724  O   GLU A 173      66.667  80.014  69.734  1.00  1.95              
ATOM   2725  N   VAL A 174      66.040  78.131  70.801  1.00  1.89              
ATOM   2726  H   VAL A 174      65.288  77.481  71.015  1.00  1.89              
ATOM   2727  CA  VAL A 174      67.394  77.905  71.344  1.00  1.89              
ATOM   2728  HA  VAL A 174      67.721  78.865  71.745  1.00  1.89              
ATOM   2729  CB  VAL A 174      67.431  76.935  72.540  1.00  1.89              
ATOM   2730  HB  VAL A 174      66.659  77.236  73.249  1.00  1.89              
ATOM   2731  CG1 VAL A 174      67.174  75.482  72.146  1.00  1.89              
ATOM   2732 1HG1 VAL A 174      67.164  74.839  73.022  1.00  1.89              
ATOM   2733 2HG1 VAL A 174      66.206  75.441  71.667  1.00  1.89              
ATOM   2734 3HG1 VAL A 174      67.939  75.138  71.452  1.00  1.89              
ATOM   2735  CG2 VAL A 174      68.779  77.008  73.266  1.00  1.89              
ATOM   2736 1HG2 VAL A 174      68.761  76.395  74.162  1.00  1.89              
ATOM   2737 2HG2 VAL A 174      69.589  76.656  72.626  1.00  1.89              
ATOM   2738 3HG2 VAL A 174      68.978  78.042  73.550  1.00  1.89              
ATOM   2739  C   VAL A 174      68.433  77.538  70.285  1.00  1.89              
ATOM   2740  O   VAL A 174      69.570  77.979  70.390  1.00  1.89              
ATOM   2741  N   LEU A 175      68.085  76.780  69.243  1.00  1.90              
ATOM   2742  H   LEU A 175      67.139  76.412  69.203  1.00  1.90              
ATOM   2743  CA  LEU A 175      69.002  76.473  68.138  1.00  1.90              
ATOM   2744  HA  LEU A 175      69.932  76.087  68.553  1.00  1.90              
ATOM   2745  CB  LEU A 175      68.382  75.391  67.235  1.00  1.90              
ATOM   2746  HB1 LEU A 175      68.881  75.403  66.264  1.00  1.90              
ATOM   2747  HB2 LEU A 175      67.333  75.637  67.066  1.00  1.90              
ATOM   2748  CG  LEU A 175      68.497  73.971  67.824  1.00  1.90              
ATOM   2749  HG  LEU A 175      68.255  73.981  68.886  1.00  1.90              
ATOM   2750  CD1 LEU A 175      67.528  73.027  67.109  1.00  1.90              
ATOM   2751 1HD1 LEU A 175      67.632  72.024  67.517  1.00  1.90              
ATOM   2752 2HD1 LEU A 175      66.504  73.362  67.266  1.00  1.90              
ATOM   2753 3HD1 LEU A 175      67.734  73.022  66.041  1.00  1.90              
ATOM   2754  CD2 LEU A 175      69.909  73.407  67.645  1.00  1.90              
ATOM   2755 1HD2 LEU A 175      69.959  72.399  68.052  1.00  1.90              
ATOM   2756 2HD2 LEU A 175      70.178  73.374  66.589  1.00  1.90              
ATOM   2757 3HD2 LEU A 175      70.635  74.024  68.173  1.00  1.90              
ATOM   2758  C   LEU A 175      69.375  77.725  67.328  1.00  1.90              
ATOM   2759  O   LEU A 175      70.501  77.847  66.841  1.00  1.90              
ATOM   2760  N   SER A 176      68.448  78.675  67.233  1.00  2.04              
ATOM   2761  H   SER A 176      67.520  78.468  67.593  1.00  2.04              
ATOM   2762  CA  SER A 176      68.694  79.981  66.642  1.00  2.04              
ATOM   2763  HA  SER A 176      69.155  79.826  65.669  1.00  2.04              
ATOM   2764  CB  SER A 176      67.344  80.704  66.442  1.00  2.04              
ATOM   2765  HB1 SER A 176      66.583  79.966  66.197  1.00  2.04              
ATOM   2766  HB2 SER A 176      67.432  81.390  65.603  1.00  2.04              
ATOM   2767  OG  SER A 176      66.888  81.471  67.536  1.00  2.04              
ATOM   2768  HG  SER A 176      66.768  80.916  68.330  1.00  2.04              
ATOM   2769  C   SER A 176      69.687  80.797  67.492  1.00  2.04              
ATOM   2770  O   SER A 176      70.719  81.253  66.978  1.00  2.04              
ATOM   2771  N   GLU A 177      69.433  80.902  68.806  1.00  2.04              
ATOM   2772  H   GLU A 177      68.583  80.485  69.169  1.00  2.04              
ATOM   2773  CA  GLU A 177      70.304  81.600  69.761  1.00  2.04              
ATOM   2774  HA  GLU A 177      70.360  82.657  69.504  1.00  2.04              
ATOM   2775  CB  GLU A 177      69.720  81.473  71.208  1.00  2.04              
ATOM   2776  HB1 GLU A 177      69.501  80.425  71.405  1.00  2.04              
ATOM   2777  HB2 GLU A 177      68.778  82.022  71.248  1.00  2.04              
ATOM   2778  CG  GLU A 177      70.644  81.985  72.346  1.00  2.04              
ATOM   2779  HG1 GLU A 177      70.858  83.040  72.156  1.00  2.04              
ATOM   2780  HG2 GLU A 177      71.595  81.451  72.299  1.00  2.04              
ATOM   2781  CD  GLU A 177      70.105  81.823  73.793  1.00  2.04              
ATOM   2782  OE1 GLU A 177      69.931  82.853  74.490  1.00  2.04              
ATOM   2783  OE2 GLU A 177      69.962  80.680  74.289  1.00  2.04              
ATOM   2784  C   GLU A 177      71.733  81.048  69.736  1.00  2.04              
ATOM   2785  O   GLU A 177      72.700  81.800  69.666  1.00  2.04              
ATOM   2786  N   ALA A 178      71.834  79.723  69.737  1.00  2.00              
ATOM   2787  H   ALA A 178      70.964  79.208  69.828  1.00  2.00              
ATOM   2788  CA  ALA A 178      73.041  78.924  69.599  1.00  2.00              
ATOM   2789  HA  ALA A 178      73.709  79.117  70.439  1.00  2.00              
ATOM   2790  CB  ALA A 178      72.584  77.461  69.631  1.00  2.00              
ATOM   2791  HB1 ALA A 178      73.324  76.822  69.170  1.00  2.00              
ATOM   2792  HB2 ALA A 178      72.392  77.150  70.658  1.00  2.00              
ATOM   2793  HB3 ALA A 178      71.677  77.338  69.050  1.00  2.00              
ATOM   2794  C   ALA A 178      73.807  79.219  68.307  1.00  2.00              
ATOM   2795  O   ALA A 178      75.033  79.330  68.324  1.00  2.00              
ATOM   2796  N   MET A 179      73.099  79.381  67.186  1.00  2.24              
ATOM   2797  H   MET A 179      72.094  79.249  67.208  1.00  2.24              
ATOM   2798  CA  MET A 179      73.722  79.809  65.936  1.00  2.24              
ATOM   2799  HA  MET A 179      74.668  79.273  65.839  1.00  2.24              
ATOM   2800  CB  MET A 179      72.832  79.370  64.760  1.00  2.24              
ATOM   2801  HB1 MET A 179      71.899  79.935  64.762  1.00  2.24              
ATOM   2802  HB2 MET A 179      72.593  78.316  64.896  1.00  2.24              
ATOM   2803  CG  MET A 179      73.525  79.524  63.397  1.00  2.24              
ATOM   2804  HG1 MET A 179      74.602  79.441  63.544  1.00  2.24              
ATOM   2805  HG2 MET A 179      73.324  80.526  63.015  1.00  2.24              
ATOM   2806  SD  MET A 179      73.064  78.305  62.132  1.00  2.24              
ATOM   2807  CE  MET A 179      71.265  78.515  62.080  1.00  2.24              
ATOM   2808  HE1 MET A 179      70.850  77.897  61.283  1.00  2.24              
ATOM   2809  HE2 MET A 179      70.828  78.209  63.031  1.00  2.24              
ATOM   2810  HE3 MET A 179      71.027  79.561  61.891  1.00  2.24              
ATOM   2811  C   MET A 179      74.081  81.306  65.907  1.00  2.24              
ATOM   2812  O   MET A 179      74.744  81.753  64.977  1.00  2.24              
ATOM   2813  N   GLY A 180      73.649  82.113  66.879  1.00  2.25              
ATOM   2814  H   GLY A 180      73.145  81.714  67.665  1.00  2.25              
ATOM   2815  CA  GLY A 180      73.834  83.572  66.857  1.00  2.25              
ATOM   2816  HA1 GLY A 180      74.875  83.807  66.636  1.00  2.25              
ATOM   2817  HA2 GLY A 180      73.587  83.970  67.841  1.00  2.25              
ATOM   2818  C   GLY A 180      72.944  84.279  65.818  1.00  2.25              
ATOM   2819  O   GLY A 180      73.227  85.395  65.397  1.00  2.25              
ATOM   2820  N   LEU A 181      71.867  83.599  65.422  1.00  2.28              
ATOM   2821  H   LEU A 181      71.732  82.722  65.915  1.00  2.28              
ATOM   2822  CA  LEU A 181      70.786  83.926  64.489  1.00  2.28              
ATOM   2823  HA  LEU A 181      70.790  83.141  63.732  1.00  2.28              
ATOM   2824  CB  LEU A 181      69.468  83.764  65.300  1.00  2.28              
ATOM   2825  HB1 LEU A 181      69.258  82.697  65.332  1.00  2.28              
ATOM   2826  HB2 LEU A 181      68.652  84.183  64.718  1.00  2.28              
ATOM   2827  CG  LEU A 181      69.353  84.279  66.771  1.00  2.28              
ATOM   2828  HG  LEU A 181      69.760  83.507  67.415  1.00  2.28              
ATOM   2829  CD1 LEU A 181      70.004  85.588  67.239  1.00  2.28              
ATOM   2830 1HD1 LEU A 181      69.911  85.657  68.324  1.00  2.28              
ATOM   2831 2HD1 LEU A 181      71.062  85.611  67.008  1.00  2.28              
ATOM   2832 3HD1 LEU A 181      69.509  86.456  66.812  1.00  2.28              
ATOM   2833  CD2 LEU A 181      67.879  84.455  67.136  1.00  2.28              
ATOM   2834 1HD2 LEU A 181      67.525  85.427  66.806  1.00  2.28              
ATOM   2835 2HD2 LEU A 181      67.269  83.704  66.643  1.00  2.28              
ATOM   2836 3HD2 LEU A 181      67.750  84.365  68.215  1.00  2.28              
ATOM   2837  C   LEU A 181      70.647  85.235  63.672  1.00  2.28              
ATOM   2838  O   LEU A 181      70.564  85.164  62.448  1.00  2.28              
ATOM   2839  N   GLU A 182      70.440  86.368  64.348  1.00  2.37              
ATOM   2840  H   GLU A 182      70.849  86.368  65.270  1.00  2.37              
ATOM   2841  CA  GLU A 182      69.315  87.331  64.170  1.00  2.37              
ATOM   2842  HA  GLU A 182      69.280  87.891  65.104  1.00  2.37              
ATOM   2843  CB  GLU A 182      69.658  88.358  63.074  1.00  2.37              
ATOM   2844  HB1 GLU A 182      69.631  87.869  62.099  1.00  2.37              
ATOM   2845  HB2 GLU A 182      70.672  88.724  63.241  1.00  2.37              
ATOM   2846  CG  GLU A 182      68.707  89.568  63.051  1.00  2.37              
ATOM   2847  HG1 GLU A 182      67.717  89.239  62.724  1.00  2.37              
ATOM   2848  HG2 GLU A 182      69.071  90.288  62.316  1.00  2.37              
ATOM   2849  CD  GLU A 182      68.607  90.235  64.431  1.00  2.37              
ATOM   2850  OE1 GLU A 182      69.536  90.985  64.789  1.00  2.37              
ATOM   2851  OE2 GLU A 182      67.647  89.893  65.163  1.00  2.37              
ATOM   2852  C   GLU A 182      67.873  86.730  63.973  1.00  2.37              
ATOM   2853  O   GLU A 182      67.568  85.819  63.173  1.00  2.37              
ATOM   2854  N   LYS A 183      66.937  87.273  64.766  1.00  2.47              
ATOM   2855  H   LYS A 183      67.170  88.153  65.232  1.00  2.47              
ATOM   2856  CA  LYS A 183      65.629  86.663  65.047  1.00  2.47              
ATOM   2857  HA  LYS A 183      65.839  85.611  65.243  1.00  2.47              
ATOM   2858  CB  LYS A 183      64.995  87.274  66.314  1.00  2.47              
ATOM   2859  HB1 LYS A 183      64.082  87.799  66.043  1.00  2.47              
ATOM   2860  HB2 LYS A 183      65.665  88.010  66.763  1.00  2.47              
ATOM   2861  CG  LYS A 183      64.704  86.175  67.357  1.00  2.47              
ATOM   2862  HG1 LYS A 183      65.600  86.027  67.959  1.00  2.47              
ATOM   2863  HG2 LYS A 183      64.490  85.229  66.859  1.00  2.47              
ATOM   2864  CD  LYS A 183      63.542  86.491  68.307  1.00  2.47              
ATOM   2865  HD1 LYS A 183      63.754  87.421  68.836  1.00  2.47              
ATOM   2866  HD2 LYS A 183      63.473  85.687  69.042  1.00  2.47              
ATOM   2867  CE  LYS A 183      62.191  86.619  67.592  1.00  2.47              
ATOM   2868  HE1 LYS A 183      62.205  87.510  66.958  1.00  2.47              
ATOM   2869  HE2 LYS A 183      61.409  86.751  68.342  1.00  2.47              
ATOM   2870  NZ  LYS A 183      61.883  85.434  66.760  1.00  2.47              
ATOM   2871  HZ1 LYS A 183      61.904  84.571  67.318  1.00  2.47              
ATOM   2872  HZ2 LYS A 183      61.000  85.557  66.287  1.00  2.47              
ATOM   2873  HZ3 LYS A 183      62.580  85.314  66.033  1.00  2.47              
ATOM   2874  C   LYS A 183      64.674  86.614  63.862  1.00  2.47              
ATOM   2875  O   LYS A 183      64.192  85.534  63.451  1.00  2.47              
ATOM   2876  N   GLU A 184      64.541  87.801  63.269  1.00  4.36              
ATOM   2877  H   GLU A 184      65.047  88.564  63.695  1.00  4.36              
ATOM   2878  CA  GLU A 184      63.663  88.130  62.141  1.00  4.36              
ATOM   2879  HA  GLU A 184      62.785  87.490  62.244  1.00  4.36              
ATOM   2880  CB  GLU A 184      63.129  89.563  62.269  1.00  4.36              
ATOM   2881  HB1 GLU A 184      62.365  89.724  61.508  1.00  4.36              
ATOM   2882  HB2 GLU A 184      63.942  90.271  62.104  1.00  4.36              
ATOM   2883  CG  GLU A 184      62.506  89.820  63.666  1.00  4.36              
ATOM   2884  HG1 GLU A 184      62.025  90.800  63.646  1.00  4.36              
ATOM   2885  HG2 GLU A 184      63.308  89.885  64.405  1.00  4.36              
ATOM   2886  CD  GLU A 184      61.480  88.756  64.125  1.00  4.36              
ATOM   2887  OE1 GLU A 184      60.280  88.938  63.831  1.00  4.36              
ATOM   2888  OE2 GLU A 184      61.877  87.769  64.798  1.00  4.36              
ATOM   2889  C   GLU A 184      64.264  87.671  60.802  1.00  4.36              
ATOM   2890  O   GLU A 184      64.078  88.272  59.747  1.00  4.36              
ATOM   2891  N   SER A 185      64.989  86.550  60.882  1.00  5.95              
ATOM   2892  H   SER A 185      65.096  86.180  61.815  1.00  5.95              
ATOM   2893  CA  SER A 185      65.521  85.758  59.786  1.00  5.95              
ATOM   2894  HA  SER A 185      64.866  85.878  58.922  1.00  5.95              
ATOM   2895  CB  SER A 185      66.918  86.290  59.415  1.00  5.95              
ATOM   2896  HB1 SER A 185      67.574  86.213  60.285  1.00  5.95              
ATOM   2897  HB2 SER A 185      66.846  87.338  59.120  1.00  5.95              
ATOM   2898  OG  SER A 185      67.472  85.533  58.347  1.00  5.95              
ATOM   2899  HG  SER A 185      67.101  84.642  58.462  1.00  5.95              
ATOM   2900  C   SER A 185      65.641  84.262  60.073  1.00  5.95              
ATOM   2901  O   SER A 185      65.867  83.527  59.104  1.00  5.95              
ATOM   2902  N   LEU A 186      65.506  83.783  61.321  1.00  6.19              
ATOM   2903  H   LEU A 186      65.373  84.415  62.103  1.00  6.19              
ATOM   2904  CA  LEU A 186      65.373  82.323  61.531  1.00  6.19              
ATOM   2905  HA  LEU A 186      65.647  81.808  60.610  1.00  6.19              
ATOM   2906  CB  LEU A 186      66.401  81.887  62.584  1.00  6.19              
ATOM   2907  HB1 LEU A 186      66.073  82.184  63.582  1.00  6.19              
ATOM   2908  HB2 LEU A 186      67.328  82.423  62.372  1.00  6.19              
ATOM   2909  CG  LEU A 186      66.691  80.373  62.529  1.00  6.19              
ATOM   2910  HG  LEU A 186      66.599  80.016  61.505  1.00  6.19              
ATOM   2911  CD1 LEU A 186      68.141  80.126  62.939  1.00  6.19              
ATOM   2912 1HD1 LEU A 186      68.328  79.059  63.057  1.00  6.19              
ATOM   2913 2HD1 LEU A 186      68.797  80.514  62.164  1.00  6.19              
ATOM   2914 3HD1 LEU A 186      68.366  80.652  63.858  1.00  6.19              
ATOM   2915  CD2 LEU A 186      65.740  79.541  63.394  1.00  6.19              
ATOM   2916 1HD2 LEU A 186      65.558  80.028  64.348  1.00  6.19              
ATOM   2917 2HD2 LEU A 186      64.787  79.421  62.882  1.00  6.19              
ATOM   2918 3HD2 LEU A 186      66.147  78.545  63.565  1.00  6.19              
ATOM   2919  C   LEU A 186      63.931  81.856  61.822  1.00  6.19              
ATOM   2920  O   LEU A 186      63.492  80.870  61.228  1.00  6.19              
ATOM   2921  N   THR A 187      63.183  82.516  62.712  1.00  5.68              
ATOM   2922  H   THR A 187      63.558  83.344  63.167  1.00  5.68              
ATOM   2923  CA  THR A 187      62.110  81.771  63.431  1.00  5.68              
ATOM   2924  HA  THR A 187      62.536  80.859  63.849  1.00  5.68              
ATOM   2925  CB  THR A 187      61.663  82.659  64.609  1.00  5.68              
ATOM   2926  HB  THR A 187      61.201  83.558  64.197  1.00  5.68              
ATOM   2927  CG2 THR A 187      60.653  82.015  65.554  1.00  5.68              
ATOM   2928 1HG2 THR A 187      60.562  82.606  66.465  1.00  5.68              
ATOM   2929 2HG2 THR A 187      59.678  81.980  65.075  1.00  5.68              
ATOM   2930 3HG2 THR A 187      60.970  81.005  65.815  1.00  5.68              
ATOM   2931  OG1 THR A 187      62.767  83.087  65.370  1.00  5.68              
ATOM   2932  HG1 THR A 187      62.877  82.447  66.119  1.00  5.68              
ATOM   2933  C   THR A 187      60.824  81.365  62.669  1.00  5.68              
ATOM   2934  O   THR A 187      60.196  80.303  62.871  1.00  5.68              
ATOM   2935  N   ASN A 188      60.386  82.263  61.795  1.00  3.35              
ATOM   2936  H   ASN A 188      60.967  83.080  61.628  1.00  3.35              
ATOM   2937  CA  ASN A 188      59.105  82.213  61.091  1.00  3.35              
ATOM   2938  HA  ASN A 188      58.320  81.901  61.783  1.00  3.35              
ATOM   2939  CB  ASN A 188      58.802  83.648  60.623  1.00  3.35              
ATOM   2940  HB1 ASN A 188      58.797  84.325  61.477  1.00  3.35              
ATOM   2941  HB2 ASN A 188      57.812  83.684  60.166  1.00  3.35              
ATOM   2942  CG  ASN A 188      59.836  84.145  59.625  1.00  3.35              
ATOM   2943  OD1 ASN A 188      60.885  84.642  59.995  1.00  3.35              
ATOM   2944  ND2 ASN A 188      59.603  83.966  58.348  1.00  3.35              
ATOM   2945 1HD2 ASN A 188      58.800  83.414  58.072  1.00  3.35              
ATOM   2946 2HD2 ASN A 188      60.313  84.275  57.710  1.00  3.35              
ATOM   2947  C   ASN A 188      59.089  81.220  59.906  1.00  3.35              
ATOM   2948  O   ASN A 188      58.380  81.413  58.923  1.00  3.35              
ATOM   2949  N   ALA A 189      59.915  80.184  59.986  1.00  2.77              
ATOM   2950  H   ALA A 189      60.505  80.128  60.804  1.00  2.77              
ATOM   2951  CA  ALA A 189      59.990  79.091  59.027  1.00  2.77              
ATOM   2952  HA  ALA A 189      59.157  79.164  58.324  1.00  2.77              
ATOM   2953  CB  ALA A 189      61.300  79.242  58.240  1.00  2.77              
ATOM   2954  HB1 ALA A 189      61.355  78.472  57.470  1.00  2.77              
ATOM   2955  HB2 ALA A 189      61.332  80.221  57.759  1.00  2.77              
ATOM   2956  HB3 ALA A 189      62.156  79.145  58.910  1.00  2.77              
ATOM   2957  C   ALA A 189      59.845  77.725  59.727  1.00  2.77              
ATOM   2958  O   ALA A 189      60.351  76.699  59.269  1.00  2.77              
ATOM   2959  N   CYS A 190      59.202  77.749  60.900  1.00  2.38              
ATOM   2960  H   CYS A 190      58.740  78.621  61.108  1.00  2.38              
ATOM   2961  CA  CYS A 190      58.874  76.616  61.763  1.00  2.38              
ATOM   2962  HA  CYS A 190      58.322  75.885  61.168  1.00  2.38              
ATOM   2963  CB  CYS A 190      60.180  75.957  62.251  1.00  2.38              
ATOM   2964  HB1 CYS A 190      60.766  76.696  62.788  1.00  2.38              
ATOM   2965  HB2 CYS A 190      60.771  75.634  61.395  1.00  2.38              
ATOM   2966  SG  CYS A 190      59.882  74.500  63.300  1.00  2.38              
ATOM   2967  HG  CYS A 190      58.855  75.031  63.991  1.00  2.38              
ATOM   2968  C   CYS A 190      57.950  77.017  62.936  1.00  2.38              
ATOM   2969  O   CYS A 190      57.354  76.139  63.563  1.00  2.38              
ATOM   2970  N   VAL A 191      57.730  78.322  63.175  1.00  2.23              
ATOM   2971  H   VAL A 191      58.371  79.009  62.800  1.00  2.23              
ATOM   2972  CA  VAL A 191      56.322  78.755  63.408  1.00  2.23              
ATOM   2973  HA  VAL A 191      55.877  78.124  64.173  1.00  2.23              
ATOM   2974  CB  VAL A 191      56.292  80.210  63.934  1.00  2.23              
ATOM   2975  HB  VAL A 191      56.607  80.890  63.141  1.00  2.23              
ATOM   2976  CG1 VAL A 191      54.909  80.629  64.447  1.00  2.23              
ATOM   2977 1HG1 VAL A 191      54.957  81.629  64.878  1.00  2.23              
ATOM   2978 2HG1 VAL A 191      54.201  80.680  63.624  1.00  2.23              
ATOM   2979 3HG1 VAL A 191      54.547  79.928  65.197  1.00  2.23              
ATOM   2980  CG2 VAL A 191      57.236  80.387  65.138  1.00  2.23              
ATOM   2981 1HG2 VAL A 191      57.200  81.418  65.490  1.00  2.23              
ATOM   2982 2HG2 VAL A 191      56.939  79.721  65.947  1.00  2.23              
ATOM   2983 3HG2 VAL A 191      58.263  80.162  64.858  1.00  2.23              
ATOM   2984  C   VAL A 191      55.527  78.581  62.092  1.00  2.23              
ATOM   2985  O   VAL A 191      56.125  78.491  61.017  1.00  2.23              
ATOM   2986  N   ASP A 192      54.201  78.481  62.191  1.00  2.39              
ATOM   2987  H   ASP A 192      53.795  78.687  63.090  1.00  2.39              
ATOM   2988  CA  ASP A 192      53.211  78.401  61.099  1.00  2.39              
ATOM   2989  HA  ASP A 192      52.252  78.340  61.616  1.00  2.39              
ATOM   2990  CB  ASP A 192      53.127  79.745  60.351  1.00  2.39              
ATOM   2991  HB1 ASP A 192      52.319  79.697  59.621  1.00  2.39              
ATOM   2992  HB2 ASP A 192      54.063  79.929  59.821  1.00  2.39              
ATOM   2993  CG  ASP A 192      52.840  80.894  61.341  1.00  2.39              
ATOM   2994  OD1 ASP A 192      53.547  81.927  61.285  1.00  2.39              
ATOM   2995  OD2 ASP A 192      51.971  80.693  62.225  1.00  2.39              
ATOM   2996  C   ASP A 192      53.198  77.115  60.257  1.00  2.39              
ATOM   2997  O   ASP A 192      52.174  76.432  60.241  1.00  2.39              
ATOM   2998  N   MET A 193      54.376  76.674  59.811  1.00  2.27              
ATOM   2999  H   MET A 193      55.124  77.359  59.861  1.00  2.27              
ATOM   3000  CA  MET A 193      54.785  75.261  59.748  1.00  2.27              
ATOM   3001  HA  MET A 193      55.711  75.254  59.173  1.00  2.27              
ATOM   3002  CB  MET A 193      55.176  74.831  61.190  1.00  2.27              
ATOM   3003  HB1 MET A 193      55.731  75.644  61.651  1.00  2.27              
ATOM   3004  HB2 MET A 193      55.855  73.981  61.141  1.00  2.27              
ATOM   3005  CG  MET A 193      54.003  74.454  62.117  1.00  2.27              
ATOM   3006  HG1 MET A 193      53.447  73.623  61.687  1.00  2.27              
ATOM   3007  HG2 MET A 193      53.316  75.295  62.199  1.00  2.27              
ATOM   3008  SD  MET A 193      54.508  73.964  63.788  1.00  2.27              
ATOM   3009  CE  MET A 193      54.364  75.583  64.581  1.00  2.27              
ATOM   3010  HE1 MET A 193      54.858  75.569  65.552  1.00  2.27              
ATOM   3011  HE2 MET A 193      54.834  76.329  63.947  1.00  2.27              
ATOM   3012  HE3 MET A 193      53.311  75.839  64.705  1.00  2.27              
ATOM   3013  C   MET A 193      53.863  74.262  59.025  1.00  2.27              
ATOM   3014  O   MET A 193      53.007  74.553  58.189  1.00  2.27              
ATOM   3015  N   ASP A 194      54.164  73.013  59.343  1.00  2.19              
ATOM   3016  H   ASP A 194      54.986  72.901  59.922  1.00  2.19              
ATOM   3017  CA  ASP A 194      53.476  71.773  59.053  1.00  2.19              
ATOM   3018  HA  ASP A 194      52.396  71.909  59.037  1.00  2.19              
ATOM   3019  CB  ASP A 194      53.990  71.383  57.658  1.00  2.19              
ATOM   3020  HB1 ASP A 194      55.062  71.578  57.600  1.00  2.19              
ATOM   3021  HB2 ASP A 194      53.508  72.027  56.920  1.00  2.19              
ATOM   3022  CG  ASP A 194      53.769  69.944  57.240  1.00  2.19              
ATOM   3023  OD1 ASP A 194      54.495  69.509  56.320  1.00  2.19              
ATOM   3024  OD2 ASP A 194      52.929  69.237  57.825  1.00  2.19              
ATOM   3025  C   ASP A 194      53.891  70.857  60.213  1.00  2.19              
ATOM   3026  O   ASP A 194      55.034  70.906  60.685  1.00  2.19              
ATOM   3027  N   GLN A 195      52.962  70.061  60.720  1.00  1.94              
ATOM   3028  H   GLN A 195      52.052  70.063  60.264  1.00  1.94              
ATOM   3029  CA  GLN A 195      53.221  69.019  61.704  1.00  1.94              
ATOM   3030  HA  GLN A 195      54.287  68.835  61.769  1.00  1.94              
ATOM   3031  CB  GLN A 195      52.697  69.416  63.075  1.00  1.94              
ATOM   3032  HB1 GLN A 195      51.620  69.428  62.983  1.00  1.94              
ATOM   3033  HB2 GLN A 195      53.086  70.396  63.358  1.00  1.94              
ATOM   3034  CG  GLN A 195      53.039  68.401  64.181  1.00  1.94              
ATOM   3035  HG1 GLN A 195      54.120  68.301  64.236  1.00  1.94              
ATOM   3036  HG2 GLN A 195      52.617  67.430  63.925  1.00  1.94              
ATOM   3037  CD  GLN A 195      52.443  68.841  65.504  1.00  1.94              
ATOM   3038  OE1 GLN A 195      51.239  68.871  65.674  1.00  1.94              
ATOM   3039  NE2 GLN A 195      53.250  69.213  66.479  1.00  1.94              
ATOM   3040 1HE2 GLN A 195      54.262  69.157  66.377  1.00  1.94              
ATOM   3041 2HE2 GLN A 195      52.799  69.561  67.313  1.00  1.94              
ATOM   3042  C   GLN A 195      52.508  67.781  61.204  1.00  1.94              
ATOM   3043  O   GLN A 195      51.365  67.858  60.753  1.00  1.94              
ATOM   3044  N   LYS A 196      53.146  66.630  61.362  1.00  1.56              
ATOM   3045  H   LYS A 196      54.094  66.656  61.721  1.00  1.56              
ATOM   3046  CA  LYS A 196      52.514  65.328  61.120  1.00  1.56              
ATOM   3047  HA  LYS A 196      51.437  65.429  61.241  1.00  1.56              
ATOM   3048  CB  LYS A 196      52.765  64.881  59.667  1.00  1.56              
ATOM   3049  HB1 LYS A 196      52.271  65.605  59.021  1.00  1.56              
ATOM   3050  HB2 LYS A 196      52.287  63.916  59.486  1.00  1.56              
ATOM   3051  CG  LYS A 196      54.257  64.782  59.290  1.00  1.56              
ATOM   3052  HG1 LYS A 196      54.628  63.796  59.574  1.00  1.56              
ATOM   3053  HG2 LYS A 196      54.824  65.528  59.841  1.00  1.56              
ATOM   3054  CD  LYS A 196      54.539  65.029  57.803  1.00  1.56              
ATOM   3055  HD1 LYS A 196      53.979  64.320  57.192  1.00  1.56              
ATOM   3056  HD2 LYS A 196      55.607  64.885  57.631  1.00  1.56              
ATOM   3057  CE  LYS A 196      54.155  66.468  57.432  1.00  1.56              
ATOM   3058  HE1 LYS A 196      54.512  67.155  58.206  1.00  1.56              
ATOM   3059  HE2 LYS A 196      53.065  66.566  57.412  1.00  1.56              
ATOM   3060  NZ  LYS A 196      54.710  66.892  56.132  1.00  1.56              
ATOM   3061  HZ1 LYS A 196      54.413  67.861  55.978  1.00  1.56              
ATOM   3062  HZ2 LYS A 196      55.723  66.967  56.163  1.00  1.56              
ATOM   3063  HZ3 LYS A 196      54.385  66.329  55.364  1.00  1.56              
ATOM   3064  C   LYS A 196      52.911  64.299  62.150  1.00  1.56              
ATOM   3065  O   LYS A 196      53.902  64.491  62.846  1.00  1.56              
ATOM   3066  N   ILE A 197      52.131  63.231  62.270  1.00  1.33              
ATOM   3067  H   ILE A 197      51.319  63.140  61.667  1.00  1.33              
ATOM   3068  CA  ILE A 197      52.302  62.220  63.301  1.00  1.33              
ATOM   3069  HA  ILE A 197      53.333  62.278  63.638  1.00  1.33              
ATOM   3070  CB  ILE A 197      51.416  62.555  64.530  1.00  1.33              
ATOM   3071  HB  ILE A 197      51.513  63.629  64.703  1.00  1.33              
ATOM   3072  CG2 ILE A 197      49.918  62.257  64.329  1.00  1.33              
ATOM   3073 1HG2 ILE A 197      49.338  62.690  65.144  1.00  1.33              
ATOM   3074 2HG2 ILE A 197      49.570  62.701  63.399  1.00  1.33              
ATOM   3075 3HG2 ILE A 197      49.742  61.182  64.295  1.00  1.33              
ATOM   3076  CG1 ILE A 197      51.957  61.852  65.790  1.00  1.33              
ATOM   3077 1HG1 ILE A 197      53.033  62.012  65.848  1.00  1.33              
ATOM   3078 2HG1 ILE A 197      51.778  60.779  65.718  1.00  1.33              
ATOM   3079  CD1 ILE A 197      51.334  62.388  67.088  1.00  1.33              
ATOM   3080  HD1 ILE A 197      51.881  62.005  67.947  1.00  1.33              
ATOM   3081  HD2 ILE A 197      51.386  63.477  67.108  1.00  1.33              
ATOM   3082  HD3 ILE A 197      50.295  62.072  67.168  1.00  1.33              
ATOM   3083  C   ILE A 197      52.082  60.825  62.716  1.00  1.33              
ATOM   3084  O   ILE A 197      51.051  60.483  62.115  1.00  1.33              
ATOM   3085  N   VAL A 198      53.117  60.015  62.936  1.00  1.29              
ATOM   3086  H   VAL A 198      53.919  60.411  63.419  1.00  1.29              
ATOM   3087  CA  VAL A 198      53.226  58.622  62.523  1.00  1.29              
ATOM   3088  HA  VAL A 198      52.300  58.369  62.013  1.00  1.29              
ATOM   3089  CB  VAL A 198      54.340  58.364  61.482  1.00  1.29              
ATOM   3090  HB  VAL A 198      54.345  57.298  61.257  1.00  1.29              
ATOM   3091  CG1 VAL A 198      54.067  59.110  60.172  1.00  1.29              
ATOM   3092 1HG1 VAL A 198      54.826  58.861  59.431  1.00  1.29              
ATOM   3093 2HG1 VAL A 198      53.100  58.825  59.769  1.00  1.29              
ATOM   3094 3HG1 VAL A 198      54.076  60.187  60.338  1.00  1.29              
ATOM   3095  CG2 VAL A 198      55.756  58.751  61.918  1.00  1.29              
ATOM   3096 1HG2 VAL A 198      56.458  58.589  61.101  1.00  1.29              
ATOM   3097 2HG2 VAL A 198      55.781  59.801  62.207  1.00  1.29              
ATOM   3098 3HG2 VAL A 198      56.061  58.123  62.750  1.00  1.29              
ATOM   3099  C   VAL A 198      53.301  57.709  63.742  1.00  1.29              
ATOM   3100  O   VAL A 198      54.323  57.596  64.427  1.00  1.29              
ATOM   3101  N   VAL A 199      52.176  57.047  64.010  1.00  1.23              
ATOM   3102  H   VAL A 199      51.409  57.167  63.356  1.00  1.23              
ATOM   3103  CA  VAL A 199      52.148  55.853  64.854  1.00  1.23              
ATOM   3104  HA  VAL A 199      52.788  56.064  65.710  1.00  1.23              
ATOM   3105  CB  VAL A 199      50.755  55.514  65.454  1.00  1.23              
ATOM   3106  HB  VAL A 199      50.911  55.422  66.526  1.00  1.23              
ATOM   3107  CG1 VAL A 199      49.718  56.636  65.298  1.00  1.23              
ATOM   3108 1HG1 VAL A 199      50.093  57.547  65.765  1.00  1.23              
ATOM   3109 2HG1 VAL A 199      49.513  56.834  64.248  1.00  1.23              
ATOM   3110 3HG1 VAL A 199      48.789  56.360  65.798  1.00  1.23              
ATOM   3111  CG2 VAL A 199      50.164  54.149  65.073  1.00  1.23              
ATOM   3112 1HG2 VAL A 199      49.156  54.053  65.474  1.00  1.23              
ATOM   3113 2HG2 VAL A 199      50.142  54.023  63.995  1.00  1.23              
ATOM   3114 3HG2 VAL A 199      50.776  53.354  65.496  1.00  1.23              
ATOM   3115  C   VAL A 199      52.794  54.697  64.100  1.00  1.23              
ATOM   3116  O   VAL A 199      52.461  54.452  62.947  1.00  1.23              
ATOM   3117  N   ASN A 200      53.702  53.984  64.769  1.00  1.25              
ATOM   3118  H   ASN A 200      53.950  54.298  65.703  1.00  1.25              
ATOM   3119  CA  ASN A 200      54.333  52.757  64.291  1.00  1.25              
ATOM   3120  HA  ASN A 200      53.778  52.407  63.417  1.00  1.25              
ATOM   3121  CB  ASN A 200      55.793  52.962  63.833  1.00  1.25              
ATOM   3122  HB1 ASN A 200      56.194  51.988  63.551  1.00  1.25              
ATOM   3123  HB2 ASN A 200      56.374  53.333  64.674  1.00  1.25              
ATOM   3124  CG  ASN A 200      56.020  53.887  62.649  1.00  1.25              
ATOM   3125  OD1 ASN A 200      56.379  53.497  61.546  1.00  1.25              
ATOM   3126  ND2 ASN A 200      55.900  55.171  62.868  1.00  1.25              
ATOM   3127 1HD2 ASN A 200      55.536  55.513  63.742  1.00  1.25              
ATOM   3128 2HD2 ASN A 200      56.059  55.783  62.091  1.00  1.25              
ATOM   3129  C   ASN A 200      54.261  51.640  65.331  1.00  1.25              
ATOM   3130  O   ASN A 200      54.869  51.751  66.396  1.00  1.25              
ATOM   3131  N   TYR A 201      53.548  50.566  64.992  1.00  1.43              
ATOM   3132  H   TYR A 201      53.077  50.577  64.090  1.00  1.43              
ATOM   3133  CA  TYR A 201      53.650  49.253  65.617  1.00  1.43              
ATOM   3134  HA  TYR A 201      54.005  49.363  66.642  1.00  1.43              
ATOM   3135  CB  TYR A 201      52.258  48.610  65.665  1.00  1.43              
ATOM   3136  HB1 TYR A 201      51.833  48.609  64.659  1.00  1.43              
ATOM   3137  HB2 TYR A 201      51.609  49.219  66.297  1.00  1.43              
ATOM   3138  CG  TYR A 201      52.259  47.191  66.199  1.00  1.43              
ATOM   3139  CD1 TYR A 201      52.388  46.945  67.578  1.00  1.43              
ATOM   3140  HD1 TYR A 201      52.444  47.766  68.269  1.00  1.43              
ATOM   3141  CE1 TYR A 201      52.390  45.626  68.068  1.00  1.43              
ATOM   3142  HE1 TYR A 201      52.437  45.436  69.128  1.00  1.43              
ATOM   3143  CZ  TYR A 201      52.237  44.544  67.181  1.00  1.43              
ATOM   3144  OH  TYR A 201      52.187  43.269  67.651  1.00  1.43              
ATOM   3145  HH  TYR A 201      51.919  42.659  66.961  1.00  1.43              
ATOM   3146  CE2 TYR A 201      52.110  44.792  65.801  1.00  1.43              
ATOM   3147  HE2 TYR A 201      51.957  43.978  65.115  1.00  1.43              
ATOM   3148  CD2 TYR A 201      52.132  46.110  65.313  1.00  1.43              
ATOM   3149  HD2 TYR A 201      52.007  46.291  64.253  1.00  1.43              
ATOM   3150  C   TYR A 201      54.635  48.372  64.864  1.00  1.43              
ATOM   3151  O   TYR A 201      54.645  48.344  63.637  1.00  1.43              
ATOM   3152  N   TYR A 202      55.431  47.618  65.612  1.00  1.89              
ATOM   3153  H   TYR A 202      55.339  47.673  66.623  1.00  1.89              
ATOM   3154  CA  TYR A 202      56.446  46.713  65.089  1.00  1.89              
ATOM   3155  HA  TYR A 202      56.348  46.628  64.008  1.00  1.89              
ATOM   3156  CB  TYR A 202      57.860  47.261  65.355  1.00  1.89              
ATOM   3157  HB1 TYR A 202      58.547  46.664  64.763  1.00  1.89              
ATOM   3158  HB2 TYR A 202      58.112  47.087  66.398  1.00  1.89              
ATOM   3159  CG  TYR A 202      58.133  48.733  65.057  1.00  1.89              
ATOM   3160  CD1 TYR A 202      58.846  49.115  63.905  1.00  1.89              
ATOM   3161  HD1 TYR A 202      59.141  48.360  63.189  1.00  1.89              
ATOM   3162  CE1 TYR A 202      59.172  50.471  63.684  1.00  1.89              
ATOM   3163  HE1 TYR A 202      59.710  50.761  62.793  1.00  1.89              
ATOM   3164  CZ  TYR A 202      58.786  51.452  64.623  1.00  1.89              
ATOM   3165  OH  TYR A 202      59.153  52.752  64.465  1.00  1.89              
ATOM   3166  HH  TYR A 202      58.790  53.320  65.161  1.00  1.89              
ATOM   3167  CE2 TYR A 202      58.072  51.069  65.776  1.00  1.89              
ATOM   3168  HE2 TYR A 202      57.764  51.803  66.505  1.00  1.89              
ATOM   3169  CD2 TYR A 202      57.747  49.720  65.984  1.00  1.89              
ATOM   3170  HD2 TYR A 202      57.191  49.436  66.862  1.00  1.89              
ATOM   3171  C   TYR A 202      56.201  45.367  65.761  1.00  1.89              
ATOM   3172  O   TYR A 202      56.539  45.209  66.937  1.00  1.89              
ATOM   3173  N   PRO A 203      55.529  44.424  65.079  1.00  1.92              
ATOM   3174  CD  PRO A 203      55.124  44.515  63.688  1.00  1.92              
ATOM   3175  HD1 PRO A 203      56.009  44.524  63.052  1.00  1.92              
ATOM   3176  HD2 PRO A 203      54.522  45.408  63.512  1.00  1.92              
ATOM   3177  CG  PRO A 203      54.303  43.276  63.387  1.00  1.92              
ATOM   3178  HG1 PRO A 203      54.665  42.800  62.475  1.00  1.92              
ATOM   3179  HG2 PRO A 203      53.262  43.568  63.273  1.00  1.92              
ATOM   3180  CB  PRO A 203      54.451  42.342  64.589  1.00  1.92              
ATOM   3181  HB1 PRO A 203      54.933  41.415  64.276  1.00  1.92              
ATOM   3182  HB2 PRO A 203      53.470  42.112  65.005  1.00  1.92              
ATOM   3183  CA  PRO A 203      55.303  43.095  65.621  1.00  1.92              
ATOM   3184  HA  PRO A 203      54.764  43.168  66.566  1.00  1.92              
ATOM   3185  C   PRO A 203      56.631  42.374  65.841  1.00  1.92              
ATOM   3186  O   PRO A 203      57.634  42.632  65.166  1.00  1.92              
ATOM   3187  N   LYS A 204      56.614  41.383  66.734  1.00  2.04              
ATOM   3188  H   LYS A 204      55.767  41.211  67.249  1.00  2.04              
ATOM   3189  CA  LYS A 204      57.707  40.414  66.807  1.00  2.04              
ATOM   3190  HA  LYS A 204      58.607  40.998  67.002  1.00  2.04              
ATOM   3191  CB  LYS A 204      57.527  39.457  67.993  1.00  2.04              
ATOM   3192  HB1 LYS A 204      57.509  40.059  68.902  1.00  2.04              
ATOM   3193  HB2 LYS A 204      58.404  38.812  68.041  1.00  2.04              
ATOM   3194  CG  LYS A 204      56.255  38.591  67.944  1.00  2.04              
ATOM   3195  HG1 LYS A 204      56.341  37.852  67.146  1.00  2.04              
ATOM   3196  HG2 LYS A 204      55.391  39.224  67.736  1.00  2.04              
ATOM   3197  CD  LYS A 204      56.007  37.883  69.286  1.00  2.04              
ATOM   3198  HD1 LYS A 204      55.031  37.394  69.251  1.00  2.04              
ATOM   3199  HD2 LYS A 204      55.984  38.636  70.076  1.00  2.04              
ATOM   3200  CE  LYS A 204      57.085  36.834  69.587  1.00  2.04              
ATOM   3201  HE1 LYS A 204      58.059  37.256  69.335  1.00  2.04              
ATOM   3202  HE2 LYS A 204      56.927  35.963  68.944  1.00  2.04              
ATOM   3203  NZ  LYS A 204      57.090  36.443  71.017  1.00  2.04              
ATOM   3204  HZ1 LYS A 204      57.356  37.248  71.588  1.00  2.04              
ATOM   3205  HZ2 LYS A 204      56.179  36.123  71.313  1.00  2.04              
ATOM   3206  HZ3 LYS A 204      57.771  35.712  71.180  1.00  2.04              
ATOM   3207  C   LYS A 204      57.918  39.725  65.457  1.00  2.04              
ATOM   3208  O   LYS A 204      56.974  39.471  64.709  1.00  2.04              
ATOM   3209  N   CYS A 205      59.170  39.418  65.158  1.00  2.12              
ATOM   3210  H   CYS A 205      59.878  39.696  65.826  1.00  2.12              
ATOM   3211  CA  CYS A 205      59.623  38.928  63.860  1.00  2.12              
ATOM   3212  HA  CYS A 205      58.781  38.708  63.204  1.00  2.12              
ATOM   3213  CB  CYS A 205      60.438  40.048  63.199  1.00  2.12              
ATOM   3214  HB1 CYS A 205      61.260  40.349  63.850  1.00  2.12              
ATOM   3215  HB2 CYS A 205      59.803  40.910  62.995  1.00  2.12              
ATOM   3216  SG  CYS A 205      61.124  39.398  61.658  1.00  2.12              
ATOM   3217  HG  CYS A 205      61.784  40.495  61.238  1.00  2.12              
ATOM   3218  C   CYS A 205      60.505  37.687  64.066  1.00  2.12              
ATOM   3219  O   CYS A 205      61.589  37.817  64.649  1.00  2.12              
ATOM   3220  N   PRO A 206      60.043  36.503  63.610  1.00  2.29              
ATOM   3221  CD  PRO A 206      58.635  36.232  63.322  1.00  2.29              
ATOM   3222  HD1 PRO A 206      58.355  36.664  62.363  1.00  2.29              
ATOM   3223  HD2 PRO A 206      57.990  36.639  64.102  1.00  2.29              
ATOM   3224  CG  PRO A 206      58.480  34.715  63.271  1.00  2.29              
ATOM   3225  HG1 PRO A 206      57.727  34.414  62.543  1.00  2.29              
ATOM   3226  HG2 PRO A 206      58.228  34.339  64.263  1.00  2.29              
ATOM   3227  CB  PRO A 206      59.874  34.235  62.881  1.00  2.29              
ATOM   3228  HB1 PRO A 206      59.986  34.286  61.797  1.00  2.29              
ATOM   3229  HB2 PRO A 206      60.062  33.220  63.232  1.00  2.29              
ATOM   3230  CA  PRO A 206      60.801  35.251  63.559  1.00  2.29              
ATOM   3231  HA  PRO A 206      60.965  34.928  64.587  1.00  2.29              
ATOM   3232  C   PRO A 206      62.173  35.257  62.863  1.00  2.29              
ATOM   3233  O   PRO A 206      63.006  34.427  63.211  1.00  2.29              
ATOM   3234  N   GLN A 207      62.442  36.175  61.929  1.00  2.53              
ATOM   3235  H   GLN A 207      61.731  36.859  61.714  1.00  2.53              
ATOM   3236  CA  GLN A 207      63.736  36.302  61.227  1.00  2.53              
ATOM   3237  HA  GLN A 207      64.499  35.719  61.745  1.00  2.53              
ATOM   3238  CB  GLN A 207      63.657  35.759  59.795  1.00  2.53              
ATOM   3239  HB1 GLN A 207      64.614  35.950  59.308  1.00  2.53              
ATOM   3240  HB2 GLN A 207      62.885  36.293  59.240  1.00  2.53              
ATOM   3241  CG  GLN A 207      63.396  34.251  59.740  1.00  2.53              
ATOM   3242  HG1 GLN A 207      62.418  34.022  60.162  1.00  2.53              
ATOM   3243  HG2 GLN A 207      64.157  33.730  60.323  1.00  2.53              
ATOM   3244  CD  GLN A 207      63.428  33.768  58.301  1.00  2.53              
ATOM   3245  OE1 GLN A 207      62.587  34.117  57.490  1.00  2.53              
ATOM   3246  NE2 GLN A 207      64.392  32.965  57.912  1.00  2.53              
ATOM   3247 1HE2 GLN A 207      65.115  32.695  58.556  1.00  2.53              
ATOM   3248 2HE2 GLN A 207      64.396  32.701  56.945  1.00  2.53              
ATOM   3249  C   GLN A 207      64.202  37.773  61.242  1.00  2.53              
ATOM   3250  O   GLN A 207      64.258  38.478  60.212  1.00  2.53              
ATOM   3251  N   PRO A 208      64.472  38.280  62.460  1.00  2.37              
ATOM   3252  CD  PRO A 208      64.742  37.524  63.681  1.00  2.37              
ATOM   3253  HD1 PRO A 208      65.466  36.729  63.498  1.00  2.37              
ATOM   3254  HD2 PRO A 208      63.823  37.099  64.073  1.00  2.37              
ATOM   3255  CG  PRO A 208      65.312  38.523  64.685  1.00  2.37              
ATOM   3256  HG1 PRO A 208      66.402  38.519  64.624  1.00  2.37              
ATOM   3257  HG2 PRO A 208      64.985  38.305  65.701  1.00  2.37              
ATOM   3258  CB  PRO A 208      64.776  39.865  64.192  1.00  2.37              
ATOM   3259  HB1 PRO A 208      65.430  40.688  64.480  1.00  2.37              
ATOM   3260  HB2 PRO A 208      63.769  40.019  64.580  1.00  2.37              
ATOM   3261  CA  PRO A 208      64.701  39.696  62.674  1.00  2.37              
ATOM   3262  HA  PRO A 208      63.856  40.270  62.304  1.00  2.37              
ATOM   3263  C   PRO A 208      65.971  40.177  61.974  1.00  2.37              
ATOM   3264  O   PRO A 208      66.054  41.331  61.575  1.00  2.37              
ATOM   3265  N   ASP A 209      66.924  39.262  61.783  1.00  2.56              
ATOM   3266  H   ASP A 209      66.718  38.300  62.029  1.00  2.56              
ATOM   3267  CA  ASP A 209      68.182  39.453  61.064  1.00  2.56              
ATOM   3268  HA  ASP A 209      68.650  40.371  61.420  1.00  2.56              
ATOM   3269  CB  ASP A 209      69.091  38.262  61.413  1.00  2.56              
ATOM   3270  HB1 ASP A 209      69.089  38.103  62.494  1.00  2.56              
ATOM   3271  HB2 ASP A 209      70.113  38.505  61.123  1.00  2.56              
ATOM   3272  CG  ASP A 209      68.649  36.970  60.709  1.00  2.56              
ATOM   3273  OD1 ASP A 209      69.498  36.382  59.993  1.00  2.56              
ATOM   3274  OD2 ASP A 209      67.462  36.606  60.857  1.00  2.56              
ATOM   3275  C   ASP A 209      68.054  39.559  59.534  1.00  2.56              
ATOM   3276  O   ASP A 209      69.008  39.963  58.862  1.00  2.56              
ATOM   3277  N   LEU A 210      66.902  39.178  58.981  1.00  2.54              
ATOM   3278  H   LEU A 210      66.187  38.797  59.590  1.00  2.54              
ATOM   3279  CA  LEU A 210      66.579  39.379  57.571  1.00  2.54              
ATOM   3280  HA  LEU A 210      67.496  39.500  56.996  1.00  2.54              
ATOM   3281  CB  LEU A 210      65.804  38.171  57.014  1.00  2.54              
ATOM   3282  HB1 LEU A 210      65.559  38.392  55.975  1.00  2.54              
ATOM   3283  HB2 LEU A 210      64.865  38.069  57.559  1.00  2.54              
ATOM   3284  CG  LEU A 210      66.544  36.824  57.060  1.00  2.54              
ATOM   3285  HG  LEU A 210      66.639  36.491  58.092  1.00  2.54              
ATOM   3286  CD1 LEU A 210      65.733  35.790  56.277  1.00  2.54              
ATOM   3287 1HD1 LEU A 210      66.184  34.807  56.398  1.00  2.54              
ATOM   3288 2HD1 LEU A 210      64.713  35.762  56.660  1.00  2.54              
ATOM   3289 3HD1 LEU A 210      65.708  36.052  55.220  1.00  2.54              
ATOM   3290  CD2 LEU A 210      67.934  36.896  56.427  1.00  2.54              
ATOM   3291 1HD2 LEU A 210      68.372  35.900  56.393  1.00  2.54              
ATOM   3292 2HD2 LEU A 210      67.870  37.308  55.421  1.00  2.54              
ATOM   3293 3HD2 LEU A 210      68.571  37.529  57.043  1.00  2.54              
ATOM   3294  C   LEU A 210      65.763  40.646  57.362  1.00  2.54              
ATOM   3295  O   LEU A 210      65.983  41.351  56.378  1.00  2.54              
ATOM   3296  N   THR A 211      64.807  40.909  58.253  1.00  2.33              
ATOM   3297  H   THR A 211      64.660  40.264  59.022  1.00  2.33              
ATOM   3298  CA  THR A 211      63.938  42.097  58.136  1.00  2.33              
ATOM   3299  HA  THR A 211      63.594  42.203  57.109  1.00  2.33              
ATOM   3300  CB  THR A 211      62.732  41.928  59.069  1.00  2.33              
ATOM   3301  HB  THR A 211      62.168  42.857  59.147  1.00  2.33              
ATOM   3302  CG2 THR A 211      61.765  40.871  58.576  1.00  2.33              
ATOM   3303 1HG2 THR A 211      60.927  40.816  59.266  1.00  2.33              
ATOM   3304 2HG2 THR A 211      61.373  41.155  57.604  1.00  2.33              
ATOM   3305 3HG2 THR A 211      62.267  39.907  58.506  1.00  2.33              
ATOM   3306  OG1 THR A 211      63.182  41.563  60.356  1.00  2.33              
ATOM   3307  HG1 THR A 211      64.137  41.745  60.409  1.00  2.33              
ATOM   3308  C   THR A 211      64.579  43.417  58.568  1.00  2.33              
ATOM   3309  O   THR A 211      65.625  43.458  59.209  1.00  2.33              
ATOM   3310  N   LEU A 212      63.825  44.505  58.380  1.00  2.13              
ATOM   3311  H   LEU A 212      62.978  44.385  57.840  1.00  2.13              
ATOM   3312  CA  LEU A 212      63.907  45.733  59.179  1.00  2.13              
ATOM   3313  HA  LEU A 212      64.445  45.533  60.107  1.00  2.13              
ATOM   3314  CB  LEU A 212      64.642  46.826  58.377  1.00  2.13              
ATOM   3315  HB1 LEU A 212      64.535  47.779  58.897  1.00  2.13              
ATOM   3316  HB2 LEU A 212      64.153  46.925  57.406  1.00  2.13              
ATOM   3317  CG  LEU A 212      66.144  46.566  58.160  1.00  2.13              
ATOM   3318  HG  LEU A 212      66.295  45.588  57.706  1.00  2.13              
ATOM   3319  CD1 LEU A 212      66.709  47.611  57.195  1.00  2.13              
ATOM   3320 1HD1 LEU A 212      67.773  47.428  57.036  1.00  2.13              
ATOM   3321 2HD1 LEU A 212      66.200  47.530  56.236  1.00  2.13              
ATOM   3322 3HD1 LEU A 212      66.559  48.607  57.600  1.00  2.13              
ATOM   3323  CD2 LEU A 212      66.921  46.642  59.477  1.00  2.13              
ATOM   3324 1HD2 LEU A 212      67.981  46.549  59.263  1.00  2.13              
ATOM   3325 2HD2 LEU A 212      66.723  47.580  59.997  1.00  2.13              
ATOM   3326 3HD2 LEU A 212      66.645  45.802  60.114  1.00  2.13              
ATOM   3327  C   LEU A 212      62.513  46.211  59.561  1.00  2.13              
ATOM   3328  O   LEU A 212      61.576  45.954  58.813  1.00  2.13              
ATOM   3329  N   GLY A 213      62.399  46.927  60.681  1.00  2.00              
ATOM   3330  H   GLY A 213      63.248  47.138  61.193  1.00  2.00              
ATOM   3331  CA  GLY A 213      61.172  47.587  61.134  1.00  2.00              
ATOM   3332  HA1 GLY A 213      61.242  47.736  62.210  1.00  2.00              
ATOM   3333  HA2 GLY A 213      60.304  46.960  60.923  1.00  2.00              
ATOM   3334  C   GLY A 213      60.959  48.958  60.509  1.00  2.00              
ATOM   3335  O   GLY A 213      59.828  49.346  60.268  1.00  2.00              
ATOM   3336  N   LEU A 214      62.033  49.691  60.232  1.00  2.10              
ATOM   3337  H   LEU A 214      62.929  49.325  60.531  1.00  2.10              
ATOM   3338  CA  LEU A 214      62.034  50.963  59.511  1.00  2.10              
ATOM   3339  HA  LEU A 214      61.228  50.959  58.782  1.00  2.10              
ATOM   3340  CB  LEU A 214      61.767  52.107  60.515  1.00  2.10              
ATOM   3341  HB1 LEU A 214      62.565  52.132  61.249  1.00  2.10              
ATOM   3342  HB2 LEU A 214      60.842  51.860  61.035  1.00  2.10              
ATOM   3343  CG  LEU A 214      61.625  53.532  59.950  1.00  2.10              
ATOM   3344  HG  LEU A 214      61.174  53.497  58.962  1.00  2.10              
ATOM   3345  CD1 LEU A 214      60.735  54.364  60.880  1.00  2.10              
ATOM   3346 1HD1 LEU A 214      60.634  55.375  60.487  1.00  2.10              
ATOM   3347 2HD1 LEU A 214      59.745  53.916  60.955  1.00  2.10              
ATOM   3348 3HD1 LEU A 214      61.180  54.421  61.874  1.00  2.10              
ATOM   3349  CD2 LEU A 214      62.970  54.256  59.867  1.00  2.10              
ATOM   3350 1HD2 LEU A 214      62.828  55.261  59.468  1.00  2.10              
ATOM   3351 2HD2 LEU A 214      63.432  54.338  60.850  1.00  2.10              
ATOM   3352 3HD2 LEU A 214      63.651  53.736  59.198  1.00  2.10              
ATOM   3353  C   LEU A 214      63.357  51.081  58.788  1.00  2.10              
ATOM   3354  O   LEU A 214      64.395  51.152  59.447  1.00  2.10              
ATOM   3355  N   LYS A 215      63.315  50.986  57.456  1.00  2.23              
ATOM   3356  H   LYS A 215      62.402  50.872  57.016  1.00  2.23              
ATOM   3357  CA  LYS A 215      64.509  51.042  56.605  1.00  2.23              
ATOM   3358  HA  LYS A 215      65.168  50.233  56.911  1.00  2.23              
ATOM   3359  CB  LYS A 215      64.125  50.822  55.130  1.00  2.23              
ATOM   3360  HB1 LYS A 215      65.015  50.976  54.517  1.00  2.23              
ATOM   3361  HB2 LYS A 215      63.370  51.553  54.835  1.00  2.23              
ATOM   3362  CG  LYS A 215      63.600  49.393  54.893  1.00  2.23              
ATOM   3363  HG1 LYS A 215      62.634  49.262  55.379  1.00  2.23              
ATOM   3364  HG2 LYS A 215      64.298  48.688  55.344  1.00  2.23              
ATOM   3365  CD  LYS A 215      63.476  49.029  53.406  1.00  2.23              
ATOM   3366  HD1 LYS A 215      63.280  47.958  53.328  1.00  2.23              
ATOM   3367  HD2 LYS A 215      64.436  49.218  52.923  1.00  2.23              
ATOM   3368  CE  LYS A 215      62.385  49.791  52.638  1.00  2.23              
ATOM   3369  HE1 LYS A 215      62.558  49.632  51.570  1.00  2.23              
ATOM   3370  HE2 LYS A 215      62.463  50.863  52.838  1.00  2.23              
ATOM   3371  NZ  LYS A 215      61.027  49.300  52.964  1.00  2.23              
ATOM   3372  HZ1 LYS A 215      60.666  49.658  53.852  1.00  2.23              
ATOM   3373  HZ2 LYS A 215      60.350  49.545  52.256  1.00  2.23              
ATOM   3374  HZ3 LYS A 215      60.990  48.281  53.014  1.00  2.23              
ATOM   3375  C   LYS A 215      65.286  52.336  56.807  1.00  2.23              
ATOM   3376  O   LYS A 215      64.661  53.386  56.851  1.00  2.23              
ATOM   3377  N   ARG A 216      66.620  52.209  56.873  1.00  2.23              
ATOM   3378  H   ARG A 216      66.989  51.274  56.865  1.00  2.23              
ATOM   3379  CA  ARG A 216      67.607  53.303  56.891  1.00  2.23              
ATOM   3380  HA  ARG A 216      67.801  53.657  57.902  1.00  2.23              
ATOM   3381  CB  ARG A 216      68.917  52.813  56.232  1.00  2.23              
ATOM   3382  HB1 ARG A 216      68.689  52.436  55.232  1.00  2.23              
ATOM   3383  HB2 ARG A 216      69.324  51.985  56.808  1.00  2.23              
ATOM   3384  CG  ARG A 216      69.986  53.920  56.104  1.00  2.23              
ATOM   3385  HG1 ARG A 216      70.314  54.197  57.105  1.00  2.23              
ATOM   3386  HG2 ARG A 216      69.561  54.811  55.655  1.00  2.23              
ATOM   3387  CD  ARG A 216      71.188  53.528  55.220  1.00  2.23              
ATOM   3388  HD1 ARG A 216      71.895  54.360  55.191  1.00  2.23              
ATOM   3389  HD2 ARG A 216      70.834  53.355  54.203  1.00  2.23              
ATOM   3390  NE  ARG A 216      71.868  52.318  55.704  1.00  2.23              
ATOM   3391  HE  ARG A 216      71.690  51.440  55.217  1.00  2.23              
ATOM   3392  CZ  ARG A 216      72.380  52.193  56.909  1.00  2.23              
ATOM   3393  NH1 ARG A 216      72.669  53.214  57.673  1.00  2.23              
ATOM   3394 1HH1 ARG A 216      72.512  54.176  57.335  1.00  2.23              
ATOM   3395 2HH1 ARG A 216      72.970  53.124  58.627  1.00  2.23              
ATOM   3396  NH2 ARG A 216      72.506  50.979  57.356  1.00  2.23              
ATOM   3397 1HH2 ARG A 216      72.188  50.294  56.658  1.00  2.23              
ATOM   3398 2HH2 ARG A 216      72.063  50.882  58.268  1.00  2.23              
ATOM   3399  C   ARG A 216      67.100  54.523  56.106  1.00  2.23              
ATOM   3400  O   ARG A 216      66.989  54.475  54.874  1.00  2.23              
ATOM   3401  N   HIS A 217      66.926  55.641  56.797  1.00  2.16              
ATOM   3402  CA  HIS A 217      66.639  56.941  56.214  1.00  2.16              
ATOM   3403  CB  HIS A 217      65.148  57.061  55.833  1.00  2.16              
ATOM   3404  CG  HIS A 217      64.865  57.809  54.541  1.00  2.16              
ATOM   3405  ND1 HIS A 217      65.003  59.184  54.350  1.00  2.16              
ATOM   3406  CE1 HIS A 217      64.759  59.413  53.055  1.00  2.16              
ATOM   3407  NE2 HIS A 217      64.491  58.256  52.421  1.00  2.16              
ATOM   3408  CD2 HIS A 217      64.536  57.231  53.344  1.00  2.16              
ATOM   3409  C   HIS A 217      67.135  58.120  57.070  1.00  2.16              
ATOM   3410  O   HIS A 217      67.978  57.944  57.944  1.00  2.16              
ATOM   3411  N   THR A 218      66.710  59.348  56.752  1.00  2.02              
ATOM   3412  H   THR A 218      66.008  59.432  56.023  1.00  2.02              
ATOM   3413  CA  THR A 218      67.444  60.563  57.142  1.00  2.02              
ATOM   3414  HA  THR A 218      67.926  60.369  58.100  1.00  2.02              
ATOM   3415  CB  THR A 218      68.570  60.794  56.105  1.00  2.02              
ATOM   3416  HB  THR A 218      69.082  59.841  55.959  1.00  2.02              
ATOM   3417  CG2 THR A 218      68.074  61.259  54.732  1.00  2.02              
ATOM   3418 1HG2 THR A 218      67.424  60.501  54.300  1.00  2.02              
ATOM   3419 2HG2 THR A 218      67.531  62.199  54.818  1.00  2.02              
ATOM   3420 3HG2 THR A 218      68.928  61.414  54.076  1.00  2.02              
ATOM   3421  OG1 THR A 218      69.556  61.705  56.528  1.00  2.02              
ATOM   3422  HG1 THR A 218      69.822  61.429  57.430  1.00  2.02              
ATOM   3423  C   THR A 218      66.580  61.824  57.383  1.00  2.02              
ATOM   3424  O   THR A 218      67.030  62.961  57.236  1.00  2.02              
ATOM   3425  N   ASP A 219      65.319  61.608  57.760  1.00  1.98              
ATOM   3426  H   ASP A 219      65.061  60.650  57.960  1.00  1.98              
ATOM   3427  CA  ASP A 219      64.346  62.620  58.190  1.00  1.98              
ATOM   3428  HA  ASP A 219      63.364  62.169  58.058  1.00  1.98              
ATOM   3429  CB  ASP A 219      64.461  62.867  59.712  1.00  1.98              
ATOM   3430  HB1 ASP A 219      63.917  63.780  59.961  1.00  1.98              
ATOM   3431  HB2 ASP A 219      65.507  63.015  59.986  1.00  1.98              
ATOM   3432  CG  ASP A 219      63.862  61.736  60.557  1.00  1.98              
ATOM   3433  OD1 ASP A 219      63.832  60.582  60.076  1.00  1.98              
ATOM   3434  OD2 ASP A 219      63.408  62.033  61.688  1.00  1.98              
ATOM   3435  C   ASP A 219      64.302  63.930  57.382  1.00  1.98              
ATOM   3436  O   ASP A 219      64.819  64.949  57.822  1.00  1.98              
ATOM   3437  N   PRO A 220      63.657  63.964  56.203  1.00  2.14              
ATOM   3438  CD  PRO A 220      63.024  62.823  55.556  1.00  2.14              
ATOM   3439  HD1 PRO A 220      62.056  62.635  56.021  1.00  2.14              
ATOM   3440  HD2 PRO A 220      63.649  61.930  55.615  1.00  2.14              
ATOM   3441  CG  PRO A 220      62.834  63.225  54.096  1.00  2.14              
ATOM   3442  HG1 PRO A 220      61.936  62.777  53.670  1.00  2.14              
ATOM   3443  HG2 PRO A 220      63.718  62.938  53.524  1.00  2.14              
ATOM   3444  CB  PRO A 220      62.737  64.748  54.159  1.00  2.14              
ATOM   3445  HB1 PRO A 220      61.721  65.041  54.428  1.00  2.14              
ATOM   3446  HB2 PRO A 220      63.034  65.213  53.217  1.00  2.14              
ATOM   3447  CA  PRO A 220      63.702  65.108  55.291  1.00  2.14              
ATOM   3448  HA  PRO A 220      64.707  65.123  54.871  1.00  2.14              
ATOM   3449  C   PRO A 220      63.435  66.540  55.805  1.00  2.14              
ATOM   3450  O   PRO A 220      63.798  67.513  55.141  1.00  2.14              
ATOM   3451  N   GLY A 221      62.753  66.701  56.938  1.00  2.07              
ATOM   3452  H   GLY A 221      62.700  65.904  57.555  1.00  2.07              
ATOM   3453  CA  GLY A 221      62.187  67.981  57.364  1.00  2.07              
ATOM   3454  HA1 GLY A 221      61.212  67.794  57.806  1.00  2.07              
ATOM   3455  HA2 GLY A 221      62.040  68.637  56.505  1.00  2.07              
ATOM   3456  C   GLY A 221      63.045  68.725  58.381  1.00  2.07              
ATOM   3457  O   GLY A 221      64.255  68.836  58.179  1.00  2.07              
ATOM   3458  N   THR A 222      62.426  69.276  59.448  1.00  1.84              
ATOM   3459  H   THR A 222      61.442  69.115  59.622  1.00  1.84              
ATOM   3460  CA  THR A 222      63.177  70.163  60.354  1.00  1.84              
ATOM   3461  HA  THR A 222      64.150  70.339  59.895  1.00  1.84              
ATOM   3462  CB  THR A 222      62.599  71.593  60.426  1.00  1.84              
ATOM   3463  HB  THR A 222      62.236  71.853  59.431  1.00  1.84              
ATOM   3464  CG2 THR A 222      61.483  71.896  61.416  1.00  1.84              
ATOM   3465 1HG2 THR A 222      61.832  71.790  62.442  1.00  1.84              
ATOM   3466 2HG2 THR A 222      61.142  72.918  61.259  1.00  1.84              
ATOM   3467 3HG2 THR A 222      60.646  71.236  61.247  1.00  1.84              
ATOM   3468  OG1 THR A 222      63.637  72.484  60.741  1.00  1.84              
ATOM   3469  HG1 THR A 222      63.245  73.350  60.881  1.00  1.84              
ATOM   3470  C   THR A 222      63.573  69.541  61.691  1.00  1.84              
ATOM   3471  O   THR A 222      64.764  69.406  61.981  1.00  1.84              
ATOM   3472  N   ILE A 223      62.588  69.091  62.467  1.00  1.49              
ATOM   3473  H   ILE A 223      61.648  69.118  62.101  1.00  1.49              
ATOM   3474  CA  ILE A 223      62.758  68.605  63.846  1.00  1.49              
ATOM   3475  HA  ILE A 223      63.768  68.215  63.983  1.00  1.49              
ATOM   3476  CB  ILE A 223      62.529  69.762  64.869  1.00  1.49              
ATOM   3477  HB  ILE A 223      61.564  70.223  64.650  1.00  1.49              
ATOM   3478  CG2 ILE A 223      62.477  69.238  66.320  1.00  1.49              
ATOM   3479 1HG2 ILE A 223      62.232  70.045  67.009  1.00  1.49              
ATOM   3480 2HG2 ILE A 223      61.705  68.479  66.444  1.00  1.49              
ATOM   3481 3HG2 ILE A 223      63.444  68.816  66.592  1.00  1.49              
ATOM   3482  CG1 ILE A 223      63.623  70.857  64.765  1.00  1.49              
ATOM   3483 1HG1 ILE A 223      63.678  71.217  63.740  1.00  1.49              
ATOM   3484 2HG1 ILE A 223      64.593  70.425  65.015  1.00  1.49              
ATOM   3485  CD1 ILE A 223      63.389  72.096  65.644  1.00  1.49              
ATOM   3486  HD1 ILE A 223      64.116  72.864  65.382  1.00  1.49              
ATOM   3487  HD2 ILE A 223      62.384  72.489  65.478  1.00  1.49              
ATOM   3488  HD3 ILE A 223      63.519  71.852  66.698  1.00  1.49              
ATOM   3489  C   ILE A 223      61.770  67.472  64.089  1.00  1.49              
ATOM   3490  O   ILE A 223      60.559  67.703  64.070  1.00  1.49              
ATOM   3491  N   THR A 224      62.281  66.271  64.358  1.00  1.31              
ATOM   3492  H   THR A 224      63.285  66.136  64.329  1.00  1.31              
ATOM   3493  CA  THR A 224      61.448  65.106  64.689  1.00  1.31              
ATOM   3494  HA  THR A 224      60.408  65.301  64.438  1.00  1.31              
ATOM   3495  CB  THR A 224      61.894  63.850  63.921  1.00  1.31              
ATOM   3496  HB  THR A 224      62.818  63.481  64.361  1.00  1.31              
ATOM   3497  CG2 THR A 224      60.845  62.740  64.004  1.00  1.31              
ATOM   3498 1HG2 THR A 224      61.166  61.898  63.390  1.00  1.31              
ATOM   3499 2HG2 THR A 224      60.743  62.396  65.032  1.00  1.31              
ATOM   3500 3HG2 THR A 224      59.885  63.104  63.641  1.00  1.31              
ATOM   3501  OG1 THR A 224      62.139  64.125  62.559  1.00  1.31              
ATOM   3502  HG1 THR A 224      62.584  63.316  62.204  1.00  1.31              
ATOM   3503  C   THR A 224      61.564  64.796  66.167  1.00  1.31              
ATOM   3504  O   THR A 224      62.673  64.615  66.663  1.00  1.31              
ATOM   3505  N   LEU A 225      60.422  64.697  66.847  1.00  1.18              
ATOM   3506  H   LEU A 225      59.556  64.867  66.346  1.00  1.18              
ATOM   3507  CA  LEU A 225      60.274  64.357  68.259  1.00  1.18              
ATOM   3508  HA  LEU A 225      61.250  64.338  68.739  1.00  1.18              
ATOM   3509  CB  LEU A 225      59.406  65.470  68.887  1.00  1.18              
ATOM   3510  HB1 LEU A 225      58.416  65.436  68.427  1.00  1.18              
ATOM   3511  HB2 LEU A 225      59.842  66.433  68.614  1.00  1.18              
ATOM   3512  CG  LEU A 225      59.219  65.473  70.414  1.00  1.18              
ATOM   3513  HG  LEU A 225      58.587  66.328  70.653  1.00  1.18              
ATOM   3514  CD1 LEU A 225      58.532  64.218  70.961  1.00  1.18              
ATOM   3515 1HD1 LEU A 225      58.196  64.395  71.982  1.00  1.18              
ATOM   3516 2HD1 LEU A 225      57.676  63.958  70.342  1.00  1.18              
ATOM   3517 3HD1 LEU A 225      59.211  63.374  70.960  1.00  1.18              
ATOM   3518  CD2 LEU A 225      60.544  65.687  71.135  1.00  1.18              
ATOM   3519 1HD2 LEU A 225      60.360  65.852  72.193  1.00  1.18              
ATOM   3520 2HD2 LEU A 225      61.185  64.818  71.008  1.00  1.18              
ATOM   3521 3HD2 LEU A 225      61.046  66.567  70.735  1.00  1.18              
ATOM   3522  C   LEU A 225      59.626  62.980  68.378  1.00  1.18              
ATOM   3523  O   LEU A 225      58.504  62.780  67.920  1.00  1.18              
ATOM   3524  N   LEU A 226      60.300  62.023  69.007  1.00  1.14              
ATOM   3525  H   LEU A 226      61.208  62.262  69.395  1.00  1.14              
ATOM   3526  CA  LEU A 226      59.900  60.623  69.014  1.00  1.14              
ATOM   3527  HA  LEU A 226      58.913  60.545  68.564  1.00  1.14              
ATOM   3528  CB  LEU A 226      60.855  59.853  68.080  1.00  1.14              
ATOM   3529  HB1 LEU A 226      61.867  59.882  68.475  1.00  1.14              
ATOM   3530  HB2 LEU A 226      60.867  60.393  67.132  1.00  1.14              
ATOM   3531  CG  LEU A 226      60.461  58.394  67.782  1.00  1.14              
ATOM   3532  HG  LEU A 226      59.379  58.322  67.660  1.00  1.14              
ATOM   3533  CD1 LEU A 226      61.130  57.940  66.480  1.00  1.14              
ATOM   3534 1HD1 LEU A 226      60.798  56.937  66.213  1.00  1.14              
ATOM   3535 2HD1 LEU A 226      60.872  58.619  65.668  1.00  1.14              
ATOM   3536 3HD1 LEU A 226      62.215  57.948  66.599  1.00  1.14              
ATOM   3537  CD2 LEU A 226      60.919  57.410  68.865  1.00  1.14              
ATOM   3538 1HD2 LEU A 226      60.631  56.397  68.592  1.00  1.14              
ATOM   3539 2HD2 LEU A 226      62.001  57.465  68.977  1.00  1.14              
ATOM   3540 3HD2 LEU A 226      60.466  57.654  69.819  1.00  1.14              
ATOM   3541  C   LEU A 226      59.781  60.071  70.440  1.00  1.14              
ATOM   3542  O   LEU A 226      60.752  59.972  71.197  1.00  1.14              
ATOM   3543  N   LEU A 227      58.543  59.695  70.773  1.00  1.35              
ATOM   3544  H   LEU A 227      57.827  59.817  70.064  1.00  1.35              
ATOM   3545  CA  LEU A 227      58.178  58.857  71.910  1.00  1.35              
ATOM   3546  HA  LEU A 227      58.829  59.096  72.754  1.00  1.35              
ATOM   3547  CB  LEU A 227      56.724  59.197  72.303  1.00  1.35              
ATOM   3548  HB1 LEU A 227      56.092  59.186  71.415  1.00  1.35              
ATOM   3549  HB2 LEU A 227      56.763  60.218  72.678  1.00  1.35              
ATOM   3550  CG  LEU A 227      56.066  58.314  73.390  1.00  1.35              
ATOM   3551  HG  LEU A 227      56.822  58.004  74.111  1.00  1.35              
ATOM   3552  CD1 LEU A 227      54.995  59.121  74.126  1.00  1.35              
ATOM   3553 1HD1 LEU A 227      54.535  58.505  74.902  1.00  1.35              
ATOM   3554 2HD1 LEU A 227      55.453  59.988  74.600  1.00  1.35              
ATOM   3555 3HD1 LEU A 227      54.229  59.461  73.430  1.00  1.35              
ATOM   3556  CD2 LEU A 227      55.349  57.080  72.831  1.00  1.35              
ATOM   3557 1HD2 LEU A 227      54.526  57.380  72.187  1.00  1.35              
ATOM   3558 2HD2 LEU A 227      56.029  56.441  72.279  1.00  1.35              
ATOM   3559 3HD2 LEU A 227      54.951  56.495  73.664  1.00  1.35              
ATOM   3560  C   LEU A 227      58.352  57.376  71.567  1.00  1.35              
ATOM   3561  O   LEU A 227      57.969  56.934  70.479  1.00  1.35              
ATOM   3562  N   GLN A 228      58.847  56.593  72.525  1.00  1.44              
ATOM   3563  H   GLN A 228      59.079  57.004  73.421  1.00  1.44              
ATOM   3564  CA  GLN A 228      58.908  55.136  72.449  1.00  1.44              
ATOM   3565  HA  GLN A 228      58.367  54.787  71.571  1.00  1.44              
ATOM   3566  CB  GLN A 228      60.372  54.676  72.326  1.00  1.44              
ATOM   3567  HB1 GLN A 228      60.919  54.999  73.213  1.00  1.44              
ATOM   3568  HB2 GLN A 228      60.819  55.153  71.452  1.00  1.44              
ATOM   3569  CG  GLN A 228      60.511  53.148  72.178  1.00  1.44              
ATOM   3570  HG1 GLN A 228      59.969  52.816  71.293  1.00  1.44              
ATOM   3571  HG2 GLN A 228      60.082  52.654  73.047  1.00  1.44              
ATOM   3572  CD  GLN A 228      61.970  52.720  72.060  1.00  1.44              
ATOM   3573  OE1 GLN A 228      62.508  52.534  70.972  1.00  1.44              
ATOM   3574  NE2 GLN A 228      62.682  52.606  73.157  1.00  1.44              
ATOM   3575 1HE2 GLN A 228      62.273  52.760  74.068  1.00  1.44              
ATOM   3576 2HE2 GLN A 228      63.640  52.318  73.052  1.00  1.44              
ATOM   3577  C   GLN A 228      58.228  54.541  73.686  1.00  1.44              
ATOM   3578  O   GLN A 228      58.504  54.979  74.795  1.00  1.44              
ATOM   3579  N   ASP A 229      57.347  53.564  73.465  1.00  1.88              
ATOM   3580  H   ASP A 229      57.213  53.248  72.513  1.00  1.88              
ATOM   3581  CA  ASP A 229      56.528  52.900  74.500  1.00  1.88              
ATOM   3582  HA  ASP A 229      55.874  53.634  74.973  1.00  1.88              
ATOM   3583  CB  ASP A 229      55.658  51.881  73.721  1.00  1.88              
ATOM   3584  HB1 ASP A 229      56.319  51.227  73.149  1.00  1.88              
ATOM   3585  HB2 ASP A 229      55.066  52.449  73.001  1.00  1.88              
ATOM   3586  CG  ASP A 229      54.699  50.978  74.518  1.00  1.88              
ATOM   3587  OD1 ASP A 229      55.156  50.110  75.291  1.00  1.88              
ATOM   3588  OD2 ASP A 229      53.463  51.050  74.306  1.00  1.88              
ATOM   3589  C   ASP A 229      57.332  52.228  75.623  1.00  1.88              
ATOM   3590  O   ASP A 229      56.972  52.242  76.797  1.00  1.88              
ATOM   3591  N   GLN A 230      58.447  51.687  75.155  1.00  2.12              
ATOM   3592  H   GLN A 230      58.502  51.768  74.153  1.00  2.12              
ATOM   3593  CA  GLN A 230      59.547  50.904  75.687  1.00  2.12              
ATOM   3594  HA  GLN A 230      60.394  51.581  75.644  1.00  2.12              
ATOM   3595  CB  GLN A 230      59.422  50.435  77.154  1.00  2.12              
ATOM   3596  HB1 GLN A 230      60.027  49.542  77.308  1.00  2.12              
ATOM   3597  HB2 GLN A 230      58.390  50.170  77.383  1.00  2.12              
ATOM   3598  CG  GLN A 230      59.935  51.519  78.132  1.00  2.12              
ATOM   3599  HG1 GLN A 230      59.842  51.153  79.154  1.00  2.12              
ATOM   3600  HG2 GLN A 230      59.304  52.405  78.047  1.00  2.12              
ATOM   3601  CD  GLN A 230      61.397  51.943  77.901  1.00  2.12              
ATOM   3602  OE1 GLN A 230      62.169  51.267  77.222  1.00  2.12              
ATOM   3603  NE2 GLN A 230      61.812  53.082  78.419  1.00  2.12              
ATOM   3604 1HE2 GLN A 230      61.168  53.620  79.022  1.00  2.12              
ATOM   3605 2HE2 GLN A 230      62.727  53.439  78.193  1.00  2.12              
ATOM   3606  C   GLN A 230      59.887  49.870  74.617  1.00  2.12              
ATOM   3607  O   GLN A 230      59.324  49.918  73.518  1.00  2.12              
ATOM   3608  N   VAL A 231      60.879  49.020  74.873  1.00  2.23              
ATOM   3609  H   VAL A 231      61.306  49.079  75.789  1.00  2.23              
ATOM   3610  CA  VAL A 231      61.503  48.154  73.861  1.00  2.23              
ATOM   3611  HA  VAL A 231      62.205  47.519  74.398  1.00  2.23              
ATOM   3612  CB  VAL A 231      60.508  47.178  73.166  1.00  2.23              
ATOM   3613  HB  VAL A 231      59.805  47.727  72.543  1.00  2.23              
ATOM   3614  CG1 VAL A 231      61.216  46.162  72.258  1.00  2.23              
ATOM   3615 1HG1 VAL A 231      60.484  45.479  71.825  1.00  2.23              
ATOM   3616 2HG1 VAL A 231      61.720  46.680  71.443  1.00  2.23              
ATOM   3617 3HG1 VAL A 231      61.944  45.584  72.827  1.00  2.23              
ATOM   3618  CG2 VAL A 231      59.713  46.367  74.198  1.00  2.23              
ATOM   3619 1HG2 VAL A 231      59.037  45.684  73.683  1.00  2.23              
ATOM   3620 2HG2 VAL A 231      60.387  45.797  74.837  1.00  2.23              
ATOM   3621 3HG2 VAL A 231      59.104  47.032  74.810  1.00  2.23              
ATOM   3622  C   VAL A 231      62.308  48.948  72.847  1.00  2.23              
ATOM   3623  O   VAL A 231      61.779  49.636  71.981  1.00  2.23              
ATOM   3624  N   GLY A 232      63.629  48.864  72.968  1.00  2.07              
ATOM   3625  H   GLY A 232      64.014  48.303  73.712  1.00  2.07              
ATOM   3626  CA  GLY A 232      64.533  49.479  72.011  1.00  2.07              
ATOM   3627  HA1 GLY A 232      65.559  49.355  72.360  1.00  2.07              
ATOM   3628  HA2 GLY A 232      64.322  50.547  71.961  1.00  2.07              
ATOM   3629  C   GLY A 232      64.432  48.907  70.602  1.00  2.07              
ATOM   3630  O   GLY A 232      63.725  47.943  70.311  1.00  2.07              
ATOM   3631  N   GLY A 233      65.186  49.547  69.716  1.00  2.04              
ATOM   3632  H   GLY A 233      65.800  50.276  70.052  1.00  2.04              
ATOM   3633  CA  GLY A 233      65.192  49.221  68.297  1.00  2.04              
ATOM   3634  HA1 GLY A 233      64.167  49.039  67.969  1.00  2.04              
ATOM   3635  HA2 GLY A 233      65.768  48.309  68.142  1.00  2.04              
ATOM   3636  C   GLY A 233      65.773  50.320  67.420  1.00  2.04              
ATOM   3637  O   GLY A 233      66.298  50.022  66.355  1.00  2.04              
ATOM   3638  N   LEU A 234      65.693  51.581  67.861  1.00  1.71              
ATOM   3639  H   LEU A 234      65.266  51.757  68.755  1.00  1.71              
ATOM   3640  CA  LEU A 234      66.377  52.694  67.202  1.00  1.71              
ATOM   3641  HA  LEU A 234      66.060  52.692  66.158  1.00  1.71              
ATOM   3642  CB  LEU A 234      65.897  54.009  67.848  1.00  1.71              
ATOM   3643  HB1 LEU A 234      66.218  54.028  68.888  1.00  1.71              
ATOM   3644  HB2 LEU A 234      64.807  53.998  67.849  1.00  1.71              
ATOM   3645  CG  LEU A 234      66.346  55.313  67.153  1.00  1.71              
ATOM   3646  HG  LEU A 234      67.424  55.430  67.262  1.00  1.71              
ATOM   3647  CD1 LEU A 234      65.991  55.330  65.665  1.00  1.71              
ATOM   3648 1HD1 LEU A 234      66.237  56.308  65.250  1.00  1.71              
ATOM   3649 2HD1 LEU A 234      66.577  54.591  65.121  1.00  1.71              
ATOM   3650 3HD1 LEU A 234      64.928  55.147  65.520  1.00  1.71              
ATOM   3651  CD2 LEU A 234      65.636  56.505  67.804  1.00  1.71              
ATOM   3652 1HD2 LEU A 234      65.969  57.430  67.329  1.00  1.71              
ATOM   3653 2HD2 LEU A 234      64.556  56.416  67.689  1.00  1.71              
ATOM   3654 3HD2 LEU A 234      65.889  56.553  68.862  1.00  1.71              
ATOM   3655  C   LEU A 234      67.899  52.459  67.219  1.00  1.71              
ATOM   3656  O   LEU A 234      68.489  52.130  68.247  1.00  1.71              
ATOM   3657  N   GLN A 235      68.497  52.580  66.042  1.00  1.79              
ATOM   3658  H   GLN A 235      67.892  52.790  65.254  1.00  1.79              
ATOM   3659  CA  GLN A 235      69.914  52.460  65.713  1.00  1.79              
ATOM   3660  HA  GLN A 235      70.520  52.299  66.593  1.00  1.79              
ATOM   3661  CB  GLN A 235      70.125  51.315  64.694  1.00  1.79              
ATOM   3662  HB1 GLN A 235      71.188  51.258  64.452  1.00  1.79              
ATOM   3663  HB2 GLN A 235      69.597  51.563  63.772  1.00  1.79              
ATOM   3664  CG  GLN A 235      69.649  49.923  65.100  1.00  1.79              
ATOM   3665  HG1 GLN A 235      69.707  49.281  64.225  1.00  1.79              
ATOM   3666  HG2 GLN A 235      68.613  49.961  65.421  1.00  1.79              
ATOM   3667  CD  GLN A 235      70.512  49.332  66.188  1.00  1.79              
ATOM   3668  OE1 GLN A 235      71.456  48.602  65.931  1.00  1.79              
ATOM   3669  NE2 GLN A 235      70.246  49.669  67.424  1.00  1.79              
ATOM   3670 1HE2 GLN A 235      69.547  50.370  67.626  1.00  1.79              
ATOM   3671 2HE2 GLN A 235      70.908  49.347  68.125  1.00  1.79              
ATOM   3672  C   GLN A 235      70.276  53.727  64.943  1.00  1.79              
ATOM   3673  O   GLN A 235      69.536  54.100  64.031  1.00  1.79              
ATOM   3674  N   ALA A 236      71.419  54.334  65.217  1.00  2.09              
ATOM   3675  H   ALA A 236      71.925  54.056  66.052  1.00  2.09              
ATOM   3676  CA  ALA A 236      71.866  55.517  64.501  1.00  2.09              
ATOM   3677  HA  ALA A 236      71.227  55.704  63.640  1.00  2.09              
ATOM   3678  CB  ALA A 236      71.732  56.716  65.444  1.00  2.09              
ATOM   3679  HB1 ALA A 236      72.062  57.622  64.937  1.00  2.09              
ATOM   3680  HB2 ALA A 236      70.689  56.840  65.742  1.00  2.09              
ATOM   3681  HB3 ALA A 236      72.341  56.560  66.337  1.00  2.09              
ATOM   3682  C   ALA A 236      73.290  55.331  63.987  1.00  2.09              
ATOM   3683  O   ALA A 236      74.158  54.860  64.723  1.00  2.09              
ATOM   3684  N   THR A 237      73.507  55.672  62.723  1.00  2.13              
ATOM   3685  H   THR A 237      72.729  56.000  62.160  1.00  2.13              
ATOM   3686  CA  THR A 237      74.803  55.559  62.055  1.00  2.13              
ATOM   3687  HA  THR A 237      75.311  54.690  62.429  1.00  2.13              
ATOM   3688  CB  THR A 237      74.622  55.315  60.536  1.00  2.13              
ATOM   3689  HB  THR A 237      74.367  56.255  60.049  1.00  2.13              
ATOM   3690  CG2 THR A 237      75.898  54.752  59.913  1.00  2.13              
ATOM   3691 1HG2 THR A 237      76.129  53.784  60.356  1.00  2.13              
ATOM   3692 2HG2 THR A 237      75.750  54.640  58.839  1.00  2.13              
ATOM   3693 3HG2 THR A 237      76.731  55.436  60.084  1.00  2.13              
ATOM   3694  OG1 THR A 237      73.599  54.375  60.271  1.00  2.13              
ATOM   3695  HG1 THR A 237      72.783  54.907  60.236  1.00  2.13              
ATOM   3696  C   THR A 237      75.618  56.815  62.319  1.00  2.13              
ATOM   3697  O   THR A 237      75.351  57.851  61.693  1.00  2.13              
ATOM   3698  N   ARG A 238      76.578  56.776  63.256  1.00  2.44              
ATOM   3699  H   ARG A 238      76.766  55.897  63.727  1.00  2.44              
ATOM   3700  CA  ARG A 238      77.419  57.966  63.498  1.00  2.44              
ATOM   3701  HA  ARG A 238      77.528  58.511  62.556  1.00  2.44              
ATOM   3702  CB  ARG A 238      76.703  58.927  64.505  1.00  2.44              
ATOM   3703  HB1 ARG A 238      76.569  58.385  65.444  1.00  2.44              
ATOM   3704  HB2 ARG A 238      75.700  59.091  64.110  1.00  2.44              
ATOM   3705  CG  ARG A 238      77.397  60.276  64.680  1.00  2.44              
ATOM   3706  HG1 ARG A 238      76.667  61.081  64.606  1.00  2.44              
ATOM   3707  HG2 ARG A 238      78.135  60.462  63.901  1.00  2.44              
ATOM   3708  CD  ARG A 238      78.099  60.468  66.046  1.00  2.44              
ATOM   3709  HD1 ARG A 238      77.328  60.657  66.791  1.00  2.44              
ATOM   3710  HD2 ARG A 238      78.757  61.339  65.997  1.00  2.44              
ATOM   3711  NE  ARG A 238      78.863  59.274  66.432  1.00  2.44              
ATOM   3712  HE  ARG A 238      78.844  58.489  65.805  1.00  2.44              
ATOM   3713  CZ  ARG A 238      79.338  58.979  67.616  1.00  2.44              
ATOM   3714  NH1 ARG A 238      79.369  59.818  68.594  1.00  2.44              
ATOM   3715 1HH1 ARG A 238      78.923  60.703  68.483  1.00  2.44              
ATOM   3716 2HH1 ARG A 238      79.535  59.436  69.531  1.00  2.44              
ATOM   3717  NH2 ARG A 238      79.774  57.772  67.801  1.00  2.44              
ATOM   3718 1HH2 ARG A 238      79.704  57.061  67.091  1.00  2.44              
ATOM   3719 2HH2 ARG A 238      80.044  57.534  68.759  1.00  2.44              
ATOM   3720  C   ARG A 238      78.865  57.576  63.940  1.00  2.44              
ATOM   3721  O   ARG A 238      79.006  56.807  64.884  1.00  2.44              
ATOM   3722  N   ASP A 239      79.905  58.225  63.398  1.00  3.12              
ATOM   3723  H   ASP A 239      79.685  59.136  63.030  1.00  3.12              
ATOM   3724  CA  ASP A 239      80.909  57.592  62.468  1.00  3.12              
ATOM   3725  HA  ASP A 239      81.657  58.318  62.169  1.00  3.12              
ATOM   3726  CB  ASP A 239      81.623  56.330  63.045  1.00  3.12              
ATOM   3727  HB1 ASP A 239      80.973  55.808  63.743  1.00  3.12              
ATOM   3728  HB2 ASP A 239      82.524  56.641  63.574  1.00  3.12              
ATOM   3729  CG  ASP A 239      81.990  55.335  61.917  1.00  3.12              
ATOM   3730  OD1 ASP A 239      81.323  54.276  61.798  1.00  3.12              
ATOM   3731  OD2 ASP A 239      82.809  55.719  61.053  1.00  3.12              
ATOM   3732  C   ASP A 239      80.108  57.157  61.235  1.00  3.12              
ATOM   3733  O   ASP A 239      78.994  56.601  61.354  1.00  3.12              
ATOM   3734  N   ASN A 240      80.619  57.355  60.036  1.00  5.07              
ATOM   3735  H   ASN A 240      81.580  57.656  59.979  1.00  5.07              
ATOM   3736  CA  ASN A 240      79.862  57.050  58.830  1.00  5.07              
ATOM   3737  HA  ASN A 240      78.848  56.767  59.106  1.00  5.07              
ATOM   3738  CB  ASN A 240      79.728  58.322  57.977  1.00  5.07              
ATOM   3739  HB1 ASN A 240      79.159  58.085  57.079  1.00  5.07              
ATOM   3740  HB2 ASN A 240      80.714  58.672  57.672  1.00  5.07              
ATOM   3741  CG  ASN A 240      79.001  59.446  58.697  1.00  5.07              
ATOM   3742  OD1 ASN A 240      79.445  60.580  58.735  1.00  5.07              
ATOM   3743  ND2 ASN A 240      77.859  59.193  59.295  1.00  5.07              
ATOM   3744 1HD2 ASN A 240      77.492  58.258  59.321  1.00  5.07              
ATOM   3745 2HD2 ASN A 240      77.408  59.952  59.766  1.00  5.07              
ATOM   3746  C   ASN A 240      80.352  55.823  58.058  1.00  5.07              
ATOM   3747  O   ASN A 240      79.753  55.483  57.033  1.00  5.07              
ATOM   3748  N   GLY A 241      81.383  55.128  58.530  1.00  5.87              
ATOM   3749  H   GLY A 241      81.834  55.422  59.396  1.00  5.87              
ATOM   3750  CA  GLY A 241      81.889  53.935  57.861  1.00  5.87              
ATOM   3751  HA1 GLY A 241      82.929  53.799  58.157  1.00  5.87              
ATOM   3752  HA2 GLY A 241      81.866  54.084  56.781  1.00  5.87              
ATOM   3753  C   GLY A 241      81.141  52.655  58.185  1.00  5.87              
ATOM   3754  O   GLY A 241      81.047  51.768  57.337  1.00  5.87              
ATOM   3755  N   LYS A 242      80.551  52.554  59.382  1.00  4.93              
ATOM   3756  H   LYS A 242      80.742  53.282  60.067  1.00  4.93              
ATOM   3757  CA  LYS A 242      79.601  51.473  59.692  1.00  4.93              
ATOM   3758  HA  LYS A 242      79.083  51.233  58.772  1.00  4.93              
ATOM   3759  CB  LYS A 242      80.381  50.217  60.147  1.00  4.93              
ATOM   3760  HB1 LYS A 242      81.022  50.507  60.981  1.00  4.93              
ATOM   3761  HB2 LYS A 242      81.032  49.883  59.338  1.00  4.93              
ATOM   3762  CG  LYS A 242      79.567  48.983  60.624  1.00  4.93              
ATOM   3763  HG1 LYS A 242      78.970  49.263  61.484  1.00  4.93              
ATOM   3764  HG2 LYS A 242      80.300  48.268  60.997  1.00  4.93              
ATOM   3765  CD  LYS A 242      78.687  48.236  59.593  1.00  4.93              
ATOM   3766  HD1 LYS A 242      78.853  47.167  59.729  1.00  4.93              
ATOM   3767  HD2 LYS A 242      79.052  48.481  58.593  1.00  4.93              
ATOM   3768  CE  LYS A 242      77.163  48.484  59.636  1.00  4.93              
ATOM   3769  HE1 LYS A 242      76.711  47.957  58.794  1.00  4.93              
ATOM   3770  HE2 LYS A 242      76.974  49.542  59.470  1.00  4.93              
ATOM   3771  NZ  LYS A 242      76.494  48.039  60.891  1.00  4.93              
ATOM   3772  HZ1 LYS A 242      76.528  47.036  61.002  1.00  4.93              
ATOM   3773  HZ2 LYS A 242      76.895  48.477  61.720  1.00  4.93              
ATOM   3774  HZ3 LYS A 242      75.504  48.271  60.878  1.00  4.93              
ATOM   3775  C   LYS A 242      78.523  51.818  60.715  1.00  4.93              
ATOM   3776  O   LYS A 242      77.455  51.225  60.672  1.00  4.93              
ATOM   3777  N   THR A 243      78.795  52.668  61.704  1.00  3.63              
ATOM   3778  H   THR A 243      79.627  53.259  61.628  1.00  3.63              
ATOM   3779  CA  THR A 243      78.463  52.243  63.075  1.00  3.63              
ATOM   3780  HA  THR A 243      78.592  51.163  63.149  1.00  3.63              
ATOM   3781  CB  THR A 243      79.499  52.838  64.030  1.00  3.63              
ATOM   3782  HB  THR A 243      79.417  53.926  64.052  1.00  3.63              
ATOM   3783  CG2 THR A 243      79.372  52.271  65.437  1.00  3.63              
ATOM   3784 1HG2 THR A 243      80.141  52.740  66.045  1.00  3.63              
ATOM   3785 2HG2 THR A 243      78.394  52.509  65.852  1.00  3.63              
ATOM   3786 3HG2 THR A 243      79.521  51.192  65.426  1.00  3.63              
ATOM   3787  OG1 THR A 243      80.778  52.451  63.585  1.00  3.63              
ATOM   3788  HG1 THR A 243      81.078  53.134  62.942  1.00  3.63              
ATOM   3789  C   THR A 243      77.049  52.544  63.548  1.00  3.63              
ATOM   3790  O   THR A 243      76.705  53.693  63.805  1.00  3.63              
ATOM   3791  N   TRP A 244      76.287  51.447  63.682  1.00  1.83              
ATOM   3792  H   TRP A 244      76.717  50.577  63.409  1.00  1.83              
ATOM   3793  CA  TRP A 244      74.932  51.351  64.244  1.00  1.83              
ATOM   3794  HA  TRP A 244      74.333  52.193  63.894  1.00  1.83              
ATOM   3795  CB  TRP A 244      74.283  50.047  63.773  1.00  1.83              
ATOM   3796  HB1 TRP A 244      73.383  49.892  64.369  1.00  1.83              
ATOM   3797  HB2 TRP A 244      74.949  49.212  63.995  1.00  1.83              
ATOM   3798  CG  TRP A 244      73.865  49.938  62.337  1.00  1.83              
ATOM   3799  CD1 TRP A 244      74.391  50.575  61.264  1.00  1.83              
ATOM   3800  HD1 TRP A 244      75.190  51.305  61.306  1.00  1.83              
ATOM   3801  NE1 TRP A 244      73.739  50.179  60.113  1.00  1.83              
ATOM   3802  HE1 TRP A 244      73.908  50.604  59.206  1.00  1.83              
ATOM   3803  CE2 TRP A 244      72.695  49.327  60.405  1.00  1.83              
ATOM   3804  CZ2 TRP A 244      71.715  48.700  59.625  1.00  1.83              
ATOM   3805  HZ2 TRP A 244      71.718  48.782  58.550  1.00  1.83              
ATOM   3806  CH2 TRP A 244      70.664  48.026  60.264  1.00  1.83              
ATOM   3807  HH2 TRP A 244      69.871  47.595  59.675  1.00  1.83              
ATOM   3808  CZ3 TRP A 244      70.655  47.895  61.663  1.00  1.83              
ATOM   3809  HZ3 TRP A 244      69.851  47.362  62.151  1.00  1.83              
ATOM   3810  CE3 TRP A 244      71.708  48.430  62.424  1.00  1.83              
ATOM   3811  HE3 TRP A 244      71.715  48.290  63.495  1.00  1.83              
ATOM   3812  CD2 TRP A 244      72.734  49.184  61.820  1.00  1.83              
ATOM   3813  C   TRP A 244      74.943  51.359  65.786  1.00  1.83              
ATOM   3814  O   TRP A 244      75.495  50.459  66.446  1.00  1.83              
ATOM   3815  N   ILE A 245      74.264  52.375  66.322  1.00  1.77              
ATOM   3816  H   ILE A 245      73.991  53.127  65.699  1.00  1.77              
ATOM   3817  CA  ILE A 245      74.263  52.705  67.742  1.00  1.77              
ATOM   3818  HA  ILE A 245      74.852  51.952  68.265  1.00  1.77              
ATOM   3819  CB  ILE A 245      74.988  54.054  67.997  1.00  1.77              
ATOM   3820  HB  ILE A 245      74.472  54.837  67.440  1.00  1.77              
ATOM   3821  CG2 ILE A 245      74.953  54.415  69.497  1.00  1.77              
ATOM   3822 1HG2 ILE A 245      75.477  55.350  69.686  1.00  1.77              
ATOM   3823 2HG2 ILE A 245      73.930  54.558  69.847  1.00  1.77              
ATOM   3824 3HG2 ILE A 245      75.432  53.636  70.089  1.00  1.77              
ATOM   3825  CG1 ILE A 245      76.450  53.959  67.489  1.00  1.77              
ATOM   3826 1HG1 ILE A 245      76.437  53.721  66.428  1.00  1.77              
ATOM   3827 2HG1 ILE A 245      76.938  53.135  68.007  1.00  1.77              
ATOM   3828  CD1 ILE A 245      77.328  55.209  67.628  1.00  1.77              
ATOM   3829  HD1 ILE A 245      78.315  54.995  67.217  1.00  1.77              
ATOM   3830  HD2 ILE A 245      76.895  56.033  67.062  1.00  1.77              
ATOM   3831  HD3 ILE A 245      77.450  55.492  68.673  1.00  1.77              
ATOM   3832  C   ILE A 245      72.879  52.673  68.366  1.00  1.77              
ATOM   3833  O   ILE A 245      71.978  53.362  67.910  1.00  1.77              
ATOM   3834  N   THR A 246      72.700  51.858  69.400  1.00  1.73              
ATOM   3835  H   THR A 246      73.501  51.371  69.772  1.00  1.73              
ATOM   3836  CA  THR A 246      71.372  51.554  69.941  1.00  1.73              
ATOM   3837  HA  THR A 246      70.669  51.539  69.117  1.00  1.73              
ATOM   3838  CB  THR A 246      71.339  50.161  70.599  1.00  1.73              
ATOM   3839  HB  THR A 246      71.934  50.170  71.513  1.00  1.73              
ATOM   3840  CG2 THR A 246      69.914  49.694  70.919  1.00  1.73              
ATOM   3841 1HG2 THR A 246      69.942  48.690  71.343  1.00  1.73              
ATOM   3842 2HG2 THR A 246      69.460  50.364  71.648  1.00  1.73              
ATOM   3843 3HG2 THR A 246      69.304  49.689  70.016  1.00  1.73              
ATOM   3844  OG1 THR A 246      71.881  49.192  69.723  1.00  1.73              
ATOM   3845  HG1 THR A 246      72.065  48.403  70.242  1.00  1.73              
ATOM   3846  C   THR A 246      70.892  52.595  70.935  1.00  1.73              
ATOM   3847  O   THR A 246      71.272  52.566  72.103  1.00  1.73              
ATOM   3848  N   VAL A 247      70.019  53.475  70.452  1.00  2.01              
ATOM   3849  H   VAL A 247      69.721  53.360  69.494  1.00  2.01              
ATOM   3850  CA  VAL A 247      69.363  54.504  71.259  1.00  2.01              
ATOM   3851  HA  VAL A 247      70.127  55.009  71.857  1.00  2.01              
ATOM   3852  CB  VAL A 247      68.697  55.556  70.358  1.00  2.01              
ATOM   3853  HB  VAL A 247      67.960  55.069  69.725  1.00  2.01              
ATOM   3854  CG1 VAL A 247      67.985  56.633  71.183  1.00  2.01              
ATOM   3855 1HG1 VAL A 247      67.658  57.447  70.536  1.00  2.01              
ATOM   3856 2HG1 VAL A 247      67.113  56.218  71.682  1.00  2.01              
ATOM   3857 3HG1 VAL A 247      68.672  57.017  71.938  1.00  2.01              
ATOM   3858  CG2 VAL A 247      69.726  56.238  69.445  1.00  2.01              
ATOM   3859 1HG2 VAL A 247      69.246  57.005  68.839  1.00  2.01              
ATOM   3860 2HG2 VAL A 247      70.508  56.695  70.053  1.00  2.01              
ATOM   3861 3HG2 VAL A 247      70.188  55.513  68.777  1.00  2.01              
ATOM   3862  C   VAL A 247      68.366  53.850  72.205  1.00  2.01              
ATOM   3863  O   VAL A 247      67.471  53.112  71.772  1.00  2.01              
ATOM   3864  N   GLN A 248      68.513  54.134  73.498  1.00  1.97              
ATOM   3865  H   GLN A 248      69.344  54.667  73.774  1.00  1.97              
ATOM   3866  CA  GLN A 248      67.712  53.537  74.565  1.00  1.97              
ATOM   3867  HA  GLN A 248      66.915  52.933  74.134  1.00  1.97              
ATOM   3868  CB  GLN A 248      68.576  52.566  75.387  1.00  1.97              
ATOM   3869  HB1 GLN A 248      68.017  52.243  76.267  1.00  1.97              
ATOM   3870  HB2 GLN A 248      69.483  53.076  75.716  1.00  1.97              
ATOM   3871  CG  GLN A 248      68.942  51.322  74.558  1.00  1.97              
ATOM   3872  HG1 GLN A 248      69.451  51.630  73.648  1.00  1.97              
ATOM   3873  HG2 GLN A 248      68.032  50.790  74.281  1.00  1.97              
ATOM   3874  CD  GLN A 248      69.862  50.372  75.308  1.00  1.97              
ATOM   3875  OE1 GLN A 248      69.487  49.281  75.707  1.00  1.97              
ATOM   3876  NE2 GLN A 248      71.105  50.745  75.517  1.00  1.97              
ATOM   3877 1HE2 GLN A 248      71.421  51.635  75.157  1.00  1.97              
ATOM   3878 2HE2 GLN A 248      71.680  50.137  76.069  1.00  1.97              
ATOM   3879  C   GLN A 248      67.038  54.626  75.402  1.00  1.97              
ATOM   3880  O   GLN A 248      67.553  54.998  76.455  1.00  1.97              
ATOM   3881  N   PRO A 249      65.904  55.169  74.910  1.00  1.83              
ATOM   3882  CD  PRO A 249      65.224  54.789  73.681  1.00  1.83              
ATOM   3883  HD1 PRO A 249      64.772  53.812  73.829  1.00  1.83              
ATOM   3884  HD2 PRO A 249      65.899  54.763  72.831  1.00  1.83              
ATOM   3885  CG  PRO A 249      64.146  55.842  73.439  1.00  1.83              
ATOM   3886  HG1 PRO A 249      63.284  55.432  72.915  1.00  1.83              
ATOM   3887  HG2 PRO A 249      64.575  56.674  72.882  1.00  1.83              
ATOM   3888  CB  PRO A 249      63.800  56.296  74.851  1.00  1.83              
ATOM   3889  HB1 PRO A 249      63.117  55.577  75.308  1.00  1.83              
ATOM   3890  HB2 PRO A 249      63.371  57.299  74.865  1.00  1.83              
ATOM   3891  CA  PRO A 249      65.168  56.253  75.540  1.00  1.83              
ATOM   3892  HA  PRO A 249      65.690  57.177  75.292  1.00  1.83              
ATOM   3893  C   PRO A 249      65.040  56.164  77.063  1.00  1.83              
ATOM   3894  O   PRO A 249      64.403  55.256  77.601  1.00  1.83              
ATOM   3895  N   VAL A 250      65.641  57.152  77.729  1.00  1.94              
ATOM   3896  H   VAL A 250      66.207  57.795  77.184  1.00  1.94              
ATOM   3897  CA  VAL A 250      65.496  57.425  79.164  1.00  1.94              
ATOM   3898  HA  VAL A 250      65.904  56.582  79.720  1.00  1.94              
ATOM   3899  CB  VAL A 250      66.302  58.695  79.529  1.00  1.94              
ATOM   3900  HB  VAL A 250      66.058  59.486  78.820  1.00  1.94              
ATOM   3901  CG1 VAL A 250      66.041  59.232  80.945  1.00  1.94              
ATOM   3902 1HG1 VAL A 250      66.686  60.088  81.141  1.00  1.94              
ATOM   3903 2HG1 VAL A 250      65.007  59.568  81.037  1.00  1.94              
ATOM   3904 3HG1 VAL A 250      66.234  58.456  81.684  1.00  1.94              
ATOM   3905  CG2 VAL A 250      67.809  58.415  79.431  1.00  1.94              
ATOM   3906 1HG2 VAL A 250      68.368  59.335  79.604  1.00  1.94              
ATOM   3907 2HG2 VAL A 250      68.101  57.667  80.167  1.00  1.94              
ATOM   3908 3HG2 VAL A 250      68.064  58.042  78.438  1.00  1.94              
ATOM   3909  C   VAL A 250      64.031  57.580  79.543  1.00  1.94              
ATOM   3910  O   VAL A 250      63.270  58.199  78.807  1.00  1.94              
ATOM   3911  N   GLU A 251      63.622  57.063  80.702  1.00  1.94              
ATOM   3912  H   GLU A 251      64.255  56.534  81.277  1.00  1.94              
ATOM   3913  CA  GLU A 251      62.210  57.140  81.079  1.00  1.94              
ATOM   3914  HA  GLU A 251      61.683  56.801  80.186  1.00  1.94              
ATOM   3915  CB  GLU A 251      61.895  56.162  82.224  1.00  1.94              
ATOM   3916  HB1 GLU A 251      62.257  56.567  83.171  1.00  1.94              
ATOM   3917  HB2 GLU A 251      62.417  55.222  82.036  1.00  1.94              
ATOM   3918  CG  GLU A 251      60.392  55.858  82.328  1.00  1.94              
ATOM   3919  HG1 GLU A 251      59.885  56.733  82.745  1.00  1.94              
ATOM   3920  HG2 GLU A 251      60.241  55.024  83.016  1.00  1.94              
ATOM   3921  CD  GLU A 251      59.809  55.520  80.950  1.00  1.94              
ATOM   3922  OE1 GLU A 251      60.198  54.463  80.398  1.00  1.94              
ATOM   3923  OE2 GLU A 251      59.118  56.410  80.400  1.00  1.94              
ATOM   3924  C   GLU A 251      61.725  58.570  81.347  1.00  1.94              
ATOM   3925  O   GLU A 251      62.365  59.336  82.068  1.00  1.94              
ATOM   3926  N   GLY A 252      60.607  58.929  80.715  1.00  1.83              
ATOM   3927  H   GLY A 252      60.064  58.194  80.257  1.00  1.83              
ATOM   3928  CA  GLY A 252      60.111  60.302  80.628  1.00  1.83              
ATOM   3929  HA1 GLY A 252      60.422  60.856  81.514  1.00  1.83              
ATOM   3930  HA2 GLY A 252      59.022  60.271  80.608  1.00  1.83              
ATOM   3931  C   GLY A 252      60.577  61.077  79.401  1.00  1.83              
ATOM   3932  O   GLY A 252      59.899  62.026  79.015  1.00  1.83              
ATOM   3933  N   ALA A 253      61.703  60.711  78.795  1.00  1.53              
ATOM   3934  H   ALA A 253      62.142  59.839  79.067  1.00  1.53              
ATOM   3935  CA  ALA A 253      62.327  61.471  77.725  1.00  1.53              
ATOM   3936  HA  ALA A 253      62.359  62.509  78.058  1.00  1.53              
ATOM   3937  CB  ALA A 253      63.780  61.007  77.552  1.00  1.53              
ATOM   3938  HB1 ALA A 253      64.319  61.695  76.901  1.00  1.53              
ATOM   3939  HB2 ALA A 253      64.276  60.985  78.521  1.00  1.53              
ATOM   3940  HB3 ALA A 253      63.800  60.012  77.106  1.00  1.53              
ATOM   3941  C   ALA A 253      61.574  61.458  76.395  1.00  1.53              
ATOM   3942  O   ALA A 253      60.761  60.574  76.118  1.00  1.53              
ATOM   3943  N   PHE A 254      61.975  62.362  75.501  1.00  1.19              
ATOM   3944  H   PHE A 254      62.627  63.083  75.793  1.00  1.19              
ATOM   3945  CA  PHE A 254      61.677  62.228  74.074  1.00  1.19              
ATOM   3946  HA  PHE A 254      61.201  61.270  73.862  1.00  1.19              
ATOM   3947  CB  PHE A 254      60.739  63.355  73.639  1.00  1.19              
ATOM   3948  HB1 PHE A 254      60.533  63.186  72.590  1.00  1.19              
ATOM   3949  HB2 PHE A 254      61.291  64.292  73.715  1.00  1.19              
ATOM   3950  CG  PHE A 254      59.410  63.523  74.361  1.00  1.19              
ATOM   3951  CD1 PHE A 254      58.604  62.418  74.700  1.00  1.19              
ATOM   3952  HD1 PHE A 254      58.939  61.413  74.493  1.00  1.19              
ATOM   3953  CE1 PHE A 254      57.369  62.610  75.345  1.00  1.19              
ATOM   3954  HE1 PHE A 254      56.774  61.758  75.636  1.00  1.19              
ATOM   3955  CZ  PHE A 254      56.916  63.909  75.624  1.00  1.19              
ATOM   3956  HZ  PHE A 254      55.976  64.059  76.131  1.00  1.19              
ATOM   3957  CE2 PHE A 254      57.704  65.015  75.270  1.00  1.19              
ATOM   3958  HE2 PHE A 254      57.374  66.015  75.506  1.00  1.19              
ATOM   3959  CD2 PHE A 254      58.949  64.822  74.650  1.00  1.19              
ATOM   3960  HD2 PHE A 254      59.558  65.679  74.406  1.00  1.19              
ATOM   3961  C   PHE A 254      62.977  62.310  73.279  1.00  1.19              
ATOM   3962  O   PHE A 254      63.797  63.201  73.513  1.00  1.19              
ATOM   3963  N   VAL A 255      63.171  61.406  72.323  1.00  1.22              
ATOM   3964  H   VAL A 255      62.434  60.738  72.122  1.00  1.22              
ATOM   3965  CA  VAL A 255      64.263  61.569  71.349  1.00  1.22              
ATOM   3966  HA  VAL A 255      65.203  61.729  71.878  1.00  1.22              
ATOM   3967  CB  VAL A 255      64.397  60.301  70.484  1.00  1.22              
ATOM   3968  HB  VAL A 255      63.469  60.143  69.942  1.00  1.22              
ATOM   3969  CG1 VAL A 255      65.542  60.397  69.477  1.00  1.22              
ATOM   3970 1HG1 VAL A 255      65.614  59.461  68.927  1.00  1.22              
ATOM   3971 2HG1 VAL A 255      65.355  61.188  68.751  1.00  1.22              
ATOM   3972 3HG1 VAL A 255      66.484  60.588  69.993  1.00  1.22              
ATOM   3973  CG2 VAL A 255      64.660  59.065  71.356  1.00  1.22              
ATOM   3974 1HG2 VAL A 255      64.794  58.186  70.727  1.00  1.22              
ATOM   3975 2HG2 VAL A 255      65.558  59.213  71.957  1.00  1.22              
ATOM   3976 3HG2 VAL A 255      63.813  58.880  72.017  1.00  1.22              
ATOM   3977  C   VAL A 255      63.963  62.797  70.494  1.00  1.22              
ATOM   3978  O   VAL A 255      62.805  63.016  70.148  1.00  1.22              
ATOM   3979  N   VAL A 256      64.969  63.570  70.095  1.00  1.26              
ATOM   3980  H   VAL A 256      65.906  63.380  70.440  1.00  1.26              
ATOM   3981  CA  VAL A 256      64.806  64.573  69.036  1.00  1.26              
ATOM   3982  HA  VAL A 256      63.928  64.279  68.480  1.00  1.26              
ATOM   3983  CB  VAL A 256      64.591  66.024  69.538  1.00  1.26              
ATOM   3984  HB  VAL A 256      65.507  66.585  69.372  1.00  1.26              
ATOM   3985  CG1 VAL A 256      63.491  66.713  68.725  1.00  1.26              
ATOM   3986 1HG1 VAL A 256      63.352  67.737  69.057  1.00  1.26              
ATOM   3987 2HG1 VAL A 256      63.769  66.724  67.672  1.00  1.26              
ATOM   3988 3HG1 VAL A 256      62.550  66.179  68.842  1.00  1.26              
ATOM   3989  CG2 VAL A 256      64.239  66.173  71.022  1.00  1.26              
ATOM   3990 1HG2 VAL A 256      64.093  67.224  71.271  1.00  1.26              
ATOM   3991 2HG2 VAL A 256      63.330  65.621  71.248  1.00  1.26              
ATOM   3992 3HG2 VAL A 256      65.050  65.779  71.634  1.00  1.26              
ATOM   3993  C   VAL A 256      65.976  64.538  68.076  1.00  1.26              
ATOM   3994  O   VAL A 256      67.122  64.412  68.509  1.00  1.26              
ATOM   3995  N   ASN A 257      65.683  64.684  66.785  1.00  1.37              
ATOM   3996  H   ASN A 257      64.709  64.760  66.508  1.00  1.37              
ATOM   3997  CA  ASN A 257      66.702  64.684  65.751  1.00  1.37              
ATOM   3998  HA  ASN A 257      67.634  64.980  66.228  1.00  1.37              
ATOM   3999  CB  ASN A 257      66.918  63.256  65.228  1.00  1.37              
ATOM   4000  HB1 ASN A 257      67.293  62.645  66.043  1.00  1.37              
ATOM   4001  HB2 ASN A 257      67.671  63.264  64.442  1.00  1.37              
ATOM   4002  CG  ASN A 257      65.676  62.571  64.701  1.00  1.37              
ATOM   4003  OD1 ASN A 257      65.186  61.615  65.278  1.00  1.37              
ATOM   4004  ND2 ASN A 257      65.171  63.018  63.580  1.00  1.37              
ATOM   4005 1HD2 ASN A 257      65.510  63.852  63.144  1.00  1.37              
ATOM   4006 2HD2 ASN A 257      64.445  62.461  63.126  1.00  1.37              
ATOM   4007  C   ASN A 257      66.471  65.730  64.660  1.00  1.37              
ATOM   4008  O   ASN A 257      65.325  66.094  64.359  1.00  1.37              
ATOM   4009  N   LEU A 258      67.580  66.223  64.094  1.00  1.92              
ATOM   4010  H   LEU A 258      68.482  65.911  64.446  1.00  1.92              
ATOM   4011  CA  LEU A 258      67.576  67.336  63.150  1.00  1.92              
ATOM   4012  HA  LEU A 258      66.631  67.869  63.271  1.00  1.92              
ATOM   4013  CB  LEU A 258      68.693  68.352  63.458  1.00  1.92              
ATOM   4014  HB1 LEU A 258      69.039  68.776  62.513  1.00  1.92              
ATOM   4015  HB2 LEU A 258      69.545  67.855  63.923  1.00  1.92              
ATOM   4016  CG  LEU A 258      68.197  69.521  64.328  1.00  1.92              
ATOM   4017  HG  LEU A 258      67.275  69.930  63.914  1.00  1.92              
ATOM   4018  CD1 LEU A 258      67.947  69.100  65.774  1.00  1.92              
ATOM   4019 1HD1 LEU A 258      67.704  69.969  66.382  1.00  1.92              
ATOM   4020 2HD1 LEU A 258      67.106  68.410  65.821  1.00  1.92              
ATOM   4021 3HD1 LEU A 258      68.832  68.605  66.172  1.00  1.92              
ATOM   4022  CD2 LEU A 258      69.246  70.629  64.322  1.00  1.92              
ATOM   4023 1HD2 LEU A 258      68.965  71.423  65.009  1.00  1.92              
ATOM   4024 2HD2 LEU A 258      70.201  70.212  64.621  1.00  1.92              
ATOM   4025 3HD2 LEU A 258      69.337  71.046  63.319  1.00  1.92              
ATOM   4026  C   LEU A 258      67.619  66.908  61.700  1.00  1.92              
ATOM   4027  O   LEU A 258      68.629  66.370  61.269  1.00  1.92              
ATOM   4028  N   GLY A 259      66.529  67.172  60.980  1.00  2.02              
ATOM   4029  H   GLY A 259      65.805  67.740  61.399  1.00  2.02              
ATOM   4030  CA  GLY A 259      66.304  66.680  59.625  1.00  2.02              
ATOM   4031  HA1 GLY A 259      65.236  66.725  59.422  1.00  2.02              
ATOM   4032  HA2 GLY A 259      66.615  65.636  59.566  1.00  2.02              
ATOM   4033  C   GLY A 259      67.021  67.457  58.527  1.00  2.02              
ATOM   4034  O   GLY A 259      67.596  68.519  58.770  1.00  2.02              
ATOM   4035  N   ASP A 260      67.005  66.885  57.321  1.00  2.14              
ATOM   4036  H   ASP A 260      66.472  66.023  57.239  1.00  2.14              
ATOM   4037  CA  ASP A 260      67.735  67.359  56.136  1.00  2.14              
ATOM   4038  HA  ASP A 260      68.799  67.267  56.338  1.00  2.14              
ATOM   4039  CB  ASP A 260      67.369  66.445  54.928  1.00  2.14              
ATOM   4040  HB1 ASP A 260      66.584  66.922  54.340  1.00  2.14              
ATOM   4041  HB2 ASP A 260      66.951  65.514  55.315  1.00  2.14              
ATOM   4042  CG  ASP A 260      68.521  66.032  53.988  1.00  2.14              
ATOM   4043  OD1 ASP A 260      69.701  66.322  54.289  1.00  2.14              
ATOM   4044  OD2 ASP A 260      68.252  65.317  52.992  1.00  2.14              
ATOM   4045  C   ASP A 260      67.464  68.845  55.870  1.00  2.14              
ATOM   4046  O   ASP A 260      68.409  69.629  55.784  1.00  2.14              
ATOM   4047  N   HIS A 261      66.201  69.296  55.871  1.00  2.20              
ATOM   4048  H   HIS A 261      65.437  68.642  55.989  1.00  2.20              
ATOM   4049  CA  HIS A 261      65.934  70.735  55.712  1.00  2.20              
ATOM   4050  HA  HIS A 261      66.385  71.058  54.771  1.00  2.20              
ATOM   4051  CB  HIS A 261      64.417  70.981  55.585  1.00  2.20              
ATOM   4052  HB1 HIS A 261      63.878  70.326  56.260  1.00  2.20              
ATOM   4053  HB2 HIS A 261      64.107  70.724  54.572  1.00  2.20              
ATOM   4054  CG  HIS A 261      63.979  72.393  55.889  1.00  2.20              
ATOM   4055  ND1 HIS A 261      63.630  73.357  54.946  1.00  2.20              
ATOM   4056  CE1 HIS A 261      63.391  74.479  55.640  1.00  2.20              
ATOM   4057  HE1 HIS A 261      63.118  75.427  55.195  1.00  2.20              
ATOM   4058  NE2 HIS A 261      63.532  74.260  56.958  1.00  2.20              
ATOM   4059  HE2 HIS A 261      63.439  74.963  57.679  1.00  2.20              
ATOM   4060  CD2 HIS A 261      63.903  72.947  57.135  1.00  2.20              
ATOM   4061  HD2 HIS A 261      64.164  72.456  58.063  1.00  2.20              
ATOM   4062  C   HIS A 261      66.576  71.625  56.787  1.00  2.20              
ATOM   4063  O   HIS A 261      67.030  72.731  56.500  1.00  2.20              
ATOM   4064  N   GLY A 262      66.658  71.157  58.033  1.00  2.14              
ATOM   4065  H   GLY A 262      66.367  70.198  58.201  1.00  2.14              
ATOM   4066  CA  GLY A 262      67.308  71.895  59.119  1.00  2.14              
ATOM   4067  HA1 GLY A 262      67.067  71.407  60.064  1.00  2.14              
ATOM   4068  HA2 GLY A 262      66.931  72.917  59.148  1.00  2.14              
ATOM   4069  C   GLY A 262      68.826  71.931  58.985  1.00  2.14              
ATOM   4070  O   GLY A 262      69.428  72.968  59.274  1.00  2.14              
ATOM   4071  N   HIS A 263      69.439  70.854  58.477  1.00  2.29              
ATOM   4072  H   HIS A 263      68.873  70.035  58.268  1.00  2.29              
ATOM   4073  CA  HIS A 263      70.840  70.863  58.041  1.00  2.29              
ATOM   4074  HA  HIS A 263      71.459  71.133  58.892  1.00  2.29              
ATOM   4075  CB  HIS A 263      71.289  69.462  57.562  1.00  2.29              
ATOM   4076  HB1 HIS A 263      70.563  69.074  56.852  1.00  2.29              
ATOM   4077  HB2 HIS A 263      71.284  68.796  58.424  1.00  2.29              
ATOM   4078  CG  HIS A 263      72.653  69.376  56.893  1.00  2.29              
ATOM   4079  ND1 HIS A 263      73.780  68.680  57.360  1.00  2.29              
ATOM   4080  CE1 HIS A 263      74.743  68.878  56.446  1.00  2.29              
ATOM   4081  HE1 HIS A 263      75.760  68.523  56.540  1.00  2.29              
ATOM   4082  NE2 HIS A 263      74.278  69.614  55.422  1.00  2.29              
ATOM   4083  HE2 HIS A 263      74.805  69.956  54.629  1.00  2.29              
ATOM   4084  CD2 HIS A 263      72.968  69.923  55.682  1.00  2.29              
ATOM   4085  HD2 HIS A 263      72.307  70.499  55.048  1.00  2.29              
ATOM   4086  C   HIS A 263      71.086  71.959  56.997  1.00  2.29              
ATOM   4087  O   HIS A 263      71.977  72.803  57.184  1.00  2.29              
ATOM   4088  N   PHE A 264      70.237  72.004  55.961  1.00  2.37              
ATOM   4089  H   PHE A 264      69.514  71.291  55.896  1.00  2.37              
ATOM   4090  CA  PHE A 264      70.347  72.994  54.885  1.00  2.37              
ATOM   4091  HA  PHE A 264      71.321  72.886  54.412  1.00  2.37              
ATOM   4092  CB  PHE A 264      69.228  72.845  53.824  1.00  2.37              
ATOM   4093  HB1 PHE A 264      69.244  73.761  53.230  1.00  2.37              
ATOM   4094  HB2 PHE A 264      68.265  72.831  54.328  1.00  2.37              
ATOM   4095  CG  PHE A 264      69.220  71.696  52.827  1.00  2.37              
ATOM   4096  CD1 PHE A 264      69.659  70.401  53.159  1.00  2.37              
ATOM   4097  HD1 PHE A 264      70.095  70.194  54.121  1.00  2.37              
ATOM   4098  CE1 PHE A 264      69.476  69.337  52.260  1.00  2.37              
ATOM   4099  HE1 PHE A 264      69.751  68.336  52.557  1.00  2.37              
ATOM   4100  CZ  PHE A 264      68.903  69.568  50.999  1.00  2.37              
ATOM   4101  HZ  PHE A 264      68.782  68.752  50.303  1.00  2.37              
ATOM   4102  CE2 PHE A 264      68.480  70.861  50.649  1.00  2.37              
ATOM   4103  HE2 PHE A 264      68.025  71.043  49.684  1.00  2.37              
ATOM   4104  CD2 PHE A 264      68.633  71.916  51.563  1.00  2.37              
ATOM   4105  HD2 PHE A 264      68.278  72.900  51.293  1.00  2.37              
ATOM   4106  C   PHE A 264      70.245  74.413  55.419  1.00  2.37              
ATOM   4107  O   PHE A 264      71.097  75.250  55.129  1.00  2.37              
ATOM   4108  N   LEU A 265      69.225  74.708  56.232  1.00  2.26              
ATOM   4109  H   LEU A 265      68.512  74.001  56.398  1.00  2.26              
ATOM   4110  CA  LEU A 265      69.103  76.021  56.865  1.00  2.26              
ATOM   4111  HA  LEU A 265      69.014  76.786  56.100  1.00  2.26              
ATOM   4112  CB  LEU A 265      67.878  76.083  57.803  1.00  2.26              
ATOM   4113  HB1 LEU A 265      67.978  77.009  58.369  1.00  2.26              
ATOM   4114  HB2 LEU A 265      67.947  75.265  58.522  1.00  2.26              
ATOM   4115  CG  LEU A 265      66.460  76.074  57.208  1.00  2.26              
ATOM   4116  HG  LEU A 265      66.191  75.061  56.928  1.00  2.26              
ATOM   4117  CD1 LEU A 265      65.492  76.568  58.292  1.00  2.26              
ATOM   4118 1HD1 LEU A 265      64.483  76.647  57.890  1.00  2.26              
ATOM   4119 2HD1 LEU A 265      65.493  75.866  59.126  1.00  2.26              
ATOM   4120 3HD1 LEU A 265      65.790  77.553  58.656  1.00  2.26              
ATOM   4121  CD2 LEU A 265      66.281  76.970  55.988  1.00  2.26              
ATOM   4122 1HD2 LEU A 265      65.239  76.977  55.676  1.00  2.26              
ATOM   4123 2HD2 LEU A 265      66.604  77.985  56.220  1.00  2.26              
ATOM   4124 3HD2 LEU A 265      66.877  76.567  55.172  1.00  2.26              
ATOM   4125  C   LEU A 265      70.312  76.374  57.726  1.00  2.26              
ATOM   4126  O   LEU A 265      70.689  77.536  57.833  1.00  2.26              
ATOM   4127  N   SER A 266      70.936  75.382  58.346  1.00  2.22              
ATOM   4128  H   SER A 266      70.607  74.432  58.213  1.00  2.22              
ATOM   4129  CA  SER A 266      72.097  75.606  59.199  1.00  2.22              
ATOM   4130  HA  SER A 266      72.011  76.576  59.686  1.00  2.22              
ATOM   4131  CB  SER A 266      72.135  74.541  60.297  1.00  2.22              
ATOM   4132  HB1 SER A 266      72.897  74.801  61.031  1.00  2.22              
ATOM   4133  HB2 SER A 266      72.362  73.565  59.865  1.00  2.22              
ATOM   4134  OG  SER A 266      70.875  74.495  60.934  1.00  2.22              
ATOM   4135  HG  SER A 266      70.269  74.020  60.330  1.00  2.22              
ATOM   4136  C   SER A 266      73.394  75.616  58.407  1.00  2.22              
ATOM   4137  O   SER A 266      74.454  75.675  59.028  1.00  2.22              
ATOM   4138  N   ASN A 267      73.342  75.570  57.068  1.00  2.43              
ATOM   4139  H   ASN A 267      72.453  75.389  56.611  1.00  2.43              
ATOM   4140  CA  ASN A 267      74.521  75.673  56.203  1.00  2.43              
ATOM   4141  HA  ASN A 267      74.182  75.588  55.173  1.00  2.43              
ATOM   4142  CB  ASN A 267      75.121  77.105  56.397  1.00  2.43              
ATOM   4143  HB1 ASN A 267      75.397  77.237  57.439  1.00  2.43              
ATOM   4144  HB2 ASN A 267      74.346  77.838  56.181  1.00  2.43              
ATOM   4145  CG  ASN A 267      76.347  77.490  55.578  1.00  2.43              
ATOM   4146  OD1 ASN A 267      76.531  77.133  54.428  1.00  2.43              
ATOM   4147  ND2 ASN A 267      77.282  78.224  56.154  1.00  2.43              
ATOM   4148 1HD2 ASN A 267      77.166  78.569  57.101  1.00  2.43              
ATOM   4149 2HD2 ASN A 267      77.971  78.685  55.572  1.00  2.43              
ATOM   4150  C   ASN A 267      75.492  74.490  56.431  1.00  2.43              
ATOM   4151  O   ASN A 267      76.715  74.608  56.288  1.00  2.43              
ATOM   4152  N   GLY A 268      74.940  73.368  56.913  1.00  2.37              
ATOM   4153  H   GLY A 268      73.924  73.325  56.905  1.00  2.37              
ATOM   4154  CA  GLY A 268      75.654  72.161  57.319  1.00  2.37              
ATOM   4155  HA1 GLY A 268      76.445  71.949  56.604  1.00  2.37              
ATOM   4156  HA2 GLY A 268      74.937  71.345  57.295  1.00  2.37              
ATOM   4157  C   GLY A 268      76.271  72.146  58.718  1.00  2.37              
ATOM   4158  O   GLY A 268      76.997  71.209  59.058  1.00  2.37              
ATOM   4159  N   ARG A 269      76.015  73.171  59.534  1.00  2.09              
ATOM   4160  H   ARG A 269      75.477  73.948  59.162  1.00  2.09              
ATOM   4161  CA  ARG A 269      76.460  73.267  60.935  1.00  2.09              
ATOM   4162  HA  ARG A 269      77.536  73.090  60.994  1.00  2.09              
ATOM   4163  CB  ARG A 269      76.169  74.714  61.380  1.00  2.09              
ATOM   4164  HB1 ARG A 269      75.098  74.830  61.549  1.00  2.09              
ATOM   4165  HB2 ARG A 269      76.462  75.373  60.561  1.00  2.09              
ATOM   4166  CG  ARG A 269      76.918  75.207  62.623  1.00  2.09              
ATOM   4167  HG1 ARG A 269      77.989  75.204  62.418  1.00  2.09              
ATOM   4168  HG2 ARG A 269      76.723  74.524  63.448  1.00  2.09              
ATOM   4169  CD  ARG A 269      76.473  76.622  63.054  1.00  2.09              
ATOM   4170  HD1 ARG A 269      77.175  77.001  63.800  1.00  2.09              
ATOM   4171  HD2 ARG A 269      75.502  76.527  63.543  1.00  2.09              
ATOM   4172  NE  ARG A 269      76.327  77.600  61.944  1.00  2.09              
ATOM   4173  HE  ARG A 269      75.378  77.844  61.700  1.00  2.09              
ATOM   4174  CZ  ARG A 269      77.279  78.166  61.217  1.00  2.09              
ATOM   4175  NH1 ARG A 269      78.538  77.918  61.409  1.00  2.09              
ATOM   4176 1HH1 ARG A 269      78.823  77.322  62.159  1.00  2.09              
ATOM   4177 2HH1 ARG A 269      79.219  78.449  60.851  1.00  2.09              
ATOM   4178  NH2 ARG A 269      77.006  79.007  60.260  1.00  2.09              
ATOM   4179 1HH2 ARG A 269      76.077  79.342  60.084  1.00  2.09              
ATOM   4180 2HH2 ARG A 269      77.780  79.382  59.705  1.00  2.09              
ATOM   4181  C   ARG A 269      75.777  72.255  61.846  1.00  2.09              
ATOM   4182  O   ARG A 269      76.424  71.652  62.698  1.00  2.09              
ATOM   4183  N   PHE A 270      74.505  71.962  61.582  1.00  1.98              
ATOM   4184  H   PHE A 270      74.059  72.408  60.797  1.00  1.98              
ATOM   4185  CA  PHE A 270      73.736  70.965  62.322  1.00  1.98              
ATOM   4186  HA  PHE A 270      74.357  70.546  63.111  1.00  1.98              
ATOM   4187  CB  PHE A 270      72.537  71.637  63.010  1.00  1.98              
ATOM   4188  HB1 PHE A 270      72.105  70.913  63.696  1.00  1.98              
ATOM   4189  HB2 PHE A 270      71.790  71.866  62.248  1.00  1.98              
ATOM   4190  CG  PHE A 270      72.835  72.915  63.797  1.00  1.98              
ATOM   4191  CD1 PHE A 270      74.057  73.100  64.479  1.00  1.98              
ATOM   4192  HD1 PHE A 270      74.793  72.312  64.519  1.00  1.98              
ATOM   4193  CE1 PHE A 270      74.325  74.299  65.163  1.00  1.98              
ATOM   4194  HE1 PHE A 270      75.267  74.419  65.684  1.00  1.98              
ATOM   4195  CZ  PHE A 270      73.363  75.323  65.190  1.00  1.98              
ATOM   4196  HZ  PHE A 270      73.565  76.239  65.725  1.00  1.98              
ATOM   4197  CE2 PHE A 270      72.132  75.140  64.538  1.00  1.98              
ATOM   4198  HE2 PHE A 270      71.387  75.923  64.565  1.00  1.98              
ATOM   4199  CD2 PHE A 270      71.867  73.938  63.854  1.00  1.98              
ATOM   4200  HD2 PHE A 270      70.913  73.802  63.365  1.00  1.98              
ATOM   4201  C   PHE A 270      73.372  69.817  61.397  1.00  1.98              
ATOM   4202  O   PHE A 270      73.072  70.070  60.235  1.00  1.98              
ATOM   4203  N   LYS A 271      73.498  68.563  61.854  1.00  1.97              
ATOM   4204  H   LYS A 271      73.695  68.433  62.846  1.00  1.97              
ATOM   4205  CA  LYS A 271      73.635  67.407  60.943  1.00  1.97              
ATOM   4206  HA  LYS A 271      73.584  67.755  59.909  1.00  1.97              
ATOM   4207  CB  LYS A 271      74.999  66.700  61.110  1.00  1.97              
ATOM   4208  HB1 LYS A 271      74.940  65.742  60.590  1.00  1.97              
ATOM   4209  HB2 LYS A 271      75.166  66.475  62.165  1.00  1.97              
ATOM   4210  CG  LYS A 271      76.232  67.427  60.538  1.00  1.97              
ATOM   4211  HG1 LYS A 271      76.049  67.716  59.502  1.00  1.97              
ATOM   4212  HG2 LYS A 271      77.064  66.721  60.555  1.00  1.97              
ATOM   4213  CD  LYS A 271      76.629  68.659  61.356  1.00  1.97              
ATOM   4214  HD1 LYS A 271      76.453  68.438  62.408  1.00  1.97              
ATOM   4215  HD2 LYS A 271      75.995  69.493  61.068  1.00  1.97              
ATOM   4216  CE  LYS A 271      78.092  69.076  61.161  1.00  1.97              
ATOM   4217  HE1 LYS A 271      78.179  69.666  60.245  1.00  1.97              
ATOM   4218  HE2 LYS A 271      78.719  68.186  61.068  1.00  1.97              
ATOM   4219  NZ  LYS A 271      78.536  69.862  62.329  1.00  1.97              
ATOM   4220  HZ1 LYS A 271      79.445  70.311  62.260  1.00  1.97              
ATOM   4221  HZ2 LYS A 271      77.918  70.647  62.527  1.00  1.97              
ATOM   4222  HZ3 LYS A 271      78.543  69.281  63.163  1.00  1.97              
ATOM   4223  C   LYS A 271      72.496  66.407  61.108  1.00  1.97              
ATOM   4224  O   LYS A 271      72.519  65.603  62.034  1.00  1.97              
ATOM   4225  N   ASN A 272      71.555  66.365  60.160  1.00  2.01              
ATOM   4226  H   ASN A 272      71.490  67.108  59.479  1.00  2.01              
ATOM   4227  CA  ASN A 272      70.804  65.142  59.886  1.00  2.01              
ATOM   4228  HA  ASN A 272      70.235  64.943  60.788  1.00  2.01              
ATOM   4229  CB  ASN A 272      69.783  65.326  58.762  1.00  2.01              
ATOM   4230  HB1 ASN A 272      69.207  66.221  58.951  1.00  2.01              
ATOM   4231  HB2 ASN A 272      69.102  64.474  58.745  1.00  2.01              
ATOM   4232  CG  ASN A 272      70.394  65.519  57.412  1.00  2.01              
ATOM   4233  OD1 ASN A 272      71.219  66.395  57.221  1.00  2.01              
ATOM   4234  ND2 ASN A 272      70.033  64.713  56.448  1.00  2.01              
ATOM   4235 1HD2 ASN A 272      69.390  63.945  56.624  1.00  2.01              
ATOM   4236 2HD2 ASN A 272      70.079  65.126  55.516  1.00  2.01              
ATOM   4237  C   ASN A 272      71.656  63.885  59.714  1.00  2.01              
ATOM   4238  O   ASN A 272      72.494  63.765  58.809  1.00  2.01              
ATOM   4239  N   ALA A 273      71.397  62.973  60.647  1.00  1.92              
ATOM   4240  H   ALA A 273      70.701  63.210  61.334  1.00  1.92              
ATOM   4241  CA  ALA A 273      71.911  61.625  60.729  1.00  1.92              
ATOM   4242  HA  ALA A 273      72.950  61.623  60.395  1.00  1.92              
ATOM   4243  CB  ALA A 273      71.884  61.232  62.220  1.00  1.92              
ATOM   4244  HB1 ALA A 273      72.385  60.276  62.372  1.00  1.92              
ATOM   4245  HB2 ALA A 273      72.408  61.985  62.812  1.00  1.92              
ATOM   4246  HB3 ALA A 273      70.853  61.156  62.570  1.00  1.92              
ATOM   4247  C   ALA A 273      71.141  60.642  59.835  1.00  1.92              
ATOM   4248  O   ALA A 273      70.381  61.034  58.953  1.00  1.92              
ATOM   4249  N   ASP A 274      71.387  59.354  60.054  1.00  2.16              
ATOM   4250  H   ASP A 274      72.016  59.109  60.802  1.00  2.16              
ATOM   4251  CA  ASP A 274      70.981  58.269  59.171  1.00  2.16              
ATOM   4252  HA  ASP A 274      70.095  58.561  58.618  1.00  2.16              
ATOM   4253  CB  ASP A 274      72.132  58.084  58.160  1.00  2.16              
ATOM   4254  HB1 ASP A 274      73.029  57.760  58.692  1.00  2.16              
ATOM   4255  HB2 ASP A 274      72.361  59.053  57.710  1.00  2.16              
ATOM   4256  CG  ASP A 274      71.843  57.105  57.023  1.00  2.16              
ATOM   4257  OD1 ASP A 274      71.273  57.528  55.986  1.00  2.16              
ATOM   4258  OD2 ASP A 274      72.251  55.930  57.171  1.00  2.16              
ATOM   4259  C   ASP A 274      70.673  57.030  60.031  1.00  2.16              
ATOM   4260  O   ASP A 274      71.574  56.372  60.568  1.00  2.16              
ATOM   4261  N   HIS A 275      69.385  56.811  60.300  1.00  2.00              
ATOM   4262  H   HIS A 275      68.699  57.275  59.710  1.00  2.00              
ATOM   4263  CA  HIS A 275      68.873  56.033  61.431  1.00  2.00              
ATOM   4264  HA  HIS A 275      69.681  55.398  61.789  1.00  2.00              
ATOM   4265  CB  HIS A 275      68.485  56.966  62.598  1.00  2.00              
ATOM   4266  HB1 HIS A 275      69.341  57.603  62.826  1.00  2.00              
ATOM   4267  HB2 HIS A 275      68.312  56.345  63.477  1.00  2.00              
ATOM   4268  CG  HIS A 275      67.271  57.864  62.454  1.00  2.00              
ATOM   4269  ND1 HIS A 275      66.573  58.387  63.546  1.00  2.00              
ATOM   4270  CE1 HIS A 275      65.619  59.181  63.028  1.00  2.00              
ATOM   4271  HE1 HIS A 275      64.901  59.752  63.606  1.00  2.00              
ATOM   4272  NE2 HIS A 275      65.666  59.160  61.686  1.00  2.00              
ATOM   4273  HE2 HIS A 275      65.013  59.651  61.064  1.00  2.00              
ATOM   4274  CD2 HIS A 275      66.707  58.341  61.303  1.00  2.00              
ATOM   4275  HD2 HIS A 275      67.005  58.117  60.289  1.00  2.00              
ATOM   4276  C   HIS A 275      67.750  55.093  61.014  1.00  2.00              
ATOM   4277  O   HIS A 275      66.994  55.373  60.088  1.00  2.00              
ATOM   4278  N   GLN A 276      67.668  53.952  61.696  1.00  1.69              
ATOM   4279  H   GLN A 276      68.290  53.822  62.488  1.00  1.69              
ATOM   4280  CA  GLN A 276      66.722  52.890  61.374  1.00  1.69              
ATOM   4281  HA  GLN A 276      65.878  53.346  60.851  1.00  1.69              
ATOM   4282  CB  GLN A 276      67.325  51.873  60.400  1.00  1.69              
ATOM   4283  HB1 GLN A 276      67.420  52.390  59.456  1.00  1.69              
ATOM   4284  HB2 GLN A 276      66.627  51.056  60.255  1.00  1.69              
ATOM   4285  CG  GLN A 276      68.675  51.239  60.725  1.00  1.69              
ATOM   4286  HG1 GLN A 276      68.542  50.412  61.424  1.00  1.69              
ATOM   4287  HG2 GLN A 276      69.348  51.974  61.165  1.00  1.69              
ATOM   4288  CD  GLN A 276      69.294  50.736  59.428  1.00  1.69              
ATOM   4289  OE1 GLN A 276      70.357  51.174  59.029  1.00  1.69              
ATOM   4290  NE2 GLN A 276      68.660  49.848  58.682  1.00  1.69              
ATOM   4291 1HE2 GLN A 276      67.806  49.433  59.008  1.00  1.69              
ATOM   4292 2HE2 GLN A 276      69.134  49.516  57.853  1.00  1.69              
ATOM   4293  C   GLN A 276      66.128  52.234  62.608  1.00  1.69              
ATOM   4294  O   GLN A 276      66.707  52.264  63.698  1.00  1.69              
ATOM   4295  N   ALA A 277      64.978  51.590  62.402  1.00  1.61              
ATOM   4296  H   ALA A 277      64.611  51.547  61.455  1.00  1.61              
ATOM   4297  CA  ALA A 277      64.401  50.734  63.417  1.00  1.61              
ATOM   4298  HA  ALA A 277      64.885  50.933  64.374  1.00  1.61              
ATOM   4299  CB  ALA A 277      62.909  51.002  63.624  1.00  1.61              
ATOM   4300  HB1 ALA A 277      62.591  50.483  64.528  1.00  1.61              
ATOM   4301  HB2 ALA A 277      62.730  52.073  63.725  1.00  1.61              
ATOM   4302  HB3 ALA A 277      62.331  50.597  62.797  1.00  1.61              
ATOM   4303  C   ALA A 277      64.645  49.269  63.063  1.00  1.61              
ATOM   4304  O   ALA A 277      64.284  48.784  61.989  1.00  1.61              
ATOM   4305  N   VAL A 278      65.221  48.558  64.011  1.00  1.75              
ATOM   4306  H   VAL A 278      65.551  49.068  64.825  1.00  1.75              
ATOM   4307  CA  VAL A 278      65.267  47.099  64.060  1.00  1.75              
ATOM   4308  HA  VAL A 278      65.517  46.702  63.075  1.00  1.75              
ATOM   4309  CB  VAL A 278      66.427  46.751  65.035  1.00  1.75              
ATOM   4310  HB  VAL A 278      66.322  47.356  65.936  1.00  1.75              
ATOM   4311  CG1 VAL A 278      66.584  45.300  65.492  1.00  1.75              
ATOM   4312 1HG1 VAL A 278      65.775  45.043  66.173  1.00  1.75              
ATOM   4313 2HG1 VAL A 278      66.591  44.624  64.636  1.00  1.75              
ATOM   4314 3HG1 VAL A 278      67.516  45.180  66.045  1.00  1.75              
ATOM   4315  CG2 VAL A 278      67.758  47.112  64.361  1.00  1.75              
ATOM   4316 1HG2 VAL A 278      68.580  47.004  65.071  1.00  1.75              
ATOM   4317 2HG2 VAL A 278      67.935  46.452  63.511  1.00  1.75              
ATOM   4318 3HG2 VAL A 278      67.742  48.139  64.004  1.00  1.75              
ATOM   4319  C   VAL A 278      63.902  46.529  64.459  1.00  1.75              
ATOM   4320  O   VAL A 278      62.981  47.271  64.804  1.00  1.75              
ATOM   4321  N   VAL A 279      63.787  45.204  64.404  1.00  2.05              
ATOM   4322  H   VAL A 279      64.600  44.681  64.104  1.00  2.05              
ATOM   4323  CA  VAL A 279      62.746  44.379  65.033  1.00  2.05              
ATOM   4324  HA  VAL A 279      62.241  44.970  65.798  1.00  2.05              
ATOM   4325  CB  VAL A 279      61.682  43.883  64.029  1.00  2.05              
ATOM   4326  HB  VAL A 279      61.107  43.083  64.498  1.00  2.05              
ATOM   4327  CG1 VAL A 279      60.707  45.013  63.725  1.00  2.05              
ATOM   4328 1HG1 VAL A 279      59.924  44.667  63.051  1.00  2.05              
ATOM   4329 2HG1 VAL A 279      60.251  45.341  64.656  1.00  2.05              
ATOM   4330 3HG1 VAL A 279      61.233  45.844  63.269  1.00  2.05              
ATOM   4331  CG2 VAL A 279      62.266  43.339  62.724  1.00  2.05              
ATOM   4332 1HG2 VAL A 279      61.464  42.920  62.116  1.00  2.05              
ATOM   4333 2HG2 VAL A 279      62.755  44.130  62.159  1.00  2.05              
ATOM   4334 3HG2 VAL A 279      62.988  42.552  62.943  1.00  2.05              
ATOM   4335  C   VAL A 279      63.394  43.203  65.755  1.00  2.05              
ATOM   4336  O   VAL A 279      64.561  42.905  65.526  1.00  2.05              
ATOM   4337  N   ASN A 280      62.666  42.525  66.641  1.00  2.18              
ATOM   4338  H   ASN A 280      61.694  42.767  66.780  1.00  2.18              
ATOM   4339  CA  ASN A 280      63.184  41.340  67.324  1.00  2.18              
ATOM   4340  HA  ASN A 280      64.012  40.935  66.740  1.00  2.18              
ATOM   4341  CB  ASN A 280      63.757  41.730  68.697  1.00  2.18              
ATOM   4342  HB1 ASN A 280      64.357  42.635  68.611  1.00  2.18              
ATOM   4343  HB2 ASN A 280      64.413  40.931  69.041  1.00  2.18              
ATOM   4344  CG  ASN A 280      62.684  41.914  69.745  1.00  2.18              
ATOM   4345  OD1 ASN A 280      62.151  40.946  70.251  1.00  2.18              
ATOM   4346  ND2 ASN A 280      62.323  43.119  70.097  1.00  2.18              
ATOM   4347 1HD2 ASN A 280      62.712  43.928  69.653  1.00  2.18              
ATOM   4348 2HD2 ASN A 280      61.580  43.187  70.788  1.00  2.18              
ATOM   4349  C   ASN A 280      62.110  40.228  67.371  1.00  2.18              
ATOM   4350  O   ASN A 280      60.911  40.494  67.335  1.00  2.18              
ATOM   4351  N   SER A 281      62.535  38.970  67.436  1.00  2.36              
ATOM   4352  H   SER A 281      63.525  38.787  67.369  1.00  2.36              
ATOM   4353  CA  SER A 281      61.694  37.789  67.613  1.00  2.36              
ATOM   4354  HA  SER A 281      60.912  37.819  66.862  1.00  2.36              
ATOM   4355  CB  SER A 281      62.559  36.548  67.345  1.00  2.36              
ATOM   4356  HB1 SER A 281      62.882  36.543  66.304  1.00  2.36              
ATOM   4357  HB2 SER A 281      61.986  35.639  67.530  1.00  2.36              
ATOM   4358  OG  SER A 281      63.711  36.572  68.170  1.00  2.36              
ATOM   4359  HG  SER A 281      64.237  35.788  67.973  1.00  2.36              
ATOM   4360  C   SER A 281      60.932  37.583  68.922  1.00  2.36              
ATOM   4361  O   SER A 281      60.134  36.645  68.994  1.00  2.36              
ATOM   4362  N   ASN A 282      61.101  38.417  69.947  1.00  2.36              
ATOM   4363  H   ASN A 282      61.698  39.230  69.824  1.00  2.36              
ATOM   4364  CA  ASN A 282      60.508  38.187  71.269  1.00  2.36              
ATOM   4365  HA  ASN A 282      60.030  37.209  71.253  1.00  2.36              
ATOM   4366  CB  ASN A 282      61.619  38.039  72.333  1.00  2.36              
ATOM   4367  HB1 ASN A 282      62.342  37.300  71.989  1.00  2.36              
ATOM   4368  HB2 ASN A 282      61.174  37.655  73.251  1.00  2.36              
ATOM   4369  CG  ASN A 282      62.352  39.319  72.705  1.00  2.36              
ATOM   4370  OD1 ASN A 282      61.777  40.255  73.227  1.00  2.36              
ATOM   4371  ND2 ASN A 282      63.642  39.402  72.479  1.00  2.36              
ATOM   4372 1HD2 ASN A 282      64.148  38.643  72.063  1.00  2.36              
ATOM   4373 2HD2 ASN A 282      64.081  40.264  72.753  1.00  2.36              
ATOM   4374  C   ASN A 282      59.372  39.154  71.639  1.00  2.36              
ATOM   4375  O   ASN A 282      58.349  38.683  72.144  1.00  2.36              
ATOM   4376  N   SER A 283      59.462  40.432  71.282  1.00  2.09              
ATOM   4377  H   SER A 283      60.312  40.739  70.817  1.00  2.09              
ATOM   4378  CA  SER A 283      58.572  41.500  71.762  1.00  2.09              
ATOM   4379  HA  SER A 283      57.683  41.066  72.220  1.00  2.09              
ATOM   4380  CB  SER A 283      59.295  42.327  72.841  1.00  2.09              
ATOM   4381  HB1 SER A 283      59.276  41.772  73.780  1.00  2.09              
ATOM   4382  HB2 SER A 283      58.771  43.273  72.993  1.00  2.09              
ATOM   4383  OG  SER A 283      60.647  42.584  72.501  1.00  2.09              
ATOM   4384  HG  SER A 283      61.158  41.787  72.755  1.00  2.09              
ATOM   4385  C   SER A 283      58.107  42.419  70.634  1.00  2.09              
ATOM   4386  O   SER A 283      58.784  42.592  69.621  1.00  2.09              
ATOM   4387  N   SER A 284      56.931  43.020  70.816  1.00  1.94              
ATOM   4388  H   SER A 284      56.425  42.884  71.679  1.00  1.94              
ATOM   4389  CA  SER A 284      56.464  44.115  69.965  1.00  1.94              
ATOM   4390  HA  SER A 284      56.792  43.947  68.942  1.00  1.94              
ATOM   4391  CB  SER A 284      54.936  44.185  69.997  1.00  1.94              
ATOM   4392  HB1 SER A 284      54.516  43.299  69.520  1.00  1.94              
ATOM   4393  HB2 SER A 284      54.615  45.069  69.446  1.00  1.94              
ATOM   4394  OG  SER A 284      54.480  44.263  71.337  1.00  1.94              
ATOM   4395  HG  SER A 284      54.939  45.011  71.753  1.00  1.94              
ATOM   4396  C   SER A 284      57.000  45.453  70.467  1.00  1.94              
ATOM   4397  O   SER A 284      56.914  45.723  71.666  1.00  1.94              
ATOM   4398  N   ARG A 285      57.434  46.323  69.555  1.00  1.43              
ATOM   4399  H   ARG A 285      57.362  46.030  68.584  1.00  1.43              
ATOM   4400  CA  ARG A 285      57.702  47.739  69.848  1.00  1.43              
ATOM   4401  HA  ARG A 285      57.827  47.856  70.930  1.00  1.43              
ATOM   4402  CB  ARG A 285      59.029  48.178  69.182  1.00  1.43              
ATOM   4403  HB1 ARG A 285      58.935  48.136  68.101  1.00  1.43              
ATOM   4404  HB2 ARG A 285      59.804  47.470  69.482  1.00  1.43              
ATOM   4405  CG  ARG A 285      59.491  49.591  69.584  1.00  1.43              
ATOM   4406  HG1 ARG A 285      59.482  49.648  70.673  1.00  1.43              
ATOM   4407  HG2 ARG A 285      58.801  50.342  69.200  1.00  1.43              
ATOM   4408  CD  ARG A 285      60.914  49.932  69.105  1.00  1.43              
ATOM   4409  HD1 ARG A 285      61.532  49.032  69.135  1.00  1.43              
ATOM   4410  HD2 ARG A 285      61.330  50.630  69.826  1.00  1.43              
ATOM   4411  NE  ARG A 285      60.961  50.542  67.754  1.00  1.43              
ATOM   4412  HE  ARG A 285      60.600  49.978  66.999  1.00  1.43              
ATOM   4413  CZ  ARG A 285      61.473  51.727  67.450  1.00  1.43              
ATOM   4414  NH1 ARG A 285      62.044  52.530  68.299  1.00  1.43              
ATOM   4415 1HH1 ARG A 285      62.081  52.293  69.289  1.00  1.43              
ATOM   4416 2HH1 ARG A 285      62.397  53.418  68.008  1.00  1.43              
ATOM   4417  NH2 ARG A 285      61.421  52.183  66.237  1.00  1.43              
ATOM   4418 1HH2 ARG A 285      60.920  51.660  65.533  1.00  1.43              
ATOM   4419 2HH2 ARG A 285      61.738  53.110  66.020  1.00  1.43              
ATOM   4420  C   ARG A 285      56.503  48.604  69.451  1.00  1.43              
ATOM   4421  O   ARG A 285      55.787  48.275  68.504  1.00  1.43              
ATOM   4422  N   LEU A 286      56.350  49.754  70.102  1.00  1.29              
ATOM   4423  H   LEU A 286      56.930  49.939  70.910  1.00  1.29              
ATOM   4424  CA  LEU A 286      55.541  50.857  69.586  1.00  1.29              
ATOM   4425  HA  LEU A 286      55.337  50.696  68.528  1.00  1.29              
ATOM   4426  CB  LEU A 286      54.198  50.977  70.335  1.00  1.29              
ATOM   4427  HB1 LEU A 286      53.778  51.950  70.075  1.00  1.29              
ATOM   4428  HB2 LEU A 286      54.371  50.983  71.409  1.00  1.29              
ATOM   4429  CG  LEU A 286      53.141  49.911  70.002  1.00  1.29              
ATOM   4430  HG  LEU A 286      53.253  49.625  68.959  1.00  1.29              
ATOM   4431  CD1 LEU A 286      53.249  48.673  70.903  1.00  1.29              
ATOM   4432 1HD1 LEU A 286      52.468  47.957  70.651  1.00  1.29              
ATOM   4433 2HD1 LEU A 286      54.213  48.192  70.775  1.00  1.29              
ATOM   4434 3HD1 LEU A 286      53.138  48.963  71.949  1.00  1.29              
ATOM   4435  CD2 LEU A 286      51.740  50.500  70.185  1.00  1.29              
ATOM   4436 1HD2 LEU A 286      50.988  49.744  69.964  1.00  1.29              
ATOM   4437 2HD2 LEU A 286      51.612  50.858  71.209  1.00  1.29              
ATOM   4438 3HD2 LEU A 286      51.599  51.334  69.497  1.00  1.29              
ATOM   4439  C   LEU A 286      56.311  52.181  69.724  1.00  1.29              
ATOM   4440  O   LEU A 286      57.051  52.421  70.685  1.00  1.29              
ATOM   4441  N   SER A 287      56.090  53.076  68.762  1.00  1.18              
ATOM   4442  H   SER A 287      55.523  52.793  67.968  1.00  1.18              
ATOM   4443  CA  SER A 287      56.586  54.449  68.814  1.00  1.18              
ATOM   4444  HA  SER A 287      56.627  54.761  69.859  1.00  1.18              
ATOM   4445  CB  SER A 287      58.013  54.531  68.241  1.00  1.18              
ATOM   4446  HB1 SER A 287      58.651  53.796  68.733  1.00  1.18              
ATOM   4447  HB2 SER A 287      58.417  55.523  68.441  1.00  1.18              
ATOM   4448  OG  SER A 287      58.029  54.318  66.835  1.00  1.18              
ATOM   4449  HG  SER A 287      57.212  54.713  66.486  1.00  1.18              
ATOM   4450  C   SER A 287      55.725  55.447  68.070  1.00  1.18              
ATOM   4451  O   SER A 287      55.217  55.135  66.996  1.00  1.18              
ATOM   4452  N   ILE A 288      55.688  56.684  68.552  1.00  1.14              
ATOM   4453  H   ILE A 288      56.256  56.900  69.367  1.00  1.14              
ATOM   4454  CA  ILE A 288      54.996  57.801  67.908  1.00  1.14              
ATOM   4455  HA  ILE A 288      54.506  57.462  66.995  1.00  1.14              
ATOM   4456  CB  ILE A 288      53.922  58.407  68.849  1.00  1.14              
ATOM   4457  HB  ILE A 288      54.433  58.954  69.642  1.00  1.14              
ATOM   4458  CG2 ILE A 288      53.077  59.421  68.063  1.00  1.14              
ATOM   4459 1HG2 ILE A 288      52.256  59.778  68.684  1.00  1.14              
ATOM   4460 2HG2 ILE A 288      53.690  60.278  67.777  1.00  1.14              
ATOM   4461 3HG2 ILE A 288      52.668  58.963  67.162  1.00  1.14              
ATOM   4462  CG1 ILE A 288      53.010  57.384  69.564  1.00  1.14              
ATOM   4463 1HG1 ILE A 288      52.342  57.923  70.238  1.00  1.14              
ATOM   4464 2HG1 ILE A 288      53.620  56.726  70.181  1.00  1.14              
ATOM   4465  CD1 ILE A 288      52.159  56.512  68.643  1.00  1.14              
ATOM   4466  HD1 ILE A 288      51.577  55.819  69.249  1.00  1.14              
ATOM   4467  HD2 ILE A 288      51.474  57.131  68.065  1.00  1.14              
ATOM   4468  HD3 ILE A 288      52.798  55.935  67.978  1.00  1.14              
ATOM   4469  C   ILE A 288      56.032  58.852  67.558  1.00  1.14              
ATOM   4470  O   ILE A 288      56.714  59.361  68.449  1.00  1.14              
ATOM   4471  N   ALA A 289      56.124  59.190  66.275  1.00  1.17              
ATOM   4472  H   ALA A 289      55.499  58.761  65.601  1.00  1.17              
ATOM   4473  CA  ALA A 289      57.020  60.240  65.808  1.00  1.17              
ATOM   4474  HA  ALA A 289      57.614  60.614  66.644  1.00  1.17              
ATOM   4475  CB  ALA A 289      58.014  59.650  64.805  1.00  1.17              
ATOM   4476  HB1 ALA A 289      58.733  60.414  64.509  1.00  1.17              
ATOM   4477  HB2 ALA A 289      58.545  58.816  65.261  1.00  1.17              
ATOM   4478  HB3 ALA A 289      57.493  59.298  63.923  1.00  1.17              
ATOM   4479  C   ALA A 289      56.231  61.425  65.255  1.00  1.17              
ATOM   4480  O   ALA A 289      55.364  61.264  64.394  1.00  1.17              
ATOM   4481  N   THR A 290      56.581  62.612  65.740  1.00  1.25              
ATOM   4482  H   THR A 290      57.287  62.645  66.471  1.00  1.25              
ATOM   4483  CA  THR A 290      55.973  63.885  65.374  1.00  1.25              
ATOM   4484  HA  THR A 290      55.159  63.682  64.685  1.00  1.25              
ATOM   4485  CB  THR A 290      55.358  64.619  66.565  1.00  1.25              
ATOM   4486  HB  THR A 290      56.142  64.994  67.224  1.00  1.25              
ATOM   4487  CG2 THR A 290      54.487  65.776  66.060  1.00  1.25              
ATOM   4488 1HG2 THR A 290      54.158  66.403  66.882  1.00  1.25              
ATOM   4489 2HG2 THR A 290      55.055  66.410  65.382  1.00  1.25              
ATOM   4490 3HG2 THR A 290      53.614  65.382  65.538  1.00  1.25              
ATOM   4491  OG1 THR A 290      54.522  63.734  67.278  1.00  1.25              
ATOM   4492  HG1 THR A 290      54.339  64.139  68.131  1.00  1.25              
ATOM   4493  C   THR A 290      56.992  64.769  64.687  1.00  1.25              
ATOM   4494  O   THR A 290      57.968  65.230  65.278  1.00  1.25              
ATOM   4495  N   PHE A 291      56.739  65.009  63.410  1.00  1.40              
ATOM   4496  H   PHE A 291      55.859  64.667  63.038  1.00  1.40              
ATOM   4497  CA  PHE A 291      57.606  65.748  62.518  1.00  1.40              
ATOM   4498  HA  PHE A 291      58.622  65.773  62.915  1.00  1.40              
ATOM   4499  CB  PHE A 291      57.647  65.036  61.155  1.00  1.40              
ATOM   4500  HB1 PHE A 291      58.083  65.719  60.425  1.00  1.40              
ATOM   4501  HB2 PHE A 291      56.628  64.836  60.836  1.00  1.40              
ATOM   4502  CG  PHE A 291      58.408  63.728  61.091  1.00  1.40              
ATOM   4503  CD1 PHE A 291      57.838  62.539  61.590  1.00  1.40              
ATOM   4504  HD1 PHE A 291      56.865  62.552  62.061  1.00  1.40              
ATOM   4505  CE1 PHE A 291      58.540  61.326  61.485  1.00  1.40              
ATOM   4506  HE1 PHE A 291      58.122  60.419  61.893  1.00  1.40              
ATOM   4507  CZ  PHE A 291      59.794  61.288  60.852  1.00  1.40              
ATOM   4508  HZ  PHE A 291      60.346  60.360  60.773  1.00  1.40              
ATOM   4509  CE2 PHE A 291      60.352  62.466  60.337  1.00  1.40              
ATOM   4510  HE2 PHE A 291      61.326  62.432  59.873  1.00  1.40              
ATOM   4511  CD2 PHE A 291      59.672  63.687  60.471  1.00  1.40              
ATOM   4512  HD2 PHE A 291      60.134  64.593  60.108  1.00  1.40              
ATOM   4513  C   PHE A 291      57.124  67.174  62.335  1.00  1.40              
ATOM   4514  O   PHE A 291      56.094  67.382  61.687  1.00  1.40              
ATOM   4515  N   GLN A 292      57.904  68.142  62.830  1.00  1.52              
ATOM   4516  H   GLN A 292      58.701  67.877  63.406  1.00  1.52              
ATOM   4517  CA  GLN A 292      57.832  69.520  62.352  1.00  1.52              
ATOM   4518  HA  GLN A 292      56.776  69.755  62.205  1.00  1.52              
ATOM   4519  CB  GLN A 292      58.357  70.537  63.369  1.00  1.52              
ATOM   4520  HB1 GLN A 292      58.102  71.531  62.995  1.00  1.52              
ATOM   4521  HB2 GLN A 292      59.446  70.474  63.397  1.00  1.52              
ATOM   4522  CG  GLN A 292      57.845  70.435  64.817  1.00  1.52              
ATOM   4523  HG1 GLN A 292      58.023  71.412  65.253  1.00  1.52              
ATOM   4524  HG2 GLN A 292      58.446  69.693  65.346  1.00  1.52              
ATOM   4525  CD  GLN A 292      56.367  70.118  65.068  1.00  1.52              
ATOM   4526  OE1 GLN A 292      56.012  69.114  65.670  1.00  1.52              
ATOM   4527  NE2 GLN A 292      55.428  70.976  64.722  1.00  1.52              
ATOM   4528 1HE2 GLN A 292      55.645  71.862  64.290  1.00  1.52              
ATOM   4529 2HE2 GLN A 292      54.473  70.743  64.943  1.00  1.52              
ATOM   4530  C   GLN A 292      58.531  69.682  60.986  1.00  1.52              
ATOM   4531  O   GLN A 292      59.602  69.121  60.684  1.00  1.52              
ATOM   4532  N   ASN A 293      57.908  70.490  60.136  1.00  2.07              
ATOM   4533  H   ASN A 293      57.029  70.906  60.443  1.00  2.07              
ATOM   4534  CA  ASN A 293      58.265  70.760  58.751  1.00  2.07              
ATOM   4535  HA  ASN A 293      59.328  70.581  58.595  1.00  2.07              
ATOM   4536  CB  ASN A 293      57.402  69.818  57.846  1.00  2.07              
ATOM   4537  HB1 ASN A 293      57.266  70.283  56.871  1.00  2.07              
ATOM   4538  HB2 ASN A 293      56.410  69.741  58.287  1.00  2.07              
ATOM   4539  CG  ASN A 293      57.861  68.386  57.556  1.00  2.07              
ATOM   4540  OD1 ASN A 293      57.461  67.754  56.584  1.00  2.07              
ATOM   4541  ND2 ASN A 293      58.684  67.766  58.364  1.00  2.07              
ATOM   4542 1HD2 ASN A 293      59.003  68.221  59.208  1.00  2.07              
ATOM   4543 2HD2 ASN A 293      58.893  66.808  58.151  1.00  2.07              
ATOM   4544  C   ASN A 293      57.948  72.238  58.407  1.00  2.07              
ATOM   4545  O   ASN A 293      57.216  72.901  59.146  1.00  2.07              
ATOM   4546  N   PRO A 294      58.499  72.775  57.301  1.00  2.22              
ATOM   4547  CD  PRO A 294      59.321  72.087  56.326  1.00  2.22              
ATOM   4548  HD1 PRO A 294      58.769  72.045  55.392  1.00  2.22              
ATOM   4549  HD2 PRO A 294      59.636  71.087  56.616  1.00  2.22              
ATOM   4550  CG  PRO A 294      60.529  72.983  56.163  1.00  2.22              
ATOM   4551  HG1 PRO A 294      61.063  72.783  55.241  1.00  2.22              
ATOM   4552  HG2 PRO A 294      61.173  72.871  57.035  1.00  2.22              
ATOM   4553  CB  PRO A 294      59.888  74.362  56.155  1.00  2.22              
ATOM   4554  HB1 PRO A 294      59.498  74.569  55.157  1.00  2.22              
ATOM   4555  HB2 PRO A 294      60.590  75.140  56.458  1.00  2.22              
ATOM   4556  CA  PRO A 294      58.740  74.218  57.162  1.00  2.22              
ATOM   4557  HA  PRO A 294      59.093  74.587  58.126  1.00  2.22              
ATOM   4558  C   PRO A 294      57.595  75.131  56.734  1.00  2.22              
ATOM   4559  O   PRO A 294      57.783  76.342  56.805  1.00  2.22              
ATOM   4560  N   ALA A 295      56.498  74.543  56.241  1.00  2.36              
ATOM   4561  H   ALA A 295      56.500  73.538  56.289  1.00  2.36              
ATOM   4562  CA  ALA A 295      55.454  75.109  55.365  1.00  2.36              
ATOM   4563  HA  ALA A 295      54.526  74.606  55.639  1.00  2.36              
ATOM   4564  CB  ALA A 295      55.215  76.614  55.584  1.00  2.36              
ATOM   4565  HB1 ALA A 295      54.311  76.939  55.072  1.00  2.36              
ATOM   4566  HB2 ALA A 295      55.092  76.819  56.649  1.00  2.36              
ATOM   4567  HB3 ALA A 295      56.045  77.198  55.193  1.00  2.36              
ATOM   4568  C   ALA A 295      55.786  74.759  53.910  1.00  2.36              
ATOM   4569  O   ALA A 295      56.961  74.572  53.567  1.00  2.36              
ATOM   4570  N   PRO A 296      54.781  74.616  53.035  1.00  2.45              
ATOM   4571  CD  PRO A 296      53.353  74.738  53.305  1.00  2.45              
ATOM   4572  HD1 PRO A 296      53.112  75.661  53.832  1.00  2.45              
ATOM   4573  HD2 PRO A 296      53.018  73.877  53.883  1.00  2.45              
ATOM   4574  CG  PRO A 296      52.672  74.740  51.941  1.00  2.45              
ATOM   4575  HG1 PRO A 296      52.585  75.765  51.577  1.00  2.45              
ATOM   4576  HG2 PRO A 296      51.693  74.262  51.978  1.00  2.45              
ATOM   4577  CB  PRO A 296      53.656  73.962  51.069  1.00  2.45              
ATOM   4578  HB1 PRO A 296      53.558  74.253  50.022  1.00  2.45              
ATOM   4579  HB2 PRO A 296      53.465  72.894  51.184  1.00  2.45              
ATOM   4580  CA  PRO A 296      55.045  74.292  51.643  1.00  2.45              
ATOM   4581  HA  PRO A 296      55.697  73.421  51.574  1.00  2.45              
ATOM   4582  C   PRO A 296      55.701  75.464  50.895  1.00  2.45              
ATOM   4583  O   PRO A 296      56.570  75.270  50.050  1.00  2.45              
ATOM   4584  N   ASP A 297      55.284  76.682  51.204  1.00  2.60              
ATOM   4585  H   ASP A 297      54.577  76.795  51.932  1.00  2.60              
ATOM   4586  CA  ASP A 297      55.691  77.913  50.536  1.00  2.60              
ATOM   4587  HA  ASP A 297      55.804  77.715  49.471  1.00  2.60              
ATOM   4588  CB  ASP A 297      54.557  78.927  50.702  1.00  2.60              
ATOM   4589  HB1 ASP A 297      53.661  78.552  50.203  1.00  2.60              
ATOM   4590  HB2 ASP A 297      54.836  79.872  50.232  1.00  2.60              
ATOM   4591  CG  ASP A 297      54.262  79.135  52.182  1.00  2.60              
ATOM   4592  OD1 ASP A 297      53.619  78.225  52.760  1.00  2.60              
ATOM   4593  OD2 ASP A 297      54.758  80.145  52.718  1.00  2.60              
ATOM   4594  C   ASP A 297      57.027  78.499  51.021  1.00  2.60              
ATOM   4595  O   ASP A 297      57.685  79.234  50.280  1.00  2.60              
ATOM   4596  N   ALA A 298      57.463  78.137  52.228  1.00  2.51              
ATOM   4597  H   ALA A 298      56.866  77.547  52.788  1.00  2.51              
ATOM   4598  CA  ALA A 298      58.721  78.589  52.801  1.00  2.51              
ATOM   4599  HA  ALA A 298      58.651  79.669  52.940  1.00  2.51              
ATOM   4600  CB  ALA A 298      58.891  77.945  54.181  1.00  2.51              
ATOM   4601  HB1 ALA A 298      59.830  78.269  54.629  1.00  2.51              
ATOM   4602  HB2 ALA A 298      58.073  78.251  54.833  1.00  2.51              
ATOM   4603  HB3 ALA A 298      58.892  76.858  54.088  1.00  2.51              
ATOM   4604  C   ALA A 298      59.915  78.286  51.876  1.00  2.51              
ATOM   4605  O   ALA A 298      60.182  77.140  51.481  1.00  2.51              
ATOM   4606  N   THR A 299      60.663  79.341  51.540  1.00  2.19              
ATOM   4607  H   THR A 299      60.406  80.239  51.920  1.00  2.19              
ATOM   4608  CA  THR A 299      61.897  79.230  50.757  1.00  2.19              
ATOM   4609  HA  THR A 299      61.738  78.556  49.923  1.00  2.19              
ATOM   4610  CB  THR A 299      62.322  80.581  50.176  1.00  2.19              
ATOM   4611  HB  THR A 299      62.513  81.288  50.985  1.00  2.19              
ATOM   4612  CG2 THR A 299      63.564  80.469  49.287  1.00  2.19              
ATOM   4613 1HG2 THR A 299      63.765  81.434  48.824  1.00  2.19              
ATOM   4614 2HG2 THR A 299      64.430  80.178  49.881  1.00  2.19              
ATOM   4615 3HG2 THR A 299      63.396  79.727  48.505  1.00  2.19              
ATOM   4616  OG1 THR A 299      61.290  81.083  49.359  1.00  2.19              
ATOM   4617  HG1 THR A 299      60.444  80.769  49.703  1.00  2.19              
ATOM   4618  C   THR A 299      63.014  78.668  51.626  1.00  2.19              
ATOM   4619  O   THR A 299      63.453  79.310  52.581  1.00  2.19              
ATOM   4620  N   VAL A 300      63.498  77.474  51.287  1.00  2.08              
ATOM   4621  H   VAL A 300      63.150  76.988  50.469  1.00  2.08              
ATOM   4622  CA  VAL A 300      64.673  76.896  51.937  1.00  2.08              
ATOM   4623  HA  VAL A 300      64.628  77.135  53.000  1.00  2.08              
ATOM   4624  CB  VAL A 300      64.756  75.356  51.803  1.00  2.08              
ATOM   4625  HB  VAL A 300      65.120  75.083  50.815  1.00  2.08              
ATOM   4626  CG1 VAL A 300      65.745  74.770  52.821  1.00  2.08              
ATOM   4627 1HG1 VAL A 300      65.733  73.681  52.761  1.00  2.08              
ATOM   4628 2HG1 VAL A 300      66.759  75.099  52.605  1.00  2.08              
ATOM   4629 3HG1 VAL A 300      65.472  75.067  53.831  1.00  2.08              
ATOM   4630  CG2 VAL A 300      63.388  74.700  52.010  1.00  2.08              
ATOM   4631 1HG2 VAL A 300      63.495  73.617  52.071  1.00  2.08              
ATOM   4632 2HG2 VAL A 300      62.921  75.075  52.918  1.00  2.08              
ATOM   4633 3HG2 VAL A 300      62.749  74.930  51.162  1.00  2.08              
ATOM   4634  C   VAL A 300      65.945  77.473  51.349  1.00  2.08              
ATOM   4635  O   VAL A 300      66.102  77.621  50.135  1.00  2.08              
ATOM   4636  N   TYR A 301      66.870  77.768  52.250  1.00  2.27              
ATOM   4637  H   TYR A 301      66.641  77.635  53.224  1.00  2.27              
ATOM   4638  CA  TYR A 301      68.214  78.235  51.968  1.00  2.27              
ATOM   4639  HA  TYR A 301      68.657  77.570  51.222  1.00  2.27              
ATOM   4640  CB  TYR A 301      68.182  79.672  51.391  1.00  2.27              
ATOM   4641  HB1 TYR A 301      68.041  79.556  50.316  1.00  2.27              
ATOM   4642  HB2 TYR A 301      69.165  80.127  51.518  1.00  2.27              
ATOM   4643  CG  TYR A 301      67.132  80.681  51.867  1.00  2.27              
ATOM   4644  CD1 TYR A 301      66.542  80.641  53.153  1.00  2.27              
ATOM   4645  HD1 TYR A 301      66.792  79.867  53.862  1.00  2.27              
ATOM   4646  CE1 TYR A 301      65.561  81.583  53.516  1.00  2.27              
ATOM   4647  HE1 TYR A 301      65.059  81.514  54.474  1.00  2.27              
ATOM   4648  CZ  TYR A 301      65.144  82.566  52.598  1.00  2.27              
ATOM   4649  OH  TYR A 301      64.182  83.449  52.960  1.00  2.27              
ATOM   4650  HH  TYR A 301      63.891  84.012  52.240  1.00  2.27              
ATOM   4651  CE2 TYR A 301      65.752  82.639  51.329  1.00  2.27              
ATOM   4652  HE2 TYR A 301      65.430  83.386  50.618  1.00  2.27              
ATOM   4653  CD2 TYR A 301      66.740  81.701  50.973  1.00  2.27              
ATOM   4654  HD2 TYR A 301      67.164  81.730  49.978  1.00  2.27              
ATOM   4655  C   TYR A 301      69.075  78.159  53.214  1.00  2.27              
ATOM   4656  O   TYR A 301      68.528  78.275  54.311  1.00  2.27              
ATOM   4657  N   PRO A 302      70.407  78.103  53.088  1.00  2.50              
ATOM   4658  CD  PRO A 302      71.202  77.927  51.882  1.00  2.50              
ATOM   4659  HD1 PRO A 302      70.792  78.469  51.031  1.00  2.50              
ATOM   4660  HD2 PRO A 302      71.264  76.868  51.646  1.00  2.50              
ATOM   4661  CG  PRO A 302      72.592  78.463  52.223  1.00  2.50              
ATOM   4662  HG1 PRO A 302      72.645  79.518  51.951  1.00  2.50              
ATOM   4663  HG2 PRO A 302      73.376  77.897  51.718  1.00  2.50              
ATOM   4664  CB  PRO A 302      72.687  78.327  53.743  1.00  2.50              
ATOM   4665  HB1 PRO A 302      73.309  79.111  54.177  1.00  2.50              
ATOM   4666  HB2 PRO A 302      73.090  77.352  54.001  1.00  2.50              
ATOM   4667  CA  PRO A 302      71.239  78.399  54.232  1.00  2.50              
ATOM   4668  HA  PRO A 302      71.088  77.650  55.007  1.00  2.50              
ATOM   4669  C   PRO A 302      70.862  79.772  54.796  1.00  2.50              
ATOM   4670  O   PRO A 302      70.484  80.719  54.078  1.00  2.50              
ATOM   4671  N   LEU A 303      70.915  79.864  56.117  1.00  2.45              
ATOM   4672  H   LEU A 303      71.101  79.019  56.648  1.00  2.45              
ATOM   4673  CA  LEU A 303      70.801  81.110  56.838  1.00  2.45              
ATOM   4674  HA  LEU A 303      69.805  81.505  56.654  1.00  2.45              
ATOM   4675  CB  LEU A 303      70.998  80.898  58.359  1.00  2.45              
ATOM   4676  HB1 LEU A 303      71.733  81.614  58.728  1.00  2.45              
ATOM   4677  HB2 LEU A 303      71.428  79.913  58.542  1.00  2.45              
ATOM   4678  CG  LEU A 303      69.732  81.053  59.223  1.00  2.45              
ATOM   4679  HG  LEU A 303      70.019  80.859  60.254  1.00  2.45              
ATOM   4680  CD1 LEU A 303      69.167  82.475  59.170  1.00  2.45              
ATOM   4681 1HD1 LEU A 303      68.359  82.562  59.898  1.00  2.45              
ATOM   4682 2HD1 LEU A 303      69.936  83.198  59.449  1.00  2.45              
ATOM   4683 3HD1 LEU A 303      68.768  82.709  58.187  1.00  2.45              
ATOM   4684  CD2 LEU A 303      68.634  80.058  58.845  1.00  2.45              
ATOM   4685 1HD2 LEU A 303      68.354  80.154  57.797  1.00  2.45              
ATOM   4686 2HD2 LEU A 303      69.000  79.048  59.026  1.00  2.45              
ATOM   4687 3HD2 LEU A 303      67.754  80.226  59.465  1.00  2.45              
ATOM   4688  C   LEU A 303      71.807  82.106  56.273  1.00  2.45              
ATOM   4689  O   LEU A 303      72.880  81.764  55.772  1.00  2.45              
ATOM   4690  N   LYS A 304      71.446  83.383  56.340  1.00  2.65              
ATOM   4691  H   LYS A 304      70.593  83.633  56.823  1.00  2.65              
ATOM   4692  CA  LYS A 304      72.294  84.439  55.778  1.00  2.65              
ATOM   4693  HA  LYS A 304      72.731  84.077  54.847  1.00  2.65              
ATOM   4694  CB  LYS A 304      71.433  85.676  55.450  1.00  2.65              
ATOM   4695  HB1 LYS A 304      72.020  86.360  54.833  1.00  2.65              
ATOM   4696  HB2 LYS A 304      71.185  86.194  56.378  1.00  2.65              
ATOM   4697  CG  LYS A 304      70.113  85.341  54.715  1.00  2.65              
ATOM   4698  HG1 LYS A 304      69.611  86.276  54.460  1.00  2.65              
ATOM   4699  HG2 LYS A 304      69.458  84.812  55.409  1.00  2.65              
ATOM   4700  CD  LYS A 304      70.280  84.505  53.426  1.00  2.65              
ATOM   4701  HD1 LYS A 304      71.003  83.703  53.566  1.00  2.65              
ATOM   4702  HD2 LYS A 304      70.657  85.160  52.639  1.00  2.65              
ATOM   4703  CE  LYS A 304      68.956  83.876  52.967  1.00  2.65              
ATOM   4704  HE1 LYS A 304      69.083  83.503  51.946  1.00  2.65              
ATOM   4705  HE2 LYS A 304      68.183  84.649  52.949  1.00  2.65              
ATOM   4706  NZ  LYS A 304      68.548  82.751  53.846  1.00  2.65              
ATOM   4707  HZ1 LYS A 304      68.440  83.061  54.800  1.00  2.65              
ATOM   4708  HZ2 LYS A 304      67.658  82.360  53.549  1.00  2.65              
ATOM   4709  HZ3 LYS A 304      69.238  81.995  53.820  1.00  2.65              
ATOM   4710  C   LYS A 304      73.506  84.754  56.670  1.00  2.65              
ATOM   4711  O   LYS A 304      74.435  85.411  56.210  1.00  2.65              
ATOM   4712  N   VAL A 305      73.547  84.151  57.866  1.00  2.94              
ATOM   4713  H   VAL A 305      72.696  83.696  58.148  1.00  2.94              
ATOM   4714  CA  VAL A 305      74.753  83.745  58.615  1.00  2.94              
ATOM   4715  HA  VAL A 305      75.451  84.584  58.618  1.00  2.94              
ATOM   4716  CB  VAL A 305      74.422  83.407  60.090  1.00  2.94              
ATOM   4717  HB  VAL A 305      73.854  82.477  60.132  1.00  2.94              
ATOM   4718  CG1 VAL A 305      75.692  83.258  60.939  1.00  2.94              
ATOM   4719 1HG1 VAL A 305      75.420  83.027  61.970  1.00  2.94              
ATOM   4720 2HG1 VAL A 305      76.316  82.446  60.570  1.00  2.94              
ATOM   4721 3HG1 VAL A 305      76.267  84.185  60.924  1.00  2.94              
ATOM   4722  CG2 VAL A 305      73.574  84.506  60.748  1.00  2.94              
ATOM   4723 1HG2 VAL A 305      73.441  84.291  61.810  1.00  2.94              
ATOM   4724 2HG2 VAL A 305      74.065  85.475  60.651  1.00  2.94              
ATOM   4725 3HG2 VAL A 305      72.581  84.557  60.303  1.00  2.94              
ATOM   4726  C   VAL A 305      75.445  82.574  57.896  1.00  2.94              
ATOM   4727  O   VAL A 305      75.553  81.447  58.384  1.00  2.94              
ATOM   4728  N   ARG A 306      75.879  82.880  56.674  1.00  3.93              
ATOM   4729  H   ARG A 306      75.678  83.829  56.378  1.00  3.93              
ATOM   4730  CA  ARG A 306      76.909  82.188  55.906  1.00  3.93              
ATOM   4731  HA  ARG A 306      77.085  81.207  56.353  1.00  3.93              
ATOM   4732  CB  ARG A 306      76.474  81.997  54.436  1.00  3.93              
ATOM   4733  HB1 ARG A 306      75.686  81.241  54.447  1.00  3.93              
ATOM   4734  HB2 ARG A 306      77.306  81.571  53.874  1.00  3.93              
ATOM   4735  CG  ARG A 306      75.910  83.233  53.688  1.00  3.93              
ATOM   4736  HG1 ARG A 306      75.618  84.010  54.390  1.00  3.93              
ATOM   4737  HG2 ARG A 306      74.998  82.912  53.184  1.00  3.93              
ATOM   4738  CD  ARG A 306      76.812  83.867  52.612  1.00  3.93              
ATOM   4739  HD1 ARG A 306      76.208  84.584  52.052  1.00  3.93              
ATOM   4740  HD2 ARG A 306      77.140  83.107  51.908  1.00  3.93              
ATOM   4741  NE  ARG A 306      77.962  84.594  53.180  1.00  3.93              
ATOM   4742  HE  ARG A 306      77.743  85.357  53.804  1.00  3.93              
ATOM   4743  CZ  ARG A 306      79.231  84.237  53.160  1.00  3.93              
ATOM   4744  NH1 ARG A 306      79.647  83.174  52.537  1.00  3.93              
ATOM   4745 1HH1 ARG A 306      78.985  82.644  52.011  1.00  3.93              
ATOM   4746 2HH1 ARG A 306      80.483  82.737  52.920  1.00  3.93              
ATOM   4747  NH2 ARG A 306      80.122  84.925  53.810  1.00  3.93              
ATOM   4748 1HH2 ARG A 306      79.821  85.635  54.457  1.00  3.93              
ATOM   4749 2HH2 ARG A 306      81.075  84.604  53.813  1.00  3.93              
ATOM   4750  C   ARG A 306      78.183  82.993  56.061  1.00  3.93              
ATOM   4751  O   ARG A 306      78.162  84.225  55.978  1.00  3.93              
ATOM   4752  N   GLU A 307      79.291  82.304  56.264  1.00  3.53              
ATOM   4753  H   GLU A 307      79.203  81.297  56.383  1.00  3.53              
ATOM   4754  CA  GLU A 307      80.539  82.932  56.687  1.00  3.53              
ATOM   4755  HA  GLU A 307      80.376  83.993  56.879  1.00  3.53              
ATOM   4756  CB  GLU A 307      81.017  82.327  58.026  1.00  3.53              
ATOM   4757  HB1 GLU A 307      81.658  83.071  58.486  1.00  3.53              
ATOM   4758  HB2 GLU A 307      81.614  81.441  57.836  1.00  3.53              
ATOM   4759  CG  GLU A 307      79.945  81.977  59.072  1.00  3.53              
ATOM   4760  HG1 GLU A 307      79.106  82.673  58.993  1.00  3.53              
ATOM   4761  HG2 GLU A 307      80.383  82.114  60.063  1.00  3.53              
ATOM   4762  CD  GLU A 307      79.451  80.528  58.958  1.00  3.53              
ATOM   4763  OE1 GLU A 307      78.579  80.237  58.109  1.00  3.53              
ATOM   4764  OE2 GLU A 307      79.839  79.669  59.777  1.00  3.53              
ATOM   4765  C   GLU A 307      81.597  82.829  55.578  1.00  3.53              
ATOM   4766  O   GLU A 307      81.346  82.248  54.515  1.00  3.53              
ATOM   4767  N   GLY A 308      82.772  83.430  55.759  1.00  4.14              
ATOM   4768  H   GLY A 308      82.992  83.826  56.677  1.00  4.14              
ATOM   4769  CA  GLY A 308      83.918  83.105  54.897  1.00  4.14              
ATOM   4770  HA1 GLY A 308      84.696  83.856  55.041  1.00  4.14              
ATOM   4771  HA2 GLY A 308      83.631  83.084  53.846  1.00  4.14              
ATOM   4772  C   GLY A 308      84.496  81.742  55.290  1.00  4.14              
ATOM   4773  O   GLY A 308      84.751  80.880  54.454  1.00  4.14              
ATOM   4774  N   GLU A 309      84.539  81.546  56.603  1.00  3.49              
ATOM   4775  H   GLU A 309      84.307  82.364  57.160  1.00  3.49              
ATOM   4776  CA  GLU A 309      84.857  80.360  57.387  1.00  3.49              
ATOM   4777  HA  GLU A 309      85.893  80.074  57.206  1.00  3.49              
ATOM   4778  CB  GLU A 309      84.690  80.734  58.878  1.00  3.49              
ATOM   4779  HB1 GLU A 309      84.958  79.853  59.463  1.00  3.49              
ATOM   4780  HB2 GLU A 309      83.641  80.947  59.087  1.00  3.49              
ATOM   4781  CG  GLU A 309      85.553  81.912  59.397  1.00  3.49              
ATOM   4782  HG1 GLU A 309      86.586  81.733  59.089  1.00  3.49              
ATOM   4783  HG2 GLU A 309      85.533  81.870  60.488  1.00  3.49              
ATOM   4784  CD  GLU A 309      85.133  83.343  58.973  1.00  3.49              
ATOM   4785  OE1 GLU A 309      84.039  83.524  58.378  1.00  3.49              
ATOM   4786  OE2 GLU A 309      85.944  84.264  59.194  1.00  3.49              
ATOM   4787  C   GLU A 309      83.972  79.154  57.043  1.00  3.49              
ATOM   4788  O   GLU A 309      84.429  78.011  57.039  1.00  3.49              
ATOM   4789  N   LYS A 310      82.707  79.419  56.691  1.00  2.74              
ATOM   4790  H   LYS A 310      82.426  80.387  56.741  1.00  2.74              
ATOM   4791  CA  LYS A 310      81.761  78.444  56.146  1.00  2.74              
ATOM   4792  HA  LYS A 310      82.386  77.692  55.670  1.00  2.74              
ATOM   4793  CB  LYS A 310      80.947  77.727  57.248  1.00  2.74              
ATOM   4794  HB1 LYS A 310      79.878  77.802  57.061  1.00  2.74              
ATOM   4795  HB2 LYS A 310      81.138  78.216  58.202  1.00  2.74              
ATOM   4796  CG  LYS A 310      81.325  76.242  57.413  1.00  2.74              
ATOM   4797  HG1 LYS A 310      80.737  75.828  58.233  1.00  2.74              
ATOM   4798  HG2 LYS A 310      82.370  76.208  57.724  1.00  2.74              
ATOM   4799  CD  LYS A 310      81.175  75.314  56.187  1.00  2.74              
ATOM   4800  HD1 LYS A 310      81.729  74.403  56.420  1.00  2.74              
ATOM   4801  HD2 LYS A 310      81.647  75.745  55.305  1.00  2.74              
ATOM   4802  CE  LYS A 310      79.743  74.877  55.847  1.00  2.74              
ATOM   4803  HE1 LYS A 310      79.239  74.553  56.763  1.00  2.74              
ATOM   4804  HE2 LYS A 310      79.797  74.014  55.179  1.00  2.74              
ATOM   4805  NZ  LYS A 310      78.940  75.933  55.196  1.00  2.74              
ATOM   4806  HZ1 LYS A 310      77.999  75.591  54.988  1.00  2.74              
ATOM   4807  HZ2 LYS A 310      78.771  76.711  55.821  1.00  2.74              
ATOM   4808  HZ3 LYS A 310      79.325  76.283  54.320  1.00  2.74              
ATOM   4809  C   LYS A 310      80.925  79.041  55.017  1.00  2.74              
ATOM   4810  O   LYS A 310      79.800  79.502  55.216  1.00  2.74              
ATOM   4811  N   ALA A 311      81.474  79.001  53.803  1.00  2.85              
ATOM   4812  H   ALA A 311      82.431  78.690  53.719  1.00  2.85              
ATOM   4813  CA  ALA A 311      80.745  79.351  52.586  1.00  2.85              
ATOM   4814  HA  ALA A 311      80.439  80.393  52.679  1.00  2.85              
ATOM   4815  CB  ALA A 311      81.709  79.236  51.398  1.00  2.85              
ATOM   4816  HB1 ALA A 311      81.220  79.583  50.487  1.00  2.85              
ATOM   4817  HB2 ALA A 311      82.596  79.847  51.576  1.00  2.85              
ATOM   4818  HB3 ALA A 311      82.011  78.196  51.261  1.00  2.85              
ATOM   4819  C   ALA A 311      79.477  78.505  52.372  1.00  2.85              
ATOM   4820  O   ALA A 311      79.391  77.385  52.878  1.00  2.85              
ATOM   4821  N   ILE A 312      78.514  79.049  51.616  1.00  2.86              
ATOM   4822  H   ILE A 312      78.700  79.930  51.173  1.00  2.86              
ATOM   4823  CA  ILE A 312      77.214  78.416  51.346  1.00  2.86              
ATOM   4824  HA  ILE A 312      76.702  78.314  52.301  1.00  2.86              
ATOM   4825  CB  ILE A 312      76.299  79.278  50.440  1.00  2.86              
ATOM   4826  HB  ILE A 312      75.468  78.646  50.119  1.00  2.86              
ATOM   4827  CG2 ILE A 312      75.705  80.416  51.283  1.00  2.86              
ATOM   4828 1HG2 ILE A 312      74.963  80.972  50.711  1.00  2.86              
ATOM   4829 2HG2 ILE A 312      75.209  80.003  52.163  1.00  2.86              
ATOM   4830 3HG2 ILE A 312      76.499  81.081  51.604  1.00  2.86              
ATOM   4831  CG1 ILE A 312      77.000  79.835  49.176  1.00  2.86              
ATOM   4832 1HG1 ILE A 312      77.500  79.023  48.651  1.00  2.86              
ATOM   4833 2HG1 ILE A 312      77.759  80.564  49.461  1.00  2.86              
ATOM   4834  CD1 ILE A 312      76.038  80.495  48.179  1.00  2.86              
ATOM   4835  HD1 ILE A 312      75.628  81.416  48.593  1.00  2.86              
ATOM   4836  HD2 ILE A 312      76.580  80.738  47.264  1.00  2.86              
ATOM   4837  HD3 ILE A 312      75.226  79.809  47.937  1.00  2.86              
ATOM   4838  C   ILE A 312      77.348  76.987  50.793  1.00  2.86              
ATOM   4839  O   ILE A 312      77.789  76.778  49.664  1.00  2.86              
ATOM   4840  N   LEU A 313      76.991  75.996  51.607  1.00  2.77              
ATOM   4841  H   LEU A 313      76.545  76.222  52.491  1.00  2.77              
ATOM   4842  CA  LEU A 313      77.172  74.582  51.276  1.00  2.77              
ATOM   4843  HA  LEU A 313      78.148  74.453  50.809  1.00  2.77              
ATOM   4844  CB  LEU A 313      77.147  73.817  52.623  1.00  2.77              
ATOM   4845  HB1 LEU A 313      76.238  74.088  53.155  1.00  2.77              
ATOM   4846  HB2 LEU A 313      77.979  74.170  53.231  1.00  2.77              
ATOM   4847  CG  LEU A 313      77.213  72.280  52.555  1.00  2.77              
ATOM   4848  HG  LEU A 313      76.444  71.898  51.887  1.00  2.77              
ATOM   4849  CD1 LEU A 313      78.594  71.829  52.076  1.00  2.77              
ATOM   4850 1HD1 LEU A 313      78.651  70.742  52.078  1.00  2.77              
ATOM   4851 2HD1 LEU A 313      78.773  72.197  51.068  1.00  2.77              
ATOM   4852 3HD1 LEU A 313      79.367  72.223  52.736  1.00  2.77              
ATOM   4853  CD2 LEU A 313      76.997  71.648  53.930  1.00  2.77              
ATOM   4854 1HD2 LEU A 313      77.060  70.564  53.856  1.00  2.77              
ATOM   4855 2HD2 LEU A 313      77.741  72.017  54.634  1.00  2.77              
ATOM   4856 3HD2 LEU A 313      76.003  71.928  54.283  1.00  2.77              
ATOM   4857  C   LEU A 313      76.121  74.068  50.297  1.00  2.77              
ATOM   4858  O   LEU A 313      76.438  73.165  49.523  1.00  2.77              
ATOM   4859  N   GLU A 314      74.921  74.641  50.336  1.00  2.81              
ATOM   4860  H   GLU A 314      74.759  75.305  51.093  1.00  2.81              
ATOM   4861  CA  GLU A 314      73.719  74.115  49.704  1.00  2.81              
ATOM   4862  HA  GLU A 314      74.045  73.450  48.902  1.00  2.81              
ATOM   4863  CB  GLU A 314      72.925  73.227  50.678  1.00  2.81              
ATOM   4864  HB1 GLU A 314      73.557  72.395  50.994  1.00  2.81              
ATOM   4865  HB2 GLU A 314      72.080  72.800  50.141  1.00  2.81              
ATOM   4866  CG  GLU A 314      72.382  73.942  51.914  1.00  2.81              
ATOM   4867  HG1 GLU A 314      71.659  73.276  52.377  1.00  2.81              
ATOM   4868  HG2 GLU A 314      71.849  74.842  51.612  1.00  2.81              
ATOM   4869  CD  GLU A 314      73.497  74.272  52.913  1.00  2.81              
ATOM   4870  OE1 GLU A 314      73.872  73.363  53.691  1.00  2.81              
ATOM   4871  OE2 GLU A 314      74.050  75.396  52.833  1.00  2.81              
ATOM   4872  C   GLU A 314      72.845  75.165  49.012  1.00  2.81              
ATOM   4873  O   GLU A 314      72.977  76.379  49.222  1.00  2.81              
ATOM   4874  N   GLU A 315      72.036  74.632  48.090  1.00  2.92              
ATOM   4875  H   GLU A 315      72.067  73.626  48.005  1.00  2.92              
ATOM   4876  CA  GLU A 315      71.121  75.271  47.139  1.00  2.92              
ATOM   4877  HA  GLU A 315      71.684  75.716  46.322  1.00  2.92              
ATOM   4878  CB  GLU A 315      70.229  74.127  46.550  1.00  2.92              
ATOM   4879  HB1 GLU A 315      70.872  73.303  46.240  1.00  2.92              
ATOM   4880  HB2 GLU A 315      69.722  74.497  45.659  1.00  2.92              
ATOM   4881  CG  GLU A 315      69.142  73.582  47.520  1.00  2.92              
ATOM   4882  HG1 GLU A 315      68.457  74.392  47.775  1.00  2.92              
ATOM   4883  HG2 GLU A 315      69.610  73.275  48.454  1.00  2.92              
ATOM   4884  CD  GLU A 315      68.283  72.417  46.977  1.00  2.92              
ATOM   4885  OE1 GLU A 315      68.803  71.407  46.460  1.00  2.92              
ATOM   4886  OE2 GLU A 315      67.039  72.470  47.092  1.00  2.92              
ATOM   4887  C   GLU A 315      70.171  76.312  47.780  1.00  2.92              
ATOM   4888  O   GLU A 315      70.209  76.575  48.986  1.00  2.92              
ATOM   4889  N   PRO A 316      69.237  76.877  46.995  1.00  3.22              
ATOM   4890  CD  PRO A 316      69.551  77.487  45.712  1.00  3.22              
ATOM   4891  HD1 PRO A 316      68.884  77.088  44.945  1.00  3.22              
ATOM   4892  HD2 PRO A 316      70.581  77.313  45.409  1.00  3.22              
ATOM   4893  CG  PRO A 316      69.277  78.990  45.919  1.00  3.22              
ATOM   4894  HG1 PRO A 316      68.583  79.347  45.157  1.00  3.22              
ATOM   4895  HG2 PRO A 316      70.183  79.586  45.874  1.00  3.22              
ATOM   4896  CB  PRO A 316      68.647  79.085  47.325  1.00  3.22              
ATOM   4897  HB1 PRO A 316      67.840  79.818  47.367  1.00  3.22              
ATOM   4898  HB2 PRO A 316      69.412  79.331  48.062  1.00  3.22              
ATOM   4899  CA  PRO A 316      68.152  77.653  47.567  1.00  3.22              
ATOM   4900  HA  PRO A 316      68.028  77.466  48.632  1.00  3.22              
ATOM   4901  C   PRO A 316      66.798  77.436  46.854  1.00  3.22              
ATOM   4902  O   PRO A 316      66.483  78.153  45.901  1.00  3.22              
ATOM   4903  N   ILE A 317      65.968  76.482  47.290  1.00  3.73              
ATOM   4904  H   ILE A 317      66.186  75.982  48.142  1.00  3.73              
ATOM   4905  CA  ILE A 317      64.630  76.304  46.680  1.00  3.73              
ATOM   4906  HA  ILE A 317      64.364  77.252  46.215  1.00  3.73              
ATOM   4907  CB  ILE A 317      64.555  75.261  45.519  1.00  3.73              
ATOM   4908  HB  ILE A 317      63.819  75.673  44.826  1.00  3.73              
ATOM   4909  CG2 ILE A 317      65.873  75.145  44.725  1.00  3.73              
ATOM   4910 1HG2 ILE A 317      65.739  74.533  43.836  1.00  3.73              
ATOM   4911 2HG2 ILE A 317      66.197  76.131  44.393  1.00  3.73              
ATOM   4912 3HG2 ILE A 317      66.648  74.695  45.348  1.00  3.73              
ATOM   4913  CG1 ILE A 317      64.030  73.851  45.890  1.00  3.73              
ATOM   4914 1HG1 ILE A 317      63.202  73.913  46.588  1.00  3.73              
ATOM   4915 2HG1 ILE A 317      64.816  73.282  46.376  1.00  3.73              
ATOM   4916  CD1 ILE A 317      63.487  73.072  44.681  1.00  3.73              
ATOM   4917  HD1 ILE A 317      64.265  72.905  43.939  1.00  3.73              
ATOM   4918  HD2 ILE A 317      63.113  72.105  45.012  1.00  3.73              
ATOM   4919  HD3 ILE A 317      62.666  73.625  44.223  1.00  3.73              
ATOM   4920  C   ILE A 317      63.525  76.101  47.720  1.00  3.73              
ATOM   4921  O   ILE A 317      63.789  75.779  48.868  1.00  3.73              
ATOM   4922  N   THR A 318      62.261  76.296  47.342  1.00  3.00              
ATOM   4923  H   THR A 318      62.046  76.479  46.372  1.00  3.00              
ATOM   4924  CA  THR A 318      61.111  76.164  48.250  1.00  3.00              
ATOM   4925  HA  THR A 318      61.324  76.715  49.159  1.00  3.00              
ATOM   4926  CB  THR A 318      59.842  76.770  47.618  1.00  3.00              
ATOM   4927  HB  THR A 318      58.958  76.389  48.132  1.00  3.00              
ATOM   4928  CG2 THR A 318      59.827  78.293  47.694  1.00  3.00              
ATOM   4929 1HG2 THR A 318      58.939  78.678  47.192  1.00  3.00              
ATOM   4930 2HG2 THR A 318      59.782  78.601  48.736  1.00  3.00              
ATOM   4931 3HG2 THR A 318      60.719  78.710  47.226  1.00  3.00              
ATOM   4932  OG1 THR A 318      59.769  76.437  46.249  1.00  3.00              
ATOM   4933  HG1 THR A 318      58.878  76.637  45.949  1.00  3.00              
ATOM   4934  C   THR A 318      60.794  74.741  48.683  1.00  3.00              
ATOM   4935  O   THR A 318      60.871  73.811  47.885  1.00  3.00              
ATOM   4936  N   PHE A 319      60.384  74.556  49.943  1.00  2.62              
ATOM   4937  H   PHE A 319      60.269  75.362  50.553  1.00  2.62              
ATOM   4938  CA  PHE A 319      60.276  73.216  50.536  1.00  2.62
[truncated: 55,652 more chars]
