# Supplementary material for: Characterization of the Brassica napus Flavonol Synthase Gene Family Reveals Bifunctional Flavonol Synthases
Source: Front Plant Sci. 2021 Oct 13;12:733762. doi: 10.3389/fpls.2021.733762 (PMC8548573; doi:10.3389/fpls.2021.733762)
Supplement: Supplementary File 2 — 3D secondary structure models used in this work. [file Data_Sheet_2.ZIP › Supplementary_File_S2/AthFLS1.pdb]

ATOM      1  N   MET A   1      43.507  40.305  57.483  1.00  2.73              
ATOM      2  CA  MET A   1      44.703  40.681  58.235  1.00  2.73              
ATOM      3  HA  MET A   1      45.290  39.775  58.373  1.00  2.73              
ATOM      4  CB  MET A   1      45.531  41.663  57.392  1.00  2.73              
ATOM      5  HB1 MET A   1      45.022  42.626  57.363  1.00  2.73              
ATOM      6  HB2 MET A   1      45.609  41.283  56.373  1.00  2.73              
ATOM      7  CG  MET A   1      46.951  41.837  57.945  1.00  2.73              
ATOM      8  HG1 MET A   1      47.434  40.860  57.965  1.00  2.73              
ATOM      9  HG2 MET A   1      46.893  42.203  58.967  1.00  2.73              
ATOM     10  SD  MET A   1      48.012  42.970  57.008  1.00  2.73              
ATOM     11  CE  MET A   1      47.236  44.548  57.455  1.00  2.73              
ATOM     12  HE1 MET A   1      47.769  45.364  56.970  1.00  2.73              
ATOM     13  HE2 MET A   1      46.200  44.561  57.119  1.00  2.73              
ATOM     14  HE3 MET A   1      47.271  44.679  58.537  1.00  2.73              
ATOM     15  C   MET A   1      44.385  41.258  59.621  1.00  2.73              
ATOM     16  O   MET A   1      43.563  42.163  59.765  1.00  2.73              
ATOM     17  N   GLU A   2      45.082  40.768  60.654  1.00  2.31              
ATOM     18  H   GLU A   2      45.771  40.054  60.494  1.00  2.31              
ATOM     19  CA  GLU A   2      45.023  41.391  61.978  1.00  2.31              
ATOM     20  HA  GLU A   2      43.998  41.745  62.105  1.00  2.31              
ATOM     21  CB  GLU A   2      45.299  40.384  63.109  1.00  2.31              
ATOM     22  HB1 GLU A   2      46.323  40.510  63.465  1.00  2.31              
ATOM     23  HB2 GLU A   2      45.183  39.360  62.747  1.00  2.31              
ATOM     24  CG  GLU A   2      44.296  40.614  64.254  1.00  2.31              
ATOM     25  HG1 GLU A   2      43.364  40.094  64.021  1.00  2.31              
ATOM     26  HG2 GLU A   2      44.059  41.678  64.331  1.00  2.31              
ATOM     27  CD  GLU A   2      44.847  40.156  65.604  1.00  2.31              
ATOM     28  OE1 GLU A   2      45.578  40.976  66.205  1.00  2.31              
ATOM     29  OE2 GLU A   2      44.521  39.024  66.024  1.00  2.31              
ATOM     30  C   GLU A   2      45.925  42.623  62.076  1.00  2.31              
ATOM     31  O   GLU A   2      46.870  42.816  61.309  1.00  2.31              
ATOM     32  N   VAL A   3      45.607  43.483  63.041  1.00  2.69              
ATOM     33  H   VAL A   3      44.912  43.193  63.715  1.00  2.69              
ATOM     34  CA  VAL A   3      46.064  44.872  63.078  1.00  2.69              
ATOM     35  HA  VAL A   3      46.938  44.967  62.433  1.00  2.69              
ATOM     36  CB  VAL A   3      44.994  45.846  62.527  1.00  2.69              
ATOM     37  HB  VAL A   3      44.192  45.959  63.258  1.00  2.69              
ATOM     38  CG1 VAL A   3      45.607  47.227  62.244  1.00  2.69              
ATOM     39 1HG1 VAL A   3      44.835  47.911  61.893  1.00  2.69              
ATOM     40 2HG1 VAL A   3      46.043  47.639  63.153  1.00  2.69              
ATOM     41 3HG1 VAL A   3      46.384  47.141  61.484  1.00  2.69              
ATOM     42  CG2 VAL A   3      44.358  45.369  61.210  1.00  2.69              
ATOM     43 1HG2 VAL A   3      43.703  46.140  60.804  1.00  2.69              
ATOM     44 2HG2 VAL A   3      45.136  45.141  60.480  1.00  2.69              
ATOM     45 3HG2 VAL A   3      43.759  44.474  61.380  1.00  2.69              
ATOM     46  C   VAL A   3      46.533  45.209  64.486  1.00  2.69              
ATOM     47  O   VAL A   3      45.923  45.981  65.226  1.00  2.69              
ATOM     48  N   GLU A   4      47.615  44.543  64.872  1.00  2.14              
ATOM     49  H   GLU A   4      47.985  43.846  64.241  1.00  2.14              
ATOM     50  CA  GLU A   4      48.323  44.753  66.130  1.00  2.14              
ATOM     51  HA  GLU A   4      47.638  44.502  66.941  1.00  2.14              
ATOM     52  CB  GLU A   4      49.526  43.783  66.218  1.00  2.14              
ATOM     53  HB1 GLU A   4      49.167  42.766  66.054  1.00  2.14              
ATOM     54  HB2 GLU A   4      49.938  43.831  67.227  1.00  2.14              
ATOM     55  CG  GLU A   4      50.657  44.082  65.216  1.00  2.14              
ATOM     56  HG1 GLU A   4      51.082  45.063  65.436  1.00  2.14              
ATOM     57  HG2 GLU A   4      50.244  44.119  64.205  1.00  2.14              
ATOM     58  CD  GLU A   4      51.780  43.034  65.263  1.00  2.14              
ATOM     59  OE1 GLU A   4      51.736  42.060  64.481  1.00  2.14              
ATOM     60  OE2 GLU A   4      52.765  43.218  66.016  1.00  2.14              
ATOM     61  C   GLU A   4      48.785  46.209  66.313  1.00  2.14              
ATOM     62  O   GLU A   4      49.078  46.949  65.365  1.00  2.14              
ATOM     63  N   ARG A   5      48.905  46.590  67.581  1.00  1.84              
ATOM     64  H   ARG A   5      48.714  45.896  68.291  1.00  1.84              
ATOM     65  CA  ARG A   5      49.448  47.861  68.054  1.00  1.84              
ATOM     66  HA  ARG A   5      49.943  48.403  67.253  1.00  1.84              
ATOM     67  CB  ARG A   5      48.338  48.734  68.646  1.00  1.84              
ATOM     68  HB1 ARG A   5      48.789  49.553  69.210  1.00  1.84              
ATOM     69  HB2 ARG A   5      47.774  48.123  69.344  1.00  1.84              
ATOM     70  CG  ARG A   5      47.389  49.337  67.599  1.00  1.84              
ATOM     71  HG1 ARG A   5      47.620  48.969  66.600  1.00  1.84              
ATOM     72  HG2 ARG A   5      47.529  50.419  67.595  1.00  1.84              
ATOM     73  CD  ARG A   5      45.921  49.034  67.928  1.00  1.84              
ATOM     74  HD1 ARG A   5      45.297  49.731  67.367  1.00  1.84              
ATOM     75  HD2 ARG A   5      45.741  49.207  68.991  1.00  1.84              
ATOM     76  NE  ARG A   5      45.539  47.664  67.538  1.00  1.84              
ATOM     77  HE  ARG A   5      45.951  47.288  66.693  1.00  1.84              
ATOM     78  CZ  ARG A   5      44.446  47.035  67.925  1.00  1.84              
ATOM     79  NH1 ARG A   5      43.815  47.308  69.020  1.00  1.84              
ATOM     80 1HH1 ARG A   5      42.873  47.680  68.890  1.00  1.84              
ATOM     81 2HH1 ARG A   5      44.350  47.747  69.772  1.00  1.84              
ATOM     82  NH2 ARG A   5      43.933  46.106  67.180  1.00  1.84              
ATOM     83 1HH2 ARG A   5      44.402  45.878  66.314  1.00  1.84              
ATOM     84 2HH2 ARG A   5      43.050  45.720  67.447  1.00  1.84              
ATOM     85  C   ARG A   5      50.483  47.545  69.119  1.00  1.84              
ATOM     86  O   ARG A   5      50.293  46.604  69.897  1.00  1.84              
ATOM     87  N   VAL A   6      51.577  48.297  69.159  1.00  1.92              
ATOM     88  H   VAL A   6      51.617  49.170  68.630  1.00  1.92              
ATOM     89  CA  VAL A   6      52.672  47.938  70.067  1.00  1.92              
ATOM     90  HA  VAL A   6      52.827  46.864  70.001  1.00  1.92              
ATOM     91  CB  VAL A   6      53.997  48.616  69.684  1.00  1.92              
ATOM     92  HB  VAL A   6      53.953  49.681  69.910  1.00  1.92              
ATOM     93  CG1 VAL A   6      55.160  47.989  70.462  1.00  1.92              
ATOM     94 1HG1 VAL A   6      56.043  48.593  70.325  1.00  1.92              
ATOM     95 2HG1 VAL A   6      54.960  47.974  71.529  1.00  1.92              
ATOM     96 3HG1 VAL A   6      55.336  46.966  70.127  1.00  1.92              
ATOM     97  CG2 VAL A   6      54.295  48.432  68.191  1.00  1.92              
ATOM     98 1HG2 VAL A   6      55.314  48.727  67.966  1.00  1.92              
ATOM     99 2HG2 VAL A   6      54.158  47.390  67.900  1.00  1.92              
ATOM    100 3HG2 VAL A   6      53.631  49.067  67.610  1.00  1.92              
ATOM    101  C   VAL A   6      52.318  48.279  71.514  1.00  1.92              
ATOM    102  O   VAL A   6      52.684  47.544  72.427  1.00  1.92              
ATOM    103  N   GLN A   7      51.526  49.325  71.754  1.00  1.80              
ATOM    104  H   GLN A   7      51.419  50.050  71.042  1.00  1.80              
ATOM    105  CA  GLN A   7      50.943  49.531  73.078  1.00  1.80              
ATOM    106  HA  GLN A   7      51.771  49.663  73.775  1.00  1.80              
ATOM    107  CB  GLN A   7      50.108  50.821  73.100  1.00  1.80              
ATOM    108  HB1 GLN A   7      49.301  50.755  72.370  1.00  1.80              
ATOM    109  HB2 GLN A   7      50.755  51.658  72.832  1.00  1.80              
ATOM    110  CG  GLN A   7      49.518  51.074  74.500  1.00  1.80              
ATOM    111  HG1 GLN A   7      50.312  50.970  75.241  1.00  1.80              
ATOM    112  HG2 GLN A   7      48.742  50.338  74.714  1.00  1.80              
ATOM    113  CD  GLN A   7      48.899  52.457  74.656  1.00  1.80              
ATOM    114  OE1 GLN A   7      48.522  53.129  73.713  1.00  1.80              
ATOM    115  NE2 GLN A   7      48.766  52.961  75.864  1.00  1.80              
ATOM    116 1HE2 GLN A   7      49.001  52.429  76.682  1.00  1.80              
ATOM    117 2HE2 GLN A   7      48.362  53.885  75.910  1.00  1.80              
ATOM    118  C   GLN A   7      50.140  48.320  73.579  1.00  1.80              
ATOM    119  O   GLN A   7      50.182  47.959  74.759  1.00  1.80              
ATOM    120  N   ASP A   8      49.433  47.668  72.669  1.00  1.86              
ATOM    121  H   ASP A   8      49.429  48.033  71.729  1.00  1.86              
ATOM    122  CA  ASP A   8      48.459  46.629  72.988  1.00  1.86              
ATOM    123  HA  ASP A   8      47.948  46.888  73.915  1.00  1.86              
ATOM    124  CB  ASP A   8      47.396  46.564  71.878  1.00  1.86              
ATOM    125  HB1 ASP A   8      46.666  45.799  72.149  1.00  1.86              
ATOM    126  HB2 ASP A   8      47.866  46.254  70.945  1.00  1.86              
ATOM    127  CG  ASP A   8      46.649  47.894  71.640  1.00  1.86              
ATOM    128  OD1 ASP A   8      45.552  47.856  71.048  1.00  1.86              
ATOM    129  OD2 ASP A   8      47.170  48.984  71.970  1.00  1.86              
ATOM    130  C   ASP A   8      49.191  45.294  73.213  1.00  1.86              
ATOM    131  O   ASP A   8      48.813  44.506  74.079  1.00  1.86              
ATOM    132  N   ILE A   9      50.326  45.100  72.528  1.00  1.86              
ATOM    133  H   ILE A   9      50.559  45.770  71.800  1.00  1.86              
ATOM    134  CA  ILE A   9      51.238  43.977  72.769  1.00  1.86              
ATOM    135  HA  ILE A   9      50.615  43.143  73.093  1.00  1.86              
ATOM    136  CB  ILE A   9      51.893  43.556  71.429  1.00  1.86              
ATOM    137  HB  ILE A   9      51.214  43.854  70.626  1.00  1.86              
ATOM    138  CG2 ILE A   9      53.239  44.252  71.175  1.00  1.86              
ATOM    139 1HG2 ILE A   9      53.527  44.159  70.128  1.00  1.86              
ATOM    140 2HG2 ILE A   9      53.169  45.305  71.427  1.00  1.86              
ATOM    141 3HG2 ILE A   9      54.007  43.800  71.798  1.00  1.86              
ATOM    142  CG1 ILE A   9      52.039  42.022  71.336  1.00  1.86              
ATOM    143 1HG1 ILE A   9      51.119  41.550  71.685  1.00  1.86              
ATOM    144 2HG1 ILE A   9      52.856  41.687  71.975  1.00  1.86              
ATOM    145  CD1 ILE A   9      52.281  41.541  69.900  1.00  1.86              
ATOM    146  HD1 ILE A   9      52.375  40.455  69.891  1.00  1.86              
ATOM    147  HD2 ILE A   9      51.439  41.825  69.267  1.00  1.86              
ATOM    148  HD3 ILE A   9      53.190  41.981  69.495  1.00  1.86              
ATOM    149  C   ILE A   9      52.227  44.200  73.921  1.00  1.86              
ATOM    150  O   ILE A   9      52.886  43.253  74.343  1.00  1.86              
ATOM    151  N   SER A  10      52.307  45.421  74.456  1.00  1.85              
ATOM    152  H   SER A  10      51.883  46.175  73.930  1.00  1.85              
ATOM    153  CA  SER A  10      53.011  45.769  75.699  1.00  1.85              
ATOM    154  HA  SER A  10      53.854  45.092  75.834  1.00  1.85              
ATOM    155  CB  SER A  10      53.560  47.202  75.567  1.00  1.85              
ATOM    156  HB1 SER A  10      52.725  47.886  75.414  1.00  1.85              
ATOM    157  HB2 SER A  10      54.209  47.261  74.692  1.00  1.85              
ATOM    158  OG  SER A  10      54.282  47.630  76.713  1.00  1.85              
ATOM    159  HG  SER A  10      55.237  47.510  76.581  1.00  1.85              
ATOM    160  C   SER A  10      52.118  45.641  76.941  1.00  1.85              
ATOM    161  O   SER A  10      52.609  45.311  78.019  1.00  1.85              
ATOM    162  N   SER A  11      50.805  45.857  76.804  1.00  1.94              
ATOM    163  H   SER A  11      50.462  46.146  75.899  1.00  1.94              
ATOM    164  CA  SER A  11      49.849  45.807  77.924  1.00  1.94              
ATOM    165  HA  SER A  11      50.404  45.902  78.858  1.00  1.94              
ATOM    166  CB  SER A  11      48.903  47.007  77.869  1.00  1.94              
ATOM    167  HB1 SER A  11      49.467  47.915  78.090  1.00  1.94              
ATOM    168  HB2 SER A  11      48.127  46.889  78.626  1.00  1.94              
ATOM    169  OG  SER A  11      48.304  47.146  76.596  1.00  1.94              
ATOM    170  HG  SER A  11      48.958  47.519  75.979  1.00  1.94              
ATOM    171  C   SER A  11      49.072  44.494  78.047  1.00  1.94              
ATOM    172  O   SER A  11      48.693  44.108  79.154  1.00  1.94              
ATOM    173  N   SER A  12      48.939  43.738  76.956  1.00  2.12              
ATOM    174  H   SER A  12      49.173  44.141  76.055  1.00  2.12              
ATOM    175  CA  SER A  12      48.838  42.284  77.047  1.00  2.12              
ATOM    176  HA  SER A  12      47.999  42.032  77.696  1.00  2.12              
ATOM    177  CB  SER A  12      48.569  41.682  75.666  1.00  2.12              
ATOM    178  HB1 SER A  12      49.439  41.824  75.021  1.00  2.12              
ATOM    179  HB2 SER A  12      47.709  42.185  75.220  1.00  2.12              
ATOM    180  OG  SER A  12      48.280  40.300  75.802  1.00  2.12              
ATOM    181  HG  SER A  12      47.921  39.991  74.965  1.00  2.12              
ATOM    182  C   SER A  12      50.122  41.727  77.641  1.00  2.12              
ATOM    183  O   SER A  12      51.211  41.959  77.114  1.00  2.12              
ATOM    184  N   SER A  13      49.994  40.975  78.733  1.00  2.72              
ATOM    185  H   SER A  13      49.083  40.912  79.162  1.00  2.72              
ATOM    186  CA  SER A  13      51.072  40.186  79.330  1.00  2.72              
ATOM    187  HA  SER A  13      51.944  40.829  79.446  1.00  2.72              
ATOM    188  CB  SER A  13      50.667  39.680  80.722  1.00  2.72              
ATOM    189  HB1 SER A  13      51.523  39.193  81.193  1.00  2.72              
ATOM    190  HB2 SER A  13      49.855  38.957  80.631  1.00  2.72              
ATOM    191  OG  SER A  13      50.233  40.753  81.533  1.00  2.72              
ATOM    192  HG  SER A  13      50.906  41.441  81.527  1.00  2.72              
ATOM    193  C   SER A  13      51.470  39.024  78.417  1.00  2.72              
ATOM    194  O   SER A  13      51.250  37.858  78.733  1.00  2.72              
ATOM    195  N   LEU A  14      52.097  39.351  77.284  1.00  3.39              
ATOM    196  H   LEU A  14      52.133  40.350  77.095  1.00  3.39              
ATOM    197  CA  LEU A  14      52.679  38.494  76.239  1.00  3.39              
ATOM    198  HA  LEU A  14      51.853  37.967  75.758  1.00  3.39              
ATOM    199  CB  LEU A  14      53.337  39.422  75.193  1.00  3.39              
ATOM    200  HB1 LEU A  14      52.637  40.211  74.910  1.00  3.39              
ATOM    201  HB2 LEU A  14      53.515  38.823  74.299  1.00  3.39              
ATOM    202  CG  LEU A  14      54.683  40.062  75.617  1.00  3.39              
ATOM    203  HG  LEU A  14      55.353  39.300  76.012  1.00  3.39              
ATOM    204  CD1 LEU A  14      55.362  40.651  74.389  1.00  3.39              
ATOM    205 1HD1 LEU A  14      56.285  41.154  74.677  1.00  3.39              
ATOM    206 2HD1 LEU A  14      55.591  39.836  73.707  1.00  3.39              
ATOM    207 3HD1 LEU A  14      54.695  41.362  73.904  1.00  3.39              
ATOM    208  CD2 LEU A  14      54.549  41.155  76.677  1.00  3.39              
ATOM    209 1HD2 LEU A  14      55.502  41.660  76.811  1.00  3.39              
ATOM    210 2HD2 LEU A  14      53.813  41.895  76.357  1.00  3.39              
ATOM    211 3HD2 LEU A  14      54.246  40.735  77.630  1.00  3.39              
ATOM    212  C   LEU A  14      53.687  37.412  76.684  1.00  3.39              
ATOM    213  O   LEU A  14      54.345  36.791  75.855  1.00  3.39              
ATOM    214  N   LEU A  15      53.844  37.306  77.997  1.00  4.76              
ATOM    215  H   LEU A  15      53.091  37.751  78.503  1.00  4.76              
ATOM    216  CA  LEU A  15      54.798  36.636  78.865  1.00  4.76              
ATOM    217  HA  LEU A  15      54.224  35.968  79.506  1.00  4.76              
ATOM    218  CB  LEU A  15      55.882  35.799  78.148  1.00  4.76              
ATOM    219  HB1 LEU A  15      56.693  35.610  78.853  1.00  4.76              
ATOM    220  HB2 LEU A  15      56.306  36.382  77.333  1.00  4.76              
ATOM    221  CG  LEU A  15      55.398  34.428  77.630  1.00  4.76              
ATOM    222  HG  LEU A  15      54.497  34.543  77.030  1.00  4.76              
ATOM    223  CD1 LEU A  15      56.483  33.789  76.760  1.00  4.76              
ATOM    224 1HD1 LEU A  15      56.156  32.805  76.424  1.00  4.76              
ATOM    225 2HD1 LEU A  15      56.653  34.412  75.882  1.00  4.76              
ATOM    226 3HD1 LEU A  15      57.412  33.687  77.324  1.00  4.76              
ATOM    227  CD2 LEU A  15      55.092  33.459  78.776  1.00  4.76              
ATOM    228 1HD2 LEU A  15      54.818  32.486  78.368  1.00  4.76              
ATOM    229 2HD2 LEU A  15      55.966  33.345  79.417  1.00  4.76              
ATOM    230 3HD2 LEU A  15      54.252  33.821  79.366  1.00  4.76              
ATOM    231  C   LEU A  15      55.427  37.641  79.816  1.00  4.76              
ATOM    232  O   LEU A  15      55.680  37.308  80.970  1.00  4.76              
ATOM    233  N   THR A  16      55.693  38.865  79.339  1.00  4.47              
ATOM    234  H   THR A  16      55.426  39.054  78.384  1.00  4.47              
ATOM    235  CA  THR A  16      56.511  39.895  80.022  1.00  4.47              
ATOM    236  HA  THR A  16      56.735  40.655  79.277  1.00  4.47              
ATOM    237  CB  THR A  16      55.740  40.605  81.166  1.00  4.47              
ATOM    238  HB  THR A  16      56.442  40.962  81.920  1.00  4.47              
ATOM    239  CG2 THR A  16      54.962  41.808  80.637  1.00  4.47              
ATOM    240 1HG2 THR A  16      55.647  42.541  80.214  1.00  4.47              
ATOM    241 2HG2 THR A  16      54.251  41.494  79.874  1.00  4.47              
ATOM    242 3HG2 THR A  16      54.418  42.277  81.458  1.00  4.47              
ATOM    243  OG1 THR A  16      54.774  39.782  81.793  1.00  4.47              
ATOM    244  HG1 THR A  16      55.145  38.887  81.854  1.00  4.47              
ATOM    245  C   THR A  16      57.900  39.424  80.498  1.00  4.47              
ATOM    246  O   THR A  16      58.683  40.223  80.993  1.00  4.47              
ATOM    247  N   GLU A  17      58.253  38.155  80.278  1.00  2.77              
ATOM    248  H   GLU A  17      57.508  37.489  80.152  1.00  2.77              
ATOM    249  CA  GLU A  17      59.596  37.732  79.898  1.00  2.77              
ATOM    250  HA  GLU A  17      60.320  38.215  80.558  1.00  2.77              
ATOM    251  CB  GLU A  17      59.709  36.200  80.079  1.00  2.77              
ATOM    252  HB1 GLU A  17      59.166  35.683  79.287  1.00  2.77              
ATOM    253  HB2 GLU A  17      59.212  35.943  81.017  1.00  2.77              
ATOM    254  CG  GLU A  17      61.142  35.643  80.185  1.00  2.77              
ATOM    255  HG1 GLU A  17      61.073  34.598  80.494  1.00  2.77              
ATOM    256  HG2 GLU A  17      61.661  36.185  80.978  1.00  2.77              
ATOM    257  CD  GLU A  17      61.968  35.707  78.892  1.00  2.77              
ATOM    258  OE1 GLU A  17      63.207  35.889  78.981  1.00  2.77              
ATOM    259  OE2 GLU A  17      61.393  35.654  77.787  1.00  2.77              
ATOM    260  C   GLU A  17      59.887  38.196  78.463  1.00  2.77              
ATOM    261  O   GLU A  17      60.777  39.016  78.223  1.00  2.77              
ATOM    262  N   ALA A  18      59.088  37.706  77.515  1.00  2.23              
ATOM    263  H   ALA A  18      58.376  37.056  77.798  1.00  2.23              
ATOM    264  CA  ALA A  18      59.433  37.712  76.102  1.00  2.23              
ATOM    265  HA  ALA A  18      60.515  37.597  76.020  1.00  2.23              
ATOM    266  CB  ALA A  18      58.802  36.454  75.483  1.00  2.23              
ATOM    267  HB1 ALA A  18      59.172  36.299  74.470  1.00  2.23              
ATOM    268  HB2 ALA A  18      59.070  35.578  76.076  1.00  2.23              
ATOM    269  HB3 ALA A  18      57.717  36.558  75.451  1.00  2.23              
ATOM    270  C   ALA A  18      59.022  38.990  75.356  1.00  2.23              
ATOM    271  O   ALA A  18      58.448  39.938  75.889  1.00  2.23              
ATOM    272  N   ILE A  19      59.319  38.953  74.067  1.00  1.92              
ATOM    273  H   ILE A  19      59.727  38.093  73.722  1.00  1.92              
ATOM    274  CA  ILE A  19      58.852  39.839  73.011  1.00  1.92              
ATOM    275  HA  ILE A  19      57.943  40.341  73.335  1.00  1.92              
ATOM    276  CB  ILE A  19      59.954  40.876  72.699  1.00  1.92              
ATOM    277  HB  ILE A  19      60.403  41.149  73.651  1.00  1.92              
ATOM    278  CG2 ILE A  19      61.083  40.333  71.798  1.00  1.92              
ATOM    279 1HG2 ILE A  19      61.959  40.977  71.857  1.00  1.92              
ATOM    280 2HG2 ILE A  19      61.378  39.332  72.108  1.00  1.92              
ATOM    281 3HG2 ILE A  19      60.748  40.292  70.760  1.00  1.92              
ATOM    282  CG1 ILE A  19      59.347  42.175  72.154  1.00  1.92              
ATOM    283 1HG1 ILE A  19      58.720  42.609  72.933  1.00  1.92              
ATOM    284 2HG1 ILE A  19      58.739  41.969  71.279  1.00  1.92              
ATOM    285  CD1 ILE A  19      60.408  43.197  71.758  1.00  1.92              
ATOM    286  HD1 ILE A  19      59.958  44.176  71.609  1.00  1.92              
ATOM    287  HD2 ILE A  19      61.168  43.260  72.535  1.00  1.92              
ATOM    288  HD3 ILE A  19      60.876  42.882  70.828  1.00  1.92              
ATOM    289  C   ILE A  19      58.556  38.890  71.840  1.00  1.92              
ATOM    290  O   ILE A  19      59.212  37.842  71.763  1.00  1.92              
ATOM    291  N   PRO A  20      57.578  39.149  70.962  1.00  2.02              
ATOM    292  CD  PRO A  20      56.639  40.253  70.894  1.00  2.02              
ATOM    293  HD1 PRO A  20      57.082  41.070  70.328  1.00  2.02              
ATOM    294  HD2 PRO A  20      56.323  40.606  71.871  1.00  2.02              
ATOM    295  CG  PRO A  20      55.458  39.701  70.106  1.00  2.02              
ATOM    296  HG1 PRO A  20      54.912  40.491  69.599  1.00  2.02              
ATOM    297  HG2 PRO A  20      54.803  39.136  70.771  1.00  2.02              
ATOM    298  CB  PRO A  20      56.123  38.757  69.106  1.00  2.02              
ATOM    299  HB1 PRO A  20      56.391  39.308  68.208  1.00  2.02              
ATOM    300  HB2 PRO A  20      55.462  37.930  68.842  1.00  2.02              
ATOM    301  CA  PRO A  20      57.380  38.261  69.829  1.00  2.02              
ATOM    302  HA  PRO A  20      57.194  37.254  70.202  1.00  2.02              
ATOM    303  C   PRO A  20      58.617  38.234  68.924  1.00  2.02              
ATOM    304  O   PRO A  20      59.352  39.221  68.829  1.00  2.02              
ATOM    305  N   LEU A  21      58.857  37.104  68.258  1.00  1.88              
ATOM    306  H   LEU A  21      58.111  36.429  68.182  1.00  1.88              
ATOM    307  CA  LEU A  21      60.098  36.866  67.517  1.00  1.88              
ATOM    308  HA  LEU A  21      60.924  36.999  68.216  1.00  1.88              
ATOM    309  CB  LEU A  21      60.118  35.406  67.027  1.00  1.88              
ATOM    310  HB1 LEU A  21      59.356  35.260  66.259  1.00  1.88              
ATOM    311  HB2 LEU A  21      59.851  34.781  67.881  1.00  1.88              
ATOM    312  CG  LEU A  21      61.494  34.943  66.501  1.00  1.88              
ATOM    313  HG  LEU A  21      62.286  35.467  67.036  1.00  1.88              
ATOM    314  CD1 LEU A  21      61.670  33.441  66.755  1.00  1.88              
ATOM    315 1HD1 LEU A  21      62.636  33.114  66.370  1.00  1.88              
ATOM    316 2HD1 LEU A  21      61.635  33.242  67.825  1.00  1.88              
ATOM    317 3HD1 LEU A  21      60.878  32.884  66.255  1.00  1.88              
ATOM    318  CD2 LEU A  21      61.672  35.161  64.996  1.00  1.88              
ATOM    319 1HD2 LEU A  21      62.656  34.808  64.686  1.00  1.88              
ATOM    320 2HD2 LEU A  21      60.903  34.624  64.441  1.00  1.88              
ATOM    321 3HD2 LEU A  21      61.614  36.220  64.751  1.00  1.88              
ATOM    322  C   LEU A  21      60.301  37.893  66.398  1.00  1.88              
ATOM    323  O   LEU A  21      61.421  38.319  66.155  1.00  1.88              
ATOM    324  N   GLU A  22      59.223  38.363  65.778  1.00  1.98              
ATOM    325  H   GLU A  22      58.323  37.979  66.065  1.00  1.98              
ATOM    326  CA  GLU A  22      59.250  39.382  64.721  1.00  1.98              
ATOM    327  HA  GLU A  22      59.976  39.044  63.977  1.00  1.98              
ATOM    328  CB  GLU A  22      57.901  39.519  63.985  1.00  1.98              
ATOM    329  HB1 GLU A  22      58.114  39.723  62.935  1.00  1.98              
ATOM    330  HB2 GLU A  22      57.376  40.386  64.377  1.00  1.98              
ATOM    331  CG  GLU A  22      56.937  38.328  64.059  1.00  1.98              
ATOM    332  HG1 GLU A  22      57.474  37.392  63.888  1.00  1.98              
ATOM    333  HG2 GLU A  22      56.185  38.437  63.274  1.00  1.98              
ATOM    334  CD  GLU A  22      56.237  38.331  65.420  1.00  1.98              
ATOM    335  OE1 GLU A  22      55.409  39.247  65.621  1.00  1.98              
ATOM    336  OE2 GLU A  22      56.602  37.497  66.279  1.00  1.98              
ATOM    337  C   GLU A  22      59.748  40.762  65.182  1.00  1.98              
ATOM    338  O   GLU A  22      60.066  41.611  64.356  1.00  1.98              
ATOM    339  N   PHE A  23      59.850  41.008  66.488  1.00  1.80              
ATOM    340  H   PHE A  23      59.586  40.269  67.134  1.00  1.80              
ATOM    341  CA  PHE A  23      60.456  42.220  67.049  1.00  1.80              
ATOM    342  HA  PHE A  23      60.454  43.012  66.302  1.00  1.80              
ATOM    343  CB  PHE A  23      59.630  42.712  68.249  1.00  1.80              
ATOM    344  HB1 PHE A  23      60.150  43.556  68.702  1.00  1.80              
ATOM    345  HB2 PHE A  23      59.593  41.917  68.994  1.00  1.80              
ATOM    346  CG  PHE A  23      58.210  43.157  67.951  1.00  1.80              
ATOM    347  CD1 PHE A  23      57.898  44.525  67.832  1.00  1.80              
ATOM    348  HD1 PHE A  23      58.677  45.268  67.915  1.00  1.80              
ATOM    349  CE1 PHE A  23      56.564  44.929  67.636  1.00  1.80              
ATOM    350  HE1 PHE A  23      56.318  45.978  67.559  1.00  1.80              
ATOM    351  CZ  PHE A  23      55.542  43.970  67.550  1.00  1.80              
ATOM    352  HZ  PHE A  23      54.516  44.280  67.404  1.00  1.80              
ATOM    353  CE2 PHE A  23      55.852  42.603  67.654  1.00  1.80              
ATOM    354  HE2 PHE A  23      55.064  41.865  67.584  1.00  1.80              
ATOM    355  CD2 PHE A  23      57.185  42.202  67.851  1.00  1.80              
ATOM    356  HD2 PHE A  23      57.428  41.154  67.928  1.00  1.80              
ATOM    357  C   PHE A  23      61.915  42.031  67.475  1.00  1.80              
ATOM    358  O   PHE A  23      62.575  43.020  67.806  1.00  1.80              
ATOM    359  N   ILE A  24      62.418  40.793  67.463  1.00  1.88              
ATOM    360  H   ILE A  24      61.861  40.049  67.054  1.00  1.88              
ATOM    361  CA  ILE A  24      63.812  40.482  67.773  1.00  1.88              
ATOM    362  HA  ILE A  24      64.102  41.105  68.607  1.00  1.88              
ATOM    363  CB  ILE A  24      63.986  39.013  68.227  1.00  1.88              
ATOM    364  HB  ILE A  24      63.694  38.346  67.415  1.00  1.88              
ATOM    365  CG2 ILE A  24      65.465  38.750  68.562  1.00  1.88              
ATOM    366 1HG2 ILE A  24      65.613  37.728  68.904  1.00  1.88              
ATOM    367 2HG2 ILE A  24      66.076  38.869  67.667  1.00  1.88              
ATOM    368 3HG2 ILE A  24      65.812  39.453  69.317  1.00  1.88              
ATOM    369  CG1 ILE A  24      63.095  38.725  69.460  1.00  1.88              
ATOM    370 1HG1 ILE A  24      62.055  38.902  69.191  1.00  1.88              
ATOM    371 2HG1 ILE A  24      63.360  39.418  70.259  1.00  1.88              
ATOM    372  CD1 ILE A  24      63.176  37.295  70.009  1.00  1.88              
ATOM    373  HD1 ILE A  24      62.378  37.145  70.736  1.00  1.88              
ATOM    374  HD2 ILE A  24      63.057  36.576  69.198  1.00  1.88              
ATOM    375  HD3 ILE A  24      64.132  37.131  70.506  1.00  1.88              
ATOM    376  C   ILE A  24      64.684  40.814  66.564  1.00  1.88              
ATOM    377  O   ILE A  24      64.468  40.335  65.453  1.00  1.88              
ATOM    378  N   ARG A  25      65.679  41.665  66.789  1.00  1.84              
ATOM    379  H   ARG A  25      65.784  42.004  67.739  1.00  1.84              
ATOM    380  CA  ARG A  25      66.685  42.047  65.796  1.00  1.84              
ATOM    381  HA  ARG A  25      66.192  42.319  64.862  1.00  1.84              
ATOM    382  CB  ARG A  25      67.477  43.242  66.353  1.00  1.84              
ATOM    383  HB1 ARG A  25      68.176  43.579  65.593  1.00  1.84              
ATOM    384  HB2 ARG A  25      68.072  42.911  67.207  1.00  1.84              
ATOM    385  CG  ARG A  25      66.613  44.433  66.811  1.00  1.84              
ATOM    386  HG1 ARG A  25      67.276  45.278  66.994  1.00  1.84              
ATOM    387  HG2 ARG A  25      66.140  44.183  67.757  1.00  1.84              
ATOM    388  CD  ARG A  25      65.514  44.857  65.826  1.00  1.84              
ATOM    389  HD1 ARG A  25      64.943  45.671  66.275  1.00  1.84              
ATOM    390  HD2 ARG A  25      64.834  44.023  65.644  1.00  1.84              
ATOM    391  NE  ARG A  25      66.111  45.315  64.567  1.00  1.84              
ATOM    392  HE  ARG A  25      67.110  45.142  64.430  1.00  1.84              
ATOM    393  CZ  ARG A  25      65.546  45.908  63.538  1.00  1.84              
ATOM    394  NH1 ARG A  25      64.248  46.024  63.396  1.00  1.84              
ATOM    395 1HH1 ARG A  25      63.642  45.594  64.077  1.00  1.84              
ATOM    396 2HH1 ARG A  25      63.847  46.412  62.565  1.00  1.84              
ATOM    397  NH2 ARG A  25      66.335  46.401  62.633  1.00  1.84              
ATOM    398 1HH2 ARG A  25      67.351  46.325  62.812  1.00  1.84              
ATOM    399 2HH2 ARG A  25      66.003  46.886  61.832  1.00  1.84              
ATOM    400  C   ARG A  25      67.633  40.892  65.508  1.00  1.84              
ATOM    401  O   ARG A  25      68.022  40.153  66.415  1.00  1.84              
ATOM    402  N   SER A  26      68.003  40.758  64.235  1.00  1.96              
ATOM    403  H   SER A  26      67.689  41.420  63.542  1.00  1.96              
ATOM    404  CA  SER A  26      68.929  39.713  63.823  1.00  1.96              
ATOM    405  HA  SER A  26      68.521  38.788  64.234  1.00  1.96              
ATOM    406  CB  SER A  26      68.904  39.492  62.303  1.00  1.96              
ATOM    407  HB1 SER A  26      67.966  38.992  62.057  1.00  1.96              
ATOM    408  HB2 SER A  26      69.709  38.818  62.022  1.00  1.96              
ATOM    409  OG  SER A  26      68.971  40.674  61.526  1.00  1.96              
ATOM    410  HG  SER A  26      68.192  40.641  60.905  1.00  1.96              
ATOM    411  C   SER A  26      70.303  39.848  64.490  1.00  1.96              
ATOM    412  O   SER A  26      70.741  40.906  64.968  1.00  1.96              
ATOM    413  N   GLU A  27      70.946  38.691  64.586  1.00  2.06              
ATOM    414  H   GLU A  27      70.582  37.917  64.036  1.00  2.06              
ATOM    415  CA  GLU A  27      72.078  38.387  65.451  1.00  2.06              
ATOM    416  HA  GLU A  27      71.715  38.371  66.480  1.00  2.06              
ATOM    417  CB  GLU A  27      72.589  36.966  65.112  1.00  2.06              
ATOM    418  HB1 GLU A  27      71.754  36.276  65.238  1.00  2.06              
ATOM    419  HB2 GLU A  27      73.341  36.691  65.852  1.00  2.06              
ATOM    420  CG  GLU A  27      73.195  36.722  63.708  1.00  2.06              
ATOM    421  HG1 GLU A  27      73.318  35.646  63.567  1.00  2.06              
ATOM    422  HG2 GLU A  27      74.193  37.163  63.683  1.00  2.06              
ATOM    423  CD  GLU A  27      72.357  37.290  62.548  1.00  2.06              
ATOM    424  OE1 GLU A  27      72.838  38.237  61.885  1.00  2.06              
ATOM    425  OE2 GLU A  27      71.168  36.939  62.410  1.00  2.06              
ATOM    426  C   GLU A  27      73.167  39.464  65.404  1.00  2.06              
ATOM    427  O   GLU A  27      73.473  40.061  66.426  1.00  2.06              
ATOM    428  N   LYS A  28      73.653  39.810  64.210  1.00  1.98              
ATOM    429  H   LYS A  28      73.291  39.304  63.404  1.00  1.98              
ATOM    430  CA  LYS A  28      74.653  40.854  63.940  1.00  1.98              
ATOM    431  HA  LYS A  28      75.590  40.568  64.418  1.00  1.98              
ATOM    432  CB  LYS A  28      74.865  40.890  62.411  1.00  1.98              
ATOM    433  HB1 LYS A  28      75.178  39.892  62.098  1.00  1.98              
ATOM    434  HB2 LYS A  28      75.672  41.582  62.169  1.00  1.98              
ATOM    435  CG  LYS A  28      73.593  41.299  61.625  1.00  1.98              
ATOM    436  HG1 LYS A  28      73.491  42.385  61.635  1.00  1.98              
ATOM    437  HG2 LYS A  28      72.711  40.889  62.114  1.00  1.98              
ATOM    438  CD  LYS A  28      73.618  40.809  60.167  1.00  1.98              
ATOM    439  HD1 LYS A  28      74.051  39.808  60.123  1.00  1.98              
ATOM    440  HD2 LYS A  28      74.257  41.475  59.586  1.00  1.98              
ATOM    441  CE  LYS A  28      72.223  40.751  59.521  1.00  1.98              
ATOM    442  HE1 LYS A  28      72.355  40.473  58.473  1.00  1.98              
ATOM    443  HE2 LYS A  28      71.757  41.740  59.553  1.00  1.98              
ATOM    444  NZ  LYS A  28      71.343  39.754  60.182  1.00  1.98              
ATOM    445  HZ1 LYS A  28      70.737  39.275  59.534  1.00  1.98              
ATOM    446  HZ2 LYS A  28      71.895  39.057  60.696  1.00  1.98              
ATOM    447  HZ3 LYS A  28      70.735  40.200  60.865  1.00  1.98              
ATOM    448  C   LYS A  28      74.330  42.257  64.454  1.00  1.98              
ATOM    449  O   LYS A  28      75.233  43.035  64.753  1.00  1.98              
ATOM    450  N   GLU A  29      73.045  42.589  64.513  1.00  1.83              
ATOM    451  H   GLU A  29      72.362  41.856  64.363  1.00  1.83              
ATOM    452  CA  GLU A  29      72.558  43.868  65.004  1.00  1.83              
ATOM    453  HA  GLU A  29      73.252  44.654  64.706  1.00  1.83              
ATOM    454  CB  GLU A  29      71.190  44.156  64.366  1.00  1.83              
ATOM    455  HB1 GLU A  29      70.455  43.466  64.778  1.00  1.83              
ATOM    456  HB2 GLU A  29      71.267  43.976  63.292  1.00  1.83              
ATOM    457  CG  GLU A  29      70.692  45.597  64.569  1.00  1.83              
ATOM    458  HG1 GLU A  29      71.443  46.290  64.182  1.00  1.83              
ATOM    459  HG2 GLU A  29      70.562  45.788  65.636  1.00  1.83              
ATOM    460  CD  GLU A  29      69.354  45.837  63.852  1.00  1.83              
ATOM    461  OE1 GLU A  29      68.630  44.873  63.532  1.00  1.83              
ATOM    462  OE2 GLU A  29      68.936  46.992  63.628  1.00  1.83              
ATOM    463  C   GLU A  29      72.491  43.862  66.528  1.00  1.83              
ATOM    464  O   GLU A  29      72.856  44.854  67.167  1.00  1.83              
ATOM    465  N   GLN A  30      72.099  42.722  67.109  1.00  1.92              
ATOM    466  H   GLN A  30      71.872  41.926  66.523  1.00  1.92              
ATOM    467  CA  GLN A  30      71.936  42.587  68.557  1.00  1.92              
ATOM    468  HA  GLN A  30      71.093  43.221  68.835  1.00  1.92              
ATOM    469  CB  GLN A  30      71.523  41.131  68.839  1.00  1.92              
ATOM    470  HB1 GLN A  30      72.382  40.468  68.736  1.00  1.92              
ATOM    471  HB2 GLN A  30      70.787  40.833  68.089  1.00  1.92              
ATOM    472  CG  GLN A  30      70.872  40.913  70.209  1.00  1.92              
ATOM    473  HG1 GLN A  30      70.414  39.925  70.219  1.00  1.92              
ATOM    474  HG2 GLN A  30      70.085  41.653  70.353  1.00  1.92              
ATOM    475  CD  GLN A  30      71.855  40.974  71.371  1.00  1.92              
ATOM    476  OE1 GLN A  30      72.977  40.501  71.308  1.00  1.92              
ATOM    477  NE2 GLN A  30      71.479  41.562  72.477  1.00  1.92              
ATOM    478 1HE2 GLN A  30      70.564  42.005  72.557  1.00  1.92              
ATOM    479 2HE2 GLN A  30      72.160  41.611  73.206  1.00  1.92              
ATOM    480  C   GLN A  30      73.140  43.077  69.395  1.00  1.92              
ATOM    481  O   GLN A  30      72.908  43.921  70.260  1.00  1.92              
ATOM    482  N   PRO A  31      74.418  42.709  69.154  1.00  2.13              
ATOM    483  CD  PRO A  31      74.941  41.832  68.126  1.00  2.13              
ATOM    484  HD1 PRO A  31      74.548  42.089  67.148  1.00  2.13              
ATOM    485  HD2 PRO A  31      74.714  40.800  68.392  1.00  2.13              
ATOM    486  CG  PRO A  31      76.452  42.030  68.111  1.00  2.13              
ATOM    487  HG1 PRO A  31      76.704  42.883  67.480  1.00  2.13              
ATOM    488  HG2 PRO A  31      76.974  41.133  67.777  1.00  2.13              
ATOM    489  CB  PRO A  31      76.753  42.357  69.568  1.00  2.13              
ATOM    490  HB1 PRO A  31      77.675  42.930  69.673  1.00  2.13              
ATOM    491  HB2 PRO A  31      76.813  41.431  70.142  1.00  2.13              
ATOM    492  CA  PRO A  31      75.517  43.146  70.009  1.00  2.13              
ATOM    493  HA  PRO A  31      75.289  42.877  71.041  1.00  2.13              
ATOM    494  C   PRO A  31      75.757  44.659  69.982  1.00  2.13              
ATOM    495  O   PRO A  31      76.417  45.180  70.876  1.00  2.13              
ATOM    496  N   ALA A  32      75.217  45.390  69.001  1.00  2.14              
ATOM    497  H   ALA A  32      74.597  44.943  68.333  1.00  2.14              
ATOM    498  CA  ALA A  32      75.374  46.841  68.926  1.00  2.14              
ATOM    499  HA  ALA A  32      76.343  47.118  69.344  1.00  2.14              
ATOM    500  CB  ALA A  32      75.369  47.225  67.440  1.00  2.14              
ATOM    501  HB1 ALA A  32      75.604  48.282  67.339  1.00  2.14              
ATOM    502  HB2 ALA A  32      76.123  46.646  66.904  1.00  2.14              
ATOM    503  HB3 ALA A  32      74.388  47.031  67.004  1.00  2.14              
ATOM    504  C   ALA A  32      74.297  47.602  69.715  1.00  2.14              
ATOM    505  O   ALA A  32      74.259  48.833  69.634  1.00  2.14              
ATOM    506  N   ILE A  33      73.371  46.913  70.401  1.00  2.00              
ATOM    507  H   ILE A  33      73.396  45.896  70.378  1.00  2.00              
ATOM    508  CA  ILE A  33      72.239  47.575  71.062  1.00  2.00              
ATOM    509  HA  ILE A  33      71.926  48.354  70.369  1.00  2.00              
ATOM    510  CB  ILE A  33      71.009  46.652  71.154  1.00  2.00              
ATOM    511  HB  ILE A  33      70.862  46.236  70.155  1.00  2.00              
ATOM    512  CG2 ILE A  33      71.149  45.469  72.127  1.00  2.00              
ATOM    513 1HG2 ILE A  33      70.596  44.620  71.726  1.00  2.00              
ATOM    514 2HG2 ILE A  33      72.190  45.168  72.235  1.00  2.00              
ATOM    515 3HG2 ILE A  33      70.749  45.707  73.108  1.00  2.00              
ATOM    516  CG1 ILE A  33      69.777  47.516  71.483  1.00  2.00              
ATOM    517 1HG1 ILE A  33      69.782  48.418  70.868  1.00  2.00              
ATOM    518 2HG1 ILE A  33      69.804  47.822  72.529  1.00  2.00              
ATOM    519  CD1 ILE A  33      68.465  46.791  71.219  1.00  2.00              
ATOM    520  HD1 ILE A  33      67.662  47.447  71.547  1.00  2.00              
ATOM    521  HD2 ILE A  33      68.355  46.580  70.156  1.00  2.00              
ATOM    522  HD3 ILE A  33      68.418  45.861  71.780  1.00  2.00              
ATOM    523  C   ILE A  33      72.615  48.354  72.331  1.00  2.00              
ATOM    524  O   ILE A  33      73.108  49.477  72.233  1.00  2.00              
ATOM    525  N   THR A  34      72.510  47.725  73.498  1.00  2.16              
ATOM    526  H   THR A  34      72.058  46.824  73.472  1.00  2.16              
ATOM    527  CA  THR A  34      73.268  48.028  74.719  1.00  2.16              
ATOM    528  HA  THR A  34      72.964  47.265  75.435  1.00  2.16              
ATOM    529  CB  THR A  34      74.776  47.756  74.504  1.00  2.16              
ATOM    530  HB  THR A  34      75.280  47.795  75.471  1.00  2.16              
ATOM    531  CG2 THR A  34      75.085  46.389  73.892  1.00  2.16              
ATOM    532 1HG2 THR A  34      74.631  45.600  74.490  1.00  2.16              
ATOM    533 2HG2 THR A  34      74.717  46.329  72.869  1.00  2.16              
ATOM    534 3HG2 THR A  34      76.166  46.241  73.873  1.00  2.16              
ATOM    535  OG1 THR A  34      75.341  48.735  73.668  1.00  2.16              
ATOM    536  HG1 THR A  34      74.645  49.064  73.071  1.00  2.16              
ATOM    537  C   THR A  34      72.973  49.330  75.470  1.00  2.16              
ATOM    538  O   THR A  34      71.817  49.591  75.785  1.00  2.16              
ATOM    539  N   THR A  35      74.017  50.019  75.946  1.00  2.89              
ATOM    540  H   THR A  35      74.909  49.901  75.479  1.00  2.89              
ATOM    541  CA  THR A  35      74.026  50.826  77.178  1.00  2.89              
ATOM    542  HA  THR A  35      73.006  51.149  77.384  1.00  2.89              
ATOM    543  CB  THR A  35      74.480  49.960  78.367  1.00  2.89              
ATOM    544  HB  THR A  35      73.917  49.027  78.337  1.00  2.89              
ATOM    545  CG2 THR A  35      75.971  49.621  78.359  1.00  2.89              
ATOM    546 1HG2 THR A  35      76.197  48.951  79.188  1.00  2.89              
ATOM    547 2HG2 THR A  35      76.240  49.131  77.424  1.00  2.89              
ATOM    548 3HG2 THR A  35      76.567  50.529  78.468  1.00  2.89              
ATOM    549  OG1 THR A  35      74.183  50.593  79.592  1.00  2.89              
ATOM    550  HG1 THR A  35      73.802  49.936  80.181  1.00  2.89              
ATOM    551  C   THR A  35      74.859  52.098  77.021  1.00  2.89              
ATOM    552  O   THR A  35      75.512  52.302  75.998  1.00  2.89              
ATOM    553  N   PHE A  36      74.788  52.973  78.021  1.00  2.47              
ATOM    554  H   PHE A  36      74.267  52.692  78.843  1.00  2.47              
ATOM    555  CA  PHE A  36      75.256  54.355  77.940  1.00  2.47              
ATOM    556  HA  PHE A  36      74.784  54.793  77.058  1.00  2.47              
ATOM    557  CB  PHE A  36      74.732  55.126  79.163  1.00  2.47              
ATOM    558  HB1 PHE A  36      74.965  56.186  79.047  1.00  2.47              
ATOM    559  HB2 PHE A  36      75.255  54.769  80.052  1.00  2.47              
ATOM    560  CG  PHE A  36      73.230  54.993  79.370  1.00  2.47              
ATOM    561  CD1 PHE A  36      72.721  54.412  80.548  1.00  2.47              
ATOM    562  HD1 PHE A  36      73.395  54.096  81.330  1.00  2.47              
ATOM    563  CE1 PHE A  36      71.334  54.231  80.707  1.00  2.47              
ATOM    564  HE1 PHE A  36      70.948  53.780  81.609  1.00  2.47              
ATOM    565  CZ  PHE A  36      70.449  54.626  79.689  1.00  2.47              
ATOM    566  HZ  PHE A  36      69.384  54.476  79.800  1.00  2.47              
ATOM    567  CE2 PHE A  36      70.952  55.219  78.518  1.00  2.47              
ATOM    568  HE2 PHE A  36      70.280  55.531  77.730  1.00  2.47              
ATOM    569  CD2 PHE A  36      72.336  55.403  78.359  1.00  2.47              
ATOM    570  HD2 PHE A  36      72.702  55.849  77.444  1.00  2.47              
ATOM    571  C   PHE A  36      76.772  54.524  77.741  1.00  2.47              
ATOM    572  O   PHE A  36      77.575  53.627  78.005  1.00  2.47              
ATOM    573  N   ARG A  37      77.163  55.739  77.339  1.00  2.49              
ATOM    574  H   ARG A  37      76.435  56.432  77.213  1.00  2.49              
ATOM    575  CA  ARG A  37      78.551  56.223  77.281  1.00  2.49              
ATOM    576  HA  ARG A  37      79.214  55.500  77.757  1.00  2.49              
ATOM    577  CB  ARG A  37      78.999  56.460  75.808  1.00  2.49              
ATOM    578  HB1 ARG A  37      80.046  56.768  75.831  1.00  2.49              
ATOM    579  HB2 ARG A  37      78.427  57.306  75.418  1.00  2.49              
ATOM    580  CG  ARG A  37      78.915  55.337  74.757  1.00  2.49              
ATOM    581  HG1 ARG A  37      77.869  55.140  74.518  1.00  2.49              
ATOM    582  HG2 ARG A  37      79.378  54.427  75.143  1.00  2.49              
ATOM    583  CD  ARG A  37      79.674  55.818  73.494  1.00  2.49              
ATOM    584  HD1 ARG A  37      80.737  55.885  73.733  1.00  2.49              
ATOM    585  HD2 ARG A  37      79.323  56.820  73.237  1.00  2.49              
ATOM    586  NE  ARG A  37      79.473  54.951  72.315  1.00  2.49              
ATOM    587  HE  ARG A  37      78.515  54.704  72.093  1.00  2.49              
ATOM    588  CZ  ARG A  37      80.379  54.451  71.484  1.00  2.49              
ATOM    589  NH1 ARG A  37      81.657  54.698  71.515  1.00  2.49              
ATOM    590 1HH1 ARG A  37      82.032  55.440  72.094  1.00  2.49              
ATOM    591 2HH1 ARG A  37      82.255  54.236  70.849  1.00  2.49              
ATOM    592  NH2 ARG A  37      79.989  53.653  70.539  1.00  2.49              
ATOM    593 1HH2 ARG A  37      78.997  53.622  70.339  1.00  2.49              
ATOM    594 2HH2 ARG A  37      80.666  53.245  69.898  1.00  2.49              
ATOM    595  C   ARG A  37      78.679  57.565  78.013  1.00  2.49              
ATOM    596  O   ARG A  37      77.698  58.143  78.467  1.00  2.49              
ATOM    597  N   GLY A  38      79.897  58.106  77.995  1.00  2.58              
ATOM    598  H   GLY A  38      80.635  57.534  77.622  1.00  2.58              
ATOM    599  CA  GLY A  38      80.139  59.548  78.054  1.00  2.58              
ATOM    600  HA1 GLY A  38      80.428  59.831  79.065  1.00  2.58              
ATOM    601  HA2 GLY A  38      79.229  60.092  77.790  1.00  2.58              
ATOM    602  C   GLY A  38      81.243  59.955  77.078  1.00  2.58              
ATOM    603  O   GLY A  38      80.943  60.613  76.085  1.00  2.58              
ATOM    604  N   PRO A  39      82.499  59.507  77.270  1.00  2.03              
ATOM    605  CD  PRO A  39      83.013  58.779  78.424  1.00  2.03              
ATOM    606  HD1 PRO A  39      82.396  57.917  78.677  1.00  2.03              
ATOM    607  HD2 PRO A  39      83.082  59.456  79.276  1.00  2.03              
ATOM    608  CG  PRO A  39      84.412  58.309  78.026  1.00  2.03              
ATOM    609  HG1 PRO A  39      84.344  57.341  77.527  1.00  2.03              
ATOM    610  HG2 PRO A  39      85.079  58.252  78.886  1.00  2.03              
ATOM    611  CB  PRO A  39      84.862  59.371  77.024  1.00  2.03              
ATOM    612  HB1 PRO A  39      85.614  58.984  76.335  1.00  2.03              
ATOM    613  HB2 PRO A  39      85.257  60.232  77.566  1.00  2.03              
ATOM    614  CA  PRO A  39      83.565  59.773  76.311  1.00  2.03              
ATOM    615  HA  PRO A  39      83.595  60.843  76.100  1.00  2.03              
ATOM    616  C   PRO A  39      83.380  59.021  74.992  1.00  2.03              
ATOM    617  O   PRO A  39      82.916  57.882  74.990  1.00  2.03              
ATOM    618  N   THR A  40      83.789  59.684  73.901  1.00  1.83              
ATOM    619  H   THR A  40      84.104  60.622  74.102  1.00  1.83              
ATOM    620  CA  THR A  40      83.515  59.471  72.455  1.00  1.83              
ATOM    621  HA  THR A  40      84.440  59.224  71.938  1.00  1.83              
ATOM    622  CB  THR A  40      82.462  58.357  72.172  1.00  1.83              
ATOM    623  HB  THR A  40      81.569  58.566  72.762  1.00  1.83              
ATOM    624  CG2 THR A  40      82.021  58.147  70.723  1.00  1.83              
ATOM    625 1HG2 THR A  40      81.279  57.350  70.679  1.00  1.83              
ATOM    626 2HG2 THR A  40      81.554  59.046  70.323  1.00  1.83              
ATOM    627 3HG2 THR A  40      82.874  57.856  70.110  1.00  1.83              
ATOM    628  OG1 THR A  40      82.958  57.089  72.540  1.00  1.83              
ATOM    629  HG1 THR A  40      83.091  57.172  73.506  1.00  1.83              
ATOM    630  C   THR A  40      82.948  60.802  71.915  1.00  1.83              
ATOM    631  O   THR A  40      82.340  61.532  72.700  1.00  1.83              
ATOM    632  N   PRO A  41      83.131  61.182  70.636  1.00  1.71              
ATOM    633  CD  PRO A  41      84.033  60.594  69.651  1.00  1.71              
ATOM    634  HD1 PRO A  41      83.593  59.695  69.227  1.00  1.71              
ATOM    635  HD2 PRO A  41      85.011  60.373  70.079  1.00  1.71              
ATOM    636  CG  PRO A  41      84.168  61.633  68.538  1.00  1.71              
ATOM    637  HG1 PRO A  41      84.352  61.167  67.570  1.00  1.71              
ATOM    638  HG2 PRO A  41      84.963  62.337  68.786  1.00  1.71              
ATOM    639  CB  PRO A  41      82.818  62.344  68.578  1.00  1.71              
ATOM    640  HB1 PRO A  41      82.080  61.748  68.037  1.00  1.71              
ATOM    641  HB2 PRO A  41      82.878  63.349  68.158  1.00  1.71              
ATOM    642  CA  PRO A  41      82.489  62.373  70.075  1.00  1.71              
ATOM    643  HA  PRO A  41      82.983  63.241  70.511  1.00  1.71              
ATOM    644  C   PRO A  41      80.978  62.497  70.316  1.00  1.71              
ATOM    645  O   PRO A  41      80.200  61.615  69.960  1.00  1.71              
ATOM    646  N   ALA A  42      80.581  63.631  70.893  1.00  1.19              
ATOM    647  H   ALA A  42      81.280  64.311  71.137  1.00  1.19              
ATOM    648  CA  ALA A  42      79.193  63.960  71.203  1.00  1.19              
ATOM    649  HA  ALA A  42      78.704  63.049  71.535  1.00  1.19              
ATOM    650  CB  ALA A  42      79.193  64.959  72.370  1.00  1.19              
ATOM    651  HB1 ALA A  42      78.172  65.156  72.699  1.00  1.19              
ATOM    652  HB2 ALA A  42      79.751  64.542  73.210  1.00  1.19              
ATOM    653  HB3 ALA A  42      79.654  65.898  72.059  1.00  1.19              
ATOM    654  C   ALA A  42      78.409  64.486  69.993  1.00  1.19              
ATOM    655  O   ALA A  42      78.963  64.728  68.921  1.00  1.19              
ATOM    656  N   ILE A  43      77.114  64.720  70.200  1.00  0.80              
ATOM    657  H   ILE A  43      76.757  64.550  71.129  1.00  0.80              
ATOM    658  CA  ILE A  43      76.216  65.397  69.258  1.00  0.80              
ATOM    659  HA  ILE A  43      76.552  65.171  68.248  1.00  0.80              
ATOM    660  CB  ILE A  43      74.812  64.755  69.395  1.00  0.80              
ATOM    661  HB  ILE A  43      74.958  63.705  69.133  1.00  0.80              
ATOM    662  CG2 ILE A  43      74.242  64.740  70.830  1.00  0.80              
ATOM    663 1HG2 ILE A  43      73.244  64.306  70.830  1.00  0.80              
ATOM    664 2HG2 ILE A  43      74.865  64.134  71.486  1.00  0.80              
ATOM    665 3HG2 ILE A  43      74.184  65.748  71.242  1.00  0.80              
ATOM    666  CG1 ILE A  43      73.794  65.276  68.361  1.00  0.80              
ATOM    667 1HG1 ILE A  43      73.075  64.478  68.169  1.00  0.80              
ATOM    668 2HG1 ILE A  43      74.308  65.477  67.422  1.00  0.80              
ATOM    669  CD1 ILE A  43      72.997  66.515  68.776  1.00  0.80              
ATOM    670  HD1 ILE A  43      72.306  66.775  67.977  1.00  0.80              
ATOM    671  HD2 ILE A  43      72.414  66.299  69.667  1.00  0.80              
ATOM    672  HD3 ILE A  43      73.661  67.353  68.970  1.00  0.80              
ATOM    673  C   ILE A  43      76.279  66.909  69.494  1.00  0.80              
ATOM    674  O   ILE A  43      76.016  67.344  70.618  1.00  0.80              
ATOM    675  N   PRO A  44      76.701  67.716  68.502  1.00  0.93              
ATOM    676  CD  PRO A  44      77.182  67.318  67.185  1.00  0.93              
ATOM    677  HD1 PRO A  44      76.336  67.068  66.547  1.00  0.93              
ATOM    678  HD2 PRO A  44      77.869  66.478  67.254  1.00  0.93              
ATOM    679  CG  PRO A  44      77.928  68.521  66.612  1.00  0.93              
ATOM    680  HG1 PRO A  44      77.835  68.576  65.527  1.00  0.93              
ATOM    681  HG2 PRO A  44      78.978  68.473  66.906  1.00  0.93              
ATOM    682  CB  PRO A  44      77.257  69.703  67.299  1.00  0.93              
ATOM    683  HB1 PRO A  44      76.363  69.978  66.737  1.00  0.93              
ATOM    684  HB2 PRO A  44      77.928  70.559  67.380  1.00  0.93              
ATOM    685  CA  PRO A  44      76.876  69.149  68.679  1.00  0.93              
ATOM    686  HA  PRO A  44      77.716  69.301  69.358  1.00  0.93              
ATOM    687  C   PRO A  44      75.651  69.868  69.229  1.00  0.93              
ATOM    688  O   PRO A  44      74.572  69.778  68.656  1.00  0.93              
ATOM    689  N   VAL A  45      75.832  70.684  70.264  1.00  0.52              
ATOM    690  H   VAL A  45      76.737  70.701  70.704  1.00  0.52              
ATOM    691  CA  VAL A  45      74.963  71.854  70.454  1.00  0.52              
ATOM    692  HA  VAL A  45      73.923  71.526  70.427  1.00  0.52              
ATOM    693  CB  VAL A  45      75.234  72.573  71.802  1.00  0.52              
ATOM    694  HB  VAL A  45      75.918  73.407  71.637  1.00  0.52              
ATOM    695  CG1 VAL A  45      73.924  73.131  72.367  1.00  0.52              
ATOM    696 1HG1 VAL A  45      74.116  73.685  73.286  1.00  0.52              
ATOM    697 2HG1 VAL A  45      73.467  73.809  71.649  1.00  0.52              
ATOM    698 3HG1 VAL A  45      73.225  72.321  72.569  1.00  0.52              
ATOM    699  CG2 VAL A  45      75.861  71.685  72.890  1.00  0.52              
ATOM    700 1HG2 VAL A  45      75.912  72.232  73.832  1.00  0.52              
ATOM    701 2HG2 VAL A  45      75.259  70.787  73.031  1.00  0.52              
ATOM    702 3HG2 VAL A  45      76.875  71.404  72.609  1.00  0.52              
ATOM    703  C   VAL A  45      75.229  72.816  69.307  1.00  0.52              
ATOM    704  O   VAL A  45      76.379  73.004  68.909  1.00  0.52              
ATOM    705  N   VAL A  46      74.186  73.495  68.852  1.00  0.45              
ATOM    706  H   VAL A  46      73.277  73.299  69.270  1.00  0.45              
ATOM    707  CA  VAL A  46      74.327  74.807  68.206  1.00  0.45              
ATOM    708  HA  VAL A  46      75.375  75.107  68.193  1.00  0.45              
ATOM    709  CB  VAL A  46      73.816  74.783  66.753  1.00  0.45              
ATOM    710  HB  VAL A  46      72.773  74.473  66.745  1.00  0.45              
ATOM    711  CG1 VAL A  46      73.944  76.143  66.059  1.00  0.45              
ATOM    712 1HG1 VAL A  46      73.292  76.879  66.524  1.00  0.45              
ATOM    713 2HG1 VAL A  46      74.977  76.489  66.078  1.00  0.45              
ATOM    714 3HG1 VAL A  46      73.618  76.037  65.033  1.00  0.45              
ATOM    715  CG2 VAL A  46      74.629  73.789  65.910  1.00  0.45              
ATOM    716 1HG2 VAL A  46      74.248  73.756  64.890  1.00  0.45              
ATOM    717 2HG2 VAL A  46      75.679  74.083  65.893  1.00  0.45              
ATOM    718 3HG2 VAL A  46      74.564  72.792  66.336  1.00  0.45              
ATOM    719  C   VAL A  46      73.583  75.756  69.126  1.00  0.45              
ATOM    720  O   VAL A  46      72.674  75.364  69.857  1.00  0.45              
ATOM    721  N   ASP A  47      73.981  77.016  69.072  1.00  0.54              
ATOM    722  H   ASP A  47      74.764  77.227  68.476  1.00  0.54              
ATOM    723  CA  ASP A  47      73.126  78.146  69.407  1.00  0.54              
ATOM    724  HA  ASP A  47      72.837  78.101  70.459  1.00  0.54              
ATOM    725  CB  ASP A  47      74.064  79.357  69.189  1.00  0.54              
ATOM    726  HB1 ASP A  47      74.358  79.390  68.138  1.00  0.54              
ATOM    727  HB2 ASP A  47      74.970  79.216  69.783  1.00  0.54              
ATOM    728  CG  ASP A  47      73.463  80.693  69.585  1.00  0.54              
ATOM    729  OD1 ASP A  47      73.611  81.651  68.801  1.00  0.54              
ATOM    730  OD2 ASP A  47      72.673  80.716  70.550  1.00  0.54              
ATOM    731  C   ASP A  47      71.821  78.081  68.541  1.00  0.54              
ATOM    732  O   ASP A  47      71.300  76.985  68.202  1.00  0.54              
ATOM    733  N   LEU A  48      71.328  79.294  68.246  1.00  0.89              
ATOM    734  H   LEU A  48      71.534  79.973  68.971  1.00  0.89              
ATOM    735  CA  LEU A  48      70.836  79.904  66.993  1.00  0.89              
ATOM    736  HA  LEU A  48      71.675  80.028  66.314  1.00  0.89              
ATOM    737  CB  LEU A  48      69.756  78.984  66.367  1.00  0.89              
ATOM    738  HB1 LEU A  48      68.872  79.014  67.004  1.00  0.89              
ATOM    739  HB2 LEU A  48      70.110  77.957  66.351  1.00  0.89              
ATOM    740  CG  LEU A  48      69.357  79.324  64.923  1.00  0.89              
ATOM    741  HG  LEU A  48      69.050  80.360  64.842  1.00  0.89              
ATOM    742  CD1 LEU A  48      70.520  79.057  63.965  1.00  0.89              
ATOM    743 1HD1 LEU A  48      70.176  79.186  62.943  1.00  0.89              
ATOM    744 2HD1 LEU A  48      71.331  79.761  64.145  1.00  0.89              
ATOM    745 3HD1 LEU A  48      70.886  78.038  64.090  1.00  0.89              
ATOM    746  CD2 LEU A  48      68.175  78.471  64.468  1.00  0.89              
ATOM    747 1HD2 LEU A  48      67.904  78.732  63.446  1.00  0.89              
ATOM    748 2HD2 LEU A  48      68.427  77.413  64.520  1.00  0.89              
ATOM    749 3HD2 LEU A  48      67.331  78.681  65.121  1.00  0.89              
ATOM    750  C   LEU A  48      70.277  81.309  67.360  1.00  0.89              
ATOM    751  O   LEU A  48      69.233  81.722  66.861  1.00  0.89              
ATOM    752  N   SER A  49      70.902  81.992  68.330  1.00  1.08              
ATOM    753  H   SER A  49      71.805  81.657  68.647  1.00  1.08              
ATOM    754  CA  SER A  49      70.470  83.272  68.907  1.00  1.08              
ATOM    755  HA  SER A  49      69.400  83.249  69.112  1.00  1.08              
ATOM    756  CB  SER A  49      71.230  83.614  70.202  1.00  1.08              
ATOM    757  HB1 SER A  49      70.839  84.550  70.603  1.00  1.08              
ATOM    758  HB2 SER A  49      72.291  83.756  69.986  1.00  1.08              
ATOM    759  OG  SER A  49      71.103  82.610  71.181  1.00  1.08              
ATOM    760  HG  SER A  49      71.735  81.887  70.922  1.00  1.08              
ATOM    761  C   SER A  49      70.773  84.442  67.991  1.00  1.08              
ATOM    762  O   SER A  49      69.934  85.316  67.782  1.00  1.08              
ATOM    763  N   ASP A  50      71.962  84.387  67.400  1.00  1.32              
ATOM    764  H   ASP A  50      72.601  83.666  67.712  1.00  1.32              
ATOM    765  CA  ASP A  50      72.458  85.320  66.406  1.00  1.32              
ATOM    766  HA  ASP A  50      71.720  86.102  66.224  1.00  1.32              
ATOM    767  CB  ASP A  50      73.728  86.015  66.933  1.00  1.32              
ATOM    768  HB1 ASP A  50      74.235  86.475  66.093  1.00  1.32              
ATOM    769  HB2 ASP A  50      74.404  85.278  67.371  1.00  1.32              
ATOM    770  CG  ASP A  50      73.435  87.126  67.943  1.00  1.32              
ATOM    771  OD1 ASP A  50      73.426  88.304  67.516  1.00  1.32              
ATOM    772  OD2 ASP A  50      73.246  86.793  69.136  1.00  1.32              
ATOM    773  C   ASP A  50      72.662  84.559  65.099  1.00  1.32              
ATOM    774  O   ASP A  50      73.786  84.429  64.627  1.00  1.32              
ATOM    775  N   PRO A  51      71.590  83.981  64.522  1.00  1.34              
ATOM    776  CD  PRO A  51      70.197  84.292  64.819  1.00  1.34              
ATOM    777  HD1 PRO A  51      70.045  85.360  64.981  1.00  1.34              
ATOM    778  HD2 PRO A  51      69.873  83.733  65.689  1.00  1.34              
ATOM    779  CG  PRO A  51      69.388  83.832  63.621  1.00  1.34              
ATOM    780  HG1 PRO A  51      69.311  84.645  62.901  1.00  1.34              
ATOM    781  HG2 PRO A  51      68.397  83.482  63.912  1.00  1.34              
ATOM    782  CB  PRO A  51      70.240  82.709  63.045  1.00  1.34              
ATOM    783  HB1 PRO A  51      70.084  82.672  61.969  1.00  1.34              
ATOM    784  HB2 PRO A  51      69.963  81.767  63.503  1.00  1.34              
ATOM    785  CA  PRO A  51      71.693  83.050  63.403  1.00  1.34              
ATOM    786  HA  PRO A  51      72.237  82.152  63.690  1.00  1.34              
ATOM    787  C   PRO A  51      72.355  83.662  62.176  1.00  1.34              
ATOM    788  O   PRO A  51      72.963  82.948  61.375  1.00  1.34              
ATOM    789  N   ASP A  52      72.185  84.976  62.041  1.00  1.54              
ATOM    790  H   ASP A  52      71.620  85.444  62.731  1.00  1.54              
ATOM    791  CA  ASP A  52      72.687  85.784  60.952  1.00  1.54              
ATOM    792  HA  ASP A  52      72.780  85.146  60.071  1.00  1.54              
ATOM    793  CB  ASP A  52      71.661  86.870  60.607  1.00  1.54              
ATOM    794  HB1 ASP A  52      72.079  87.538  59.852  1.00  1.54              
ATOM    795  HB2 ASP A  52      71.434  87.459  61.498  1.00  1.54              
ATOM    796  CG  ASP A  52      70.382  86.241  60.044  1.00  1.54              
ATOM    797  OD1 ASP A  52      70.421  85.783  58.879  1.00  1.54              
ATOM    798  OD2 ASP A  52      69.375  86.200  60.787  1.00  1.54              
ATOM    799  C   ASP A  52      74.101  86.348  61.204  1.00  1.54              
ATOM    800  O   ASP A  52      74.717  86.889  60.284  1.00  1.54              
ATOM    801  N   GLU A  53      74.655  86.180  62.412  1.00  1.43              
ATOM    802  H   GLU A  53      74.148  85.645  63.110  1.00  1.43              
ATOM    803  CA  GLU A  53      76.083  86.376  62.653  1.00  1.43              
ATOM    804  HA  GLU A  53      76.370  87.298  62.146  1.00  1.43              
ATOM    805  CB  GLU A  53      76.388  86.571  64.153  1.00  1.43              
ATOM    806  HB1 GLU A  53      76.468  85.602  64.647  1.00  1.43              
ATOM    807  HB2 GLU A  53      75.544  87.108  64.577  1.00  1.43              
ATOM    808  CG  GLU A  53      77.623  87.437  64.490  1.00  1.43              
ATOM    809  HG1 GLU A  53      77.664  87.562  65.574  1.00  1.43              
ATOM    810  HG2 GLU A  53      77.473  88.430  64.059  1.00  1.43              
ATOM    811  CD  GLU A  53      78.968  86.875  64.010  1.00  1.43              
ATOM    812  OE1 GLU A  53      79.502  85.927  64.630  1.00  1.43              
ATOM    813  OE2 GLU A  53      79.453  87.326  62.950  1.00  1.43              
ATOM    814  C   GLU A  53      76.902  85.229  62.049  1.00  1.43              
ATOM    815  O   GLU A  53      76.603  84.032  62.169  1.00  1.43              
ATOM    816  N   GLU A  54      78.003  85.613  61.418  1.00  1.18              
ATOM    817  H   GLU A  54      78.320  86.569  61.570  1.00  1.18              
ATOM    818  CA  GLU A  54      78.890  84.736  60.681  1.00  1.18              
ATOM    819  HA  GLU A  54      78.275  84.271  59.917  1.00  1.18              
ATOM    820  CB  GLU A  54      79.952  85.590  59.959  1.00  1.18              
ATOM    821  HB1 GLU A  54      80.852  85.662  60.568  1.00  1.18              
ATOM    822  HB2 GLU A  54      79.564  86.603  59.840  1.00  1.18              
ATOM    823  CG  GLU A  54      80.299  85.099  58.543  1.00  1.18              
ATOM    824  HG1 GLU A  54      80.882  85.879  58.050  1.00  1.18              
ATOM    825  HG2 GLU A  54      79.383  84.973  57.964  1.00  1.18              
ATOM    826  CD  GLU A  54      81.126  83.812  58.545  1.00  1.18              
ATOM    827  OE1 GLU A  54      82.292  83.892  58.989  1.00  1.18              
ATOM    828  OE2 GLU A  54      80.627  82.742  58.123  1.00  1.18              
ATOM    829  C   GLU A  54      79.483  83.603  61.532  1.00  1.18              
ATOM    830  O   GLU A  54      79.760  82.527  61.010  1.00  1.18              
ATOM    831  N   SER A  55      79.622  83.777  62.847  1.00  1.04              
ATOM    832  H   SER A  55      79.430  84.697  63.243  1.00  1.04              
ATOM    833  CA  SER A  55      80.077  82.711  63.745  1.00  1.04              
ATOM    834  HA  SER A  55      80.863  82.172  63.232  1.00  1.04              
ATOM    835  CB  SER A  55      80.688  83.256  65.034  1.00  1.04              
ATOM    836  HB1 SER A  55      81.216  82.456  65.553  1.00  1.04              
ATOM    837  HB2 SER A  55      79.902  83.645  65.684  1.00  1.04              
ATOM    838  OG  SER A  55      81.591  84.294  64.700  1.00  1.04              
ATOM    839  HG  SER A  55      80.984  85.080  64.668  1.00  1.04              
ATOM    840  C   SER A  55      79.013  81.661  64.039  1.00  1.04              
ATOM    841  O   SER A  55      79.345  80.475  64.075  1.00  1.04              
ATOM    842  N   VAL A  56      77.743  82.047  64.184  1.00  0.79              
ATOM    843  H   VAL A  56      77.505  83.024  64.036  1.00  0.79              
ATOM    844  CA  VAL A  56      76.645  81.085  64.392  1.00  0.79              
ATOM    845  HA  VAL A  56      76.956  80.355  65.139  1.00  0.79              
ATOM    846  CB  VAL A  56      75.371  81.767  64.910  1.00  0.79              
ATOM    847  HB  VAL A  56      75.039  82.464  64.149  1.00  0.79              
ATOM    848  CG1 VAL A  56      74.244  80.761  65.180  1.00  0.79              
ATOM    849 1HG1 VAL A  56      73.399  81.291  65.621  1.00  0.79              
ATOM    850 2HG1 VAL A  56      73.912  80.303  64.249  1.00  0.79              
ATOM    851 3HG1 VAL A  56      74.585  79.992  65.871  1.00  0.79              
ATOM    852  CG2 VAL A  56      75.655  82.500  66.229  1.00  0.79              
ATOM    853 1HG2 VAL A  56      74.728  82.905  66.636  1.00  0.79              
ATOM    854 2HG2 VAL A  56      76.083  81.819  66.964  1.00  0.79              
ATOM    855 3HG2 VAL A  56      76.329  83.338  66.060  1.00  0.79              
ATOM    856  C   VAL A  56      76.354  80.327  63.105  1.00  0.79              
ATOM    857  O   VAL A  56      76.229  79.103  63.132  1.00  0.79              
ATOM    858  N   ARG A  57      76.395  81.029  61.970  1.00  0.88              
ATOM    859  H   ARG A  57      76.404  82.047  62.058  1.00  0.88              
ATOM    860  CA  ARG A  57      76.472  80.469  60.618  1.00  0.88              
ATOM    861  HA  ARG A  57      75.531  79.972  60.399  1.00  0.88              
ATOM    862  CB  ARG A  57      76.625  81.686  59.692  1.00  0.88              
ATOM    863  HB1 ARG A  57      77.452  82.267  60.085  1.00  0.88              
ATOM    864  HB2 ARG A  57      75.729  82.303  59.796  1.00  0.88              
ATOM    865  CG  ARG A  57      76.884  81.478  58.192  1.00  0.88              
ATOM    866  HG1 ARG A  57      75.978  81.133  57.693  1.00  0.88              
ATOM    867  HG2 ARG A  57      77.692  80.763  58.037  1.00  0.88              
ATOM    868  CD  ARG A  57      77.303  82.857  57.655  1.00  0.88              
ATOM    869  HD1 ARG A  57      78.230  83.146  58.141  1.00  0.88              
ATOM    870  HD2 ARG A  57      76.537  83.589  57.922  1.00  0.88              
ATOM    871  NE  ARG A  57      77.501  82.918  56.204  1.00  0.88              
ATOM    872  HE  ARG A  57      76.813  83.448  55.667  1.00  0.88              
ATOM    873  CZ  ARG A  57      78.465  82.408  55.471  1.00  0.88              
ATOM    874  NH1 ARG A  57      79.448  81.709  55.950  1.00  0.88              
ATOM    875 1HH1 ARG A  57      79.692  81.899  56.927  1.00  0.88              
ATOM    876 2HH1 ARG A  57      80.206  81.498  55.338  1.00  0.88              
ATOM    877  NH2 ARG A  57      78.421  82.607  54.193  1.00  0.88              
ATOM    878 1HH2 ARG A  57      77.655  83.215  53.881  1.00  0.88              
ATOM    879 2HH2 ARG A  57      78.766  81.919  53.547  1.00  0.88              
ATOM    880  C   ARG A  57      77.564  79.413  60.465  1.00  0.88              
ATOM    881  O   ARG A  57      77.246  78.260  60.194  1.00  0.88              
ATOM    882  N   ARG A  58      78.836  79.746  60.715  1.00  0.94              
ATOM    883  H   ARG A  58      79.033  80.728  60.901  1.00  0.94              
ATOM    884  CA  ARG A  58      79.971  78.799  60.697  1.00  0.94              
ATOM    885  HA  ARG A  58      80.108  78.418  59.683  1.00  0.94              
ATOM    886  CB  ARG A  58      81.261  79.518  61.156  1.00  0.94              
ATOM    887  HB1 ARG A  58      81.820  78.863  61.828  1.00  0.94              
ATOM    888  HB2 ARG A  58      81.011  80.412  61.724  1.00  0.94              
ATOM    889  CG  ARG A  58      82.202  79.882  60.001  1.00  0.94              
ATOM    890  HG1 ARG A  58      81.684  80.523  59.286  1.00  0.94              
ATOM    891  HG2 ARG A  58      82.496  78.964  59.492  1.00  0.94              
ATOM    892  CD  ARG A  58      83.471  80.587  60.515  1.00  0.94              
ATOM    893  HD1 ARG A  58      84.248  80.479  59.756  1.00  0.94              
ATOM    894  HD2 ARG A  58      83.825  80.113  61.431  1.00  0.94              
ATOM    895  NE  ARG A  58      83.235  82.022  60.709  1.00  0.94              
ATOM    896  HE  ARG A  58      82.967  82.544  59.869  1.00  0.94              
ATOM    897  CZ  ARG A  58      83.108  82.745  61.804  1.00  0.94              
ATOM    898  NH1 ARG A  58      82.731  83.976  61.689  1.00  0.94              
ATOM    899 1HH1 ARG A  58      82.519  84.283  60.735  1.00  0.94              
ATOM    900 2HH1 ARG A  58      82.445  84.518  62.489  1.00  0.94              
ATOM    901  NH2 ARG A  58      83.328  82.302  63.008  1.00  0.94              
ATOM    902 1HH2 ARG A  58      83.587  81.346  63.138  1.00  0.94              
ATOM    903 2HH2 ARG A  58      83.099  82.921  63.776  1.00  0.94              
ATOM    904  C   ARG A  58      79.764  77.579  61.585  1.00  0.94              
ATOM    905  O   ARG A  58      80.131  76.478  61.183  1.00  0.94              
ATOM    906  N   ALA A  59      79.209  77.760  62.782  1.00  0.85              
ATOM    907  H   ALA A  59      78.970  78.701  63.075  1.00  0.85              
ATOM    908  CA  ALA A  59      78.953  76.650  63.692  1.00  0.85              
ATOM    909  HA  ALA A  59      79.878  76.086  63.827  1.00  0.85              
ATOM    910  CB  ALA A  59      78.535  77.227  65.051  1.00  0.85              
ATOM    911  HB1 ALA A  59      78.403  76.416  65.768  1.00  0.85              
ATOM    912  HB2 ALA A  59      79.305  77.905  65.422  1.00  0.85              
ATOM    913  HB3 ALA A  59      77.595  77.774  64.960  1.00  0.85              
ATOM    914  C   ALA A  59      77.895  75.677  63.138  1.00  0.85              
ATOM    915  O   ALA A  59      78.154  74.473  63.076  1.00  0.85              
ATOM    916  N   VAL A  60      76.761  76.203  62.651  1.00  0.66              
ATOM    917  H   VAL A  60      76.618  77.206  62.750  1.00  0.66              
ATOM    918  CA  VAL A  60      75.741  75.429  61.925  1.00  0.66              
ATOM    919  HA  VAL A  60      75.292  74.705  62.606  1.00  0.66              
ATOM    920  CB  VAL A  60      74.611  76.340  61.367  1.00  0.66              
ATOM    921  HB  VAL A  60      75.062  77.190  60.861  1.00  0.66              
ATOM    922  CG1 VAL A  60      73.684  75.643  60.351  1.00  0.66              
ATOM    923 1HG1 VAL A  60      72.852  76.299  60.091  1.00  0.66              
ATOM    924 2HG1 VAL A  60      74.221  75.421  59.430  1.00  0.66              
ATOM    925 3HG1 VAL A  60      73.288  74.718  60.774  1.00  0.66              
ATOM    926  CG2 VAL A  60      73.704  76.888  62.469  1.00  0.66              
ATOM    927 1HG2 VAL A  60      73.020  77.628  62.050  1.00  0.66              
ATOM    928 2HG2 VAL A  60      73.125  76.075  62.907  1.00  0.66              
ATOM    929 3HG2 VAL A  60      74.303  77.377  63.235  1.00  0.66              
ATOM    930  C   VAL A  60      76.318  74.633  60.753  1.00  0.66              
ATOM    931  O   VAL A  60      76.025  73.446  60.574  1.00  0.66              
ATOM    932  N   VAL A  61      77.121  75.309  59.932  1.00  0.70              
ATOM    933  H   VAL A  61      77.267  76.298  60.122  1.00  0.70              
ATOM    934  CA  VAL A  61      77.735  74.746  58.730  1.00  0.70              
ATOM    935  HA  VAL A  61      76.958  74.358  58.071  1.00  0.70              
ATOM    936  CB  VAL A  61      78.506  75.852  57.983  1.00  0.70              
ATOM    937  HB  VAL A  61      79.111  76.414  58.694  1.00  0.70              
ATOM    938  CG1 VAL A  61      79.435  75.336  56.875  1.00  0.70              
ATOM    939 1HG1 VAL A  61      79.890  76.178  56.354  1.00  0.70              
ATOM    940 2HG1 VAL A  61      80.237  74.728  57.292  1.00  0.70              
ATOM    941 3HG1 VAL A  61      78.869  74.748  56.153  1.00  0.70              
ATOM    942  CG2 VAL A  61      77.505  76.803  57.332  1.00  0.70              
ATOM    943 1HG2 VAL A  61      78.039  77.652  56.905  1.00  0.70              
ATOM    944 2HG2 VAL A  61      76.950  76.271  56.562  1.00  0.70              
ATOM    945 3HG2 VAL A  61      76.784  77.178  58.053  1.00  0.70              
ATOM    946  C   VAL A  61      78.654  73.588  59.080  1.00  0.70              
ATOM    947  O   VAL A  61      78.501  72.497  58.526  1.00  0.70              
ATOM    948  N   LYS A  62      79.557  73.792  60.045  1.00  0.78              
ATOM    949  H   LYS A  62      79.617  74.716  60.466  1.00  0.78              
ATOM    950  CA  LYS A  62      80.476  72.753  60.508  1.00  0.78              
ATOM    951  HA  LYS A  62      81.039  72.394  59.642  1.00  0.78              
ATOM    952  CB  LYS A  62      81.485  73.309  61.530  1.00  0.78              
ATOM    953  HB1 LYS A  62      80.967  73.606  62.443  1.00  0.78              
ATOM    954  HB2 LYS A  62      81.985  74.181  61.105  1.00  0.78              
ATOM    955  CG  LYS A  62      82.538  72.231  61.851  1.00  0.78              
ATOM    956  HG1 LYS A  62      82.988  71.911  60.912  1.00  0.78              
ATOM    957  HG2 LYS A  62      82.045  71.374  62.311  1.00  0.78              
ATOM    958  CD  LYS A  62      83.655  72.697  62.796  1.00  0.78              
ATOM    959  HD1 LYS A  62      83.206  73.141  63.686  1.00  0.78              
ATOM    960  HD2 LYS A  62      84.272  73.447  62.300  1.00  0.78              
ATOM    961  CE  LYS A  62      84.520  71.502  63.235  1.00  0.78              
ATOM    962  HE1 LYS A  62      83.858  70.749  63.673  1.00  0.78              
ATOM    963  HE2 LYS A  62      85.225  71.820  64.005  1.00  0.78              
ATOM    964  NZ  LYS A  62      85.249  70.886  62.103  1.00  0.78              
ATOM    965  HZ1 LYS A  62      86.047  71.400  61.776  1.00  0.78              
ATOM    966  HZ2 LYS A  62      85.487  69.906  62.290  1.00  0.78              
ATOM    967  HZ3 LYS A  62      84.618  70.714  61.312  1.00  0.78              
ATOM    968  C   LYS A  62      79.733  71.530  61.054  1.00  0.78              
ATOM    969  O   LYS A  62      80.033  70.394  60.679  1.00  0.78              
ATOM    970  N   ALA A  63      78.732  71.775  61.902  1.00  0.74              
ATOM    971  H   ALA A  63      78.515  72.736  62.138  1.00  0.74              
ATOM    972  CA  ALA A  63      77.904  70.712  62.454  1.00  0.74              
ATOM    973  HA  ALA A  63      78.548  70.041  63.025  1.00  0.74              
ATOM    974  CB  ALA A  63      76.880  71.318  63.419  1.00  0.74              
ATOM    975  HB1 ALA A  63      76.305  70.517  63.884  1.00  0.74              
ATOM    976  HB2 ALA A  63      77.391  71.883  64.200  1.00  0.74              
ATOM    977  HB3 ALA A  63      76.197  71.982  62.886  1.00  0.74              
ATOM    978  C   ALA A  63      77.239  69.863  61.351  1.00  0.74              
ATOM    979  O   ALA A  63      77.243  68.631  61.399  1.00  0.74              
ATOM    980  N   SER A  64      76.725  70.529  60.318  1.00  0.72              
ATOM    981  H   SER A  64      76.754  71.540  60.350  1.00  0.72              
ATOM    982  CA  SER A  64      76.011  69.890  59.208  1.00  0.72              
ATOM    983  HA  SER A  64      75.281  69.192  59.618  1.00  0.72              
ATOM    984  CB  SER A  64      75.237  70.943  58.401  1.00  0.72              
ATOM    985  HB1 SER A  64      74.683  70.446  57.603  1.00  0.72              
ATOM    986  HB2 SER A  64      75.936  71.651  57.954  1.00  0.72              
ATOM    987  OG  SER A  64      74.325  71.644  59.219  1.00  0.72              
ATOM    988  HG  SER A  64      74.831  72.272  59.759  1.00  0.72              
ATOM    989  C   SER A  64      76.875  69.110  58.214  1.00  0.72              
ATOM    990  O   SER A  64      76.419  68.137  57.607  1.00  0.72              
ATOM    991  N   GLU A  65      78.115  69.550  58.023  1.00  0.79              
ATOM    992  H   GLU A  65      78.396  70.402  58.500  1.00  0.79              
ATOM    993  CA  GLU A  65      79.152  68.814  57.301  1.00  0.79              
ATOM    994  HA  GLU A  65      78.796  68.520  56.316  1.00  0.79              
ATOM    995  CB  GLU A  65      80.363  69.777  57.150  1.00  0.79              
ATOM    996  HB1 GLU A  65      80.406  70.390  58.051  1.00  0.79              
ATOM    997  HB2 GLU A  65      80.161  70.465  56.327  1.00  0.79              
ATOM    998  CG  GLU A  65      81.786  69.194  56.993  1.00  0.79              
ATOM    999  HG1 GLU A  65      81.871  68.235  57.494  1.00  0.79              
ATOM   1000  HG2 GLU A  65      82.481  69.874  57.489  1.00  0.79              
ATOM   1001  CD  GLU A  65      82.243  69.032  55.548  1.00  0.79              
ATOM   1002  OE1 GLU A  65      82.568  70.040  54.893  1.00  0.79              
ATOM   1003  OE2 GLU A  65      82.238  67.897  55.016  1.00  0.79              
ATOM   1004  C   GLU A  65      79.544  67.545  58.075  1.00  0.79              
ATOM   1005  O   GLU A  65      79.560  66.456  57.501  1.00  0.79              
ATOM   1006  N   GLU A  66      79.891  67.667  59.359  1.00  0.99              
ATOM   1007  H   GLU A  66      79.883  68.593  59.776  1.00  0.99              
ATOM   1008  CA  GLU A  66      80.651  66.617  60.049  1.00  0.99              
ATOM   1009  HA  GLU A  66      81.123  65.966  59.312  1.00  0.99              
ATOM   1010  CB  GLU A  66      81.783  67.259  60.888  1.00  0.99              
ATOM   1011  HB1 GLU A  66      81.930  66.683  61.801  1.00  0.99              
ATOM   1012  HB2 GLU A  66      81.481  68.262  61.187  1.00  0.99              
ATOM   1013  CG  GLU A  66      83.153  67.315  60.197  1.00  0.99              
ATOM   1014  HG1 GLU A  66      83.022  67.453  59.126  1.00  0.99              
ATOM   1015  HG2 GLU A  66      83.664  66.360  60.340  1.00  0.99              
ATOM   1016  CD  GLU A  66      84.002  68.466  60.754  1.00  0.99              
ATOM   1017  OE1 GLU A  66      83.873  69.602  60.239  1.00  0.99              
ATOM   1018  OE2 GLU A  66      84.756  68.291  61.743  1.00  0.99              
ATOM   1019  C   GLU A  66      79.837  65.685  60.949  1.00  0.99              
ATOM   1020  O   GLU A  66      80.307  64.595  61.292  1.00  0.99              
ATOM   1021  N   TRP A  67      78.623  66.091  61.322  1.00  0.89              
ATOM   1022  H   TRP A  67      78.332  67.019  61.033  1.00  0.89              
ATOM   1023  CA  TRP A  67      77.710  65.307  62.164  1.00  0.89              
ATOM   1024  HA  TRP A  67      78.100  64.295  62.279  1.00  0.89              
ATOM   1025  CB  TRP A  67      77.592  65.924  63.566  1.00  0.89              
ATOM   1026  HB1 TRP A  67      76.677  65.554  64.033  1.00  0.89              
ATOM   1027  HB2 TRP A  67      77.479  67.005  63.480  1.00  0.89              
ATOM   1028  CG  TRP A  67      78.711  65.629  64.514  1.00  0.89              
ATOM   1029  CD1 TRP A  67      78.686  64.679  65.474  1.00  0.89              
ATOM   1030  HD1 TRP A  67      77.842  64.025  65.661  1.00  0.89              
ATOM   1031  NE1 TRP A  67      79.838  64.751  66.233  1.00  0.89              
ATOM   1032  HE1 TRP A  67      79.930  64.290  67.137  1.00  0.89              
ATOM   1033  CE2 TRP A  67      80.680  65.741  65.778  1.00  0.89              
ATOM   1034  CZ2 TRP A  67      81.930  66.207  66.208  1.00  0.89              
ATOM   1035  HZ2 TRP A  67      82.422  65.747  67.050  1.00  0.89              
ATOM   1036  CH2 TRP A  67      82.530  67.277  65.522  1.00  0.89              
ATOM   1037  HH2 TRP A  67      83.504  67.638  65.822  1.00  0.89              
ATOM   1038  CZ3 TRP A  67      81.863  67.881  64.442  1.00  0.89              
ATOM   1039  HZ3 TRP A  67      82.334  68.693  63.905  1.00  0.89              
ATOM   1040  CE3 TRP A  67      80.593  67.424  64.041  1.00  0.89              
ATOM   1041  HE3 TRP A  67      80.086  67.899  63.213  1.00  0.89              
ATOM   1042  CD2 TRP A  67      79.980  66.328  64.681  1.00  0.89              
ATOM   1043  C   TRP A  67      76.323  65.135  61.577  1.00  0.89              
ATOM   1044  O   TRP A  67      75.646  64.173  61.929  1.00  0.89              
ATOM   1045  N   GLY A  68      75.873  66.068  60.737  1.00  0.85              
ATOM   1046  H   GLY A  68      76.472  66.860  60.548  1.00  0.85              
ATOM   1047  CA  GLY A  68      74.527  66.078  60.160  1.00  0.85              
ATOM   1048  HA1 GLY A  68      74.338  65.085  59.761  1.00  0.85              
ATOM   1049  HA2 GLY A  68      74.471  66.805  59.351  1.00  0.85              
ATOM   1050  C   GLY A  68      73.388  66.337  61.145  1.00  0.85              
ATOM   1051  O   GLY A  68      72.290  66.716  60.749  1.00  0.85              
ATOM   1052  N   LEU A  69      73.654  66.147  62.433  1.00  0.43              
ATOM   1053  H   LEU A  69      74.561  65.765  62.651  1.00  0.43              
ATOM   1054  CA  LEU A  69      72.684  66.114  63.504  1.00  0.43              
ATOM   1055  HA  LEU A  69      71.735  66.506  63.147  1.00  0.43              
ATOM   1056  CB  LEU A  69      72.497  64.635  63.906  1.00  0.43              
ATOM   1057  HB1 LEU A  69      73.460  64.267  64.264  1.00  0.43              
ATOM   1058  HB2 LEU A  69      72.236  64.052  63.020  1.00  0.43              
ATOM   1059  CG  LEU A  69      71.437  64.371  64.991  1.00  0.43              
ATOM   1060  HG  LEU A  69      71.551  65.096  65.796  1.00  0.43              
ATOM   1061  CD1 LEU A  69      70.001  64.412  64.473  1.00  0.43              
ATOM   1062 1HD1 LEU A  69      69.301  64.261  65.292  1.00  0.43              
ATOM   1063 2HD1 LEU A  69      69.800  65.363  63.995  1.00  0.43              
ATOM   1064 3HD1 LEU A  69      69.855  63.615  63.743  1.00  0.43              
ATOM   1065  CD2 LEU A  69      71.641  62.973  65.567  1.00  0.43              
ATOM   1066 1HD2 LEU A  69      70.886  62.768  66.325  1.00  0.43              
ATOM   1067 2HD2 LEU A  69      71.552  62.231  64.772  1.00  0.43              
ATOM   1068 3HD2 LEU A  69      72.625  62.902  66.025  1.00  0.43              
ATOM   1069  C   LEU A  69      73.191  66.964  64.659  1.00  0.43              
ATOM   1070  O   LEU A  69      74.304  66.760  65.143  1.00  0.43              
ATOM   1071  N   PHE A  70      72.370  67.909  65.106  1.00  0.53              
ATOM   1072  H   PHE A  70      71.467  68.026  64.653  1.00  0.53              
ATOM   1073  CA  PHE A  70      72.730  68.861  66.157  1.00  0.53              
ATOM   1074  HA  PHE A  70      73.408  68.380  66.860  1.00  0.53              
ATOM   1075  CB  PHE A  70      73.501  70.035  65.530  1.00  0.53              
ATOM   1076  HB1 PHE A  70      74.468  69.659  65.196  1.00  0.53              
ATOM   1077  HB2 PHE A  70      73.704  70.768  66.307  1.00  0.53              
ATOM   1078  CG  PHE A  70      72.833  70.733  64.356  1.00  0.53              
ATOM   1079  CD1 PHE A  70      73.113  70.315  63.042  1.00  0.53              
ATOM   1080  HD1 PHE A  70      73.787  69.488  62.865  1.00  0.53              
ATOM   1081  CE1 PHE A  70      72.517  70.968  61.950  1.00  0.53              
ATOM   1082  HE1 PHE A  70      72.728  70.636  60.945  1.00  0.53              
ATOM   1083  CZ  PHE A  70      71.641  72.045  62.162  1.00  0.53              
ATOM   1084  HZ  PHE A  70      71.183  72.540  61.317  1.00  0.53              
ATOM   1085  CE2 PHE A  70      71.360  72.470  63.472  1.00  0.53              
ATOM   1086  HE2 PHE A  70      70.682  73.294  63.633  1.00  0.53              
ATOM   1087  CD2 PHE A  70      71.956  71.815  64.568  1.00  0.53              
ATOM   1088  HD2 PHE A  70      71.747  72.144  65.573  1.00  0.53              
ATOM   1089  C   PHE A  70      71.519  69.347  66.951  1.00  0.53              
ATOM   1090  O   PHE A  70      70.391  69.177  66.515  1.00  0.53              
ATOM   1091  N   GLN A  71      71.720  69.957  68.115  1.00  0.42              
ATOM   1092  H   GLN A  71      72.666  70.235  68.360  1.00  0.42              
ATOM   1093  CA  GLN A  71      70.687  70.178  69.109  1.00  0.42              
ATOM   1094  HA  GLN A  71      69.709  69.862  68.746  1.00  0.42              
ATOM   1095  CB  GLN A  71      70.975  69.498  70.460  1.00  0.42              
ATOM   1096  HB1 GLN A  71      70.664  70.168  71.264  1.00  0.42              
ATOM   1097  HB2 GLN A  71      72.042  69.297  70.571  1.00  0.42              
ATOM   1098  CG  GLN A  71      70.166  68.206  70.602  1.00  0.42              
ATOM   1099  HG1 GLN A  71      70.512  67.483  69.872  1.00  0.42              
ATOM   1100  HG2 GLN A  71      69.114  68.416  70.411  1.00  0.42              
ATOM   1101  CD  GLN A  71      70.276  67.602  71.993  1.00  0.42              
ATOM   1102  OE1 GLN A  71      69.460  67.854  72.864  1.00  0.42              
ATOM   1103  NE2 GLN A  71      71.257  66.765  72.235  1.00  0.42              
ATOM   1104 1HE2 GLN A  71      71.947  66.525  71.553  1.00  0.42              
ATOM   1105 2HE2 GLN A  71      71.242  66.321  73.157  1.00  0.42              
ATOM   1106  C   GLN A  71      70.667  71.679  69.223  1.00  0.42              
ATOM   1107  O   GLN A  71      71.599  72.266  69.781  1.00  0.42              
ATOM   1108  N   VAL A  72      69.683  72.308  68.572  1.00  0.46              
ATOM   1109  H   VAL A  72      68.906  71.786  68.181  1.00  0.46              
ATOM   1110  CA  VAL A  72      69.635  73.762  68.612  1.00  0.46              
ATOM   1111  HA  VAL A  72      70.660  74.136  68.557  1.00  0.46              
ATOM   1112  CB  VAL A  72      68.892  74.463  67.455  1.00  0.46              
ATOM   1113  HB  VAL A  72      68.831  75.526  67.689  1.00  0.46              
ATOM   1114  CG1 VAL A  72      69.660  74.355  66.140  1.00  0.46              
ATOM   1115 1HG1 VAL A  72      70.619  74.862  66.240  1.00  0.46              
ATOM   1116 2HG1 VAL A  72      69.822  73.308  65.900  1.00  0.46              
ATOM   1117 3HG1 VAL A  72      69.100  74.833  65.337  1.00  0.46              
ATOM   1118  CG2 VAL A  72      67.463  73.979  67.231  1.00  0.46              
ATOM   1119 1HG2 VAL A  72      66.986  74.566  66.447  1.00  0.46              
ATOM   1120 2HG2 VAL A  72      67.462  72.933  66.949  1.00  0.46              
ATOM   1121 3HG2 VAL A  72      66.897  74.098  68.150  1.00  0.46              
ATOM   1122  C   VAL A  72      69.082  74.243  69.928  1.00  0.46              
ATOM   1123  O   VAL A  72      68.103  73.664  70.442  1.00  0.46              
ATOM   1124  N   VAL A  73      69.678  75.350  70.389  1.00  0.52              
ATOM   1125  H   VAL A  73      70.468  75.744  69.876  1.00  0.52              
ATOM   1126  CA  VAL A  73      69.145  76.096  71.535  1.00  0.52              
ATOM   1127  HA  VAL A  73      68.146  75.716  71.750  1.00  0.52              
ATOM   1128  CB  VAL A  73      69.941  75.915  72.843  1.00  0.52              
ATOM   1129  HB  VAL A  73      69.395  76.443  73.626  1.00  0.52              
ATOM   1130  CG1 VAL A  73      69.993  74.440  73.259  1.00  0.52              
ATOM   1131 1HG1 VAL A  73      70.460  74.351  74.240  1.00  0.52              
ATOM   1132 2HG1 VAL A  73      68.982  74.040  73.315  1.00  0.52              
ATOM   1133 3HG1 VAL A  73      70.572  73.863  72.537  1.00  0.52              
ATOM   1134  CG2 VAL A  73      71.357  76.494  72.820  1.00  0.52              
ATOM   1135 1HG2 VAL A  73      71.795  76.424  73.815  1.00  0.52              
ATOM   1136 2HG2 VAL A  73      71.977  75.930  72.128  1.00  0.52              
ATOM   1137 3HG2 VAL A  73      71.335  77.541  72.518  1.00  0.52              
ATOM   1138  C   VAL A  73      68.947  77.553  71.168  1.00  0.52              
ATOM   1139  O   VAL A  73      69.368  78.005  70.115  1.00  0.52              
ATOM   1140  N   ASN A  74      68.205  78.302  71.977  1.00  0.93              
ATOM   1141  H   ASN A  74      67.971  77.957  72.897  1.00  0.93              
ATOM   1142  CA  ASN A  74      67.785  79.670  71.642  1.00  0.93              
ATOM   1143  HA  ASN A  74      67.003  79.929  72.356  1.00  0.93              
ATOM   1144  CB  ASN A  74      68.940  80.629  71.927  1.00  0.93              
ATOM   1145  HB1 ASN A  74      68.639  81.645  71.670  1.00  0.93              
ATOM   1146  HB2 ASN A  74      69.792  80.364  71.302  1.00  0.93              
ATOM   1147  CG  ASN A  74      69.375  80.625  73.384  1.00  0.93              
ATOM   1148  OD1 ASN A  74      68.812  79.971  74.255  1.00  0.93              
ATOM   1149  ND2 ASN A  74      70.388  81.387  73.695  1.00  0.93              
ATOM   1150 1HD2 ASN A  74      70.821  81.929  72.948  1.00  0.93              
ATOM   1151 2HD2 ASN A  74      70.712  81.379  74.641  1.00  0.93              
ATOM   1152  C   ASN A  74      67.102  79.843  70.265  1.00  0.93              
ATOM   1153  O   ASN A  74      66.910  80.957  69.787  1.00  0.93              
ATOM   1154  N   HIS A  75      66.612  78.733  69.696  1.00  0.87              
ATOM   1155  H   HIS A  75      66.846  77.879  70.177  1.00  0.87              
ATOM   1156  CA  HIS A  75      65.882  78.569  68.428  1.00  0.87              
ATOM   1157  HA  HIS A  75      66.570  78.809  67.617  1.00  0.87              
ATOM   1158  CB  HIS A  75      65.493  77.087  68.297  1.00  0.87              
ATOM   1159  HB1 HIS A  75      66.407  76.506  68.175  1.00  0.87              
ATOM   1160  HB2 HIS A  75      64.881  76.938  67.407  1.00  0.87              
ATOM   1161  CG  HIS A  75      64.747  76.559  69.498  1.00  0.87              
ATOM   1162  ND1 HIS A  75      63.539  77.061  69.990  1.00  0.87              
ATOM   1163  CE1 HIS A  75      63.308  76.392  71.132  1.00  0.87              
ATOM   1164  HE1 HIS A  75      62.456  76.553  71.781  1.00  0.87              
ATOM   1165  NE2 HIS A  75      64.298  75.521  71.378  1.00  0.87              
ATOM   1166  HE2 HIS A  75      64.397  74.954  72.222  1.00  0.87              
ATOM   1167  CD2 HIS A  75      65.218  75.616  70.362  1.00  0.87              
ATOM   1168  HD2 HIS A  75      66.149  75.075  70.284  1.00  0.87              
ATOM   1169  C   HIS A  75      64.654  79.471  68.201  1.00  0.87              
ATOM   1170  O   HIS A  75      64.077  79.510  67.104  1.00  0.87              
ATOM   1171  N   GLY A  76      64.241  80.216  69.223  1.00  0.94              
ATOM   1172  H   GLY A  76      64.833  80.232  70.042  1.00  0.94              
ATOM   1173  CA  GLY A  76      63.124  81.140  69.145  1.00  0.94              
ATOM   1174  HA1 GLY A  76      63.320  81.879  68.370  1.00  0.94              
ATOM   1175  HA2 GLY A  76      63.049  81.665  70.097  1.00  0.94              
ATOM   1176  C   GLY A  76      61.782  80.470  68.874  1.00  0.94              
ATOM   1177  O   GLY A  76      60.980  81.023  68.121  1.00  0.94              
ATOM   1178  N   ILE A  77      61.562  79.287  69.444  1.00  0.80              
ATOM   1179  H   ILE A  77      62.332  78.831  69.927  1.00  0.80              
ATOM   1180  CA  ILE A  77      60.249  78.653  69.563  1.00  0.80              
ATOM   1181  HA  ILE A  77      59.531  79.234  68.990  1.00  0.80              
ATOM   1182  CB  ILE A  77      60.241  77.225  68.967  1.00  0.80              
ATOM   1183  HB  ILE A  77      60.880  76.579  69.570  1.00  0.80              
ATOM   1184  CG2 ILE A  77      58.808  76.662  69.025  1.00  0.80              
ATOM   1185 1HG2 ILE A  77      58.795  75.619  68.711  1.00  0.80              
ATOM   1186 2HG2 ILE A  77      58.427  76.697  70.045  1.00  0.80              
ATOM   1187 3HG2 ILE A  77      58.145  77.244  68.387  1.00  0.80              
ATOM   1188  CG1 ILE A  77      60.783  77.241  67.515  1.00  0.80              
ATOM   1189 1HG1 ILE A  77      61.832  77.536  67.530  1.00  0.80              
ATOM   1190 2HG1 ILE A  77      60.235  77.983  66.933  1.00  0.80              
ATOM   1191  CD1 ILE A  77      60.706  75.898  66.781  1.00  0.80              
ATOM   1192  HD1 ILE A  77      61.211  75.126  67.362  1.00  0.80              
ATOM   1193  HD2 ILE A  77      59.666  75.620  66.619  1.00  0.80              
ATOM   1194  HD3 ILE A  77      61.189  75.988  65.809  1.00  0.80              
ATOM   1195  C   ILE A  77      59.890  78.684  71.054  1.00  0.80              
ATOM   1196  O   ILE A  77      60.706  78.262  71.879  1.00  0.80              
ATOM   1197  N   PRO A  78      58.735  79.258  71.447  1.00  0.91              
ATOM   1198  CD  PRO A  78      57.697  79.837  70.599  1.00  0.91              
ATOM   1199  HD1 PRO A  78      57.083  79.040  70.177  1.00  0.91              
ATOM   1200  HD2 PRO A  78      58.112  80.457  69.804  1.00  0.91              
ATOM   1201  CG  PRO A  78      56.845  80.713  71.513  1.00  0.91              
ATOM   1202  HG1 PRO A  78      55.805  80.744  71.186  1.00  0.91              
ATOM   1203  HG2 PRO A  78      57.267  81.719  71.546  1.00  0.91              
ATOM   1204  CB  PRO A  78      56.992  80.054  72.881  1.00  0.91              
ATOM   1205  HB1 PRO A  78      56.228  79.283  72.983  1.00  0.91              
ATOM   1206  HB2 PRO A  78      56.890  80.782  73.687  1.00  0.91              
ATOM   1207  CA  PRO A  78      58.396  79.432  72.856  1.00  0.91              
ATOM   1208  HA  PRO A  78      59.102  80.142  73.290  1.00  0.91              
ATOM   1209  C   PRO A  78      58.425  78.125  73.660  1.00  0.91              
ATOM   1210  O   PRO A  78      57.751  77.150  73.315  1.00  0.91              
ATOM   1211  N   THR A  79      59.166  78.117  74.772  1.00  0.79              
ATOM   1212  H   THR A  79      59.748  78.915  74.977  1.00  0.79              
ATOM   1213  CA  THR A  79      59.240  76.936  75.647  1.00  0.79              
ATOM   1214  HA  THR A  79      59.647  76.133  75.040  1.00  0.79              
ATOM   1215  CB  THR A  79      60.255  77.122  76.781  1.00  0.79              
ATOM   1216  HB  THR A  79      61.211  77.397  76.333  1.00  0.79              
ATOM   1217  CG2 THR A  79      59.892  78.182  77.820  1.00  0.79              
ATOM   1218 1HG2 THR A  79      60.709  78.280  78.535  1.00  0.79              
ATOM   1219 2HG2 THR A  79      59.733  79.144  77.336  1.00  0.79              
ATOM   1220 3HG2 THR A  79      58.990  77.890  78.358  1.00  0.79              
ATOM   1221  OG1 THR A  79      60.422  75.898  77.441  1.00  0.79              
ATOM   1222  HG1 THR A  79      61.320  75.853  77.787  1.00  0.79              
ATOM   1223  C   THR A  79      57.871  76.459  76.146  1.00  0.79              
ATOM   1224  O   THR A  79      57.577  75.266  76.193  1.00  0.79              
ATOM   1225  N   GLU A  80      56.977  77.411  76.401  1.00  0.90              
ATOM   1226  H   GLU A  80      57.279  78.368  76.329  1.00  0.90              
ATOM   1227  CA  GLU A  80      55.577  77.176  76.735  1.00  0.90              
ATOM   1228  HA  GLU A  80      55.533  76.541  77.621  1.00  0.90              
ATOM   1229  CB  GLU A  80      55.012  78.559  77.112  1.00  0.90              
ATOM   1230  HB1 GLU A  80      54.991  79.199  76.228  1.00  0.90              
ATOM   1231  HB2 GLU A  80      55.704  79.020  77.820  1.00  0.90              
ATOM   1232  CG  GLU A  80      53.641  78.546  77.790  1.00  0.90              
ATOM   1233  HG1 GLU A  80      53.426  79.552  78.157  1.00  0.90              
ATOM   1234  HG2 GLU A  80      53.683  77.875  78.652  1.00  0.90              
ATOM   1235  CD  GLU A  80      52.535  78.118  76.833  1.00  0.90              
ATOM   1236  OE1 GLU A  80      52.557  78.556  75.657  1.00  0.90              
ATOM   1237  OE2 GLU A  80      51.698  77.290  77.240  1.00  0.90              
ATOM   1238  C   GLU A  80      54.801  76.450  75.628  1.00  0.90              
ATOM   1239  O   GLU A  80      54.144  75.450  75.908  1.00  0.90              
ATOM   1240  N   LEU A  81      54.956  76.869  74.368  1.00  0.81              
ATOM   1241  H   LEU A  81      55.538  77.672  74.197  1.00  0.81              
ATOM   1242  CA  LEU A  81      54.374  76.179  73.218  1.00  0.81              
ATOM   1243  HA  LEU A  81      53.295  76.121  73.358  1.00  0.81              
ATOM   1244  CB  LEU A  81      54.664  76.965  71.929  1.00  0.81              
ATOM   1245  HB1 LEU A  81      55.723  77.210  71.884  1.00  0.81              
ATOM   1246  HB2 LEU A  81      54.103  77.900  71.955  1.00  0.81              
ATOM   1247  CG  LEU A  81      54.321  76.195  70.641  1.00  0.81              
ATOM   1248  HG  LEU A  81      54.935  75.297  70.560  1.00  0.81              
ATOM   1249  CD1 LEU A  81      52.854  75.777  70.572  1.00  0.81              
ATOM   1250 1HD1 LEU A  81      52.638  75.359  69.595  1.00  0.81              
ATOM   1251 2HD1 LEU A  81      52.620  75.027  71.322  1.00  0.81              
ATOM   1252 3HD1 LEU A  81      52.225  76.641  70.735  1.00  0.81              
ATOM   1253  CD2 LEU A  81      54.666  77.074  69.451  1.00  0.81              
ATOM   1254 1HD2 LEU A  81      54.271  78.074  69.608  1.00  0.81              
ATOM   1255 2HD2 LEU A  81      55.747  77.136  69.335  1.00  0.81              
ATOM   1256 3HD2 LEU A  81      54.222  76.667  68.553  1.00  0.81              
ATOM   1257  C   LEU A  81      54.891  74.746  73.092  1.00  0.81              
ATOM   1258  O   LEU A  81      54.103  73.825  72.886  1.00  0.81              
ATOM   1259  N   ILE A  82      56.208  74.530  73.188  1.00  0.71              
ATOM   1260  H   ILE A  82      56.838  75.313  73.333  1.00  0.71              
ATOM   1261  CA  ILE A  82      56.723  73.167  72.988  1.00  0.71              
ATOM   1262  HA  ILE A  82      56.224  72.774  72.100  1.00  0.71              
ATOM   1263  CB  ILE A  82      58.233  73.098  72.661  1.00  0.71              
ATOM   1264  HB  ILE A  82      58.450  72.069  72.367  1.00  0.71              
ATOM   1265  CG2 ILE A  82      58.538  73.993  71.450  1.00  0.71              
ATOM   1266 1HG2 ILE A  82      59.527  73.765  71.051  1.00  0.71              
ATOM   1267 2HG2 ILE A  82      57.804  73.815  70.666  1.00  0.71              
ATOM   1268 3HG2 ILE A  82      58.501  75.043  71.742  1.00  0.71              
ATOM   1269  CG1 ILE A  82      59.139  73.435  73.860  1.00  0.71              
ATOM   1270 1HG1 ILE A  82      58.929  72.745  74.677  1.00  0.71              
ATOM   1271 2HG1 ILE A  82      58.894  74.437  74.188  1.00  0.71              
ATOM   1272  CD1 ILE A  82      60.646  73.368  73.574  1.00  0.71              
ATOM   1273  HD1 ILE A  82      61.194  73.517  74.504  1.00  0.71              
ATOM   1274  HD2 ILE A  82      60.904  72.392  73.161  1.00  0.71              
ATOM   1275  HD3 ILE A  82      60.937  74.151  72.874  1.00  0.71              
ATOM   1276  C   ILE A  82      56.325  72.213  74.123  1.00  0.71              
ATOM   1277  O   ILE A  82      56.032  71.039  73.883  1.00  0.71              
ATOM   1278  N   ARG A  83      56.219  72.741  75.347  1.00  0.69              
ATOM   1279  H   ARG A  83      56.533  73.702  75.469  1.00  0.69              
ATOM   1280  CA  ARG A  83      55.585  72.073  76.488  1.00  0.69              
ATOM   1281  HA  ARG A  83      56.099  71.131  76.685  1.00  0.69              
ATOM   1282  CB  ARG A  83      55.733  72.991  77.718  1.00  0.69              
ATOM   1283  HB1 ARG A  83      55.470  74.009  77.442  1.00  0.69              
ATOM   1284  HB2 ARG A  83      56.792  73.013  77.980  1.00  0.69              
ATOM   1285  CG  ARG A  83      54.940  72.601  78.983  1.00  0.69              
ATOM   1286  HG1 ARG A  83      55.636  72.650  79.822  1.00  0.69              
ATOM   1287  HG2 ARG A  83      54.590  71.570  78.922  1.00  0.69              
ATOM   1288  CD  ARG A  83      53.774  73.560  79.314  1.00  0.69              
ATOM   1289  HD1 ARG A  83      54.058  74.582  79.057  1.00  0.69              
ATOM   1290  HD2 ARG A  83      53.609  73.541  80.393  1.00  0.69              
ATOM   1291  NE  ARG A  83      52.502  73.225  78.641  1.00  0.69              
ATOM   1292  HE  ARG A  83      52.209  73.829  77.885  1.00  0.69              
ATOM   1293  CZ  ARG A  83      51.637  72.299  79.026  1.00  0.69              
ATOM   1294  NH1 ARG A  83      51.871  71.501  80.030  1.00  0.69              
ATOM   1295 1HH1 ARG A  83      52.721  71.551  80.548  1.00  0.69              
ATOM   1296 2HH1 ARG A  83      51.193  70.744  80.170  1.00  0.69              
ATOM   1297  NH2 ARG A  83      50.492  72.117  78.436  1.00  0.69              
ATOM   1298 1HH2 ARG A  83      50.142  72.671  77.668  1.00  0.69              
ATOM   1299 2HH2 ARG A  83      49.916  71.344  78.771  1.00  0.69              
ATOM   1300  C   ARG A  83      54.134  71.705  76.203  1.00  0.69              
ATOM   1301  O   ARG A  83      53.777  70.559  76.443  1.00  0.69              
ATOM   1302  N   ARG A  84      53.315  72.616  75.666  1.00  0.80              
ATOM   1303  H   ARG A  84      53.672  73.556  75.511  1.00  0.80              
ATOM   1304  CA  ARG A  84      51.935  72.299  75.262  1.00  0.80              
ATOM   1305  HA  ARG A  84      51.377  71.917  76.112  1.00  0.80              
ATOM   1306  CB  ARG A  84      51.198  73.536  74.701  1.00  0.80              
ATOM   1307  HB1 ARG A  84      50.302  73.180  74.196  1.00  0.80              
ATOM   1308  HB2 ARG A  84      51.818  74.047  73.966  1.00  0.80              
ATOM   1309  CG  ARG A  84      50.750  74.538  75.773  1.00  0.80              
ATOM   1310  HG1 ARG A  84      51.622  74.936  76.287  1.00  0.80              
ATOM   1311  HG2 ARG A  84      50.143  74.016  76.507  1.00  0.80              
ATOM   1312  CD  ARG A  84      49.903  75.693  75.213  1.00  0.80              
ATOM   1313  HD1 ARG A  84      49.380  76.151  76.056  1.00  0.80              
ATOM   1314  HD2 ARG A  84      49.145  75.318  74.533  1.00  0.80              
ATOM   1315  NE  ARG A  84      50.738  76.737  74.599  1.00  0.80              
ATOM   1316  HE  ARG A  84      51.379  77.189  75.256  1.00  0.80              
ATOM   1317  CZ  ARG A  84      50.713  77.280  73.395  1.00  0.80              
ATOM   1318  NH1 ARG A  84      49.910  76.930  72.447  1.00  0.80              
ATOM   1319 1HH1 ARG A  84      49.230  76.224  72.628  1.00  0.80              
ATOM   1320 2HH1 ARG A  84      50.017  77.411  71.546  1.00  0.80              
ATOM   1321  NH2 ARG A  84      51.532  78.239  73.103  1.00  0.80              
ATOM   1322 1HH2 ARG A  84      52.087  78.614  73.876  1.00  0.80              
ATOM   1323 2HH2 ARG A  84      51.493  78.649  72.166  1.00  0.80              
ATOM   1324  C   ARG A  84      51.884  71.171  74.253  1.00  0.80              
ATOM   1325  O   ARG A  84      51.200  70.194  74.504  1.00  0.80              
ATOM   1326  N   LEU A  85      52.663  71.248  73.172  1.00  0.71              
ATOM   1327  H   LEU A  85      53.209  72.094  73.040  1.00  0.71              
ATOM   1328  CA  LEU A  85      52.719  70.195  72.156  1.00  0.71              
ATOM   1329  HA  LEU A  85      51.737  70.121  71.691  1.00  0.71              
ATOM   1330  CB  LEU A  85      53.767  70.553  71.085  1.00  0.71              
ATOM   1331  HB1 LEU A  85      54.751  70.570  71.556  1.00  0.71              
ATOM   1332  HB2 LEU A  85      53.569  71.550  70.688  1.00  0.71              
ATOM   1333  CG  LEU A  85      53.787  69.534  69.925  1.00  0.71              
ATOM   1334  HG  LEU A  85      53.685  68.522  70.306  1.00  0.71              
ATOM   1335  CD1 LEU A  85      52.639  69.791  68.950  1.00  0.71              
ATOM   1336 1HD1 LEU A  85      52.633  69.016  68.188  1.00  0.71              
ATOM   1337 2HD1 LEU A  85      51.682  69.754  69.472  1.00  0.71              
ATOM   1338 3HD1 LEU A  85      52.772  70.768  68.487  1.00  0.71              
ATOM   1339  CD2 LEU A  85      55.108  69.580  69.167  1.00  0.71              
ATOM   1340 1HD2 LEU A  85      55.074  68.912  68.308  1.00  0.71              
ATOM   1341 2HD2 LEU A  85      55.307  70.597  68.843  1.00  0.71              
ATOM   1342 3HD2 LEU A  85      55.916  69.262  69.826  1.00  0.71              
ATOM   1343  C   LEU A  85      53.043  68.820  72.767  1.00  0.71              
ATOM   1344  O   LEU A  85      52.398  67.813  72.443  1.00  0.71              
ATOM   1345  N   GLN A  86      54.035  68.779  73.659  1.00  0.68              
ATOM   1346  H   GLN A  86      54.541  69.628  73.888  1.00  0.68              
ATOM   1347  CA  GLN A  86      54.354  67.533  74.339  1.00  0.68              
ATOM   1348  HA  GLN A  86      54.538  66.780  73.579  1.00  0.68              
ATOM   1349  CB  GLN A  86      55.633  67.649  75.189  1.00  0.68              
ATOM   1350  HB1 GLN A  86      55.722  66.728  75.769  1.00  0.68              
ATOM   1351  HB2 GLN A  86      55.547  68.480  75.890  1.00  0.68              
ATOM   1352  CG  GLN A  86      56.905  67.812  74.341  1.00  0.68              
ATOM   1353  HG1 GLN A  86      57.170  68.863  74.268  1.00  0.68              
ATOM   1354  HG2 GLN A  86      56.726  67.439  73.332  1.00  0.68              
ATOM   1355  CD  GLN A  86      58.082  67.030  74.910  1.00  0.68              
ATOM   1356  OE1 GLN A  86      58.192  65.836  74.715  1.00  0.68              
ATOM   1357  NE2 GLN A  86      59.007  67.649  75.608  1.00  0.68              
ATOM   1358 1HE2 GLN A  86      58.951  68.627  75.811  1.00  0.68              
ATOM   1359 2HE2 GLN A  86      59.843  67.106  75.793  1.00  0.68              
ATOM   1360  C   GLN A  86      53.201  67.017  75.197  1.00  0.68              
ATOM   1361  O   GLN A  86      52.889  65.832  75.159  1.00  0.68              
ATOM   1362  N   ASP A  87      52.540  67.898  75.942  1.00  0.75              
ATOM   1363  H   ASP A  87      52.828  68.872  75.908  1.00  0.75              
ATOM   1364  CA  ASP A  87      51.459  67.562  76.869  1.00  0.75              
ATOM   1365  HA  ASP A  87      51.824  66.811  77.559  1.00  0.75              
ATOM   1366  CB  ASP A  87      51.161  68.827  77.682  1.00  0.75              
ATOM   1367  HB1 ASP A  87      50.509  69.488  77.109  1.00  0.75              
ATOM   1368  HB2 ASP A  87      52.095  69.357  77.865  1.00  0.75              
ATOM   1369  CG  ASP A  87      50.559  68.573  79.057  1.00  0.75              
ATOM   1370  OD1 ASP A  87      50.748  67.465  79.611  1.00  0.75              
ATOM   1371  OD2 ASP A  87      50.043  69.570  79.611  1.00  0.75              
ATOM   1372  C   ASP A  87      50.195  67.040  76.172  1.00  0.75              
ATOM   1373  O   ASP A  87      49.523  66.109  76.615  1.00  0.75              
ATOM   1374  N   VAL A  88      49.925  67.610  75.007  1.00  0.85              
ATOM   1375  H   VAL A  88      50.501  68.411  74.757  1.00  0.85              
ATOM   1376  CA  VAL A  88      48.820  67.282  74.119  1.00  0.85              
ATOM   1377  HA  VAL A  88      47.935  67.161  74.740  1.00  0.85              
ATOM   1378  CB  VAL A  88      48.605  68.487  73.178  1.00  0.85              
ATOM   1379  HB  VAL A  88      49.158  69.335  73.566  1.00  0.85              
ATOM   1380  CG1 VAL A  88      49.068  68.316  71.726  1.00  0.85              
ATOM   1381 1HG1 VAL A  88      48.963  69.251  71.187  1.00  0.85              
ATOM   1382 2HG1 VAL A  88      50.114  68.041  71.696  1.00  0.85              
ATOM   1383 3HG1 VAL A  88      48.492  67.543  71.236  1.00  0.85              
ATOM   1384  CG2 VAL A  88      47.160  68.932  73.251  1.00  0.85              
ATOM   1385 1HG2 VAL A  88      47.079  69.896  72.761  1.00  0.85              
ATOM   1386 2HG2 VAL A  88      46.513  68.191  72.787  1.00  0.85              
ATOM   1387 3HG2 VAL A  88      46.876  69.082  74.294  1.00  0.85              
ATOM   1388  C   VAL A  88      49.039  65.953  73.407  1.00  0.85              
ATOM   1389  O   VAL A  88      48.119  65.135  73.309  1.00  0.85              
ATOM   1390  N   GLY A  89      50.289  65.682  73.011  1.00  0.77              
ATOM   1391  H   GLY A  89      50.997  66.400  73.120  1.00  0.77              
ATOM   1392  CA  GLY A  89      50.658  64.395  72.435  1.00  0.77              
ATOM   1393  HA1 GLY A  89      51.651  64.451  72.005  1.00  0.77              
ATOM   1394  HA2 GLY A  89      49.968  64.154  71.630  1.00  0.77              
ATOM   1395  C   GLY A  89      50.606  63.267  73.452  1.00  0.77              
ATOM   1396  O   GLY A  89      49.998  62.233  73.156  1.00  0.77              
ATOM   1397  N   ARG A  90      51.165  63.474  74.660  1.00  0.69              
ATOM   1398  H   ARG A  90      51.667  64.344  74.825  1.00  0.69              
ATOM   1399  CA  ARG A  90      51.024  62.501  75.751  1.00  0.69              
ATOM   1400  HA  ARG A  90      51.366  61.541  75.360  1.00  0.69              
ATOM   1401  CB  ARG A  90      51.894  62.761  76.999  1.00  0.69              
ATOM   1402  HB1 ARG A  90      52.946  62.758  76.710  1.00  0.69              
ATOM   1403  HB2 ARG A  90      51.739  61.928  77.688  1.00  0.69              
ATOM   1404  CG  ARG A  90      51.588  64.067  77.736  1.00  0.69              
ATOM   1405  HG1 ARG A  90      50.519  64.245  77.749  1.00  0.69              
ATOM   1406  HG2 ARG A  90      52.079  64.852  77.187  1.00  0.69              
ATOM   1407  CD  ARG A  90      52.065  64.132  79.187  1.00  0.69              
ATOM   1408  HD1 ARG A  90      52.158  65.180  79.479  1.00  0.69              
ATOM   1409  HD2 ARG A  90      53.049  63.667  79.271  1.00  0.69              
ATOM   1410  NE  ARG A  90      51.102  63.451  80.067  1.00  0.69              
ATOM   1411  HE  ARG A  90      51.048  62.434  80.007  1.00  0.69              
ATOM   1412  CZ  ARG A  90      50.134  63.982  80.790  1.00  0.69              
ATOM   1413  NH1 ARG A  90      49.899  65.255  80.871  1.00  0.69              
ATOM   1414 1HH1 ARG A  90      50.439  65.926  80.311  1.00  0.69              
ATOM   1415 2HH1 ARG A  90      49.144  65.624  81.403  1.00  0.69              
ATOM   1416  NH2 ARG A  90      49.350  63.193  81.455  1.00  0.69              
ATOM   1417 1HH2 ARG A  90      49.391  62.214  81.149  1.00  0.69              
ATOM   1418 2HH2 ARG A  90      48.554  63.544  81.934  1.00  0.69              
ATOM   1419  C   ARG A  90      49.568  62.260  76.110  1.00  0.69              
ATOM   1420  O   ARG A  90      49.192  61.110  76.280  1.00  0.69              
ATOM   1421  N   LYS A  91      48.716  63.287  76.144  1.00  0.80              
ATOM   1422  H   LYS A  91      49.083  64.232  76.059  1.00  0.80              
ATOM   1423  CA  LYS A  91      47.288  63.079  76.375  1.00  0.80              
ATOM   1424  HA  LYS A  91      47.222  62.495  77.288  1.00  0.80              
ATOM   1425  CB  LYS A  91      46.547  64.408  76.596  1.00  0.80              
ATOM   1426  HB1 LYS A  91      45.566  64.366  76.067  1.00  0.80              
ATOM   1427  HB2 LYS A  91      47.140  65.231  76.198  1.00  0.80              
ATOM   1428  CG  LYS A  91      46.247  64.655  78.086  1.00  0.80              
ATOM   1429  HG1 LYS A  91      46.283  65.730  78.268  1.00  0.80              
ATOM   1430  HG2 LYS A  91      47.026  64.209  78.706  1.00  0.80              
ATOM   1431  CD  LYS A  91      44.860  64.149  78.532  1.00  0.80              
ATOM   1432  HD1 LYS A  91      44.111  64.794  78.066  1.00  0.80              
ATOM   1433  HD2 LYS A  91      44.768  64.259  79.616  1.00  0.80              
ATOM   1434  CE  LYS A  91      44.511  62.699  78.138  1.00  0.80              
ATOM   1435  HE1 LYS A  91      44.736  62.564  77.078  1.00  0.80              
ATOM   1436  HE2 LYS A  91      43.435  62.552  78.261  1.00  0.80              
ATOM   1437  NZ  LYS A  91      45.239  61.689  78.938  1.00  0.80              
ATOM   1438  HZ1 LYS A  91      44.939  61.665  79.900  1.00  0.80              
ATOM   1439  HZ2 LYS A  91      45.142  60.769  78.528  1.00  0.80              
ATOM   1440  HZ3 LYS A  91      46.253  61.852  78.966  1.00  0.80              
ATOM   1441  C   LYS A  91      46.669  62.182  75.308  1.00  0.80              
ATOM   1442  O   LYS A  91      46.071  61.161  75.672  1.00  0.80              
ATOM   1443  N   PHE A  92      46.895  62.488  74.022  1.00  0.82              
ATOM   1444  H   PHE A  92      47.426  63.323  73.787  1.00  0.82              
ATOM   1445  CA  PHE A  92      46.407  61.613  72.954  1.00  0.82              
ATOM   1446  HA  PHE A  92      45.318  61.602  73.016  1.00  0.82              
ATOM   1447  CB  PHE A  92      46.749  62.095  71.549  1.00  0.82              
ATOM   1448  HB1 PHE A  92      47.830  62.201  71.462  1.00  0.82              
ATOM   1449  HB2 PHE A  92      46.281  63.066  71.383  1.00  0.82              
ATOM   1450  CG  PHE A  92      46.256  61.117  70.492  1.00  0.82              
ATOM   1451  CD1 PHE A  92      44.890  61.047  70.162  1.00  0.82              
ATOM   1452  HD1 PHE A  92      44.188  61.711  70.647  1.00  0.82              
ATOM   1453  CE1 PHE A  92      44.431  60.103  69.224  1.00  0.82              
ATOM   1454  HE1 PHE A  92      43.380  60.058  68.972  1.00  0.82              
ATOM   1455  CZ  PHE A  92      45.332  59.197  68.640  1.00  0.82              
ATOM   1456  HZ  PHE A  92      44.978  58.453  67.941  1.00  0.82              
ATOM   1457  CE2 PHE A  92      46.688  59.230  69.000  1.00  0.82              
ATOM   1458  HE2 PHE A  92      47.378  58.513  68.580  1.00  0.82              
ATOM   1459  CD2 PHE A  92      47.146  60.187  69.923  1.00  0.82              
ATOM   1460  HD2 PHE A  92      48.186  60.204  70.210  1.00  0.82              
ATOM   1461  C   PHE A  92      46.846  60.156  73.140  1.00  0.82              
ATOM   1462  O   PHE A  92      46.003  59.262  73.160  1.00  0.82              
ATOM   1463  N   PHE A  93      48.141  59.896  73.329  1.00  0.68              
ATOM   1464  H   PHE A  93      48.818  60.655  73.335  1.00  0.68              
ATOM   1465  CA  PHE A  93      48.602  58.522  73.502  1.00  0.68              
ATOM   1466  HA  PHE A  93      48.097  57.929  72.754  1.00  0.68              
ATOM   1467  CB  PHE A  93      50.085  58.387  73.175  1.00  0.68              
ATOM   1468  HB1 PHE A  93      50.472  57.523  73.707  1.00  0.68              
ATOM   1469  HB2 PHE A  93      50.626  59.254  73.545  1.00  0.68              
ATOM   1470  CG  PHE A  93      50.349  58.151  71.698  1.00  0.68              
ATOM   1471  CD1 PHE A  93      50.340  56.837  71.192  1.00  0.68              
ATOM   1472  HD1 PHE A  93      50.140  56.005  71.853  1.00  0.68              
ATOM   1473  CE1 PHE A  93      50.663  56.590  69.847  1.00  0.68              
ATOM   1474  HE1 PHE A  93      50.715  55.574  69.482  1.00  0.68              
ATOM   1475  CZ  PHE A  93      50.989  57.657  68.996  1.00  0.68              
ATOM   1476  HZ  PHE A  93      51.296  57.459  67.978  1.00  0.68              
ATOM   1477  CE2 PHE A  93      50.946  58.975  69.483  1.00  0.68              
ATOM   1478  HE2 PHE A  93      51.194  59.794  68.828  1.00  0.68              
ATOM   1479  CD2 PHE A  93      50.612  59.222  70.826  1.00  0.68              
ATOM   1480  HD2 PHE A  93      50.573  60.237  71.190  1.00  0.68              
ATOM   1481  C   PHE A  93      48.226  57.853  74.835  1.00  0.68              
ATOM   1482  O   PHE A  93      48.319  56.631  74.965  1.00  0.68              
ATOM   1483  N   GLU A  94      47.735  58.620  75.802  1.00  1.00              
ATOM   1484  H   GLU A  94      47.769  59.624  75.680  1.00  1.00              
ATOM   1485  CA  GLU A  94      47.135  58.124  77.031  1.00  1.00              
ATOM   1486  HA  GLU A  94      47.655  57.225  77.361  1.00  1.00              
ATOM   1487  CB  GLU A  94      47.244  59.186  78.133  1.00  1.00              
ATOM   1488  HB1 GLU A  94      46.549  58.952  78.940  1.00  1.00              
ATOM   1489  HB2 GLU A  94      46.937  60.130  77.699  1.00  1.00              
ATOM   1490  CG  GLU A  94      48.639  59.344  78.751  1.00  1.00              
ATOM   1491  HG1 GLU A  94      49.404  59.242  77.980  1.00  1.00              
ATOM   1492  HG2 GLU A  94      48.790  58.535  79.469  1.00  1.00              
ATOM   1493  CD  GLU A  94      48.806  60.700  79.460  1.00  1.00              
ATOM   1494  OE1 GLU A  94      47.835  61.497  79.553  1.00  1.00              
ATOM   1495  OE2 GLU A  94      49.911  60.978  79.978  1.00  1.00              
ATOM   1496  C   GLU A  94      45.662  57.752  76.854  1.00  1.00              
ATOM   1497  O   GLU A  94      45.124  57.050  77.711  1.00  1.00              
ATOM   1498  N   LEU A  95      44.996  58.181  75.770  1.00  0.81              
ATOM   1499  H   LEU A  95      45.462  58.765  75.084  1.00  0.81              
ATOM   1500  CA  LEU A  95      43.698  57.571  75.431  1.00  0.81              
ATOM   1501  HA  LEU A  95      43.114  57.635  76.343  1.00  0.81              
ATOM   1502  CB  LEU A  95      42.945  58.391  74.361  1.00  0.81              
ATOM   1503  HB1 LEU A  95      42.180  57.747  73.929  1.00  0.81              
ATOM   1504  HB2 LEU A  95      43.618  58.651  73.547  1.00  0.81              
ATOM   1505  CG  LEU A  95      42.202  59.662  74.838  1.00  0.81              
ATOM   1506  HG  LEU A  95      41.653  60.038  73.985  1.00  0.81              
ATOM   1507  CD1 LEU A  95      41.224  59.411  75.987  1.00  0.81              
ATOM   1508 1HD1 LEU A  95      40.546  60.260  76.077  1.00  0.81              
ATOM   1509 2HD1 LEU A  95      40.616  58.538  75.762  1.00  0.81              
ATOM   1510 3HD1 LEU A  95      41.746  59.254  76.928  1.00  0.81              
ATOM   1511  CD2 LEU A  95      43.098  60.811  75.281  1.00  0.81              
ATOM   1512 1HD2 LEU A  95      42.485  61.688  75.485  1.00  0.81              
ATOM   1513 2HD2 LEU A  95      43.650  60.523  76.172  1.00  0.81              
ATOM   1514 3HD2 LEU A  95      43.783  61.043  74.469  1.00  0.81              
ATOM   1515  C   LEU A  95      43.782  56.071  75.085  1.00  0.81              
ATOM   1516  O   LEU A  95      44.777  55.613  74.511  1.00  0.81              
ATOM   1517  N   PRO A  96      42.732  55.281  75.411  1.00  0.94              
ATOM   1518  CD  PRO A  96      41.490  55.695  76.059  1.00  0.94              
ATOM   1519  HD1 PRO A  96      40.862  56.223  75.339  1.00  0.94              
ATOM   1520  HD2 PRO A  96      41.668  56.318  76.935  1.00  0.94              
ATOM   1521  CG  PRO A  96      40.793  54.410  76.495  1.00  0.94              
ATOM   1522  HG1 PRO A  96      39.709  54.523  76.507  1.00  0.94              
ATOM   1523  HG2 PRO A  96      41.162  54.108  77.477  1.00  0.94              
ATOM   1524  CB  PRO A  96      41.251  53.406  75.444  1.00  0.94              
ATOM   1525  HB1 PRO A  96      40.613  53.501  74.563  1.00  0.94              
ATOM   1526  HB2 PRO A  96      41.223  52.384  75.824  1.00  0.94              
ATOM   1527  CA  PRO A  96      42.681  53.853  75.116  1.00  0.94              
ATOM   1528  HA  PRO A  96      43.382  53.339  75.774  1.00  0.94              
ATOM   1529  C   PRO A  96      43.011  53.532  73.666  1.00  0.94              
ATOM   1530  O   PRO A  96      42.704  54.291  72.743  1.00  0.94              
ATOM   1531  N   SER A  97      43.588  52.356  73.458  1.00  0.85              
ATOM   1532  H   SER A  97      43.912  51.804  74.241  1.00  0.85              
ATOM   1533  CA  SER A  97      43.882  51.855  72.122  1.00  0.85              
ATOM   1534  HA  SER A  97      44.610  52.522  71.667  1.00  0.85              
ATOM   1535  CB  SER A  97      44.549  50.499  72.208  1.00  0.85              
ATOM   1536  HB1 SER A  97      44.867  50.205  71.207  1.00  0.85              
ATOM   1537  HB2 SER A  97      43.871  49.750  72.621  1.00  0.85              
ATOM   1538  OG  SER A  97      45.674  50.674  73.052  1.00  0.85              
ATOM   1539  HG  SER A  97      46.340  50.008  72.720  1.00  0.85              
ATOM   1540  C   SER A  97      42.674  51.874  71.193  1.00  0.85              
ATOM   1541  O   SER A  97      42.830  52.348  70.079  1.00  0.85              
ATOM   1542  N   SER A  98      41.472  51.541  71.682  1.00  0.91              
ATOM   1543  H   SER A  98      41.415  51.120  72.596  1.00  0.91              
ATOM   1544  CA  SER A  98      40.229  51.628  70.900  1.00  0.91              
ATOM   1545  HA  SER A  98      40.352  51.027  70.000  1.00  0.91              
ATOM   1546  CB  SER A  98      39.068  51.019  71.684  1.00  0.91              
ATOM   1547  HB1 SER A  98      38.199  50.922  71.031  1.00  0.91              
ATOM   1548  HB2 SER A  98      38.814  51.660  72.528  1.00  0.91              
ATOM   1549  OG  SER A  98      39.453  49.742  72.164  1.00  0.91              
ATOM   1550  HG  SER A  98      39.882  49.268  71.437  1.00  0.91              
ATOM   1551  C   SER A  98      39.899  53.059  70.408  1.00  0.91              
ATOM   1552  O   SER A  98      39.555  53.301  69.240  1.00  0.91              
ATOM   1553  N   GLU A  99      40.065  54.048  71.290  1.00  0.83              
ATOM   1554  H   GLU A  99      40.474  53.845  72.189  1.00  0.83              
ATOM   1555  CA  GLU A  99      39.834  55.448  70.935  1.00  0.83              
ATOM   1556  HA  GLU A  99      38.839  55.525  70.491  1.00  0.83              
ATOM   1557  CB  GLU A  99      39.858  56.309  72.196  1.00  0.83              
ATOM   1558  HB1 GLU A  99      40.886  56.468  72.521  1.00  0.83              
ATOM   1559  HB2 GLU A  99      39.318  55.780  72.983  1.00  0.83              
ATOM   1560  CG  GLU A  99      39.171  57.656  71.935  1.00  0.83              
ATOM   1561  HG1 GLU A  99      38.164  57.478  71.551  1.00  0.83              
ATOM   1562  HG2 GLU A  99      39.738  58.199  71.175  1.00  0.83              
ATOM   1563  CD  GLU A  99      39.079  58.492  73.214  1.00  0.83              
ATOM   1564  OE1 GLU A  99      38.738  57.908  74.266  1.00  0.83              
ATOM   1565  OE2 GLU A  99      39.422  59.695  73.132  1.00  0.83              
ATOM   1566  C   GLU A  99      40.840  55.929  69.858  1.00  0.83              
ATOM   1567  O   GLU A  99      40.491  56.504  68.806  1.00  0.83              
ATOM   1568  N   LYS A 100      42.113  55.585  70.073  1.00  0.75              
ATOM   1569  H   LYS A 100      42.340  55.068  70.916  1.00  0.75              
ATOM   1570  CA  LYS A 100      43.160  55.876  69.100  1.00  0.75              
ATOM   1571  HA  LYS A 100      43.121  56.941  68.876  1.00  0.75              
ATOM   1572  CB  LYS A 100      44.541  55.574  69.682  1.00  0.75              
ATOM   1573  HB1 LYS A 100      45.265  55.768  68.892  1.00  0.75              
ATOM   1574  HB2 LYS A 100      44.607  54.527  69.979  1.00  0.75              
ATOM   1575  CG  LYS A 100      44.859  56.487  70.880  1.00  0.75              
ATOM   1576  HG1 LYS A 100      44.330  56.149  71.770  1.00  0.75              
ATOM   1577  HG2 LYS A 100      44.504  57.492  70.653  1.00  0.75              
ATOM   1578  CD  LYS A 100      46.367  56.576  71.150  1.00  0.75              
ATOM   1579  HD1 LYS A 100      46.587  57.621  71.346  1.00  0.75              
ATOM   1580  HD2 LYS A 100      46.935  56.319  70.261  1.00  0.75              
ATOM   1581  CE  LYS A 100      46.882  55.755  72.340  1.00  0.75              
ATOM   1582  HE1 LYS A 100      46.502  56.200  73.265  1.00  0.75              
ATOM   1583  HE2 LYS A 100      47.970  55.844  72.373  1.00  0.75              
ATOM   1584  NZ  LYS A 100      46.509  54.330  72.278  1.00  0.75              
ATOM   1585  HZ1 LYS A 100      47.124  53.798  72.893  1.00  0.75              
ATOM   1586  HZ2 LYS A 100      45.557  54.206  72.600  1.00  0.75              
ATOM   1587  HZ3 LYS A 100      46.640  53.957  71.345  1.00  0.75              
ATOM   1588  C   LYS A 100      42.944  55.190  67.743  1.00  0.75              
ATOM   1589  O   LYS A 100      43.258  55.775  66.711  1.00  0.75              
ATOM   1590  N   GLU A 101      42.366  53.990  67.738  1.00  0.80              
ATOM   1591  H   GLU A 101      42.200  53.545  68.636  1.00  0.80              
ATOM   1592  CA  GLU A 101      41.927  53.252  66.552  1.00  0.80              
ATOM   1593  HA  GLU A 101      42.762  53.171  65.854  1.00  0.80              
ATOM   1594  CB  GLU A 101      41.463  51.823  66.906  1.00  0.80              
ATOM   1595  HB1 GLU A 101      40.904  51.413  66.064  1.00  0.80              
ATOM   1596  HB2 GLU A 101      40.792  51.858  67.756  1.00  0.80              
ATOM   1597  CG  GLU A 101      42.608  50.856  67.213  1.00  0.80              
ATOM   1598  HG1 GLU A 101      43.352  51.343  67.841  1.00  0.80              
ATOM   1599  HG2 GLU A 101      43.106  50.589  66.278  1.00  0.80              
ATOM   1600  CD  GLU A 101      42.091  49.594  67.920  1.00  0.80              
ATOM   1601  OE1 GLU A 101      42.059  49.567  69.169  1.00  0.80              
ATOM   1602  OE2 GLU A 101      41.836  48.580  67.238  1.00  0.80              
ATOM   1603  C   GLU A 101      40.809  53.971  65.798  1.00  0.80              
ATOM   1604  O   GLU A 101      40.754  53.852  64.577  1.00  0.80              
ATOM   1605  N   SER A 102      39.977  54.786  66.463  1.00  0.84              
ATOM   1606  H   SER A 102      40.028  54.843  67.475  1.00  0.84              
ATOM   1607  CA  SER A 102      39.098  55.713  65.706  1.00  0.84              
ATOM   1608  HA  SER A 102      38.567  55.102  64.975  1.00  0.84              
ATOM   1609  CB  SER A 102      38.012  56.325  66.597  1.00  0.84              
ATOM   1610  HB1 SER A 102      37.632  55.569  67.285  1.00  0.84              
ATOM   1611  HB2 SER A 102      37.189  56.656  65.963  1.00  0.84              
ATOM   1612  OG  SER A 102      38.477  57.442  67.325  1.00  0.84              
ATOM   1613  HG  SER A 102      39.216  57.146  67.893  1.00  0.84              
ATOM   1614  C   SER A 102      39.795  56.803  64.881  1.00  0.84              
ATOM   1615  O   SER A 102      39.140  57.486  64.093  1.00  0.84              
ATOM   1616  N   VAL A 103      41.121  56.929  64.995  1.00  0.97              
ATOM   1617  H   VAL A 103      41.604  56.381  65.696  1.00  0.97              
ATOM   1618  CA  VAL A 103      41.937  57.651  63.983  1.00  0.97              
ATOM   1619  HA  VAL A 103      41.280  57.906  63.151  1.00  0.97              
ATOM   1620  CB  VAL A 103      42.450  59.003  64.518  1.00  0.97              
ATOM   1621  HB  VAL A 103      42.963  59.502  63.703  1.00  0.97              
ATOM   1622  CG1 VAL A 103      41.309  59.946  64.934  1.00  0.97              
ATOM   1623 1HG1 VAL A 103      41.718  60.923  65.188  1.00  0.97              
ATOM   1624 2HG1 VAL A 103      40.611  60.051  64.104  1.00  0.97              
ATOM   1625 3HG1 VAL A 103      40.778  59.536  65.794  1.00  0.97              
ATOM   1626  CG2 VAL A 103      43.416  58.874  65.701  1.00  0.97              
ATOM   1627 1HG2 VAL A 103      43.795  59.859  65.974  1.00  0.97              
ATOM   1628 2HG2 VAL A 103      42.896  58.439  66.554  1.00  0.97              
ATOM   1629 3HG2 VAL A 103      44.254  58.236  65.429  1.00  0.97              
ATOM   1630  C   VAL A 103      43.016  56.800  63.309  1.00  0.97              
ATOM   1631  O   VAL A 103      44.103  57.296  63.024  1.00  0.97              
ATOM   1632  N   ALA A 104      42.728  55.524  63.041  1.00  1.14              
ATOM   1633  H   ALA A 104      41.833  55.159  63.347  1.00  1.14              
ATOM   1634  CA  ALA A 104      43.587  54.636  62.253  1.00  1.14              
ATOM   1635  HA  ALA A 104      44.507  54.508  62.819  1.00  1.14              
ATOM   1636  CB  ALA A 104      42.908  53.261  62.171  1.00  1.14              
ATOM   1637  HB1 ALA A 104      43.523  52.568  61.597  1.00  1.14              
ATOM   1638  HB2 ALA A 104      42.776  52.854  63.174  1.00  1.14              
ATOM   1639  HB3 ALA A 104      41.932  53.358  61.692  1.00  1.14              
ATOM   1640  C   ALA A 104      43.979  55.157  60.856  1.00  1.14              
ATOM   1641  O   ALA A 104      43.358  56.053  60.288  1.00  1.14              
ATOM   1642  N   LYS A 105      45.010  54.519  60.298  1.00  1.16              
ATOM   1643  H   LYS A 105      45.480  53.871  60.915  1.00  1.16              
ATOM   1644  CA  LYS A 105      45.745  54.868  59.071  1.00  1.16              
ATOM   1645  HA  LYS A 105      45.337  55.771  58.609  1.00  1.16              
ATOM   1646  CB  LYS A 105      47.161  55.196  59.592  1.00  1.16              
ATOM   1647  HB1 LYS A 105      47.497  54.333  60.167  1.00  1.16              
ATOM   1648  HB2 LYS A 105      47.066  56.043  60.270  1.00  1.16              
ATOM   1649  CG  LYS A 105      48.274  55.523  58.589  1.00  1.16              
ATOM   1650  HG1 LYS A 105      47.890  56.257  57.886  1.00  1.16              
ATOM   1651  HG2 LYS A 105      48.550  54.623  58.039  1.00  1.16              
ATOM   1652  CD  LYS A 105      49.525  56.099  59.296  1.00  1.16              
ATOM   1653  HD1 LYS A 105      49.264  57.078  59.695  1.00  1.16              
ATOM   1654  HD2 LYS A 105      50.318  56.236  58.562  1.00  1.16              
ATOM   1655  CE  LYS A 105      50.067  55.213  60.428  1.00  1.16              
ATOM   1656  HE1 LYS A 105      50.606  54.364  59.996  1.00  1.16              
ATOM   1657  HE2 LYS A 105      49.213  54.823  60.979  1.00  1.16              
ATOM   1658  NZ  LYS A 105      50.935  55.943  61.388  1.00  1.16              
ATOM   1659  HZ1 LYS A 105      51.252  55.321  62.137  1.00  1.16              
ATOM   1660  HZ2 LYS A 105      51.781  56.293  60.955  1.00  1.16              
ATOM   1661  HZ3 LYS A 105      50.437  56.712  61.829  1.00  1.16              
ATOM   1662  C   LYS A 105      45.733  53.707  58.066  1.00  1.16              
ATOM   1663  O   LYS A 105      46.548  52.793  58.197  1.00  1.16              
ATOM   1664  N   PRO A 106      44.772  53.683  57.125  1.00  1.26              
ATOM   1665  CD  PRO A 106      43.671  54.640  57.036  1.00  1.26              
ATOM   1666  HD1 PRO A 106      44.025  55.577  56.610  1.00  1.26              
ATOM   1667  HD2 PRO A 106      43.223  54.831  58.011  1.00  1.26              
ATOM   1668  CG  PRO A 106      42.625  54.013  56.117  1.00  1.26              
ATOM   1669  HG1 PRO A 106      42.110  54.759  55.513  1.00  1.26              
ATOM   1670  HG2 PRO A 106      41.912  53.438  56.711  1.00  1.26              
ATOM   1671  CB  PRO A 106      43.463  53.067  55.267  1.00  1.26              
ATOM   1672  HB1 PRO A 106      43.969  53.635  54.485  1.00  1.26              
ATOM   1673  HB2 PRO A 106      42.866  52.254  54.853  1.00  1.26              
ATOM   1674  CA  PRO A 106      44.504  52.548  56.241  1.00  1.26              
ATOM   1675  HA  PRO A 106      44.036  51.773  56.850  1.00  1.26              
ATOM   1676  C   PRO A 106      45.658  51.870  55.480  1.00  1.26              
ATOM   1677  O   PRO A 106      45.562  50.671  55.241  1.00  1.26              
ATOM   1678  N   GLU A 107      46.702  52.608  55.083  1.00  1.12              
ATOM   1679  H   GLU A 107      46.686  53.572  55.373  1.00  1.12              
ATOM   1680  CA  GLU A 107      47.825  52.203  54.200  1.00  1.12              
ATOM   1681  HA  GLU A 107      48.412  53.112  54.068  1.00  1.12              
ATOM   1682  CB  GLU A 107      48.784  51.212  54.920  1.00  1.12              
ATOM   1683  HB1 GLU A 107      48.385  50.199  54.867  1.00  1.12              
ATOM   1684  HB2 GLU A 107      48.852  51.499  55.970  1.00  1.12              
ATOM   1685  CG  GLU A 107      50.208  51.243  54.328  1.00  1.12              
ATOM   1686  HG1 GLU A 107      50.554  52.278  54.311  1.00  1.12              
ATOM   1687  HG2 GLU A 107      50.155  50.904  53.291  1.00  1.12              
ATOM   1688  CD  GLU A 107      51.266  50.400  55.079  1.00  1.12              
ATOM   1689  OE1 GLU A 107      52.070  49.698  54.417  1.00  1.12              
ATOM   1690  OE2 GLU A 107      51.445  50.488  56.314  1.00  1.12              
ATOM   1691  C   GLU A 107      47.436  51.820  52.776  1.00  1.12              
ATOM   1692  O   GLU A 107      47.661  52.602  51.856  1.00  1.12              
ATOM   1693  N   ASP A 108      46.756  50.698  52.594  1.00  1.33              
ATOM   1694  H   ASP A 108      46.535  50.154  53.425  1.00  1.33              
ATOM   1695  CA  ASP A 108      46.418  50.141  51.288  1.00  1.33              
ATOM   1696  HA  ASP A 108      47.116  50.567  50.565  1.00  1.33              
ATOM   1697  CB  ASP A 108      46.767  48.633  51.312  1.00  1.33              
ATOM   1698  HB1 ASP A 108      46.551  48.207  50.332  1.00  1.33              
ATOM   1699  HB2 ASP A 108      46.129  48.133  52.044  1.00  1.33              
ATOM   1700  CG  ASP A 108      48.262  48.358  51.652  1.00  1.33              
ATOM   1701  OD1 ASP A 108      49.160  48.584  50.807  1.00  1.33              
ATOM   1702  OD2 ASP A 108      48.579  47.878  52.767  1.00  1.33              
ATOM   1703  C   ASP A 108      45.031  50.576  50.765  1.00  1.33              
ATOM   1704  O   ASP A 108      44.538  50.059  49.765  1.00  1.33              
ATOM   1705  N   SER A 109      44.459  51.637  51.364  1.00  1.47              
ATOM   1706  H   SER A 109      44.852  51.929  52.247  1.00  1.47              
ATOM   1707  CA  SER A 109      43.524  52.555  50.679  1.00  1.47              
ATOM   1708  HA  SER A 109      43.259  52.098  49.725  1.00  1.47              
ATOM   1709  CB  SER A 109      42.201  52.710  51.433  1.00  1.47              
ATOM   1710  HB1 SER A 109      41.835  51.722  51.715  1.00  1.47              
ATOM   1711  HB2 SER A 109      41.466  53.177  50.777  1.00  1.47              
ATOM   1712  OG  SER A 109      42.349  53.498  52.588  1.00  1.47              
ATOM   1713  HG  SER A 109      42.414  54.456  52.355  1.00  1.47              
ATOM   1714  C   SER A 109      44.129  53.910  50.310  1.00  1.47              
ATOM   1715  O   SER A 109      43.428  54.710  49.694  1.00  1.47              
ATOM   1716  N   LYS A 110      45.404  54.144  50.670  1.00  1.31              
ATOM   1717  H   LYS A 110      45.866  53.365  51.132  1.00  1.31              
ATOM   1718  CA  LYS A 110      46.318  55.282  50.397  1.00  1.31              
ATOM   1719  HA  LYS A 110      47.290  54.841  50.169  1.00  1.31              
ATOM   1720  CB  LYS A 110      45.901  56.140  49.163  1.00  1.31              
ATOM   1721  HB1 LYS A 110      45.379  55.528  48.429  1.00  1.31              
ATOM   1722  HB2 LYS A 110      46.813  56.485  48.672  1.00  1.31              
ATOM   1723  CG  LYS A 110      45.077  57.400  49.525  1.00  1.31              
ATOM   1724  HG1 LYS A 110      45.784  58.192  49.775  1.00  1.31              
ATOM   1725  HG2 LYS A 110      44.500  57.207  50.420  1.00  1.31              
ATOM   1726  CD  LYS A 110      44.116  57.957  48.462  1.00  1.31              
ATOM   1727  HD1 LYS A 110      44.601  57.924  47.485  1.00  1.31              
ATOM   1728  HD2 LYS A 110      43.927  59.004  48.703  1.00  1.31              
ATOM   1729  CE  LYS A 110      42.753  57.247  48.380  1.00  1.31              
ATOM   1730  HE1 LYS A 110      42.909  56.240  47.981  1.00  1.31              
ATOM   1731  HE2 LYS A 110      42.123  57.798  47.679  1.00  1.31              
ATOM   1732  NZ  LYS A 110      42.070  57.142  49.698  1.00  1.31              
ATOM   1733  HZ1 LYS A 110      42.518  56.423  50.274  1.00  1.31              
ATOM   1734  HZ2 LYS A 110      42.179  57.963  50.297  1.00  1.31              
ATOM   1735  HZ3 LYS A 110      41.102  56.881  49.635  1.00  1.31              
ATOM   1736  C   LYS A 110      46.564  56.176  51.605  1.00  1.31              
ATOM   1737  O   LYS A 110      47.501  56.970  51.604  1.00  1.31              
ATOM   1738  N   ASP A 111      45.635  56.133  52.556  1.00  1.25              
ATOM   1739  H   ASP A 111      44.890  55.465  52.419  1.00  1.25              
ATOM   1740  CA  ASP A 111      45.375  57.200  53.522  1.00  1.25              
ATOM   1741  HA  ASP A 111      45.535  58.158  53.023  1.00  1.25              
ATOM   1742  CB  ASP A 111      43.889  57.161  53.921  1.00  1.25              
ATOM   1743  HB1 ASP A 111      43.656  58.027  54.542  1.00  1.25              
ATOM   1744  HB2 ASP A 111      43.695  56.257  54.495  1.00  1.25              
ATOM   1745  CG  ASP A 111      42.987  57.157  52.678  1.00  1.25              
ATOM   1746  OD1 ASP A 111      42.654  56.049  52.191  1.00  1.25              
ATOM   1747  OD2 ASP A 111      42.714  58.224  52.084  1.00  1.25              
ATOM   1748  C   ASP A 111      46.381  57.125  54.678  1.00  1.25              
ATOM   1749  O   ASP A 111      46.066  56.693  55.781  1.00  1.25              
ATOM   1750  N   ILE A 112      47.636  57.465  54.367  1.00  1.16              
ATOM   1751  H   ILE A 112      47.815  57.676  53.392  1.00  1.16              
ATOM   1752  CA  ILE A 112      48.809  57.309  55.238  1.00  1.16              
ATOM   1753  HA  ILE A 112      48.724  56.307  55.652  1.00  1.16              
ATOM   1754  CB  ILE A 112      50.102  57.358  54.379  1.00  1.16              
ATOM   1755  HB  ILE A 112      49.897  56.799  53.464  1.00  1.16              
ATOM   1756  CG2 ILE A 112      50.460  58.795  53.961  1.00  1.16              
ATOM   1757 1HG2 ILE A 112      51.295  58.783  53.259  1.00  1.16              
ATOM   1758 2HG2 ILE A 112      49.605  59.264  53.476  1.00  1.16              
ATOM   1759 3HG2 ILE A 112      50.747  59.384  54.834  1.00  1.16              
ATOM   1760  CG1 ILE A 112      51.348  56.699  55.016  1.00  1.16              
ATOM   1761 1HG1 ILE A 112      51.680  57.269  55.883  1.00  1.16              
ATOM   1762 2HG1 ILE A 112      52.156  56.725  54.284  1.00  1.16              
ATOM   1763  CD1 ILE A 112      51.147  55.235  55.430  1.00  1.16              
ATOM   1764  HD1 ILE A 112      50.741  54.667  54.592  1.00  1.16              
ATOM   1765  HD2 ILE A 112      52.107  54.806  55.718  1.00  1.16              
ATOM   1766  HD3 ILE A 112      50.470  55.167  56.280  1.00  1.16              
ATOM   1767  C   ILE A 112      48.851  58.252  56.451  1.00  1.16              
ATOM   1768  O   ILE A 112      49.813  58.269  57.214  1.00  1.16              
ATOM   1769  N   GLU A 113      47.797  59.039  56.641  1.00  0.69              
ATOM   1770  H   GLU A 113      46.985  58.873  56.073  1.00  0.69              
ATOM   1771  CA  GLU A 113      47.616  59.871  57.817  1.00  0.69              
ATOM   1772  HA  GLU A 113      48.590  60.186  58.185  1.00  0.69              
ATOM   1773  CB  GLU A 113      46.824  61.138  57.469  1.00  0.69              
ATOM   1774  HB1 GLU A 113      46.813  61.776  58.355  1.00  0.69              
ATOM   1775  HB2 GLU A 113      45.794  60.884  57.213  1.00  0.69              
ATOM   1776  CG  GLU A 113      47.459  61.898  56.298  1.00  0.69              
ATOM   1777  HG1 GLU A 113      47.030  61.545  55.357  1.00  0.69              
ATOM   1778  HG2 GLU A 113      48.534  61.699  56.270  1.00  0.69              
ATOM   1779  CD  GLU A 113      47.249  63.402  56.448  1.00  0.69              
ATOM   1780  OE1 GLU A 113      48.241  64.058  56.841  1.00  0.69              
ATOM   1781  OE2 GLU A 113      46.136  63.893  56.154  1.00  0.69              
ATOM   1782  C   GLU A 113      46.902  59.101  58.911  1.00  0.69              
ATOM   1783  O   GLU A 113      45.882  58.450  58.693  1.00  0.69              
ATOM   1784  N   GLY A 114      47.446  59.228  60.112  1.00  0.53              
ATOM   1785  H   GLY A 114      48.276  59.806  60.205  1.00  0.53              
ATOM   1786  CA  GLY A 114      46.797  58.783  61.318  1.00  0.53              
ATOM   1787  HA1 GLY A 114      45.917  58.180  61.087  1.00  0.53              
ATOM   1788  HA2 GLY A 114      46.478  59.662  61.846  1.00  0.53              
ATOM   1789  C   GLY A 114      47.704  58.001  62.256  1.00  0.53              
ATOM   1790  O   GLY A 114      48.941  57.992  62.163  1.00  0.53              
ATOM   1791  N   TYR A 115      47.024  57.361  63.193  1.00  0.60              
ATOM   1792  H   TYR A 115      46.011  57.436  63.141  1.00  0.60              
ATOM   1793  CA  TYR A 115      47.526  56.348  64.096  1.00  0.60              
ATOM   1794  HA  TYR A 115      48.456  56.692  64.551  1.00  0.60              
ATOM   1795  CB  TYR A 115      46.467  56.150  65.196  1.00  0.60              
ATOM   1796  HB1 TYR A 115      45.526  55.867  64.724  1.00  0.60              
ATOM   1797  HB2 TYR A 115      46.298  57.112  65.680  1.00  0.60              
ATOM   1798  CG  TYR A 115      46.757  55.145  66.300  1.00  0.60              
ATOM   1799  CD1 TYR A 115      47.712  55.441  67.293  1.00  0.60              
ATOM   1800  HD1 TYR A 115      48.320  56.330  67.211  1.00  0.60              
ATOM   1801  CE1 TYR A 115      47.824  54.614  68.429  1.00  0.60              
ATOM   1802  HE1 TYR A 115      48.536  54.847  69.204  1.00  0.60              
ATOM   1803  CZ  TYR A 115      46.980  53.495  68.584  1.00  0.60              
ATOM   1804  OH  TYR A 115      46.997  52.809  69.761  1.00  0.60              
ATOM   1805  HH  TYR A 115      46.560  51.952  69.704  1.00  0.60              
ATOM   1806  CE2 TYR A 115      46.075  53.157  67.555  1.00  0.60              
ATOM   1807  HE2 TYR A 115      45.425  52.303  67.666  1.00  0.60              
ATOM   1808  CD2 TYR A 115      45.964  53.984  66.419  1.00  0.60              
ATOM   1809  HD2 TYR A 115      45.221  53.762  65.663  1.00  0.60              
ATOM   1810  C   TYR A 115      47.775  55.049  63.348  1.00  0.60              
ATOM   1811  O   TYR A 115      46.909  54.512  62.653  1.00  0.60              
ATOM   1812  N   GLY A 116      48.985  54.535  63.521  1.00  1.05              
ATOM   1813  H   GLY A 116      49.662  55.041  64.084  1.00  1.05              
ATOM   1814  CA  GLY A 116      49.360  53.237  62.998  1.00  1.05              
ATOM   1815  HA1 GLY A 116      49.150  53.163  61.933  1.00  1.05              
ATOM   1816  HA2 GLY A 116      48.743  52.488  63.496  1.00  1.05              
ATOM   1817  C   GLY A 116      50.818  52.895  63.224  1.00  1.05              
ATOM   1818  O   GLY A 116      51.698  53.737  63.047  1.00  1.05              
ATOM   1819  N   THR A 117      51.018  51.625  63.569  1.00  0.84              
ATOM   1820  H   THR A 117      50.204  51.036  63.665  1.00  0.84              
ATOM   1821  CA  THR A 117      52.292  50.897  63.546  1.00  0.84              
ATOM   1822  HA  THR A 117      52.994  51.378  64.229  1.00  0.84              
ATOM   1823  CB  THR A 117      52.053  49.449  64.028  1.00  0.84              
ATOM   1824  HB  THR A 117      52.969  48.866  63.923  1.00  0.84              
ATOM   1825  CG2 THR A 117      51.635  49.407  65.492  1.00  0.84              
ATOM   1826 1HG2 THR A 117      52.311  50.028  66.078  1.00  0.84              
ATOM   1827 2HG2 THR A 117      50.623  49.795  65.610  1.00  0.84              
ATOM   1828 3HG2 THR A 117      51.689  48.379  65.851  1.00  0.84              
ATOM   1829  OG1 THR A 117      51.018  48.843  63.282  1.00  0.84              
ATOM   1830  HG1 THR A 117      50.620  48.142  63.821  1.00  0.84              
ATOM   1831  C   THR A 117      52.928  50.877  62.158  1.00  0.84              
ATOM   1832  O   THR A 117      52.328  51.360  61.194  1.00  0.84              
ATOM   1833  N   LYS A 118      54.111  50.255  62.010  1.00  1.13              
ATOM   1834  H   LYS A 118      54.585  49.905  62.831  1.00  1.13              
ATOM   1835  CA  LYS A 118      54.708  50.028  60.686  1.00  1.13              
ATOM   1836  HA  LYS A 118      54.051  50.542  59.996  1.00  1.13              
ATOM   1837  CB  LYS A 118      56.060  50.741  60.497  1.00  1.13              
ATOM   1838  HB1 LYS A 118      56.878  50.046  60.691  1.00  1.13              
ATOM   1839  HB2 LYS A 118      56.142  51.550  61.226  1.00  1.13              
ATOM   1840  CG  LYS A 118      56.237  51.369  59.091  1.00  1.13              
ATOM   1841  HG1 LYS A 118      57.279  51.682  59.015  1.00  1.13              
ATOM   1842  HG2 LYS A 118      55.631  52.275  59.037  1.00  1.13              
ATOM   1843  CD  LYS A 118      55.918  50.491  57.857  1.00  1.13              
ATOM   1844  HD1 LYS A 118      56.144  49.449  58.082  1.00  1.13              
ATOM   1845  HD2 LYS A 118      56.578  50.796  57.044  1.00  1.13              
ATOM   1846  CE  LYS A 118      54.464  50.642  57.358  1.00  1.13              
ATOM   1847  HE1 LYS A 118      54.312  51.655  56.973  1.00  1.13              
ATOM   1848  HE2 LYS A 118      53.763  50.515  58.183  1.00  1.13              
ATOM   1849  NZ  LYS A 118      54.108  49.658  56.310  1.00  1.13              
ATOM   1850  HZ1 LYS A 118      53.103  49.745  56.096  1.00  1.13              
ATOM   1851  HZ2 LYS A 118      54.570  49.839  55.436  1.00  1.13              
ATOM   1852  HZ3 LYS A 118      54.297  48.702  56.595  1.00  1.13              
ATOM   1853  C   LYS A 118      54.698  48.571  60.218  1.00  1.13              
ATOM   1854  O   LYS A 118      55.633  47.822  60.479  1.00  1.13              
ATOM   1855  N   LEU A 119      53.664  48.200  59.459  1.00  1.08              
ATOM   1856  H   LEU A 119      52.876  48.830  59.398  1.00  1.08              
ATOM   1857  CA  LEU A 119      53.547  46.879  58.826  1.00  1.08              
ATOM   1858  HA  LEU A 119      53.352  46.152  59.619  1.00  1.08              
ATOM   1859  CB  LEU A 119      52.350  46.860  57.853  1.00  1.08              
ATOM   1860  HB1 LEU A 119      52.305  45.870  57.394  1.00  1.08              
ATOM   1861  HB2 LEU A 119      52.541  47.573  57.052  1.00  1.08              
ATOM   1862  CG  LEU A 119      50.963  47.172  58.439  1.00  1.08              
ATOM   1863  HG  LEU A 119      50.975  48.160  58.901  1.00  1.08              
ATOM   1864  CD1 LEU A 119      49.961  47.184  57.286  1.00  1.08              
ATOM   1865 1HD1 LEU A 119      48.962  47.394  57.668  1.00  1.08              
ATOM   1866 2HD1 LEU A 119      50.215  47.974  56.579  1.00  1.08              
ATOM   1867 3HD1 LEU A 119      49.952  46.223  56.771  1.00  1.08              
ATOM   1868  CD2 LEU A 119      50.517  46.139  59.475  1.00  1.08              
ATOM   1869 1HD2 LEU A 119      49.499  46.365  59.795  1.00  1.08              
ATOM   1870 2HD2 LEU A 119      50.532  45.137  59.044  1.00  1.08              
ATOM   1871 3HD2 LEU A 119      51.163  46.173  60.352  1.00  1.08              
ATOM   1872  C   LEU A 119      54.798  46.426  58.079  1.00  1.08              
ATOM   1873  O   LEU A 119      55.242  47.096  57.140  1.00  1.08              
ATOM   1874  N   GLN A 120      55.279  45.251  58.477  1.00  1.00              
ATOM   1875  H   GLN A 120      54.827  44.826  59.278  1.00  1.00              
ATOM   1876  CA  GLN A 120      56.346  44.476  57.870  1.00  1.00              
ATOM   1877  HA  GLN A 120      57.259  45.057  58.008  1.00  1.00              
ATOM   1878  CB  GLN A 120      56.573  43.169  58.652  1.00  1.00              
ATOM   1879  HB1 GLN A 120      56.893  43.429  59.663  1.00  1.00              
ATOM   1880  HB2 GLN A 120      57.414  42.672  58.173  1.00  1.00              
ATOM   1881  CG  GLN A 120      55.425  42.140  58.761  1.00  1.00              
ATOM   1882  HG1 GLN A 120      55.876  41.189  59.049  1.00  1.00              
ATOM   1883  HG2 GLN A 120      54.959  41.986  57.791  1.00  1.00              
ATOM   1884  CD  GLN A 120      54.335  42.445  59.794  1.00  1.00              
ATOM   1885  OE1 GLN A 120      54.183  43.533  60.326  1.00  1.00              
ATOM   1886  NE2 GLN A 120      53.512  41.482  60.138  1.00  1.00              
ATOM   1887 1HE2 GLN A 120      53.616  40.558  59.760  1.00  1.00              
ATOM   1888 2HE2 GLN A 120      52.790  41.723  60.799  1.00  1.00              
ATOM   1889  C   GLN A 120      56.160  44.298  56.362  1.00  1.00              
ATOM   1890  O   GLN A 120      55.241  43.621  55.905  1.00  1.00              
ATOM   1891  N   LYS A 121      57.056  44.926  55.592  1.00  1.07              
ATOM   1892  H   LYS A 121      57.778  45.456  56.062  1.00  1.07              
ATOM   1893  CA  LYS A 121      57.068  44.889  54.122  1.00  1.07              
ATOM   1894  HA  LYS A 121      56.534  43.983  53.829  1.00  1.07              
ATOM   1895  CB  LYS A 121      56.234  46.067  53.513  1.00  1.07              
ATOM   1896  HB1 LYS A 121      56.436  46.116  52.442  1.00  1.07              
ATOM   1897  HB2 LYS A 121      56.556  47.009  53.959  1.00  1.07              
ATOM   1898  CG  LYS A 121      54.688  45.909  53.683  1.00  1.07              
ATOM   1899  HG1 LYS A 121      54.453  45.926  54.747  1.00  1.07              
ATOM   1900  HG2 LYS A 121      54.406  44.929  53.297  1.00  1.07              
ATOM   1901  CD  LYS A 121      53.786  46.970  52.988  1.00  1.07              
ATOM   1902  HD1 LYS A 121      54.032  47.004  51.926  1.00  1.07              
ATOM   1903  HD2 LYS A 121      54.000  47.946  53.425  1.00  1.07              
ATOM   1904  CE  LYS A 121      52.266  46.666  53.142  1.00  1.07              
ATOM   1905  HE1 LYS A 121      52.059  46.513  54.204  1.00  1.07              
ATOM   1906  HE2 LYS A 121      52.034  45.733  52.622  1.00  1.07              
ATOM   1907  NZ  LYS A 121      51.359  47.752  52.647  1.00  1.07              
ATOM   1908  HZ1 LYS A 121      51.550  48.627  53.135  1.00  1.07              
ATOM   1909  HZ2 LYS A 121      51.388  47.917  51.651  1.00  1.07              
ATOM   1910  HZ3 LYS A 121      50.362  47.574  52.828  1.00  1.07              
ATOM   1911  C   LYS A 121      58.470  44.640  53.550  1.00  1.07              
ATOM   1912  O   LYS A 121      58.852  45.202  52.529  1.00  1.07              
ATOM   1913  N   ASP A 122      59.188  43.728  54.208  1.00  1.15              
ATOM   1914  H   ASP A 122      58.784  43.317  55.036  1.00  1.15              
ATOM   1915  CA  ASP A 122      60.341  43.001  53.664  1.00  1.15              
ATOM   1916  HA  ASP A 122      60.225  42.962  52.581  1.00  1.15              
ATOM   1917  CB  ASP A 122      61.636  43.783  53.956  1.00  1.15              
ATOM   1918  HB1 ASP A 122      61.433  44.849  53.849  1.00  1.15              
ATOM   1919  HB2 ASP A 122      62.382  43.534  53.202  1.00  1.15              
ATOM   1920  CG  ASP A 122      62.250  43.539  55.329  1.00  1.15              
ATOM   1921  OD1 ASP A 122      62.893  42.485  55.528  1.00  1.15              
ATOM   1922  OD2 ASP A 122      62.200  44.450  56.176  1.00  1.15              
ATOM   1923  C   ASP A 122      60.336  41.548  54.182  1.00  1.15              
ATOM   1924  O   ASP A 122      59.642  41.273  55.166  1.00  1.15              
ATOM   1925  N   PRO A 123      61.030  40.599  53.525  1.00  1.13              
ATOM   1926  CD  PRO A 123      61.923  40.789  52.390  1.00  1.13              
ATOM   1927  HD1 PRO A 123      62.696  41.525  52.604  1.00  1.13              
ATOM   1928  HD2 PRO A 123      61.343  41.082  51.514  1.00  1.13              
ATOM   1929  CG  PRO A 123      62.583  39.433  52.144  1.00  1.13              
ATOM   1930  HG1 PRO A 123      63.487  39.353  52.750  1.00  1.13              
ATOM   1931  HG2 PRO A 123      62.812  39.279  51.090  1.00  1.13              
ATOM   1932  CB  PRO A 123      61.538  38.442  52.652  1.00  1.13              
ATOM   1933  HB1 PRO A 123      61.987  37.490  52.937  1.00  1.13              
ATOM   1934  HB2 PRO A 123      60.782  38.287  51.881  1.00  1.13              
ATOM   1935  CA  PRO A 123      60.908  39.175  53.841  1.00  1.13              
ATOM   1936  HA  PRO A 123      59.854  38.904  53.906  1.00  1.13              
ATOM   1937  C   PRO A 123      61.565  38.769  55.169  1.00  1.13              
ATOM   1938  O   PRO A 123      61.336  37.647  55.617  1.00  1.13              
ATOM   1939  N   GLU A 124      62.343  39.646  55.819  1.00  1.12              
ATOM   1940  H   GLU A 124      62.507  40.575  55.433  1.00  1.12              
ATOM   1941  CA  GLU A 124      62.774  39.403  57.198  1.00  1.12              
ATOM   1942  HA  GLU A 124      63.099  38.364  57.273  1.00  1.12              
ATOM   1943  CB  GLU A 124      63.987  40.294  57.562  1.00  1.12              
ATOM   1944  HB1 GLU A 124      63.621  41.299  57.766  1.00  1.12              
ATOM   1945  HB2 GLU A 124      64.651  40.341  56.697  1.00  1.12              
ATOM   1946  CG  GLU A 124      64.834  39.820  58.772  1.00  1.12              
ATOM   1947  HG1 GLU A 124      65.177  38.802  58.575  1.00  1.12              
ATOM   1948  HG2 GLU A 124      64.202  39.802  59.661  1.00  1.12              
ATOM   1949  CD  GLU A 124      66.061  40.719  59.069  1.00  1.12              
ATOM   1950  OE1 GLU A 124      66.998  40.289  59.790  1.00  1.12              
ATOM   1951  OE2 GLU A 124      66.073  41.878  58.592  1.00  1.12              
ATOM   1952  C   GLU A 124      61.618  39.572  58.201  1.00  1.12              
ATOM   1953  O   GLU A 124      61.707  39.106  59.330  1.00  1.12              
ATOM   1954  N   GLY A 125      60.520  40.236  57.816  1.00  1.09              
ATOM   1955  H   GLY A 125      60.490  40.578  56.860  1.00  1.09              
ATOM   1956  CA  GLY A 125      59.302  40.391  58.624  1.00  1.09              
ATOM   1957  HA1 GLY A 125      58.986  39.403  58.959  1.00  1.09              
ATOM   1958  HA2 GLY A 125      58.519  40.793  57.987  1.00  1.09              
ATOM   1959  C   GLY A 125      59.422  41.275  59.866  1.00  1.09              
ATOM   1960  O   GLY A 125      58.442  41.450  60.591  1.00  1.09              
ATOM   1961  N   LYS A 126      60.613  41.833  60.096  1.00  1.05              
ATOM   1962  H   LYS A 126      61.351  41.549  59.470  1.00  1.05              
ATOM   1963  CA  LYS A 126      60.974  42.704  61.214  1.00  1.05              
ATOM   1964  HA  LYS A 126      60.974  42.085  62.112  1.00  1.05              
ATOM   1965  CB  LYS A 126      62.417  43.217  61.008  1.00  1.05              
ATOM   1966  HB1 LYS A 126      63.099  42.376  61.151  1.00  1.05              
ATOM   1967  HB2 LYS A 126      62.637  43.955  61.782  1.00  1.05              
ATOM   1968  CG  LYS A 126      62.704  43.835  59.620  1.00  1.05              
ATOM   1969  HG1 LYS A 126      61.994  44.635  59.411  1.00  1.05              
ATOM   1970  HG2 LYS A 126      62.593  43.068  58.854  1.00  1.05              
ATOM   1971  CD  LYS A 126      64.124  44.416  59.545  1.00  1.05              
ATOM   1972  HD1 LYS A 126      64.846  43.674  59.893  1.00  1.05              
ATOM   1973  HD2 LYS A 126      64.177  45.273  60.215  1.00  1.05              
ATOM   1974  CE  LYS A 126      64.508  44.885  58.130  1.00  1.05              
ATOM   1975  HE1 LYS A 126      65.416  45.489  58.199  1.00  1.05              
ATOM   1976  HE2 LYS A 126      63.704  45.509  57.724  1.00  1.05              
ATOM   1977  NZ  LYS A 126      64.753  43.754  57.207  1.00  1.05              
ATOM   1978  HZ1 LYS A 126      65.323  43.029  57.652  1.00  1.05              
ATOM   1979  HZ2 LYS A 126      63.867  43.333  56.908  1.00  1.05              
ATOM   1980  HZ3 LYS A 126      65.195  44.047  56.353  1.00  1.05              
ATOM   1981  C   LYS A 126      59.981  43.854  61.444  1.00  1.05              
ATOM   1982  O   LYS A 126      59.696  44.676  60.571  1.00  1.05              
ATOM   1983  N   LYS A 127      59.530  43.930  62.690  1.00  1.06              
ATOM   1984  H   LYS A 127      59.810  43.157  63.286  1.00  1.06              
ATOM   1985  CA  LYS A 127      58.749  44.985  63.336  1.00  1.06              
ATOM   1986  HA  LYS A 127      58.053  45.426  62.620  1.00  1.06              
ATOM   1987  CB  LYS A 127      57.962  44.338  64.499  1.00  1.06              
ATOM   1988  HB1 LYS A 127      57.327  45.088  64.972  1.00  1.06              
ATOM   1989  HB2 LYS A 127      58.693  44.014  65.238  1.00  1.06              
ATOM   1990  CG  LYS A 127      57.090  43.111  64.172  1.00  1.06              
ATOM   1991  HG1 LYS A 127      56.950  42.554  65.095  1.00  1.06              
ATOM   1992  HG2 LYS A 127      57.601  42.459  63.465  1.00  1.06              
ATOM   1993  CD  LYS A 127      55.707  43.453  63.613  1.00  1.06              
ATOM   1994  HD1 LYS A 127      55.833  43.982  62.668  1.00  1.06              
ATOM   1995  HD2 LYS A 127      55.172  44.104  64.309  1.00  1.06              
ATOM   1996  CE  LYS A 127      54.876  42.188  63.356  1.00  1.06              
ATOM   1997  HE1 LYS A 127      55.458  41.473  62.767  1.00  1.06              
ATOM   1998  HE2 LYS A 127      54.012  42.494  62.760  1.00  1.06              
ATOM   1999  NZ  LYS A 127      54.368  41.556  64.600  1.00  1.06              
ATOM   2000  HZ1 LYS A 127      54.922  40.784  64.975  1.00  1.06              
ATOM   2001  HZ2 LYS A 127      54.179  42.247  65.327  1.00  1.06              
ATOM   2002  HZ3 LYS A 127      53.417  41.217  64.450  1.00  1.06              
ATOM   2003  C   LYS A 127      59.668  46.087  63.881  1.00  1.06              
ATOM   2004  O   LYS A 127      60.895  46.017  63.794  1.00  1.06              
ATOM   2005  N   ALA A 128      59.072  47.052  64.570  1.00  1.03              
ATOM   2006  H   ALA A 128      58.062  47.053  64.622  1.00  1.03              
ATOM   2007  CA  ALA A 128      59.754  47.878  65.563  1.00  1.03              
ATOM   2008  HA  ALA A 128      60.657  47.382  65.924  1.00  1.03              
ATOM   2009  CB  ALA A 128      60.132  49.226  64.936  1.00  1.03              
ATOM   2010  HB1 ALA A 128      60.629  49.850  65.678  1.00  1.03              
ATOM   2011  HB2 ALA A 128      60.805  49.059  64.095  1.00  1.03              
ATOM   2012  HB3 ALA A 128      59.234  49.739  64.586  1.00  1.03              
ATOM   2013  C   ALA A 128      58.783  48.043  66.735  1.00  1.03              
ATOM   2014  O   ALA A 128      57.563  47.993  66.557  1.00  1.03              
ATOM   2015  N   TRP A 129      59.326  48.234  67.931  1.00  0.86              
ATOM   2016  H   TRP A 129      60.336  48.323  68.001  1.00  0.86              
ATOM   2017  CA  TRP A 129      58.523  48.386  69.140  1.00  0.86              
ATOM   2018  HA  TRP A 129      57.618  47.790  69.021  1.00  0.86              
ATOM   2019  CB  TRP A 129      59.282  47.779  70.334  1.00  0.86              
ATOM   2020  HB1 TRP A 129      60.121  48.429  70.590  1.00  0.86              
ATOM   2021  HB2 TRP A 129      59.704  46.824  70.019  1.00  0.86              
ATOM   2022  CG  TRP A 129      58.480  47.508  71.576  1.00  0.86              
ATOM   2023  CD1 TRP A 129      58.253  48.390  72.574  1.00  0.86              
ATOM   2024  HD1 TRP A 129      58.568  49.424  72.588  1.00  0.86              
ATOM   2025  NE1 TRP A 129      57.578  47.780  73.605  1.00  0.86              
ATOM   2026  HE1 TRP A 129      57.371  48.258  74.480  1.00  0.86              
ATOM   2027  CE2 TRP A 129      57.222  46.495  73.289  1.00  0.86              
ATOM   2028  CZ2 TRP A 129      56.491  45.518  73.975  1.00  0.86              
ATOM   2029  HZ2 TRP A 129      56.111  45.717  74.963  1.00  0.86              
ATOM   2030  CH2 TRP A 129      56.211  44.304  73.331  1.00  0.86              
ATOM   2031  HH2 TRP A 129      55.607  43.557  73.828  1.00  0.86              
ATOM   2032  CZ3 TRP A 129      56.679  44.090  72.022  1.00  0.86              
ATOM   2033  HZ3 TRP A 129      56.434  43.172  71.507  1.00  0.86              
ATOM   2034  CE3 TRP A 129      57.459  45.063  71.366  1.00  0.86              
ATOM   2035  HE3 TRP A 129      57.819  44.874  70.373  1.00  0.86              
ATOM   2036  CD2 TRP A 129      57.757  46.297  71.980  1.00  0.86              
ATOM   2037  C   TRP A 129      58.076  49.840  69.341  1.00  0.86              
ATOM   2038  O   TRP A 129      58.467  50.501  70.298  1.00  0.86              
ATOM   2039  N   VAL A 130      57.301  50.369  68.392  1.00  0.64              
ATOM   2040  H   VAL A 130      57.026  49.794  67.604  1.00  0.64              
ATOM   2041  CA  VAL A 130      56.770  51.735  68.442  1.00  0.64              
ATOM   2042  HA  VAL A 130      56.561  51.969  69.486  1.00  0.64              
ATOM   2043  CB  VAL A 130      57.862  52.709  67.943  1.00  0.64              
ATOM   2044  HB  VAL A 130      58.821  52.301  68.251  1.00  0.64              
ATOM   2045  CG1 VAL A 130      57.899  52.873  66.416  1.00  0.64              
ATOM   2046 1HG1 VAL A 130      58.725  53.521  66.131  1.00  0.64              
ATOM   2047 2HG1 VAL A 130      58.044  51.896  65.956  1.00  0.64              
ATOM   2048 3HG1 VAL A 130      56.968  53.303  66.052  1.00  0.64              
ATOM   2049  CG2 VAL A 130      57.803  54.083  68.608  1.00  0.64              
ATOM   2050 1HG2 VAL A 130      58.579  54.726  68.196  1.00  0.64              
ATOM   2051 2HG2 VAL A 130      56.829  54.530  68.452  1.00  0.64              
ATOM   2052 3HG2 VAL A 130      57.975  53.968  69.674  1.00  0.64              
ATOM   2053  C   VAL A 130      55.453  51.886  67.669  1.00  0.64              
ATOM   2054  O   VAL A 130      55.272  51.310  66.592  1.00  0.64              
ATOM   2055  N   ASP A 131      54.574  52.721  68.216  1.00  0.46              
ATOM   2056  H   ASP A 131      54.814  53.079  69.135  1.00  0.46              
ATOM   2057  CA  ASP A 131      53.396  53.327  67.591  1.00  0.46              
ATOM   2058  HA  ASP A 131      53.072  52.695  66.763  1.00  0.46              
ATOM   2059  CB  ASP A 131      52.247  53.370  68.612  1.00  0.46              
ATOM   2060  HB1 ASP A 131      51.363  53.785  68.124  1.00  0.46              
ATOM   2061  HB2 ASP A 131      52.528  54.033  69.428  1.00  0.46              
ATOM   2062  CG  ASP A 131      51.887  51.990  69.185  1.00  0.46              
ATOM   2063  OD1 ASP A 131      51.361  51.142  68.424  1.00  0.46              
ATOM   2064  OD2 ASP A 131      52.094  51.771  70.401  1.00  0.46              
ATOM   2065  C   ASP A 131      53.744  54.702  67.019  1.00  0.46              
ATOM   2066  O   ASP A 131      54.746  55.301  67.417  1.00  0.46              
ATOM   2067  N   HIS A 132      52.955  55.223  66.075  1.00  0.51              
ATOM   2068  CA  HIS A 132      53.221  56.534  65.488  1.00  0.51              
ATOM   2069  CB  HIS A 132      54.407  56.464  64.514  1.00  0.51              
ATOM   2070  CG  HIS A 132      54.136  56.194  63.050  1.00  0.51              
ATOM   2071  ND1 HIS A 132      54.784  55.211  62.304  1.00  0.51              
ATOM   2072  CE1 HIS A 132      54.506  55.460  61.019  1.00  0.51              
ATOM   2073  NE2 HIS A 132      53.815  56.611  60.921  1.00  0.51              
ATOM   2074  CD2 HIS A 132      53.617  57.118  62.188  1.00  0.51              
ATOM   2075  C   HIS A 132      52.016  57.216  64.855  1.00  0.51              
ATOM   2076  O   HIS A 132      51.086  56.606  64.312  1.00  0.51              
ATOM   2077  N   LEU A 133      52.096  58.542  64.890  1.00  0.38              
ATOM   2078  H   LEU A 133      52.850  58.909  65.455  1.00  0.38              
ATOM   2079  CA  LEU A 133      50.989  59.430  64.602  1.00  0.38              
ATOM   2080  HA  LEU A 133      50.176  58.823  64.209  1.00  0.38              
ATOM   2081  CB  LEU A 133      50.499  60.020  65.925  1.00  0.38              
ATOM   2082  HB1 LEU A 133      51.236  60.736  66.272  1.00  0.38              
ATOM   2083  HB2 LEU A 133      50.454  59.211  66.652  1.00  0.38              
ATOM   2084  CG  LEU A 133      49.117  60.687  65.882  1.00  0.38              
ATOM   2085  HG  LEU A 133      49.110  61.520  65.179  1.00  0.38              
ATOM   2086  CD1 LEU A 133      48.015  59.692  65.517  1.00  0.38              
ATOM   2087 1HD1 LEU A 133      48.066  59.492  64.451  1.00  0.38              
ATOM   2088 2HD1 LEU A 133      48.139  58.767  66.081  1.00  0.38              
ATOM   2089 3HD1 LEU A 133      47.033  60.109  65.739  1.00  0.38              
ATOM   2090  CD2 LEU A 133      48.833  61.208  67.283  1.00  0.38              
ATOM   2091 1HD2 LEU A 133      48.904  60.384  67.986  1.00  0.38              
ATOM   2092 2HD2 LEU A 133      49.562  61.958  67.576  1.00  0.38              
ATOM   2093 3HD2 LEU A 133      47.840  61.650  67.338  1.00  0.38              
ATOM   2094  C   LEU A 133      51.312  60.456  63.522  1.00  0.38              
ATOM   2095  O   LEU A 133      51.738  61.563  63.837  1.00  0.38              
ATOM   2096  N   PHE A 134      51.177  60.048  62.258  1.00  0.39              
ATOM   2097  H   PHE A 134      50.689  59.179  62.086  1.00  0.39              
ATOM   2098  CA  PHE A 134      51.698  60.799  61.106  1.00  0.39              
ATOM   2099  HA  PHE A 134      52.551  61.390  61.415  1.00  0.39              
ATOM   2100  CB  PHE A 134      52.177  59.813  60.024  1.00  0.39              
ATOM   2101  HB1 PHE A 134      51.352  59.152  59.754  1.00  0.39              
ATOM   2102  HB2 PHE A 134      52.969  59.195  60.439  1.00  0.39              
ATOM   2103  CG  PHE A 134      52.697  60.485  58.760  1.00  0.39              
ATOM   2104  CD1 PHE A 134      54.055  60.837  58.642  1.00  0.39              
ATOM   2105  HD1 PHE A 134      54.741  60.627  59.445  1.00  0.39              
ATOM   2106  CE1 PHE A 134      54.526  61.472  57.476  1.00  0.39              
ATOM   2107  HE1 PHE A 134      55.570  61.738  57.386  1.00  0.39              
ATOM   2108  CZ  PHE A 134      53.636  61.772  56.430  1.00  0.39              
ATOM   2109  HZ  PHE A 134      53.989  62.267  55.537  1.00  0.39              
ATOM   2110  CE2 PHE A 134      52.276  61.439  56.550  1.00  0.39              
ATOM   2111  HE2 PHE A 134      51.582  61.685  55.758  1.00  0.39              
ATOM   2112  CD2 PHE A 134      51.814  60.788  57.706  1.00  0.39              
ATOM   2113  HD2 PHE A 134      50.768  60.537  57.786  1.00  0.39              
ATOM   2114  C   PHE A 134      50.671  61.732  60.489  1.00  0.39              
ATOM   2115  O   PHE A 134      49.562  61.285  60.205  1.00  0.39              
ATOM   2116  N   HIS A 135      51.035  62.996  60.245  1.00  0.72              
ATOM   2117  H   HIS A 135      51.963  63.308  60.518  1.00  0.72              
ATOM   2118  CA  HIS A 135      50.159  63.937  59.554  1.00  0.72              
ATOM   2119  HA  HIS A 135      49.769  63.416  58.676  1.00  0.72              
ATOM   2120  CB  HIS A 135      48.943  64.285  60.431  1.00  0.72              
ATOM   2121  HB1 HIS A 135      48.271  63.430  60.457  1.00  0.72              
ATOM   2122  HB2 HIS A 135      48.377  65.092  59.961  1.00  0.72              
ATOM   2123  CG  HIS A 135      49.237  64.682  61.860  1.00  0.72              
ATOM   2124  ND1 HIS A 135      48.928  65.912  62.432  1.00  0.72              
ATOM   2125  CE1 HIS A 135      49.080  65.768  63.754  1.00  0.72              
ATOM   2126  HE1 HIS A 135      48.891  66.549  64.478  1.00  0.72              
ATOM   2127  NE2 HIS A 135      49.483  64.519  64.043  1.00  0.72              
ATOM   2128  HE2 HIS A 135      49.612  64.139  64.966  1.00  0.72              
ATOM   2129  CD2 HIS A 135      49.572  63.817  62.864  1.00  0.72              
ATOM   2130  HD2 HIS A 135      49.741  62.759  62.748  1.00  0.72              
ATOM   2131  C   HIS A 135      50.749  65.225  59.050  1.00  0.72              
ATOM   2132  O   HIS A 135      51.487  65.901  59.747  1.00  0.72              
ATOM   2133  N   ARG A 136      50.302  65.626  57.862  1.00  0.80              
ATOM   2134  H   ARG A 136      49.588  65.052  57.407  1.00  0.80              
ATOM   2135  CA  ARG A 136      50.541  66.959  57.322  1.00  0.80              
ATOM   2136  HA  ARG A 136      51.617  67.113  57.294  1.00  0.80              
ATOM   2137  CB  ARG A 136      50.057  67.012  55.855  1.00  0.80              
ATOM   2138  HB1 ARG A 136      50.540  66.189  55.330  1.00  0.80              
ATOM   2139  HB2 ARG A 136      50.410  67.939  55.400  1.00  0.80              
ATOM   2140  CG  ARG A 136      48.534  66.911  55.645  1.00  0.80              
ATOM   2141  HG1 ARG A 136      48.130  67.914  55.525  1.00  0.80              
ATOM   2142  HG2 ARG A 136      48.067  66.484  56.528  1.00  0.80              
ATOM   2143  CD  ARG A 136      48.127  66.046  54.437  1.00  0.80              
ATOM   2144  HD1 ARG A 136      47.121  65.669  54.635  1.00  0.80              
ATOM   2145  HD2 ARG A 136      48.778  65.174  54.355  1.00  0.80              
ATOM   2146  NE  ARG A 136      48.072  66.813  53.178  1.00  0.80              
ATOM   2147  HE  ARG A 136      47.209  67.324  53.032  1.00  0.80              
ATOM   2148  CZ  ARG A 136      49.046  67.105  52.339  1.00  0.80              
ATOM   2149  NH1 ARG A 136      50.262  66.697  52.518  1.00  0.80              
ATOM   2150 1HH1 ARG A 136      50.482  66.176  53.344  1.00  0.80              
ATOM   2151 2HH1 ARG A 136      51.002  67.098  51.940  1.00  0.80              
ATOM   2152  NH2 ARG A 136      48.810  67.860  51.310  1.00  0.80              
ATOM   2153 1HH2 ARG A 136      47.900  68.258  51.193  1.00  0.80              
ATOM   2154 2HH2 ARG A 136      49.615  68.363  50.916  1.00  0.80              
ATOM   2155  C   ARG A 136      49.929  68.035  58.222  1.00  0.80              
ATOM   2156  O   ARG A 136      48.719  68.116  58.408  1.00  0.80              
ATOM   2157  N   ILE A 137      50.808  68.872  58.774  1.00  1.04              
ATOM   2158  H   ILE A 137      51.772  68.686  58.551  1.00  1.04              
ATOM   2159  CA  ILE A 137      50.511  70.052  59.607  1.00  1.04              
ATOM   2160  HA  ILE A 137      49.425  70.070  59.677  1.00  1.04              
ATOM   2161  CB  ILE A 137      51.031  69.946  61.061  1.00  1.04              
ATOM   2162  HB  ILE A 137      52.088  70.196  61.079  1.00  1.04              
ATOM   2163  CG2 ILE A 137      50.322  70.921  62.025  1.00  1.04              
ATOM   2164 1HG2 ILE A 137      49.344  70.554  62.306  1.00  1.04              
ATOM   2165 2HG2 ILE A 137      50.895  71.053  62.939  1.00  1.04              
ATOM   2166 3HG2 ILE A 137      50.200  71.930  61.639  1.00  1.04              
ATOM   2167  CG1 ILE A 137      50.895  68.521  61.631  1.00  1.04              
ATOM   2168 1HG1 ILE A 137      51.693  67.907  61.221  1.00  1.04              
ATOM   2169 2HG1 ILE A 137      49.935  68.101  61.334  1.00  1.04              
ATOM   2170  CD1 ILE A 137      50.984  68.430  63.167  1.00  1.04              
ATOM   2171  HD1 ILE A 137      50.074  68.836  63.600  1.00  1.04              
ATOM   2172  HD2 ILE A 137      51.073  67.394  63.467  1.00  1.04              
ATOM   2173  HD3 ILE A 137      51.852  68.986  63.514  1.00  1.04              
ATOM   2174  C   ILE A 137      50.882  71.359  58.929  1.00  1.04              
ATOM   2175  O   ILE A 137      50.349  72.409  59.335  1.00  1.04              
ATOM   2176  N   TRP A 138      51.686  71.339  57.885  1.00  1.22              
ATOM   2177  H   TRP A 138      52.076  70.481  57.522  1.00  1.22              
ATOM   2178  CA  TRP A 138      51.827  72.558  57.119  1.00  1.22              
ATOM   2179  HA  TRP A 138      50.883  73.103  57.157  1.00  1.22              
ATOM   2180  CB  TRP A 138      52.900  73.546  57.660  1.00  1.22              
ATOM   2181  HB1 TRP A 138      53.557  73.043  58.362  1.00  1.22              
ATOM   2182  HB2 TRP A 138      52.363  74.270  58.265  1.00  1.22              
ATOM   2183  CG  TRP A 138      53.719  74.276  56.628  1.00  1.22              
ATOM   2184  CD1 TRP A 138      54.538  73.711  55.718  1.00  1.22              
ATOM   2185  HD1 TRP A 138      54.728  72.643  55.648  1.00  1.22              
ATOM   2186  NE1 TRP A 138      54.878  74.614  54.743  1.00  1.22              
ATOM   2187  HE1 TRP A 138      55.271  74.311  53.848  1.00  1.22              
ATOM   2188  CE2 TRP A 138      54.349  75.856  55.008  1.00  1.22              
ATOM   2189  CZ2 TRP A 138      54.366  77.066  54.300  1.00  1.22              
ATOM   2190  HZ2 TRP A 138      54.823  77.125  53.321  1.00  1.22              
ATOM   2191  CH2 TRP A 138      53.729  78.187  54.856  1.00  1.22              
ATOM   2192  HH2 TRP A 138      53.712  79.125  54.319  1.00  1.22              
ATOM   2193  CZ3 TRP A 138      53.087  78.077  56.103  1.00  1.22              
ATOM   2194  HZ3 TRP A 138      52.596  78.930  56.525  1.00  1.22              
ATOM   2195  CE3 TRP A 138      53.042  76.847  56.783  1.00  1.22              
ATOM   2196  HE3 TRP A 138      52.508  76.746  57.734  1.00  1.22              
ATOM   2197  CD2 TRP A 138      53.668  75.700  56.250  1.00  1.22              
ATOM   2198  C   TRP A 138      51.890  72.440  55.504  1.00  1.22              
ATOM   2199  O   TRP A 138      52.432  71.402  55.130  1.00  1.22              
ATOM   2200  N   PRO A 139      51.524  73.424  54.551  1.00  1.27              
ATOM   2201  CD  PRO A 139      51.966  73.172  53.170  1.00  1.27              
ATOM   2202  HD1 PRO A 139      51.326  72.394  52.749  1.00  1.27              
ATOM   2203  HD2 PRO A 139      53.012  72.873  53.142  1.00  1.27              
ATOM   2204  CG  PRO A 139      51.798  74.466  52.385  1.00  1.27              
ATOM   2205  HG1 PRO A 139      51.678  74.279  51.321  1.00  1.27              
ATOM   2206  HG2 PRO A 139      52.648  75.124  52.564  1.00  1.27              
ATOM   2207  CB  PRO A 139      50.544  75.074  52.982  1.00  1.27              
ATOM   2208  HB1 PRO A 139      49.647  74.594  52.559  1.00  1.27              
ATOM   2209  HB2 PRO A 139      50.495  76.160  52.842  1.00  1.27              
ATOM   2210  CA  PRO A 139      50.666  74.706  54.469  1.00  1.27              
ATOM   2211  HA  PRO A 139      51.190  75.510  54.961  1.00  1.27              
ATOM   2212  C   PRO A 139      49.319  74.417  55.099  1.00  1.27              
ATOM   2213  O   PRO A 139      48.789  73.325  54.838  1.00  1.27              
ATOM   2214  N   PRO A 140      48.711  75.304  55.892  1.00  1.24              
ATOM   2215  CD  PRO A 140      49.242  76.583  56.358  1.00  1.24              
ATOM   2216  HD1 PRO A 140      49.190  77.305  55.546  1.00  1.24              
ATOM   2217  HD2 PRO A 140      50.269  76.479  56.702  1.00  1.24              
ATOM   2218  CG  PRO A 140      48.339  77.008  57.508  1.00  1.24              
ATOM   2219  HG1 PRO A 140      48.256  78.092  57.587  1.00  1.24              
ATOM   2220  HG2 PRO A 140      48.714  76.598  58.448  1.00  1.24              
ATOM   2221  CB  PRO A 140      46.995  76.360  57.169  1.00  1.24              
ATOM   2222  HB1 PRO A 140      46.464  76.992  56.456  1.00  1.24              
ATOM   2223  HB2 PRO A 140      46.396  76.181  58.062  1.00  1.24              
ATOM   2224  CA  PRO A 140      47.406  75.044  56.503  1.00  1.24              
ATOM   2225  HA  PRO A 140      47.537  74.291  57.279  1.00  1.24              
ATOM   2226  C   PRO A 140      46.348  74.542  55.510  1.00  1.24              
ATOM   2227  O   PRO A 140      45.642  73.580  55.792  1.00  1.24              
ATOM   2228  N   SER A 141      46.291  75.095  54.300  1.00  1.35              
ATOM   2229  H   SER A 141      46.925  75.845  54.073  1.00  1.35              
ATOM   2230  CA  SER A 141      45.325  74.687  53.273  1.00  1.35              
ATOM   2231  HA  SER A 141      44.336  74.704  53.732  1.00  1.35              
ATOM   2232  CB  SER A 141      45.309  75.724  52.142  1.00  1.35              
ATOM   2233  HB1 SER A 141      44.944  76.667  52.550  1.00  1.35              
ATOM   2234  HB2 SER A 141      44.627  75.406  51.352  1.00  1.35              
ATOM   2235  OG  SER A 141      46.606  75.931  51.618  1.00  1.35              
ATOM   2236  HG  SER A 141      46.778  75.256  50.951  1.00  1.35              
ATOM   2237  C   SER A 141      45.480  73.274  52.696  1.00  1.35              
ATOM   2238  O   SER A 141      44.620  72.820  51.948  1.00  1.35              
ATOM   2239  N   CYS A 142      46.553  72.565  53.045  1.00  1.27              
ATOM   2240  H   CYS A 142      47.234  73.003  53.654  1.00  1.27              
ATOM   2241  CA  CYS A 142      46.793  71.164  52.702  1.00  1.27              
ATOM   2242  HA  CYS A 142      46.236  70.891  51.806  1.00  1.27              
ATOM   2243  CB  CYS A 142      48.300  71.042  52.421  1.00  1.27              
ATOM   2244  HB1 CYS A 142      48.593  70.000  52.438  1.00  1.27              
ATOM   2245  HB2 CYS A 142      48.877  71.537  53.200  1.00  1.27              
ATOM   2246  SG  CYS A 142      48.723  71.750  50.803  1.00  1.27              
ATOM   2247  HG  CYS A 142      49.914  71.126  50.695  1.00  1.27              
ATOM   2248  C   CYS A 142      46.398  70.190  53.814  1.00  1.27              
ATOM   2249  O   CYS A 142      46.369  68.982  53.564  1.00  1.27              
ATOM   2250  N   VAL A 143      46.129  70.688  55.022  1.00  0.93              
ATOM   2251  H   VAL A 143      46.099  71.699  55.131  1.00  0.93              
ATOM   2252  CA  VAL A 143      45.833  69.895  56.222  1.00  0.93              
ATOM   2253  HA  VAL A 143      46.558  69.095  56.331  1.00  0.93              
ATOM   2254  CB  VAL A 143      45.947  70.811  57.457  1.00  0.93              
ATOM   2255  HB  VAL A 143      45.258  71.644  57.335  1.00  0.93              
ATOM   2256  CG1 VAL A 143      45.565  70.101  58.749  1.00  0.93              
ATOM   2257 1HG1 VAL A 143      45.503  70.851  59.530  1.00  0.93              
ATOM   2258 2HG1 VAL A 143      44.583  69.647  58.697  1.00  0.93              
ATOM   2259 3HG1 VAL A 143      46.303  69.341  59.006  1.00  0.93              
ATOM   2260  CG2 VAL A 143      47.372  71.363  57.628  1.00  0.93              
ATOM   2261 1HG2 VAL A 143      47.651  71.967  56.769  1.00  0.93              
ATOM   2262 2HG2 VAL A 143      47.415  71.991  58.518  1.00  0.93              
ATOM   2263 3HG2 VAL A 143      48.083  70.547  57.733  1.00  0.93              
ATOM   2264  C   VAL A 143      44.426  69.292  56.169  1.00  0.93              
ATOM   2265  O   VAL A 143      43.413  69.976  56.008  1.00  0.93              
ATOM   2266  N   ASN A 144      44.328  67.994  56.431  1.00  1.04              
ATOM   2267  H   ASN A 144      45.181  67.480  56.599  1.00  1.04              
ATOM   2268  CA  ASN A 144      43.069  67.304  56.684  1.00  1.04              
ATOM   2269  HA  ASN A 144      42.258  67.774  56.127  1.00  1.04              
ATOM   2270  CB  ASN A 144      43.252  65.855  56.181  1.00  1.04              
ATOM   2271  HB1 ASN A 144      44.171  65.453  56.610  1.00  1.04              
ATOM   2272  HB2 ASN A 144      43.369  65.846  55.098  1.00  1.04              
ATOM   2273  CG  ASN A 144      42.113  64.917  56.558  1.00  1.04              
ATOM   2274  OD1 ASN A 144      40.935  65.264  56.477  1.00  1.04              
ATOM   2275  ND2 ASN A 144      42.425  63.716  56.992  1.00  1.04              
ATOM   2276 1HD2 ASN A 144      43.403  63.441  57.006  1.00  1.04              
ATOM   2277 2HD2 ASN A 144      41.698  63.068  57.235  1.00  1.04              
ATOM   2278  C   ASN A 144      42.729  67.357  58.191  1.00  1.04              
ATOM   2279  O   ASN A 144      42.897  66.384  58.927  1.00  1.04              
ATOM   2280  N   TYR A 145      42.170  68.487  58.636  1.00  1.07              
ATOM   2281  H   TYR A 145      42.173  69.280  58.006  1.00  1.07              
ATOM   2282  CA  TYR A 145      41.664  68.714  60.003  1.00  1.07              
ATOM   2283  HA  TYR A 145      42.507  68.940  60.661  1.00  1.07              
ATOM   2284  CB  TYR A 145      40.759  69.956  59.913  1.00  1.07              
ATOM   2285  HB1 TYR A 145      39.924  69.730  59.248  1.00  1.07              
ATOM   2286  HB2 TYR A 145      41.332  70.751  59.431  1.00  1.07              
ATOM   2287  CG  TYR A 145      40.179  70.518  61.201  1.00  1.07              
ATOM   2288  CD1 TYR A 145      40.647  71.755  61.688  1.00  1.07              
ATOM   2289  HD1 TYR A 145      41.463  72.265  61.190  1.00  1.07              
ATOM   2290  CE1 TYR A 145      40.026  72.360  62.796  1.00  1.07              
ATOM   2291  HE1 TYR A 145      40.359  73.328  63.144  1.00  1.07              
ATOM   2292  CZ  TYR A 145      38.952  71.719  63.447  1.00  1.07              
ATOM   2293  OH  TYR A 145      38.357  72.318  64.514  1.00  1.07              
ATOM   2294  HH  TYR A 145      37.586  71.845  64.825  1.00  1.07              
ATOM   2295  CE2 TYR A 145      38.488  70.474  62.969  1.00  1.07              
ATOM   2296  HE2 TYR A 145      37.657  69.987  63.456  1.00  1.07              
ATOM   2297  CD2 TYR A 145      39.094  69.883  61.842  1.00  1.07              
ATOM   2298  HD2 TYR A 145      38.709  68.951  61.462  1.00  1.07              
ATOM   2299  C   TYR A 145      40.908  67.506  60.596  1.00  1.07              
ATOM   2300  O   TYR A 145      41.050  67.158  61.763  1.00  1.07              
ATOM   2301  N   ARG A 146      40.121  66.815  59.768  1.00  1.10              
ATOM   2302  H   ARG A 146      40.135  67.100  58.801  1.00  1.10              
ATOM   2303  CA  ARG A 146      39.278  65.675  60.156  1.00  1.10              
ATOM   2304  HA  ARG A 146      38.569  65.993  60.921  1.00  1.10              
ATOM   2305  CB  ARG A 146      38.502  65.164  58.917  1.00  1.10              
ATOM   2306  HB1 ARG A 146      37.706  64.499  59.259  1.00  1.10              
ATOM   2307  HB2 ARG A 146      39.189  64.562  58.320  1.00  1.10              
ATOM   2308  CG  ARG A 146      37.892  66.236  57.994  1.00  1.10              
ATOM   2309  HG1 ARG A 146      38.663  66.943  57.688  1.00  1.10              
ATOM   2310  HG2 ARG A 146      37.106  66.778  58.520  1.00  1.10              
ATOM   2311  CD  ARG A 146      37.318  65.590  56.721  1.00  1.10              
ATOM   2312  HD1 ARG A 146      36.400  65.057  56.978  1.00  1.10              
ATOM   2313  HD2 ARG A 146      38.030  64.856  56.335  1.00  1.10              
ATOM   2314  NE  ARG A 146      37.035  66.592  55.670  1.00  1.10              
ATOM   2315  HE  ARG A 146      36.076  66.889  55.574  1.00  1.10              
ATOM   2316  CZ  ARG A 146      37.920  67.105  54.823  1.00  1.10              
ATOM   2317  NH1 ARG A 146      39.181  66.773  54.815  1.00  1.10              
ATOM   2318 1HH1 ARG A 146      39.554  66.109  55.492  1.00  1.10              
ATOM   2319 2HH1 ARG A 146      39.803  67.127  54.114  1.00  1.10              
ATOM   2320  NH2 ARG A 146      37.557  68.002  53.950  1.00  1.10              
ATOM   2321 1HH2 ARG A 146      36.609  68.329  53.911  1.00  1.10              
ATOM   2322 2HH2 ARG A 146      38.249  68.413  53.352  1.00  1.10              
ATOM   2323  C   ARG A 146      40.055  64.486  60.730  1.00  1.10              
ATOM   2324  O   ARG A 146      39.503  63.788  61.578  1.00  1.10              
ATOM   2325  N   PHE A 147      41.303  64.253  60.310  1.00  1.01              
ATOM   2326  H   PHE A 147      41.736  64.878  59.639  1.00  1.01              
ATOM   2327  CA  PHE A 147      42.146  63.275  60.997  1.00  1.01              
ATOM   2328  HA  PHE A 147      41.579  62.352  61.125  1.00  1.01              
ATOM   2329  CB  PHE A 147      43.416  62.908  60.196  1.00  1.01              
ATOM   2330  HB1 PHE A 147      43.762  63.782  59.642  1.00  1.01              
ATOM   2331  HB2 PHE A 147      43.186  62.118  59.480  1.00  1.01              
ATOM   2332  CG  PHE A 147      44.525  62.445  61.130  1.00  1.01              
ATOM   2333  CD1 PHE A 147      44.343  61.300  61.933  1.00  1.01              
ATOM   2334  HD1 PHE A 147      43.545  60.606  61.712  1.00  1.01              
ATOM   2335  CE1 PHE A 147      45.131  61.115  63.087  1.00  1.01              
ATOM   2336  HE1 PHE A 147      44.989  60.251  63.716  1.00  1.01              
ATOM   2337  CZ  PHE A 147      46.131  62.039  63.413  1.00  1.01              
ATOM   2338  HZ  PHE A 147      46.726  61.910  64.303  1.00  1.01              
ATOM   2339  CE2 PHE A 147      46.336  63.149  62.586  1.00  1.01              
ATOM   2340  HE2 PHE A 147      47.051  63.891  62.874  1.00  1.01              
ATOM   2341  CD2 PHE A 147      45.560  63.341  61.434  1.00  1.01              
ATOM   2342  HD2 PHE A 147      45.701  64.231  60.835  1.00  1.01              
ATOM   2343  C   PHE A 147      42.514  63.761  62.408  1.00  1.01              
ATOM   2344  O   PHE A 147      42.300  63.003  63.360  1.00  1.01              
ATOM   2345  N   TRP A 148      43.032  64.995  62.533  1.00  1.03              
ATOM   2346  H   TRP A 148      43.027  65.605  61.728  1.00  1.03              
ATOM   2347  CA  TRP A 148      43.795  65.457  63.703  1.00  1.03              
ATOM   2348  HA  TRP A 148      44.781  65.009  63.676  1.00  1.03              
ATOM   2349  CB  TRP A 148      43.945  66.992  63.696  1.00  1.03              
ATOM   2350  HB1 TRP A 148      44.185  67.295  64.718  1.00  1.03              
ATOM   2351  HB2 TRP A 148      42.974  67.429  63.465  1.00  1.03              
ATOM   2352  CG  TRP A 148      44.985  67.630  62.833  1.00  1.03              
ATOM   2353  CD1 TRP A 148      46.001  67.030  62.179  1.00  1.03              
ATOM   2354  HD1 TRP A 148      46.195  65.970  62.169  1.00  1.03              
ATOM   2355  NE1 TRP A 148      46.809  67.979  61.582  1.00  1.03              
ATOM   2356  HE1 TRP A 148      47.653  67.725  61.080  1.00  1.03              
ATOM   2357  CE2 TRP A 148      46.394  69.254  61.884  1.00  1.03              
ATOM   2358  CZ2 TRP A 148      46.883  70.529  61.585  1.00  1.03              
ATOM   2359  HZ2 TRP A 148      47.724  70.648  60.961  1.00  1.03              
ATOM   2360  CH2 TRP A 148      46.186  71.661  62.037  1.00  1.03              
ATOM   2361  HH2 TRP A 148      46.525  72.655  61.787  1.00  1.03              
ATOM   2362  CZ3 TRP A 148      44.994  71.503  62.758  1.00  1.03              
ATOM   2363  HZ3 TRP A 148      44.442  72.382  63.078  1.00  1.03              
ATOM   2364  CE3 TRP A 148      44.497  70.216  63.042  1.00  1.03              
ATOM   2365  HE3 TRP A 148      43.565  70.087  63.571  1.00  1.03              
ATOM   2366  CD2 TRP A 148      45.192  69.061  62.636  1.00  1.03              
ATOM   2367  C   TRP A 148      43.106  65.073  65.018  1.00  1.03              
ATOM   2368  O   TRP A 148      41.877  65.189  65.097  1.00  1.03              
ATOM   2369  N   PRO A 149      43.861  64.630  66.035  1.00  1.17              
ATOM   2370  CD  PRO A 149      45.311  64.477  66.083  1.00  1.17              
ATOM   2371  HD1 PRO A 149      45.778  65.462  66.164  1.00  1.17              
ATOM   2372  HD2 PRO A 149      45.692  63.954  65.210  1.00  1.17              
ATOM   2373  CG  PRO A 149      45.593  63.658  67.338  1.00  1.17              
ATOM   2374  HG1 PRO A 149      46.578  63.867  67.746  1.00  1.17              
ATOM   2375  HG2 PRO A 149      45.487  62.594  67.120  1.00  1.17              
ATOM   2376  CB  PRO A 149      44.471  64.107  68.266  1.00  1.17              
ATOM   2377  HB1 PRO A 149      44.714  65.080  68.688  1.00  1.17              
ATOM   2378  HB2 PRO A 149      44.284  63.392  69.061  1.00  1.17              
ATOM   2379  CA  PRO A 149      43.294  64.226  67.306  1.00  1.17              
ATOM   2380  HA  PRO A 149      42.844  63.241  67.181  1.00  1.17              
ATOM   2381  C   PRO A 149      42.228  65.184  67.837  1.00  1.17              
ATOM   2382  O   PRO A 149      42.460  66.392  67.980  1.00  1.17              
ATOM   2383  N   LYS A 150      41.048  64.640  68.121  1.00  1.48              
ATOM   2384  H   LYS A 150      40.994  63.628  68.098  1.00  1.48              
ATOM   2385  CA  LYS A 150      39.899  65.393  68.651  1.00  1.48              
ATOM   2386  HA  LYS A 150      39.806  66.329  68.099  1.00  1.48              
ATOM   2387  CB  LYS A 150      38.608  64.553  68.491  1.00  1.48              
ATOM   2388  HB1 LYS A 150      37.751  65.183  68.722  1.00  1.48              
ATOM   2389  HB2 LYS A 150      38.644  63.741  69.215  1.00  1.48              
ATOM   2390  CG  LYS A 150      38.405  63.932  67.101  1.00  1.48              
ATOM   2391  HG1 LYS A 150      37.459  63.384  67.099  1.00  1.48              
ATOM   2392  HG2 LYS A 150      39.195  63.203  66.915  1.00  1.48              
ATOM   2393  CD  LYS A 150      38.376  64.974  65.972  1.00  1.48              
ATOM   2394  HD1 LYS A 150      39.234  65.643  66.043  1.00  1.48              
ATOM   2395  HD2 LYS A 150      37.472  65.579  66.072  1.00  1.48              
ATOM   2396  CE  LYS A 150      38.394  64.316  64.593  1.00  1.48              
ATOM   2397  HE1 LYS A 150      38.226  65.085  63.838  1.00  1.48              
ATOM   2398  HE2 LYS A 150      37.588  63.585  64.524  1.00  1.48              
ATOM   2399  NZ  LYS A 150      39.693  63.664  64.320  1.00  1.48              
ATOM   2400  HZ1 LYS A 150      39.770  63.403  63.339  1.00  1.48              
ATOM   2401  HZ2 LYS A 150      40.480  64.285  64.506  1.00  1.48              
ATOM   2402  HZ3 LYS A 150      39.857  62.843  64.881  1.00  1.48              
ATOM   2403  C   LYS A 150      40.055  65.792  70.115  1.00  1.48              
ATOM   2404  O   LYS A 150      39.253  66.490  70.702  1.00  1.48              
ATOM   2405  N   ASN A 151      41.093  65.203  70.738  1.00  1.36              
ATOM   2406  H   ASN A 151      41.698  64.716  70.095  1.00  1.36              
ATOM   2407  CA  ASN A 151      41.102  64.753  72.095  1.00  1.36              
ATOM   2408  HA  ASN A 151      40.376  65.294  72.661  1.00  1.36              
ATOM   2409  CB  ASN A 151      40.592  63.241  72.105  1.00  1.36              
ATOM   2410  HB1 ASN A 151      39.532  63.237  71.882  1.00  1.36              
ATOM   2411  HB2 ASN A 151      40.717  62.913  73.121  1.00  1.36              
ATOM   2412  CG  ASN A 151      41.273  62.266  71.176  1.00  1.36              
ATOM   2413  OD1 ASN A 151      41.830  62.610  70.112  1.00  1.36              
ATOM   2414  ND2 ASN A 151      41.228  60.995  71.455  1.00  1.36              
ATOM   2415 1HD2 ASN A 151      40.642  60.691  72.222  1.00  1.36              
ATOM   2416 2HD2 ASN A 151      41.613  60.352  70.810  1.00  1.36              
ATOM   2417  C   ASN A 151      42.496  65.011  72.732  1.00  1.36              
ATOM   2418  O   ASN A 151      43.298  64.007  72.598  1.00  1.36              
ATOM   2419  N   PRO A 152      43.027  66.092  73.410  1.00  1.47              
ATOM   2420  CD  PRO A 152      44.400  66.000  73.972  1.00  1.47              
ATOM   2421  HD1 PRO A 152      45.078  66.175  73.137  1.00  1.47              
ATOM   2422  HD2 PRO A 152      44.497  64.886  74.251  1.00  1.47              
ATOM   2423  CG  PRO A 152      44.535  66.980  75.070  1.00  1.47              
ATOM   2424  HG1 PRO A 152      45.571  67.219  75.302  1.00  1.47              
ATOM   2425  HG2 PRO A 152      44.065  66.653  76.000  1.00  1.47              
ATOM   2426  CB  PRO A 152      43.795  68.181  74.531  1.00  1.47              
ATOM   2427  HB1 PRO A 152      44.420  68.686  73.792  1.00  1.47              
ATOM   2428  HB2 PRO A 152      43.438  68.863  75.309  1.00  1.47              
ATOM   2429  CA  PRO A 152      42.606  67.515  73.769  1.00  1.47              
ATOM   2430  HA  PRO A 152      41.813  67.486  74.489  1.00  1.47              
ATOM   2431  C   PRO A 152      42.219  68.380  72.553  1.00  1.47              
ATOM   2432  O   PRO A 152      42.936  68.383  71.528  1.00  1.47              
ATOM   2433  N   PRO A 153      41.173  69.204  72.626  1.00  1.67              
ATOM   2434  CD  PRO A 153      40.121  69.210  73.643  1.00  1.67              
ATOM   2435  HD1 PRO A 153      40.509  69.662  74.556  1.00  1.67              
ATOM   2436  HD2 PRO A 153      39.770  68.198  73.846  1.00  1.67              
ATOM   2437  CG  PRO A 153      38.996  70.055  73.056  1.00  1.67              
ATOM   2438  HG1 PRO A 153      38.400  70.528  73.839  1.00  1.67              
ATOM   2439  HG2 PRO A 153      38.368  69.432  72.416  1.00  1.67              
ATOM   2440  CB  PRO A 153      39.735  71.078  72.199  1.00  1.67              
ATOM   2441  HB1 PRO A 153      40.073  71.897  72.833  1.00  1.67              
ATOM   2442  HB2 PRO A 153      39.116  71.448  71.384  1.00  1.67              
ATOM   2443  CA  PRO A 153      40.937  70.295  71.663  1.00  1.67              
ATOM   2444  HA  PRO A 153      40.680  69.838  70.708  1.00  1.67              
ATOM   2445  C   PRO A 153      42.174  71.216  71.455  1.00  1.67              
ATOM   2446  O   PRO A 153      42.508  71.658  70.334  1.00  1.67              
ATOM   2447  N   GLU A 154      42.906  71.415  72.554  1.00  1.07              
ATOM   2448  H   GLU A 154      42.541  71.079  73.430  1.00  1.07              
ATOM   2449  CA  GLU A 154      44.246  71.996  72.567  1.00  1.07              
ATOM   2450  HA  GLU A 154      44.163  73.064  72.363  1.00  1.07              
ATOM   2451  CB  GLU A 154      44.879  71.832  73.972  1.00  1.07              
ATOM   2452  HB1 GLU A 154      44.962  70.778  74.191  1.00  1.07              
ATOM   2453  HB2 GLU A 154      44.212  72.281  74.716  1.00  1.07              
ATOM   2454  CG  GLU A 154      46.273  72.475  74.105  1.00  1.07              
ATOM   2455  HG1 GLU A 154      46.164  73.555  73.988  1.00  1.07              
ATOM   2456  HG2 GLU A 154      46.905  72.105  73.302  1.00  1.07              
ATOM   2457  CD  GLU A 154      47.041  72.178  75.409  1.00  1.07              
ATOM   2458  OE1 GLU A 154      46.698  71.188  76.094  1.00  1.07              
ATOM   2459  OE2 GLU A 154      48.013  72.929  75.674  1.00  1.07              
ATOM   2460  C   GLU A 154      45.157  71.420  71.470  1.00  1.07              
ATOM   2461  O   GLU A 154      45.936  72.165  70.897  1.00  1.07              
ATOM   2462  N   TYR A 155      45.044  70.133  71.126  1.00  0.97              
ATOM   2463  H   TYR A 155      44.302  69.586  71.541  1.00  0.97              
ATOM   2464  CA  TYR A 155      45.944  69.450  70.195  1.00  0.97              
ATOM   2465  HA  TYR A 155      46.942  69.463  70.616  1.00  0.97              
ATOM   2466  CB  TYR A 155      45.514  67.977  70.000  1.00  0.97              
ATOM   2467  HB1 TYR A 155      44.655  67.922  69.331  1.00  0.97              
ATOM   2468  HB2 TYR A 155      45.188  67.598  70.966  1.00  0.97              
ATOM   2469  CG  TYR A 155      46.587  67.021  69.502  1.00  0.97              
ATOM   2470  CD1 TYR A 155      46.854  65.849  70.241  1.00  0.97              
ATOM   2471  HD1 TYR A 155      46.273  65.607  71.120  1.00  0.97              
ATOM   2472  CE1 TYR A 155      47.910  65.003  69.861  1.00  0.97              
ATOM   2473  HE1 TYR A 155      48.135  64.123  70.429  1.00  0.97              
ATOM   2474  CZ  TYR A 155      48.699  65.313  68.741  1.00  0.97              
ATOM   2475  OH  TYR A 155      49.727  64.497  68.408  1.00  0.97              
ATOM   2476  HH  TYR A 155      50.207  64.851  67.659  1.00  0.97              
ATOM   2477  CE2 TYR A 155      48.406  66.452  67.968  1.00  0.97              
ATOM   2478  HE2 TYR A 155      48.991  66.687  67.093  1.00  0.97              
ATOM   2479  CD2 TYR A 155      47.342  67.292  68.340  1.00  0.97              
ATOM   2480  HD2 TYR A 155      47.124  68.153  67.725  1.00  0.97              
ATOM   2481  C   TYR A 155      46.024  70.176  68.878  1.00  0.97              
ATOM   2482  O   TYR A 155      47.129  70.544  68.455  1.00  0.97              
ATOM   2483  N   ARG A 156      44.856  70.415  68.263  1.00  0.82              
ATOM   2484  H   ARG A 156      43.993  70.153  68.724  1.00  0.82              
ATOM   2485  CA  ARG A 156      44.874  71.126  66.966  1.00  0.82              
ATOM   2486  HA  ARG A 156      45.570  70.586  66.322  1.00  0.82              
ATOM   2487  CB  ARG A 156      43.519  71.128  66.245  1.00  0.82              
ATOM   2488  HB1 ARG A 156      43.188  70.096  66.117  1.00  0.82              
ATOM   2489  HB2 ARG A 156      43.730  71.520  65.254  1.00  0.82              
ATOM   2490  CG  ARG A 156      42.360  71.954  66.837  1.00  0.82              
ATOM   2491  HG1 ARG A 156      42.679  72.569  67.674  1.00  0.82              
ATOM   2492  HG2 ARG A 156      41.602  71.265  67.210  1.00  0.82              
ATOM   2493  CD  ARG A 156      41.721  72.848  65.757  1.00  0.82              
ATOM   2494  HD1 ARG A 156      40.748  73.195  66.109  1.00  0.82              
ATOM   2495  HD2 ARG A 156      41.548  72.238  64.871  1.00  0.82              
ATOM   2496  NE  ARG A 156      42.566  74.008  65.391  1.00  0.82              
ATOM   2497  HE  ARG A 156      43.220  73.928  64.616  1.00  0.82              
ATOM   2498  CZ  ARG A 156      42.597  75.185  65.990  1.00  0.82              
ATOM   2499  NH1 ARG A 156      41.819  75.479  66.990  1.00  0.82              
ATOM   2500 1HH1 ARG A 156      41.176  74.809  67.345  1.00  0.82              
ATOM   2501 2HH1 ARG A 156      42.025  76.324  67.540  1.00  0.82              
ATOM   2502  NH2 ARG A 156      43.432  76.085  65.588  1.00  0.82              
ATOM   2503 1HH2 ARG A 156      44.068  75.865  64.813  1.00  0.82              
ATOM   2504 2HH2 ARG A 156      43.538  76.946  66.131  1.00  0.82              
ATOM   2505  C   ARG A 156      45.472  72.518  67.083  1.00  0.82              
ATOM   2506  O   ARG A 156      46.355  72.855  66.298  1.00  0.82              
ATOM   2507  N   GLU A 157      45.082  73.280  68.108  1.00  0.80              
ATOM   2508  H   GLU A 157      44.445  72.910  68.801  1.00  0.80              
ATOM   2509  CA  GLU A 157      45.588  74.661  68.227  1.00  0.80              
ATOM   2510  HA  GLU A 157      45.314  75.227  67.336  1.00  0.80              
ATOM   2511  CB  GLU A 157      44.934  75.310  69.470  1.00  0.80              
ATOM   2512  HB1 GLU A 157      45.486  75.004  70.359  1.00  0.80              
ATOM   2513  HB2 GLU A 157      43.923  74.916  69.587  1.00  0.80              
ATOM   2514  CG  GLU A 157      44.871  76.847  69.441  1.00  0.80              
ATOM   2515  HG1 GLU A 157      45.778  77.249  68.986  1.00  0.80              
ATOM   2516  HG2 GLU A 157      44.824  77.207  70.471  1.00  0.80              
ATOM   2517  CD  GLU A 157      43.619  77.336  68.699  1.00  0.80              
ATOM   2518  OE1 GLU A 157      43.731  77.869  67.578  1.00  0.80              
ATOM   2519  OE2 GLU A 157      42.497  77.027  69.151  1.00  0.80              
ATOM   2520  C   GLU A 157      47.122  74.702  68.353  1.00  0.80              
ATOM   2521  O   GLU A 157      47.820  75.418  67.630  1.00  0.80              
ATOM   2522  N   VAL A 158      47.661  73.882  69.258  1.00  0.75              
ATOM   2523  H   VAL A 158      47.033  73.293  69.799  1.00  0.75              
ATOM   2524  CA  VAL A 158      49.067  73.937  69.657  1.00  0.75              
ATOM   2525  HA  VAL A 158      49.347  74.992  69.643  1.00  0.75              
ATOM   2526  CB  VAL A 158      49.324  73.475  71.101  1.00  0.75              
ATOM   2527  HB  VAL A 158      50.319  73.819  71.389  1.00  0.75              
ATOM   2528  CG1 VAL A 158      48.314  74.156  72.028  1.00  0.75              
ATOM   2529 1HG1 VAL A 158      48.584  73.979  73.063  1.00  0.75              
ATOM   2530 2HG1 VAL A 158      48.233  75.210  71.797  1.00  0.75              
ATOM   2531 3HG1 VAL A 158      47.323  73.761  71.873  1.00  0.75              
ATOM   2532  CG2 VAL A 158      49.292  71.957  71.295  1.00  0.75              
ATOM   2533 1HG2 VAL A 158      49.384  71.721  72.356  1.00  0.75              
ATOM   2534 2HG2 VAL A 158      48.355  71.553  70.921  1.00  0.75              
ATOM   2535 3HG2 VAL A 158      50.120  71.502  70.757  1.00  0.75              
ATOM   2536  C   VAL A 158      49.994  73.270  68.659  1.00  0.75              
ATOM   2537  O   VAL A 158      51.130  73.713  68.477  1.00  0.75              
ATOM   2538  N   ASN A 159      49.512  72.253  67.938  1.00  0.69              
ATOM   2539  H   ASN A 159      48.569  71.917  68.115  1.00  0.69              
ATOM   2540  CA  ASN A 159      50.271  71.717  66.818  1.00  0.69              
ATOM   2541  HA  ASN A 159      51.313  71.713  67.129  1.00  0.69              
ATOM   2542  CB  ASN A 159      49.933  70.231  66.564  1.00  0.69              
ATOM   2543  HB1 ASN A 159      49.836  69.722  67.523  1.00  0.69              
ATOM   2544  HB2 ASN A 159      50.798  69.803  66.061  1.00  0.69              
ATOM   2545  CG  ASN A 159      48.736  69.810  65.710  1.00  0.69              
ATOM   2546  OD1 ASN A 159      48.464  68.627  65.627  1.00  0.69              
ATOM   2547  ND2 ASN A 159      48.016  70.651  65.002  1.00  0.69              
ATOM   2548 1HD2 ASN A 159      48.076  71.650  65.103  1.00  0.69              
ATOM   2549 2HD2 ASN A 159      47.314  70.263  64.395  1.00  0.69              
ATOM   2550  C   ASN A 159      50.247  72.617  65.589  1.00  0.69              
ATOM   2551  O   ASN A 159      51.220  72.608  64.841  1.00  0.69              
ATOM   2552  N   GLU A 160      49.201  73.417  65.393  1.00  0.77              
ATOM   2553  H   GLU A 160      48.441  73.431  66.070  1.00  0.77              
ATOM   2554  CA  GLU A 160      49.105  74.345  64.260  1.00  0.77              
ATOM   2555  HA  GLU A 160      49.442  73.848  63.350  1.00  0.77              
ATOM   2556  CB  GLU A 160      47.606  74.663  64.109  1.00  0.77              
ATOM   2557  HB1 GLU A 160      47.254  75.204  64.989  1.00  0.77              
ATOM   2558  HB2 GLU A 160      47.102  73.698  64.076  1.00  0.77              
ATOM   2559  CG  GLU A 160      47.152  75.411  62.854  1.00  0.77              
ATOM   2560  HG1 GLU A 160      47.735  75.043  62.005  1.00  0.77              
ATOM   2561  HG2 GLU A 160      47.355  76.477  62.974  1.00  0.77              
ATOM   2562  CD  GLU A 160      45.650  75.174  62.587  1.00  0.77              
ATOM   2563  OE1 GLU A 160      44.862  75.033  63.559  1.00  0.77              
ATOM   2564  OE2 GLU A 160      45.291  75.094  61.393  1.00  0.77              
ATOM   2565  C   GLU A 160      50.011  75.574  64.479  1.00  0.77              
ATOM   2566  O   GLU A 160      50.817  75.933  63.613  1.00  0.77              
ATOM   2567  N   GLU A 161      50.012  76.127  65.696  1.00  0.71              
ATOM   2568  H   GLU A 161      49.312  75.821  66.371  1.00  0.71              
ATOM   2569  CA  GLU A 161      50.985  77.144  66.110  1.00  0.71              
ATOM   2570  HA  GLU A 161      50.877  78.015  65.463  1.00  0.71              
ATOM   2571  CB  GLU A 161      50.665  77.556  67.569  1.00  0.71              
ATOM   2572  HB1 GLU A 161      50.994  76.762  68.240  1.00  0.71              
ATOM   2573  HB2 GLU A 161      49.586  77.668  67.689  1.00  0.71              
ATOM   2574  CG  GLU A 161      51.321  78.886  67.984  1.00  0.71              
ATOM   2575  HG1 GLU A 161      50.716  79.709  67.598  1.00  0.71              
ATOM   2576  HG2 GLU A 161      52.293  78.954  67.500  1.00  0.71              
ATOM   2577  CD  GLU A 161      51.520  79.060  69.503  1.00  0.71              
ATOM   2578  OE1 GLU A 161      50.750  78.492  70.319  1.00  0.71              
ATOM   2579  OE2 GLU A 161      52.492  79.759  69.874  1.00  0.71              
ATOM   2580  C   GLU A 161      52.431  76.635  66.001  1.00  0.71              
ATOM   2581  O   GLU A 161      53.278  77.278  65.373  1.00  0.71              
ATOM   2582  N   TYR A 162      52.714  75.453  66.570  1.00  0.69              
ATOM   2583  H   TYR A 162      51.980  74.973  67.085  1.00  0.69              
ATOM   2584  CA  TYR A 162      54.038  74.828  66.479  1.00  0.69              
ATOM   2585  HA  TYR A 162      54.776  75.493  66.923  1.00  0.69              
ATOM   2586  CB  TYR A 162      54.053  73.519  67.274  1.00  0.69              
ATOM   2587  HB1 TYR A 162      53.242  72.885  66.918  1.00  0.69              
ATOM   2588  HB2 TYR A 162      53.867  73.739  68.325  1.00  0.69              
ATOM   2589  CG  TYR A 162      55.353  72.745  67.171  1.00  0.69              
ATOM   2590  CD1 TYR A 162      56.472  73.117  67.942  1.00  0.69              
ATOM   2591  HD1 TYR A 162      56.413  73.971  68.600  1.00  0.69              
ATOM   2592  CE1 TYR A 162      57.667  72.373  67.849  1.00  0.69              
ATOM   2593  HE1 TYR A 162      58.529  72.641  68.441  1.00  0.69              
ATOM   2594  CZ  TYR A 162      57.745  71.261  66.983  1.00  0.69              
ATOM   2595  OH  TYR A 162      58.890  70.536  66.888  1.00  0.69              
ATOM   2596  HH  TYR A 162      58.811  69.798  66.279  1.00  0.69              
ATOM   2597  CE2 TYR A 162      56.624  70.895  66.215  1.00  0.69              
ATOM   2598  HE2 TYR A 162      56.689  70.047  65.556  1.00  0.69              
ATOM   2599  CD2 TYR A 162      55.434  71.643  66.302  1.00  0.69              
ATOM   2600  HD2 TYR A 162      54.571  71.374  65.711  1.00  0.69              
ATOM   2601  C   TYR A 162      54.486  74.613  65.035  1.00  0.69              
ATOM   2602  O   TYR A 162      55.650  74.830  64.712  1.00  0.69              
ATOM   2603  N   ALA A 163      53.578  74.247  64.137  1.00  0.71              
ATOM   2604  H   ALA A 163      52.622  74.063  64.430  1.00  0.71              
ATOM   2605  CA  ALA A 163      53.902  74.147  62.725  1.00  0.71              
ATOM   2606  HA  ALA A 163      54.755  73.494  62.603  1.00  0.71              
ATOM   2607  CB  ALA A 163      52.698  73.546  61.989  1.00  0.71              
ATOM   2608  HB1 ALA A 163      52.955  73.371  60.943  1.00  0.71              
ATOM   2609  HB2 ALA A 163      52.424  72.606  62.454  1.00  0.71              
ATOM   2610  HB3 ALA A 163      51.845  74.222  62.033  1.00  0.71              
ATOM   2611  C   ALA A 163      54.279  75.481  62.094  1.00  0.71              
ATOM   2612  O   ALA A 163      55.261  75.529  61.348  1.00  0.71              
ATOM   2613  N   VAL A 164      53.573  76.570  62.412  1.00  0.70              
ATOM   2614  H   VAL A 164      52.754  76.483  63.011  1.00  0.70              
ATOM   2615  CA  VAL A 164      53.992  77.892  61.922  1.00  0.70              
ATOM   2616  HA  VAL A 164      54.071  77.840  60.835  1.00  0.70              
ATOM   2617  CB  VAL A 164      52.945  78.978  62.253  1.00  0.70              
ATOM   2618  HB  VAL A 164      52.755  78.989  63.325  1.00  0.70              
ATOM   2619  CG1 VAL A 164      53.396  80.384  61.826  1.00  0.70              
ATOM   2620 1HG1 VAL A 164      52.590  81.097  62.001  1.00  0.70              
ATOM   2621 2HG1 VAL A 164      54.255  80.697  62.419  1.00  0.70              
ATOM   2622 3HG1 VAL A 164      53.664  80.391  60.769  1.00  0.70              
ATOM   2623  CG2 VAL A 164      51.628  78.704  61.515  1.00  0.70              
ATOM   2624 1HG2 VAL A 164      50.880  79.444  61.802  1.00  0.70              
ATOM   2625 2HG2 VAL A 164      51.778  78.738  60.437  1.00  0.70              
ATOM   2626 3HG2 VAL A 164      51.239  77.724  61.787  1.00  0.70              
ATOM   2627  C   VAL A 164      55.385  78.289  62.433  1.00  0.70              
ATOM   2628  O   VAL A 164      56.256  78.669  61.631  1.00  0.70              
ATOM   2629  N   HIS A 165      55.637  78.144  63.739  1.00  0.70              
ATOM   2630  H   HIS A 165      54.895  77.798  64.345  1.00  0.70              
ATOM   2631  CA  HIS A 165      56.949  78.465  64.310  1.00  0.70              
ATOM   2632  HA  HIS A 165      57.174  79.510  64.097  1.00  0.70              
ATOM   2633  CB  HIS A 165      56.969  78.289  65.835  1.00  0.70              
ATOM   2634  HB1 HIS A 165      58.007  78.281  66.164  1.00  0.70              
ATOM   2635  HB2 HIS A 165      56.535  77.322  66.093  1.00  0.70              
ATOM   2636  CG  HIS A 165      56.275  79.374  66.622  1.00  0.70              
ATOM   2637  ND1 HIS A 165      56.838  80.584  67.042  1.00  0.70              
ATOM   2638  CE1 HIS A 165      55.911  81.150  67.844  1.00  0.70              
ATOM   2639  HE1 HIS A 165      56.035  82.097  68.352  1.00  0.70              
ATOM   2640  NE2 HIS A 165      54.829  80.360  67.962  1.00  0.70              
ATOM   2641  HE2 HIS A 165      54.022  80.504  68.579  1.00  0.70              
ATOM   2642  CD2 HIS A 165      55.044  79.252  67.182  1.00  0.70              
ATOM   2643  HD2 HIS A 165      54.392  78.403  67.092  1.00  0.70              
ATOM   2644  C   HIS A 165      58.078  77.642  63.692  1.00  0.70              
ATOM   2645  O   HIS A 165      59.131  78.191  63.351  1.00  0.70              
ATOM   2646  N   VAL A 166      57.875  76.337  63.504  1.00  0.79              
ATOM   2647  H   VAL A 166      57.007  75.917  63.833  1.00  0.79              
ATOM   2648  CA  VAL A 166      58.894  75.481  62.892  1.00  0.79              
ATOM   2649  HA  VAL A 166      59.840  75.729  63.368  1.00  0.79              
ATOM   2650  CB  VAL A 166      58.693  73.984  63.147  1.00  0.79              
ATOM   2651  HB  VAL A 166      57.746  73.693  62.707  1.00  0.79              
ATOM   2652  CG1 VAL A 166      59.838  73.144  62.551  1.00  0.79              
ATOM   2653 1HG1 VAL A 166      59.771  72.114  62.900  1.00  0.79              
ATOM   2654 2HG1 VAL A 166      59.782  73.138  61.463  1.00  0.79              
ATOM   2655 3HG1 VAL A 166      60.798  73.555  62.856  1.00  0.79              
ATOM   2656  CG2 VAL A 166      58.716  73.671  64.644  1.00  0.79              
ATOM   2657 1HG2 VAL A 166      58.448  72.628  64.790  1.00  0.79              
ATOM   2658 2HG2 VAL A 166      59.712  73.834  65.052  1.00  0.79              
ATOM   2659 3HG2 VAL A 166      58.003  74.283  65.191  1.00  0.79              
ATOM   2660  C   VAL A 166      59.089  75.759  61.404  1.00  0.79              
ATOM   2661  O   VAL A 166      60.215  75.614  60.927  1.00  0.79              
ATOM   2662  N   LYS A 167      58.078  76.231  60.664  1.00  0.88              
ATOM   2663  H   LYS A 167      57.141  76.275  61.062  1.00  0.88              
ATOM   2664  CA  LYS A 167      58.326  76.738  59.308  1.00  0.88              
ATOM   2665  HA  LYS A 167      58.889  75.967  58.781  1.00  0.88              
ATOM   2666  CB  LYS A 167      57.013  76.954  58.524  1.00  0.88              
ATOM   2667  HB1 LYS A 167      56.415  77.713  59.032  1.00  0.88              
ATOM   2668  HB2 LYS A 167      56.444  76.022  58.547  1.00  0.88              
ATOM   2669  CG  LYS A 167      57.183  77.376  57.040  1.00  0.88              
ATOM   2670  HG1 LYS A 167      57.595  78.384  56.994  1.00  0.88              
ATOM   2671  HG2 LYS A 167      56.190  77.406  56.596  1.00  0.88              
ATOM   2672  CD  LYS A 167      58.073  76.435  56.197  1.00  0.88              
ATOM   2673  HD1 LYS A 167      57.873  75.415  56.528  1.00  0.88              
ATOM   2674  HD2 LYS A 167      59.123  76.652  56.399  1.00  0.88              
ATOM   2675  CE  LYS A 167      57.824  76.457  54.673  1.00  0.88              
ATOM   2676  HE1 LYS A 167      56.780  76.188  54.500  1.00  0.88              
ATOM   2677  HE2 LYS A 167      58.436  75.671  54.223  1.00  0.88              
ATOM   2678  NZ  LYS A 167      58.120  77.749  53.995  1.00  0.88              
ATOM   2679  HZ1 LYS A 167      59.110  78.013  54.058  1.00  0.88              
ATOM   2680  HZ2 LYS A 167      57.925  77.690  52.999  1.00  0.88              
ATOM   2681  HZ3 LYS A 167      57.588  78.507  54.392  1.00  0.88              
ATOM   2682  C   LYS A 167      59.209  77.980  59.312  1.00  0.88              
ATOM   2683  O   LYS A 167      60.144  78.037  58.512  1.00  0.88              
ATOM   2684  N   LYS A 168      58.994  78.922  60.242  1.00  0.78              
ATOM   2685  H   LYS A 168      58.179  78.828  60.844  1.00  0.78              
ATOM   2686  CA  LYS A 168      59.940  80.043  60.450  1.00  0.78              
ATOM   2687  HA  LYS A 168      60.000  80.611  59.519  1.00  0.78              
ATOM   2688  CB  LYS A 168      59.368  80.991  61.536  1.00  0.78              
ATOM   2689  HB1 LYS A 168      58.735  80.434  62.227  1.00  0.78              
ATOM   2690  HB2 LYS A 168      58.706  81.691  61.024  1.00  0.78              
ATOM   2691  CG  LYS A 168      60.377  81.821  62.362  1.00  0.78              
ATOM   2692  HG1 LYS A 168      59.933  82.797  62.560  1.00  0.78              
ATOM   2693  HG2 LYS A 168      61.285  81.992  61.782  1.00  0.78              
ATOM   2694  CD  LYS A 168      60.721  81.182  63.723  1.00  0.78              
ATOM   2695  HD1 LYS A 168      60.989  80.138  63.592  1.00  0.78              
ATOM   2696  HD2 LYS A 168      59.843  81.228  64.371  1.00  0.78              
ATOM   2697  CE  LYS A 168      61.895  81.912  64.387  1.00  0.78              
ATOM   2698  HE1 LYS A 168      61.613  82.956  64.558  1.00  0.78              
ATOM   2699  HE2 LYS A 168      62.742  81.906  63.693  1.00  0.78              
ATOM   2700  NZ  LYS A 168      62.295  81.273  65.668  1.00  0.78              
ATOM   2701  HZ1 LYS A 168      63.107  81.735  66.057  1.00  0.78              
ATOM   2702  HZ2 LYS A 168      61.546  81.304  66.365  1.00  0.78              
ATOM   2703  HZ3 LYS A 168      62.557  80.302  65.546  1.00  0.78              
ATOM   2704  C   LYS A 168      61.378  79.565  60.710  1.00  0.78              
ATOM   2705  O   LYS A 168      62.334  80.026  60.075  1.00  0.78              
ATOM   2706  N   LEU A 169      61.537  78.611  61.620  1.00  0.72              
ATOM   2707  H   LEU A 169      60.704  78.277  62.095  1.00  0.72              
ATOM   2708  CA  LEU A 169      62.841  78.083  62.032  1.00  0.72              
ATOM   2709  HA  LEU A 169      63.475  78.917  62.337  1.00  0.72              
ATOM   2710  CB  LEU A 169      62.569  77.189  63.262  1.00  0.72              
ATOM   2711  HB1 LEU A 169      61.907  76.377  62.964  1.00  0.72              
ATOM   2712  HB2 LEU A 169      62.018  77.793  63.985  1.00  0.72              
ATOM   2713  CG  LEU A 169      63.755  76.575  64.026  1.00  0.72              
ATOM   2714  HG  LEU A 169      63.390  76.286  65.010  1.00  0.72              
ATOM   2715  CD1 LEU A 169      64.282  75.309  63.364  1.00  0.72              
ATOM   2716 1HD1 LEU A 169      65.036  74.855  64.007  1.00  0.72              
ATOM   2717 2HD1 LEU A 169      63.469  74.601  63.224  1.00  0.72              
ATOM   2718 3HD1 LEU A 169      64.734  75.531  62.401  1.00  0.72              
ATOM   2719  CD2 LEU A 169      64.915  77.541  64.240  1.00  0.72              
ATOM   2720 1HD2 LEU A 169      65.642  77.074  64.903  1.00  0.72              
ATOM   2721 2HD2 LEU A 169      65.399  77.778  63.293  1.00  0.72              
ATOM   2722 3HD2 LEU A 169      64.556  78.457  64.707  1.00  0.72              
ATOM   2723  C   LEU A 169      63.557  77.368  60.876  1.00  0.72              
ATOM   2724  O   LEU A 169      64.752  77.569  60.663  1.00  0.72              
ATOM   2725  N   SER A 170      62.804  76.633  60.061  1.00  0.81              
ATOM   2726  H   SER A 170      61.830  76.503  60.312  1.00  0.81              
ATOM   2727  CA  SER A 170      63.282  76.010  58.831  1.00  0.81              
ATOM   2728  HA  SER A 170      64.154  75.397  59.063  1.00  0.81              
ATOM   2729  CB  SER A 170      62.218  75.087  58.218  1.00  0.81              
ATOM   2730  HB1 SER A 170      62.565  74.753  57.238  1.00  0.81              
ATOM   2731  HB2 SER A 170      61.284  75.632  58.086  1.00  0.81              
ATOM   2732  OG  SER A 170      61.998  73.942  59.017  1.00  0.81              
ATOM   2733  HG  SER A 170      61.563  74.221  59.833  1.00  0.81              
ATOM   2734  C   SER A 170      63.703  77.014  57.758  1.00  0.81              
ATOM   2735  O   SER A 170      64.710  76.790  57.102  1.00  0.81              
ATOM   2736  N   GLU A 171      63.000  78.138  57.592  1.00  0.87              
ATOM   2737  H   GLU A 171      62.138  78.271  58.112  1.00  0.87              
ATOM   2738  CA  GLU A 171      63.450  79.194  56.672  1.00  0.87              
ATOM   2739  HA  GLU A 171      63.605  78.768  55.680  1.00  0.87              
ATOM   2740  CB  GLU A 171      62.384  80.304  56.563  1.00  0.87              
ATOM   2741  HB1 GLU A 171      62.804  81.150  56.017  1.00  0.87              
ATOM   2742  HB2 GLU A 171      62.164  80.662  57.568  1.00  0.87              
ATOM   2743  CG  GLU A 171      61.048  79.894  55.913  1.00  0.87              
ATOM   2744  HG1 GLU A 171      60.264  80.537  56.318  1.00  0.87              
ATOM   2745  HG2 GLU A 171      60.801  78.870  56.195  1.00  0.87              
ATOM   2746  CD  GLU A 171      61.011  80.016  54.383  1.00  0.87              
ATOM   2747  OE1 GLU A 171      61.435  81.066  53.846  1.00  0.87              
ATOM   2748  OE2 GLU A 171      60.473  79.076  53.746  1.00  0.87              
ATOM   2749  C   GLU A 171      64.775  79.816  57.111  1.00  0.87              
ATOM   2750  O   GLU A 171      65.669  80.029  56.289  1.00  0.87              
ATOM   2751  N   THR A 172      64.915  80.050  58.421  1.00  0.80              
ATOM   2752  H   THR A 172      64.137  79.813  59.025  1.00  0.80              
ATOM   2753  CA  THR A 172      66.168  80.563  59.011  1.00  0.80              
ATOM   2754  HA  THR A 172      66.406  81.533  58.574  1.00  0.80              
ATOM   2755  CB  THR A 172      66.008  80.716  60.545  1.00  0.80              
ATOM   2756  HB  THR A 172      66.082  79.733  61.009  1.00  0.80              
ATOM   2757  CG2 THR A 172      67.087  81.608  61.147  1.00  0.80              
ATOM   2758 1HG2 THR A 172      66.953  81.680  62.227  1.00  0.80              
ATOM   2759 2HG2 THR A 172      68.067  81.185  60.949  1.00  0.80              
ATOM   2760 3HG2 THR A 172      67.036  82.607  60.711  1.00  0.80              
ATOM   2761  OG1 THR A 172      64.766  81.275  60.946  1.00  0.80              
ATOM   2762  HG1 THR A 172      64.059  80.868  60.429  1.00  0.80              
ATOM   2763  C   THR A 172      67.331  79.604  58.727  1.00  0.80              
ATOM   2764  O   THR A 172      68.365  79.999  58.190  1.00  0.80              
ATOM   2765  N   LEU A 173      67.147  78.312  59.023  1.00  0.60              
ATOM   2766  H   LEU A 173      66.250  78.021  59.395  1.00  0.60              
ATOM   2767  CA  LEU A 173      68.199  77.313  58.850  1.00  0.60              
ATOM   2768  HA  LEU A 173      69.108  77.685  59.322  1.00  0.60              
ATOM   2769  CB  LEU A 173      67.801  75.987  59.522  1.00  0.60              
ATOM   2770  HB1 LEU A 173      68.479  75.208  59.166  1.00  0.60              
ATOM   2771  HB2 LEU A 173      66.793  75.717  59.202  1.00  0.60              
ATOM   2772  CG  LEU A 173      67.865  75.994  61.061  1.00  0.60              
ATOM   2773  HG  LEU A 173      67.195  76.754  61.463  1.00  0.60              
ATOM   2774  CD1 LEU A 173      67.427  74.621  61.566  1.00  0.60              
ATOM   2775 1HD1 LEU A 173      67.398  74.623  62.656  1.00  0.60              
ATOM   2776 2HD1 LEU A 173      66.434  74.379  61.189  1.00  0.60              
ATOM   2777 3HD1 LEU A 173      68.133  73.867  61.225  1.00  0.60              
ATOM   2778  CD2 LEU A 173      69.280  76.228  61.600  1.00  0.60              
ATOM   2779 1HD2 LEU A 173      69.292  76.087  62.682  1.00  0.60              
ATOM   2780 2HD2 LEU A 173      69.981  75.531  61.141  1.00  0.60              
ATOM   2781 3HD2 LEU A 173      69.596  77.248  61.396  1.00  0.60              
ATOM   2782  C   LEU A 173      68.565  77.073  57.388  1.00  0.60              
ATOM   2783  O   LEU A 173      69.740  76.922  57.075  1.00  0.60              
ATOM   2784  N   LEU A 174      67.582  77.057  56.485  1.00  0.71              
ATOM   2785  H   LEU A 174      66.629  77.174  56.814  1.00  0.71              
ATOM   2786  CA  LEU A 174      67.802  76.902  55.045  1.00  0.71              
ATOM   2787  HA  LEU A 174      68.478  76.060  54.896  1.00  0.71              
ATOM   2788  CB  LEU A 174      66.478  76.572  54.323  1.00  0.71              
ATOM   2789  HB1 LEU A 174      66.548  76.924  53.293  1.00  0.71              
ATOM   2790  HB2 LEU A 174      65.672  77.144  54.781  1.00  0.71              
ATOM   2791  CG  LEU A 174      66.077  75.075  54.277  1.00  0.71              
ATOM   2792  HG  LEU A 174      65.011  75.029  54.053  1.00  0.71              
ATOM   2793  CD1 LEU A 174      66.807  74.349  53.146  1.00  0.71              
ATOM   2794 1HD1 LEU A 174      66.499  73.304  53.121  1.00  0.71              
ATOM   2795 2HD1 LEU A 174      66.537  74.806  52.197  1.00  0.71              
ATOM   2796 3HD1 LEU A 174      67.886  74.402  53.293  1.00  0.71              
ATOM   2797  CD2 LEU A 174      66.322  74.266  55.554  1.00  0.71              
ATOM   2798 1HD2 LEU A 174      65.882  73.274  55.448  1.00  0.71              
ATOM   2799 2HD2 LEU A 174      67.389  74.161  55.747  1.00  0.71              
ATOM   2800 3HD2 LEU A 174      65.856  74.755  56.404  1.00  0.71              
ATOM   2801  C   LEU A 174      68.523  78.113  54.431  1.00  0.71              
ATOM   2802  O   LEU A 174      69.334  77.941  53.514  1.00  0.71              
ATOM   2803  N   GLY A 175      68.288  79.315  54.960  1.00  0.65              
ATOM   2804  H   GLY A 175      67.566  79.418  55.667  1.00  0.65              
ATOM   2805  CA  GLY A 175      69.061  80.491  54.573  1.00  0.65              
ATOM   2806  HA1 GLY A 175      68.594  81.383  54.989  1.00  0.65              
ATOM   2807  HA2 GLY A 175      69.061  80.571  53.489  1.00  0.65              
ATOM   2808  C   GLY A 175      70.508  80.433  55.048  1.00  0.65              
ATOM   2809  O   GLY A 175      71.416  80.582  54.231  1.00  0.65              
ATOM   2810  N   ILE A 176      70.743  80.110  56.325  1.00  0.61              
ATOM   2811  H   ILE A 176      69.958  80.020  56.964  1.00  0.61              
ATOM   2812  CA  ILE A 176      72.106  79.951  56.862  1.00  0.61              
ATOM   2813  HA  ILE A 176      72.641  80.896  56.753  1.00  0.61              
ATOM   2814  CB  ILE A 176      72.048  79.586  58.361  1.00  0.61              
ATOM   2815  HB  ILE A 176      71.445  78.681  58.460  1.00  0.61              
ATOM   2816  CG2 ILE A 176      73.448  79.289  58.925  1.00  0.61              
ATOM   2817 1HG2 ILE A 176      73.398  79.090  59.993  1.00  0.61              
ATOM   2818 2HG2 ILE A 176      73.884  78.408  58.457  1.00  0.61              
ATOM   2819 3HG2 ILE A 176      74.090  80.151  58.746  1.00  0.61              
ATOM   2820  CG1 ILE A 176      71.405  80.703  59.204  1.00  0.61              
ATOM   2821 1HG1 ILE A 176      70.514  81.086  58.715  1.00  0.61              
ATOM   2822 2HG1 ILE A 176      72.095  81.540  59.314  1.00  0.61              
ATOM   2823  CD1 ILE A 176      71.002  80.172  60.582  1.00  0.61              
ATOM   2824  HD1 ILE A 176      70.253  80.825  61.007  1.00  0.61              
ATOM   2825  HD2 ILE A 176      70.564  79.180  60.494  1.00  0.61              
ATOM   2826  HD3 ILE A 176      71.864  80.140  61.249  1.00  0.61              
ATOM   2827  C   ILE A 176      72.909  78.875  56.136  1.00  0.61              
ATOM   2828  O   ILE A 176      74.081  79.072  55.833  1.00  0.61              
ATOM   2829  N   LEU A 177      72.286  77.730  55.851  1.00  0.65              
ATOM   2830  H   LEU A 177      71.338  77.606  56.194  1.00  0.65              
ATOM   2831  CA  LEU A 177      72.907  76.624  55.132  1.00  0.65              
ATOM   2832  HA  LEU A 177      73.875  76.416  55.589  1.00  0.65              
ATOM   2833  CB  LEU A 177      72.008  75.377  55.244  1.00  0.65              
ATOM   2834  HB1 LEU A 177      72.324  74.631  54.518  1.00  0.65              
ATOM   2835  HB2 LEU A 177      70.990  75.668  54.985  1.00  0.65              
ATOM   2836  CG  LEU A 177      72.014  74.725  56.641  1.00  0.65              
ATOM   2837  HG  LEU A 177      71.862  75.483  57.408  1.00  0.65              
ATOM   2838  CD1 LEU A 177      70.874  73.708  56.721  1.00  0.65              
ATOM   2839 1HD1 LEU A 177      70.863  73.247  57.708  1.00  0.65              
ATOM   2840 2HD1 LEU A 177      69.921  74.213  56.565  1.00  0.65              
ATOM   2841 3HD1 LEU A 177      71.006  72.933  55.966  1.00  0.65              
ATOM   2842  CD2 LEU A 177      73.319  73.991  56.944  1.00  0.65              
ATOM   2843 1HD2 LEU A 177      73.275  73.610  57.962  1.00  0.65              
ATOM   2844 2HD2 LEU A 177      73.451  73.148  56.266  1.00  0.65              
ATOM   2845 3HD2 LEU A 177      74.172  74.661  56.868  1.00  0.65              
ATOM   2846  C   LEU A 177      73.186  76.996  53.668  1.00  0.65              
ATOM   2847  O   LEU A 177      74.212  76.572  53.121  1.00  0.65              
ATOM   2848  N   SER A 178      72.318  77.806  53.046  1.00  0.68              
ATOM   2849  H   SER A 178      71.503  78.130  53.552  1.00  0.68              
ATOM   2850  CA  SER A 178      72.586  78.344  51.709  1.00  0.68              
ATOM   2851  HA  SER A 178      72.749  77.519  51.017  1.00  0.68              
ATOM   2852  CB  SER A 178      71.442  79.216  51.162  1.00  0.68              
ATOM   2853  HB1 SER A 178      71.733  79.585  50.179  1.00  0.68              
ATOM   2854  HB2 SER A 178      71.289  80.073  51.814  1.00  0.68              
ATOM   2855  OG  SER A 178      70.217  78.518  51.033  1.00  0.68              
ATOM   2856  HG  SER A 178      69.913  78.326  51.940  1.00  0.68              
ATOM   2857  C   SER A 178      73.862  79.187  51.726  1.00  0.68              
ATOM   2858  O   SER A 178      74.788  78.936  50.953  1.00  0.68              
ATOM   2859  N   ASP A 179      73.937  80.127  52.670  1.00  0.70              
ATOM   2860  H   ASP A 179      73.143  80.264  53.287  1.00  0.70              
ATOM   2861  CA  ASP A 179      75.060  81.051  52.811  1.00  0.70              
ATOM   2862  HA  ASP A 179      75.182  81.560  51.852  1.00  0.70              
ATOM   2863  CB  ASP A 179      74.690  82.115  53.863  1.00  0.70              
ATOM   2864  HB1 ASP A 179      75.105  81.837  54.834  1.00  0.70              
ATOM   2865  HB2 ASP A 179      73.606  82.164  53.975  1.00  0.70              
ATOM   2866  CG  ASP A 179      75.164  83.514  53.457  1.00  0.70              
ATOM   2867  OD1 ASP A 179      74.578  84.083  52.514  1.00  0.70              
ATOM   2868  OD2 ASP A 179      76.135  83.994  54.079  1.00  0.70              
ATOM   2869  C   ASP A 179      76.383  80.325  53.105  1.00  0.70              
ATOM   2870  O   ASP A 179      77.431  80.615  52.525  1.00  0.70              
ATOM   2871  N   GLY A 180      76.309  79.286  53.934  1.00  0.81              
ATOM   2872  H   GLY A 180      75.413  79.144  54.394  1.00  0.81              
ATOM   2873  CA  GLY A 180      77.381  78.345  54.248  1.00  0.81              
ATOM   2874  HA1 GLY A 180      76.976  77.651  54.972  1.00  0.81              
ATOM   2875  HA2 GLY A 180      78.226  78.878  54.682  1.00  0.81              
ATOM   2876  C   GLY A 180      77.873  77.501  53.082  1.00  0.81              
ATOM   2877  O   GLY A 180      79.032  77.091  53.091  1.00  0.81              
ATOM   2878  N   LEU A 181      77.025  77.259  52.076  1.00  0.97              
ATOM   2879  H   LEU A 181      76.086  77.636  52.128  1.00  0.97              
ATOM   2880  CA  LEU A 181      77.450  76.588  50.842  1.00  0.97              
ATOM   2881  HA  LEU A 181      78.236  75.874  51.081  1.00  0.97              
ATOM   2882  CB  LEU A 181      76.262  75.823  50.217  1.00  0.97              
ATOM   2883  HB1 LEU A 181      76.512  75.560  49.191  1.00  0.97              
ATOM   2884  HB2 LEU A 181      75.402  76.491  50.185  1.00  0.97              
ATOM   2885  CG  LEU A 181      75.857  74.532  50.937  1.00  0.97              
ATOM   2886  HG  LEU A 181      75.633  74.791  51.959  1.00  0.97              
ATOM   2887  CD1 LEU A 181      74.592  73.952  50.302  1.00  0.97              
ATOM   2888 1HD1 LEU A 181      74.238  73.102  50.882  1.00  0.97              
ATOM   2889 2HD1 LEU A 181      73.823  74.722  50.299  1.00  0.97              
ATOM   2890 3HD1 LEU A 181      74.784  73.640  49.278  1.00  0.97              
ATOM   2891  CD2 LEU A 181      76.931  73.438  50.939  1.00  0.97              
ATOM   2892 1HD2 LEU A 181      76.538  72.542  51.416  1.00  0.97              
ATOM   2893 2HD2 LEU A 181      77.240  73.212  49.920  1.00  0.97              
ATOM   2894 3HD2 LEU A 181      77.793  73.774  51.513  1.00  0.97              
ATOM   2895  C   LEU A 181      78.059  77.502  49.775  1.00  0.97              
ATOM   2896  O   LEU A 181      78.577  76.986  48.786  1.00  0.97              
ATOM   2897  N   GLY A 182      77.989  78.822  49.941  1.00  0.90              
ATOM   2898  H   GLY A 182      77.579  79.189  50.791  1.00  0.90              
ATOM   2899  CA  GLY A 182      78.368  79.761  48.885  1.00  0.90              
ATOM   2900  HA1 GLY A 182      79.139  79.326  48.250  1.00  0.90              
ATOM   2901  HA2 GLY A 182      78.780  80.654  49.353  1.00  0.90              
ATOM   2902  C   GLY A 182      77.210  80.200  47.990  1.00  0.90              
ATOM   2903  O   GLY A 182      77.423  80.900  47.000  1.00  0.90              
ATOM   2904  N   LEU A 183      75.988  79.781  48.319  1.00  0.85              
ATOM   2905  H   LEU A 183      75.863  79.308  49.205  1.00  0.85              
ATOM   2906  CA  LEU A 183      74.800  80.036  47.517  1.00  0.85              
ATOM   2907  HA  LEU A 183      75.084  80.151  46.469  1.00  0.85              
ATOM   2908  CB  LEU A 183      73.829  78.850  47.647  1.00  0.85              
ATOM   2909  HB1 LEU A 183      72.988  79.023  46.977  1.00  0.85              
ATOM   2910  HB2 LEU A 183      73.442  78.838  48.666  1.00  0.85              
ATOM   2911  CG  LEU A 183      74.418  77.463  47.340  1.00  0.85              
ATOM   2912  HG  LEU A 183      75.264  77.270  47.996  1.00  0.85              
ATOM   2913  CD1 LEU A 183      73.343  76.415  47.630  1.00  0.85              
ATOM   2914 1HD1 LEU A 183      73.752  75.423  47.448  1.00  0.85              
ATOM   2915 2HD1 LEU A 183      73.036  76.490  48.672  1.00  0.85              
ATOM   2916 3HD1 LEU A 183      72.483  76.577  46.979  1.00  0.85              
ATOM   2917  CD2 LEU A 183      74.888  77.326  45.895  1.00  0.85              
ATOM   2918 1HD2 LEU A 183      75.223  76.306  45.709  1.00  0.85              
ATOM   2919 2HD2 LEU A 183      74.069  77.560  45.213  1.00  0.85              
ATOM   2920 3HD2 LEU A 183      75.721  78.001  45.701  1.00  0.85              
ATOM   2921  C   LEU A 183      74.091  81.310  47.986  1.00  0.85              
ATOM   2922  O   LEU A 183      74.113  81.666  49.165  1.00  0.85              
ATOM   2923  N   LYS A 184      73.347  81.929  47.060  1.00  0.99              
ATOM   2924  H   LYS A 184      73.397  81.564  46.121  1.00  0.99              
ATOM   2925  CA  LYS A 184      72.322  82.939  47.367  1.00  0.99              
ATOM   2926  HA  LYS A 184      72.820  83.875  47.625  1.00  0.99              
ATOM   2927  CB  LYS A 184      71.446  83.142  46.112  1.00  0.99              
ATOM   2928  HB1 LYS A 184      71.081  82.165  45.801  1.00  0.99              
ATOM   2929  HB2 LYS A 184      72.065  83.536  45.304  1.00  0.99              
ATOM   2930  CG  LYS A 184      70.247  84.090  46.329  1.00  0.99              
ATOM   2931  HG1 LYS A 184      70.621  85.112  46.409  1.00  0.99              
ATOM   2932  HG2 LYS A 184      69.734  83.850  47.259  1.00  0.99              
ATOM   2933  CD  LYS A 184      69.194  84.028  45.212  1.00  0.99              
ATOM   2934  HD1 LYS A 184      69.655  84.278  44.255  1.00  0.99              
ATOM   2935  HD2 LYS A 184      68.427  84.773  45.435  1.00  0.99              
ATOM   2936  CE  LYS A 184      68.541  82.639  45.127  1.00  0.99              
ATOM   2937  HE1 LYS A 184      68.326  82.276  46.136  1.00  0.99              
ATOM   2938  HE2 LYS A 184      69.244  81.940  44.667  1.00  0.99              
ATOM   2939  NZ  LYS A 184      67.277  82.659  44.360  1.00  0.99              
ATOM   2940  HZ1 LYS A 184      66.942  81.703  44.197  1.00  0.99              
ATOM   2941  HZ2 LYS A 184      66.491  82.967  44.940  1.00  0.99              
ATOM   2942  HZ3 LYS A 184      67.318  83.146  43.482  1.00  0.99              
ATOM   2943  C   LYS A 184      71.480  82.489  48.558  1.00  0.99              
ATOM   2944  O   LYS A 184      70.956  81.383  48.542  1.00  0.99              
ATOM   2945  N   ARG A 185      71.278  83.356  49.550  1.00  0.95              
ATOM   2946  H   ARG A 185      71.810  84.214  49.517  1.00  0.95              
ATOM   2947  CA  ARG A 185      70.624  83.021  50.829  1.00  0.95              
ATOM   2948  HA  ARG A 185      71.172  82.165  51.222  1.00  0.95              
ATOM   2949  CB  ARG A 185      70.877  84.155  51.841  1.00  0.95              
ATOM   2950  HB1 ARG A 185      71.955  84.285  51.955  1.00  0.95              
ATOM   2951  HB2 ARG A 185      70.505  83.843  52.818  1.00  0.95              
ATOM   2952  CG  ARG A 185      70.269  85.516  51.446  1.00  0.95              
ATOM   2953  HG1 ARG A 185      69.627  85.409  50.571  1.00  0.95              
ATOM   2954  HG2 ARG A 185      71.081  86.198  51.189  1.00  0.95              
ATOM   2955  CD  ARG A 185      69.452  86.132  52.587  1.00  0.95              
ATOM   2956  HD1 ARG A 185      69.205  87.162  52.323  1.00  0.95              
ATOM   2957  HD2 ARG A 185      70.058  86.143  53.494  1.00  0.95              
ATOM   2958  NE  ARG A 185      68.197  85.384  52.773  1.00  0.95              
ATOM   2959  HE  ARG A 185      67.669  85.181  51.923  1.00  0.95              
ATOM   2960  CZ  ARG A 185      67.677  84.891  53.877  1.00  0.95              
ATOM   2961  NH1 ARG A 185      68.239  85.084  55.045  1.00  0.95              
ATOM   2962 1HH1 ARG A 185      69.096  85.607  55.102  1.00  0.95              
ATOM   2963 2HH1 ARG A 185      67.844  84.728  55.894  1.00  0.95              
ATOM   2964  NH2 ARG A 185      66.574  84.194  53.805  1.00  0.95              
ATOM   2965 1HH2 ARG A 185      66.169  84.015  52.880  1.00  0.95              
ATOM   2966 2HH2 ARG A 185      66.218  83.737  54.620  1.00  0.95              
ATOM   2967  C   ARG A 185      69.160  82.548  50.832  1.00  0.95              
ATOM   2968  O   ARG A 185      68.617  82.288  51.899  1.00  0.95              
ATOM   2969  N   ASP A 186      68.525  82.393  49.671  1.00  1.05              
ATOM   2970  H   ASP A 186      69.040  82.624  48.842  1.00  1.05              
ATOM   2971  CA  ASP A 186      67.181  81.794  49.528  1.00  1.05              
ATOM   2972  HA  ASP A 186      66.895  81.389  50.500  1.00  1.05              
ATOM   2973  CB  ASP A 186      66.132  82.874  49.232  1.00  1.05              
ATOM   2974  HB1 ASP A 186      65.171  82.398  49.032  1.00  1.05              
ATOM   2975  HB2 ASP A 186      66.429  83.447  48.352  1.00  1.05              
ATOM   2976  CG  ASP A 186      65.985  83.798  50.450  1.00  1.05              
ATOM   2977  OD1 ASP A 186      66.709  84.813  50.517  1.00  1.05              
ATOM   2978  OD2 ASP A 186      65.222  83.464  51.392  1.00  1.05              
ATOM   2979  C   ASP A 186      67.163  80.537  48.617  1.00  1.05              
ATOM   2980  O   ASP A 186      66.162  79.819  48.506  1.00  1.05              
ATOM   2981  N   ALA A 187      68.329  80.197  48.055  1.00  0.96              
ATOM   2982  H   ALA A 187      69.155  80.714  48.332  1.00  0.96              
ATOM   2983  CA  ALA A 187      68.539  79.130  47.085  1.00  0.96              
ATOM   2984  HA  ALA A 187      67.951  79.360  46.194  1.00  0.96              
ATOM   2985  CB  ALA A 187      70.018  79.095  46.681  1.00  0.96              
ATOM   2986  HB1 ALA A 187      70.177  78.316  45.933  1.00  0.96              
ATOM   2987  HB2 ALA A 187      70.311  80.049  46.249  1.00  0.96              
ATOM   2988  HB3 ALA A 187      70.640  78.882  47.551  1.00  0.96              
ATOM   2989  C   ALA A 187      68.087  77.740  47.561  1.00  0.96              
ATOM   2990  O   ALA A 187      67.353  77.049  46.853  1.00  0.96              
ATOM   2991  N   LEU A 188      68.503  77.312  48.761  1.00  0.83              
ATOM   2992  H   LEU A 188      69.117  77.894  49.320  1.00  0.83              
ATOM   2993  CA  LEU A 188      68.131  75.984  49.251  1.00  0.83              
ATOM   2994  HA  LEU A 188      68.354  75.256  48.472  1.00  0.83              
ATOM   2995  CB  LEU A 188      68.902  75.600  50.523  1.00  0.83              
ATOM   2996  HB1 LEU A 188      68.480  74.664  50.887  1.00  0.83              
ATOM   2997  HB2 LEU A 188      68.713  76.359  51.281  1.00  0.83              
ATOM   2998  CG  LEU A 188      70.416  75.376  50.389  1.00  0.83              
ATOM   2999  HG  LEU A 188      70.902  76.267  49.999  1.00  0.83              
ATOM   3000  CD1 LEU A 188      70.947  75.068  51.791  1.00  0.83              
ATOM   3001 1HD1 LEU A 188      72.027  74.945  51.763  1.00  0.83              
ATOM   3002 2HD1 LEU A 188      70.694  75.889  52.457  1.00  0.83              
ATOM   3003 3HD1 LEU A 188      70.478  74.171  52.187  1.00  0.83              
ATOM   3004  CD2 LEU A 188      70.739  74.203  49.466  1.00  0.83              
ATOM   3005 1HD2 LEU A 188      71.817  74.074  49.393  1.00  0.83              
ATOM   3006 2HD2 LEU A 188      70.294  73.289  49.847  1.00  0.83              
ATOM   3007 3HD2 LEU A 188      70.362  74.410  48.468  1.00  0.83              
ATOM   3008  C   LEU A 188      66.635  75.851  49.533  1.00  0.83              
ATOM   3009  O   LEU A 188      66.067  74.770  49.366  1.00  0.83              
ATOM   3010  N   LYS A 189      65.991  76.933  49.977  1.00  0.95              
ATOM   3011  H   LYS A 189      66.483  77.818  49.978  1.00  0.95              
ATOM   3012  CA  LYS A 189      64.570  76.899  50.316  1.00  0.95              
ATOM   3013  HA  LYS A 189      64.387  75.972  50.862  1.00  0.95              
ATOM   3014  CB  LYS A 189      64.228  78.058  51.270  1.00  0.95              
ATOM   3015  HB1 LYS A 189      65.141  78.382  51.775  1.00  0.95              
ATOM   3016  HB2 LYS A 189      63.558  77.677  52.043  1.00  0.95              
ATOM   3017  CG  LYS A 189      63.546  79.274  50.629  1.00  0.95              
ATOM   3018  HG1 LYS A 189      62.504  79.028  50.420  1.00  0.95              
ATOM   3019  HG2 LYS A 189      64.037  79.559  49.705  1.00  0.95              
ATOM   3020  CD  LYS A 189      63.621  80.464  51.574  1.00  0.95              
ATOM   3021  HD1 LYS A 189      64.649  80.826  51.623  1.00  0.95              
ATOM   3022  HD2 LYS A 189      63.312  80.147  52.568  1.00  0.95              
ATOM   3023  CE  LYS A 189      62.706  81.579  51.068  1.00  0.95              
ATOM   3024  HE1 LYS A 189      61.695  81.180  50.957  1.00  0.95              
ATOM   3025  HE2 LYS A 189      63.067  81.928  50.096  1.00  0.95              
ATOM   3026  NZ  LYS A 189      62.702  82.683  52.043  1.00  0.95              
ATOM   3027  HZ1 LYS A 189      63.656  83.042  52.116  1.00  0.95              
ATOM   3028  HZ2 LYS A 189      62.094  83.430  51.752  1.00  0.95              
ATOM   3029  HZ3 LYS A 189      62.377  82.303  52.936  1.00  0.95              
ATOM   3030  C   LYS A 189      63.704  76.816  49.045  1.00  0.95              
ATOM   3031  O   LYS A 189      62.794  75.980  48.938  1.00  0.95              
ATOM   3032  N   GLU A 190      64.086  77.598  48.035  1.00  0.93              
ATOM   3033  H   GLU A 190      64.843  78.258  48.188  1.00  0.93              
ATOM   3034  CA  GLU A 190      63.531  77.513  46.688  1.00  0.93              
ATOM   3035  HA  GLU A 190      62.470  77.764  46.703  1.00  0.93              
ATOM   3036  CB  GLU A 190      64.259  78.512  45.777  1.00  0.93              
ATOM   3037  HB1 GLU A 190      63.970  78.324  44.741  1.00  0.93              
ATOM   3038  HB2 GLU A 190      65.331  78.335  45.864  1.00  0.93              
ATOM   3039  CG  GLU A 190      63.966  79.988  46.099  1.00  0.93              
ATOM   3040  HG1 GLU A 190      63.932  80.135  47.180  1.00  0.93              
ATOM   3041  HG2 GLU A 190      62.983  80.247  45.700  1.00  0.93              
ATOM   3042  CD  GLU A 190      65.034  80.917  45.497  1.00  0.93              
ATOM   3043  OE1 GLU A 190      65.246  82.044  46.001  1.00  0.93              
ATOM   3044  OE2 GLU A 190      65.694  80.544  44.502  1.00  0.93              
ATOM   3045  C   GLU A 190      63.664  76.096  46.124  1.00  0.93              
ATOM   3046  O   GLU A 190      62.672  75.478  45.739  1.00  0.93              
ATOM   3047  N   GLY A 191      64.871  75.528  46.185  1.00  1.00              
ATOM   3048  H   GLY A 191      65.659  76.097  46.494  1.00  1.00              
ATOM   3049  CA  GLY A 191      65.138  74.163  45.741  1.00  1.00              
ATOM   3050  HA1 GLY A 191      66.213  73.990  45.806  1.00  1.00              
ATOM   3051  HA2 GLY A 191      64.839  74.067  44.697  1.00  1.00              
ATOM   3052  C   GLY A 191      64.441  73.071  46.544  1.00  1.00              
ATOM   3053  O   GLY A 191      64.319  71.955  46.035  1.00  1.00              
ATOM   3054  N   LEU A 192      63.945  73.356  47.752  1.00  0.92              
ATOM   3055  H   LEU A 192      64.148  74.265  48.150  1.00  0.92              
ATOM   3056  CA  LEU A 192      63.006  72.476  48.453  1.00  0.92              
ATOM   3057  HA  LEU A 192      63.332  71.438  48.367  1.00  0.92              
ATOM   3058  CB  LEU A 192      63.081  72.873  49.946  1.00  0.92              
ATOM   3059  HB1 LEU A 192      63.315  73.930  50.001  1.00  0.92              
ATOM   3060  HB2 LEU A 192      63.945  72.376  50.389  1.00  0.92              
ATOM   3061  CG  LEU A 192      61.857  72.632  50.841  1.00  0.92              
ATOM   3062  HG  LEU A 192      60.948  72.866  50.293  1.00  0.92              
ATOM   3063  CD1 LEU A 192      61.785  71.191  51.339  1.00  0.92              
ATOM   3064 1HD1 LEU A 192      60.854  71.046  51.891  1.00  0.92              
ATOM   3065 2HD1 LEU A 192      61.793  70.516  50.487  1.00  0.92              
ATOM   3066 3HD1 LEU A 192      62.623  70.967  51.999  1.00  0.92              
ATOM   3067  CD2 LEU A 192      61.954  73.584  52.035  1.00  0.92              
ATOM   3068 1HD2 LEU A 192      61.060  73.497  52.642  1.00  0.92              
ATOM   3069 2HD2 LEU A 192      62.829  73.347  52.641  1.00  0.92              
ATOM   3070 3HD2 LEU A 192      62.021  74.618  51.696  1.00  0.92              
ATOM   3071  C   LEU A 192      61.637  72.576  47.769  1.00  0.92              
ATOM   3072  O   LEU A 192      61.154  71.573  47.235  1.00  0.92              
ATOM   3073  N   GLY A 193      61.098  73.792  47.670  1.00  1.46              
ATOM   3074  H   GLY A 193      61.693  74.576  47.917  1.00  1.46              
ATOM   3075  CA  GLY A 193      59.831  74.073  46.980  1.00  1.46              
ATOM   3076  HA1 GLY A 193      59.183  73.198  47.039  1.00  1.46              
ATOM   3077  HA2 GLY A 193      60.049  74.271  45.931  1.00  1.46              
ATOM   3078  C   GLY A 193      59.037  75.260  47.513  1.00  1.46              
ATOM   3079  O   GLY A 193      57.947  75.513  47.012  1.00  1.46              
ATOM   3080  N   GLY A 194      59.570  75.950  48.528  1.00  1.82              
ATOM   3081  H   GLY A 194      60.486  75.653  48.833  1.00  1.82              
ATOM   3082  CA  GLY A 194      59.048  77.160  49.176  1.00  1.82              
ATOM   3083  HA1 GLY A 194      59.233  78.005  48.513  1.00  1.82              
ATOM   3084  HA2 GLY A 194      59.622  77.334  50.086  1.00  1.82              
ATOM   3085  C   GLY A 194      57.568  77.184  49.558  1.00  1.82              
ATOM   3086  O   GLY A 194      57.228  76.969  50.725  1.00  1.82              
ATOM   3087  N   GLU A 195      56.735  77.464  48.557  1.00  1.86              
ATOM   3088  H   GLU A 195      57.153  77.557  47.641  1.00  1.86              
ATOM   3089  CA  GLU A 195      55.273  77.386  48.564  1.00  1.86              
ATOM   3090  HA  GLU A 195      54.868  78.065  49.314  1.00  1.86              
ATOM   3091  CB  GLU A 195      54.798  77.836  47.174  1.00  1.86              
ATOM   3092  HB1 GLU A 195      55.200  77.149  46.427  1.00  1.86              
ATOM   3093  HB2 GLU A 195      55.207  78.827  46.968  1.00  1.86              
ATOM   3094  CG  GLU A 195      53.277  77.907  47.013  1.00  1.86              
ATOM   3095  HG1 GLU A 195      52.884  78.704  47.649  1.00  1.86              
ATOM   3096  HG2 GLU A 195      52.827  76.964  47.329  1.00  1.86              
ATOM   3097  CD  GLU A 195      52.942  78.172  45.542  1.00  1.86              
ATOM   3098  OE1 GLU A 195      52.831  79.363  45.181  1.00  1.86              
ATOM   3099  OE2 GLU A 195      52.863  77.174  44.791  1.00  1.86              
ATOM   3100  C   GLU A 195      54.775  75.975  48.893  1.00  1.86              
ATOM   3101  O   GLU A 195      53.975  75.770  49.806  1.00  1.86              
ATOM   3102  N   MET A 196      55.343  74.998  48.188  1.00  1.51              
ATOM   3103  H   MET A 196      56.037  75.277  47.505  1.00  1.51              
ATOM   3104  CA  MET A 196      54.953  73.590  48.195  1.00  1.51              
ATOM   3105  HA  MET A 196      53.995  73.495  48.709  1.00  1.51              
ATOM   3106  CB  MET A 196      54.765  73.124  46.741  1.00  1.51              
ATOM   3107  HB1 MET A 196      54.565  72.054  46.722  1.00  1.51              
ATOM   3108  HB2 MET A 196      55.680  73.322  46.182  1.00  1.51              
ATOM   3109  CG  MET A 196      53.593  73.828  46.045  1.00  1.51              
ATOM   3110  HG1 MET A 196      53.622  73.584  44.984  1.00  1.51              
ATOM   3111  HG2 MET A 196      53.713  74.909  46.134  1.00  1.51              
ATOM   3112  SD  MET A 196      51.962  73.359  46.685  1.00  1.51              
ATOM   3113  CE  MET A 196      50.971  74.629  45.850  1.00  1.51              
ATOM   3114  HE1 MET A 196      49.914  74.465  46.055  1.00  1.51              
ATOM   3115  HE2 MET A 196      51.257  75.614  46.216  1.00  1.51              
ATOM   3116  HE3 MET A 196      51.147  74.591  44.776  1.00  1.51              
ATOM   3117  C   MET A 196      55.944  72.729  48.985  1.00  1.51              
ATOM   3118  O   MET A 196      56.071  71.530  48.752  1.00  1.51              
ATOM   3119  N   ALA A 197      56.665  73.344  49.923  1.00  1.24              
ATOM   3120  H   ALA A 197      56.493  74.331  50.055  1.00  1.24              
ATOM   3121  CA  ALA A 197      57.292  72.623  51.019  1.00  1.24              
ATOM   3122  HA  ALA A 197      57.827  71.756  50.630  1.00  1.24              
ATOM   3123  CB  ALA A 197      58.295  73.571  51.684  1.00  1.24              
ATOM   3124  HB1 ALA A 197      58.803  73.033  52.482  1.00  1.24              
ATOM   3125  HB2 ALA A 197      59.020  73.917  50.949  1.00  1.24              
ATOM   3126  HB3 ALA A 197      57.774  74.432  52.104  1.00  1.24              
ATOM   3127  C   ALA A 197      56.238  72.148  52.012  1.00  1.24              
ATOM   3128  O   ALA A 197      55.567  72.984  52.620  1.00  1.24              
ATOM   3129  N   GLU A 198      56.133  70.839  52.214  1.00  1.11              
ATOM   3130  H   GLU A 198      56.817  70.228  51.777  1.00  1.11              
ATOM   3131  CA  GLU A 198      55.184  70.277  53.164  1.00  1.11              
ATOM   3132  HA  GLU A 198      54.498  71.078  53.441  1.00  1.11              
ATOM   3133  CB  GLU A 198      54.268  69.227  52.505  1.00  1.11              
ATOM   3134  HB1 GLU A 198      53.643  68.788  53.283  1.00  1.11              
ATOM   3135  HB2 GLU A 198      54.868  68.442  52.044  1.00  1.11              
ATOM   3136  CG  GLU A 198      53.335  69.868  51.444  1.00  1.11              
ATOM   3137  HG1 GLU A 198      53.917  70.098  50.549  1.00  1.11              
ATOM   3138  HG2 GLU A 198      52.947  70.806  51.842  1.00  1.11              
ATOM   3139  CD  GLU A 198      52.140  68.980  51.056  1.00  1.11              
ATOM   3140  OE1 GLU A 198      52.291  67.738  50.972  1.00  1.11              
ATOM   3141  OE2 GLU A 198      50.998  69.457  50.879  1.00  1.11              
ATOM   3142  C   GLU A 198      55.831  69.893  54.483  1.00  1.11              
ATOM   3143  O   GLU A 198      57.034  69.722  54.589  1.00  1.11              
ATOM   3144  N   TYR A 199      55.012  69.860  55.534  1.00  0.67              
ATOM   3145  H   TYR A 199      54.023  70.037  55.397  1.00  0.67              
ATOM   3146  CA  TYR A 199      55.481  69.662  56.903  1.00  0.67              
ATOM   3147  HA  TYR A 199      56.507  69.330  56.877  1.00  0.67              
ATOM   3148  CB  TYR A 199      55.418  70.992  57.615  1.00  0.67              
ATOM   3149  HB1 TYR A 199      54.422  71.367  57.475  1.00  0.67              
ATOM   3150  HB2 TYR A 199      56.125  71.687  57.149  1.00  0.67              
ATOM   3151  CG  TYR A 199      55.689  70.995  59.104  1.00  0.67              
ATOM   3152  CD1 TYR A 199      57.006  71.129  59.574  1.00  0.67              
ATOM   3153  HD1 TYR A 199      57.837  71.068  58.898  1.00  0.67              
ATOM   3154  CE1 TYR A 199      57.232  71.373  60.934  1.00  0.67              
ATOM   3155  HE1 TYR A 199      58.235  71.497  61.295  1.00  0.67              
ATOM   3156  CZ  TYR A 199      56.150  71.408  61.836  1.00  0.67              
ATOM   3157  OH  TYR A 199      56.367  71.714  63.138  1.00  0.67              
ATOM   3158  HH  TYR A 199      55.567  71.965  63.605  1.00  0.67              
ATOM   3159  CE2 TYR A 199      54.847  71.143  61.383  1.00  0.67              
ATOM   3160  HE2 TYR A 199      54.032  71.115  62.077  1.00  0.67              
ATOM   3161  CD2 TYR A 199      54.620  70.968  60.009  1.00  0.67              
ATOM   3162  HD2 TYR A 199      53.623  70.845  59.625  1.00  0.67              
ATOM   3163  C   TYR A 199      54.606  68.603  57.531  1.00  0.67              
ATOM   3164  O   TYR A 199      53.408  68.819  57.623  1.00  0.67              
ATOM   3165  N   MET A 200      55.202  67.479  57.926  1.00  0.62              
ATOM   3166  H   MET A 200      56.213  67.432  57.847  1.00  0.62              
ATOM   3167  CA  MET A 200      54.487  66.275  58.359  1.00  0.62              
ATOM   3168  HA  MET A 200      53.420  66.472  58.385  1.00  0.62              
ATOM   3169  CB  MET A 200      54.736  65.080  57.415  1.00  0.62              
ATOM   3170  HB1 MET A 200      53.923  64.368  57.554  1.00  0.62              
ATOM   3171  HB2 MET A 200      55.658  64.573  57.698  1.00  0.62              
ATOM   3172  CG  MET A 200      54.872  65.385  55.919  1.00  0.62              
ATOM   3173  HG1 MET A 200      55.114  64.446  55.420  1.00  0.62              
ATOM   3174  HG2 MET A 200      55.717  66.057  55.767  1.00  0.62              
ATOM   3175  SD  MET A 200      53.421  66.083  55.099  1.00  0.62              
ATOM   3176  CE  MET A 200      54.011  65.878  53.402  1.00  0.62              
ATOM   3177  HE1 MET A 200      53.262  66.262  52.716  1.00  0.62              
ATOM   3178  HE2 MET A 200      54.945  66.423  53.265  1.00  0.62              
ATOM   3179  HE3 MET A 200      54.189  64.823  53.189  1.00  0.62              
ATOM   3180  C   MET A 200      54.975  65.939  59.767  1.00  0.62              
ATOM   3181  O   MET A 200      56.117  65.523  59.948  1.00  0.62              
ATOM   3182  N   MET A 201      54.152  66.137  60.792  1.00  0.58              
ATOM   3183  H   MET A 201      53.188  66.359  60.562  1.00  0.58              
ATOM   3184  CA  MET A 201      54.409  65.609  62.133  1.00  0.58              
ATOM   3185  HA  MET A 201      55.427  65.871  62.396  1.00  0.58              
ATOM   3186  CB  MET A 201      53.470  66.256  63.147  1.00  0.58              
ATOM   3187  HB1 MET A 201      52.472  65.836  63.026  1.00  0.58              
ATOM   3188  HB2 MET A 201      53.434  67.322  62.933  1.00  0.58              
ATOM   3189  CG  MET A 201      53.918  66.088  64.607  1.00  0.58              
ATOM   3190  HG1 MET A 201      54.969  66.347  64.696  1.00  0.58              
ATOM   3191  HG2 MET A 201      53.820  65.043  64.882  1.00  0.58              
ATOM   3192  SD  MET A 201      53.000  67.077  65.817  1.00  0.58              
ATOM   3193  CE  MET A 201      53.808  68.678  65.571  1.00  0.58              
ATOM   3194  HE1 MET A 201      53.264  69.451  66.111  1.00  0.58              
ATOM   3195  HE2 MET A 201      54.831  68.627  65.944  1.00  0.58              
ATOM   3196  HE3 MET A 201      53.828  68.934  64.514  1.00  0.58              
ATOM   3197  C   MET A 201      54.322  64.076  62.170  1.00  0.58              
ATOM   3198  O   MET A 201      53.726  63.468  61.280  1.00  0.58              
ATOM   3199  N   LYS A 202      54.896  63.417  63.178  1.00  0.47              
ATOM   3200  H   LYS A 202      55.474  63.959  63.813  1.00  0.47              
ATOM   3201  CA  LYS A 202      54.874  61.952  63.293  1.00  0.47              
ATOM   3202  HA  LYS A 202      53.899  61.599  62.983  1.00  0.47              
ATOM   3203  CB  LYS A 202      55.904  61.346  62.315  1.00  0.47              
ATOM   3204  HB1 LYS A 202      56.896  61.599  62.676  1.00  0.47              
ATOM   3205  HB2 LYS A 202      55.787  61.791  61.326  1.00  0.47              
ATOM   3206  CG  LYS A 202      55.808  59.813  62.164  1.00  0.47              
ATOM   3207  HG1 LYS A 202      54.943  59.569  61.553  1.00  0.47              
ATOM   3208  HG2 LYS A 202      55.680  59.343  63.137  1.00  0.47              
ATOM   3209  CD  LYS A 202      57.083  59.257  61.509  1.00  0.47              
ATOM   3210  HD1 LYS A 202      57.949  59.544  62.108  1.00  0.47              
ATOM   3211  HD2 LYS A 202      57.188  59.697  60.515  1.00  0.47              
ATOM   3212  CE  LYS A 202      57.080  57.734  61.359  1.00  0.47              
ATOM   3213  HE1 LYS A 202      57.984  57.435  60.821  1.00  0.47              
ATOM   3214  HE2 LYS A 202      56.215  57.436  60.757  1.00  0.47              
ATOM   3215  NZ  LYS A 202      57.033  57.043  62.669  1.00  0.47              
ATOM   3216  HZ1 LYS A 202      57.710  57.420  63.332  1.00  0.47              
ATOM   3217  HZ2 LYS A 202      56.105  57.139  63.068  1.00  0.47              
ATOM   3218  HZ3 LYS A 202      57.163  56.046  62.556  1.00  0.47              
ATOM   3219  C   LYS A 202      55.099  61.440  64.715  1.00  0.47              
ATOM   3220  O   LYS A 202      56.174  60.937  65.018  1.00  0.47              
ATOM   3221  N   ILE A 203      54.138  61.608  65.614  1.00  0.40              
ATOM   3222  H   ILE A 203      53.240  61.942  65.289  1.00  0.40              
ATOM   3223  CA  ILE A 203      54.351  61.377  67.048  1.00  0.40              
ATOM   3224  HA  ILE A 203      55.293  61.872  67.288  1.00  0.40              
ATOM   3225  CB  ILE A 203      53.290  62.070  67.932  1.00  0.40              
ATOM   3226  HB  ILE A 203      52.374  61.486  67.952  1.00  0.40              
ATOM   3227  CG2 ILE A 203      53.852  62.123  69.359  1.00  0.40              
ATOM   3228 1HG2 ILE A 203      53.141  62.621  70.015  1.00  0.40              
ATOM   3229 2HG2 ILE A 203      54.023  61.116  69.743  1.00  0.40              
ATOM   3230 3HG2 ILE A 203      54.792  62.678  69.382  1.00  0.40              
ATOM   3231  CG1 ILE A 203      52.946  63.524  67.518  1.00  0.40              
ATOM   3232 1HG1 ILE A 203      53.865  64.062  67.283  1.00  0.40              
ATOM   3233 2HG1 ILE A 203      52.484  64.020  68.372  1.00  0.40              
ATOM   3234  CD1 ILE A 203      51.959  63.680  66.352  1.00  0.40              
ATOM   3235  HD1 ILE A 203      51.578  64.700  66.336  1.00  0.40              
ATOM   3236  HD2 ILE A 203      52.436  63.489  65.396  1.00  0.40              
ATOM   3237  HD3 ILE A 203      51.117  63.007  66.471  1.00  0.40              
ATOM   3238  C   ILE A 203      54.563  59.893  67.368  1.00  0.40              
ATOM   3239  O   ILE A 203      53.605  59.129  67.366  1.00  0.40              
ATOM   3240  N   ASN A 204      55.816  59.493  67.590  1.00  0.38              
ATOM   3241  H   ASN A 204      56.529  60.213  67.613  1.00  0.38              
ATOM   3242  CA  ASN A 204      56.221  58.146  67.978  1.00  0.38              
ATOM   3243  HA  ASN A 204      55.531  57.460  67.496  1.00  0.38              
ATOM   3244  CB  ASN A 204      57.648  57.873  67.471  1.00  0.38              
ATOM   3245  HB1 ASN A 204      58.152  57.204  68.169  1.00  0.38              
ATOM   3246  HB2 ASN A 204      58.218  58.798  67.415  1.00  0.38              
ATOM   3247  CG  ASN A 204      57.661  57.197  66.114  1.00  0.38              
ATOM   3248  OD1 ASN A 204      58.185  57.690  65.127  1.00  0.38              
ATOM   3249  ND2 ASN A 204      57.099  56.021  66.009  1.00  0.38              
ATOM   3250 1HD2 ASN A 204      56.493  55.668  66.749  1.00  0.38              
ATOM   3251 2HD2 ASN A 204      57.204  55.488  65.172  1.00  0.38              
ATOM   3252  C   ASN A 204      56.085  57.964  69.488  1.00  0.38              
ATOM   3253  O   ASN A 204      56.612  58.752  70.282  1.00  0.38              
ATOM   3254  N   TYR A 205      55.424  56.866  69.835  1.00  0.82              
ATOM   3255  H   TYR A 205      55.048  56.291  69.085  1.00  0.82              
ATOM   3256  CA  TYR A 205      55.154  56.397  71.182  1.00  0.82              
ATOM   3257  HA  TYR A 205      55.606  57.082  71.900  1.00  0.82              
ATOM   3258  CB  TYR A 205      53.640  56.392  71.420  1.00  0.82              
ATOM   3259  HB1 TYR A 205      53.191  55.600  70.825  1.00  0.82              
ATOM   3260  HB2 TYR A 205      53.243  57.337  71.049  1.00  0.82              
ATOM   3261  CG  TYR A 205      53.185  56.259  72.863  1.00  0.82              
ATOM   3262  CD1 TYR A 205      53.433  57.314  73.759  1.00  0.82              
ATOM   3263  HD1 TYR A 205      54.009  58.161  73.431  1.00  0.82              
ATOM   3264  CE1 TYR A 205      52.890  57.299  75.056  1.00  0.82              
ATOM   3265  HE1 TYR A 205      53.063  58.121  75.736  1.00  0.82              
ATOM   3266  CZ  TYR A 205      52.075  56.222  75.462  1.00  0.82              
ATOM   3267  OH  TYR A 205      51.523  56.230  76.705  1.00  0.82              
ATOM   3268  HH  TYR A 205      50.912  55.499  76.811  1.00  0.82              
ATOM   3269  CE2 TYR A 205      51.843  55.146  74.573  1.00  0.82              
ATOM   3270  HE2 TYR A 205      51.214  54.323  74.872  1.00  0.82              
ATOM   3271  CD2 TYR A 205      52.404  55.161  73.278  1.00  0.82              
ATOM   3272  HD2 TYR A 205      52.195  54.352  72.587  1.00  0.82              
ATOM   3273  C   TYR A 205      55.786  55.032  71.334  1.00  0.82              
ATOM   3274  O   TYR A 205      55.408  54.059  70.695  1.00  0.82              
ATOM   3275  N   TYR A 206      56.844  55.013  72.123  1.00  0.99              
ATOM   3276  H   TYR A 206      57.059  55.857  72.643  1.00  0.99              
ATOM   3277  CA  TYR A 206      57.622  53.848  72.467  1.00  0.99              
ATOM   3278  HA  TYR A 206      57.523  53.067  71.715  1.00  0.99              
ATOM   3279  CB  TYR A 206      59.097  54.280  72.531  1.00  0.99              
ATOM   3280  HB1 TYR A 206      59.171  55.211  73.080  1.00  0.99              
ATOM   3281  HB2 TYR A 206      59.471  54.454  71.522  1.00  0.99              
ATOM   3282  CG  TYR A 206      59.926  53.224  73.206  1.00  0.99              
ATOM   3283  CD1 TYR A 206      60.194  52.057  72.486  1.00  0.99              
ATOM   3284  HD1 TYR A 206      60.009  52.018  71.425  1.00  0.99              
ATOM   3285  CE1 TYR A 206      60.529  50.891  73.179  1.00  0.99              
ATOM   3286  HE1 TYR A 206      60.618  49.974  72.630  1.00  0.99              
ATOM   3287  CZ  TYR A 206      60.620  50.903  74.585  1.00  0.99              
ATOM   3288  OH  TYR A 206      60.853  49.769  75.275  1.00  0.99              
ATOM   3289  HH  TYR A 206      60.849  49.917  76.238  1.00  0.99              
ATOM   3290  CE2 TYR A 206      60.458  52.100  75.295  1.00  0.99              
ATOM   3291  HE2 TYR A 206      60.478  52.099  76.375  1.00  0.99              
ATOM   3292  CD2 TYR A 206      60.132  53.266  74.599  1.00  0.99              
ATOM   3293  HD2 TYR A 206      59.882  54.136  75.175  1.00  0.99              
ATOM   3294  C   TYR A 206      57.089  53.353  73.815  1.00  0.99              
ATOM   3295  O   TYR A 206      57.341  54.005  74.838  1.00  0.99              
ATOM   3296  N   PRO A 207      56.302  52.261  73.841  1.00  0.82              
ATOM   3297  CD  PRO A 207      55.721  51.555  72.702  1.00  0.82              
ATOM   3298  HD1 PRO A 207      56.483  51.225  71.995  1.00  0.82              
ATOM   3299  HD2 PRO A 207      54.995  52.199  72.206  1.00  0.82              
ATOM   3300  CG  PRO A 207      54.987  50.345  73.269  1.00  0.82              
ATOM   3301  HG1 PRO A 207      55.635  49.475  73.238  1.00  0.82              
ATOM   3302  HG2 PRO A 207      54.063  50.153  72.726  1.00  0.82              
ATOM   3303  CB  PRO A 207      54.718  50.729  74.720  1.00  0.82              
ATOM   3304  HB1 PRO A 207      54.651  49.858  75.366  1.00  0.82              
ATOM   3305  HB2 PRO A 207      53.795  51.309  74.771  1.00  0.82              
ATOM   3306  CA  PRO A 207      55.901  51.628  75.085  1.00  0.82              
ATOM   3307  HA  PRO A 207      55.548  52.391  75.774  1.00  0.82              
ATOM   3308  C   PRO A 207      57.049  50.867  75.719  1.00  0.82              
ATOM   3309  O   PRO A 207      57.852  50.316  74.974  1.00  0.82              
ATOM   3310  N   PRO A 208      57.117  50.763  77.059  1.00  0.92              
ATOM   3311  CD  PRO A 208      56.233  51.382  78.036  1.00  0.92              
ATOM   3312  HD1 PRO A 208      55.250  50.911  77.982  1.00  0.92              
ATOM   3313  HD2 PRO A 208      56.149  52.457  77.877  1.00  0.92              
ATOM   3314  CG  PRO A 208      56.864  51.103  79.399  1.00  0.92              
ATOM   3315  HG1 PRO A 208      56.114  51.029  80.186  1.00  0.92              
ATOM   3316  HG2 PRO A 208      57.591  51.879  79.635  1.00  0.92              
ATOM   3317  CB  PRO A 208      57.592  49.780  79.180  1.00  0.92              
ATOM   3318  HB1 PRO A 208      56.885  48.956  79.297  1.00  0.92              
ATOM   3319  HB2 PRO A 208      58.432  49.664  79.865  1.00  0.92              
ATOM   3320  CA  PRO A 208      58.059  49.871  77.724  1.00  0.92              
ATOM   3321  HA  PRO A 208      59.041  50.341  77.694  1.00  0.92              
ATOM   3322  C   PRO A 208      58.121  48.491  77.059  1.00  0.92              
ATOM   3323  O   PRO A 208      57.115  47.970  76.553  1.00  0.92              
ATOM   3324  N   CYS A 209      59.307  47.890  77.084  1.00  0.72              
ATOM   3325  H   CYS A 209      60.082  48.385  77.515  1.00  0.72              
ATOM   3326  CA  CYS A 209      59.598  46.629  76.424  1.00  0.72              
ATOM   3327  HA  CYS A 209      58.677  46.186  76.054  1.00  0.72              
ATOM   3328  CB  CYS A 209      60.503  46.841  75.221  1.00  0.72              
ATOM   3329  HB1 CYS A 209      61.422  47.295  75.579  1.00  0.72              
ATOM   3330  HB2 CYS A 209      60.017  47.499  74.500  1.00  0.72              
ATOM   3331  SG  CYS A 209      60.886  45.248  74.445  1.00  0.72              
ATOM   3332  HG  CYS A 209      61.643  45.731  73.453  1.00  0.72              
ATOM   3333  C   CYS A 209      60.289  45.692  77.402  1.00  0.72              
ATOM   3334  O   CYS A 209      61.352  46.042  77.903  1.00  0.72              
ATOM   3335  N   PRO A 210      59.768  44.485  77.658  1.00  0.89              
ATOM   3336  CD  PRO A 210      58.494  43.965  77.175  1.00  0.89              
ATOM   3337  HD1 PRO A 210      58.598  43.652  76.135  1.00  0.89              
ATOM   3338  HD2 PRO A 210      57.694  44.700  77.272  1.00  0.89              
ATOM   3339  CG  PRO A 210      58.185  42.756  78.051  1.00  0.89              
ATOM   3340  HG1 PRO A 210      57.626  41.996  77.508  1.00  0.89              
ATOM   3341  HG2 PRO A 210      57.651  43.075  78.946  1.00  0.89              
ATOM   3342  CB  PRO A 210      59.575  42.264  78.429  1.00  0.89              
ATOM   3343  HB1 PRO A 210      59.965  41.649  77.616  1.00  0.89              
ATOM   3344  HB2 PRO A 210      59.578  41.702  79.354  1.00  0.89              
ATOM   3345  CA  PRO A 210      60.396  43.545  78.576  1.00  0.89              
ATOM   3346  HA  PRO A 210      60.289  43.926  79.593  1.00  0.89              
ATOM   3347  C   PRO A 210      61.867  43.194  78.334  1.00  0.89              
ATOM   3348  O   PRO A 210      62.633  42.961  79.276  1.00  0.89              
ATOM   3349  N   ARG A 211      62.294  43.191  77.070  1.00  1.04              
ATOM   3350  H   ARG A 211      61.633  43.472  76.357  1.00  1.04              
ATOM   3351  CA  ARG A 211      63.659  42.847  76.660  1.00  1.04              
ATOM   3352  HA  ARG A 211      64.322  42.942  77.514  1.00  1.04              
ATOM   3353  CB  ARG A 211      63.766  41.360  76.287  1.00  1.04              
ATOM   3354  HB1 ARG A 211      63.426  40.802  77.158  1.00  1.04              
ATOM   3355  HB2 ARG A 211      64.812  41.104  76.122  1.00  1.04              
ATOM   3356  CG  ARG A 211      62.946  40.929  75.066  1.00  1.04              
ATOM   3357  HG1 ARG A 211      63.545  41.015  74.166  1.00  1.04              
ATOM   3358  HG2 ARG A 211      62.094  41.598  74.960  1.00  1.04              
ATOM   3359  CD  ARG A 211      62.408  39.501  75.175  1.00  1.04              
ATOM   3360  HD1 ARG A 211      61.866  39.281  74.260  1.00  1.04              
ATOM   3361  HD2 ARG A 211      61.691  39.478  75.994  1.00  1.04              
ATOM   3362  NE  ARG A 211      63.427  38.448  75.354  1.00  1.04              
ATOM   3363  HE  ARG A 211      63.889  38.102  74.530  1.00  1.04              
ATOM   3364  CZ  ARG A 211      63.678  37.804  76.486  1.00  1.04              
ATOM   3365  NH1 ARG A 211      63.304  38.229  77.648  1.00  1.04              
ATOM   3366 1HH1 ARG A 211      62.546  38.892  77.712  1.00  1.04              
ATOM   3367 2HH1 ARG A 211      63.368  37.535  78.393  1.00  1.04              
ATOM   3368  NH2 ARG A 211      64.289  36.661  76.519  1.00  1.04              
ATOM   3369 1HH2 ARG A 211      64.513  36.168  75.684  1.00  1.04              
ATOM   3370 2HH2 ARG A 211      64.129  36.141  77.390  1.00  1.04              
ATOM   3371  C   ARG A 211      64.217  43.853  75.659  1.00  1.04              
ATOM   3372  O   ARG A 211      64.329  43.555  74.470  1.00  1.04              
ATOM   3373  N   PRO A 212      64.485  45.091  76.119  1.00  0.98              
ATOM   3374  CD  PRO A 212      64.451  45.585  77.484  1.00  0.98              
ATOM   3375  HD1 PRO A 212      65.385  45.313  77.965  1.00  0.98              
ATOM   3376  HD2 PRO A 212      63.609  45.207  78.050  1.00  0.98              
ATOM   3377  CG  PRO A 212      64.391  47.104  77.388  1.00  0.98              
ATOM   3378  HG1 PRO A 212      64.804  47.586  78.273  1.00  0.98              
ATOM   3379  HG2 PRO A 212      63.376  47.440  77.183  1.00  0.98              
ATOM   3380  CB  PRO A 212      65.264  47.339  76.174  1.00  0.98              
ATOM   3381  HB1 PRO A 212      66.312  47.304  76.478  1.00  0.98              
ATOM   3382  HB2 PRO A 212      65.058  48.278  75.691  1.00  0.98              
ATOM   3383  CA  PRO A 212      64.908  46.172  75.257  1.00  0.98              
ATOM   3384  HA  PRO A 212      64.071  46.409  74.625  1.00  0.98              
ATOM   3385  C   PRO A 212      66.105  45.841  74.386  1.00  0.98              
ATOM   3386  O   PRO A 212      66.119  46.071  73.190  1.00  0.98              
ATOM   3387  N   ASP A 213      67.057  45.192  75.035  1.00  1.13              
ATOM   3388  H   ASP A 213      66.880  45.050  76.023  1.00  1.13              
ATOM   3389  CA  ASP A 213      68.249  44.526  74.541  1.00  1.13              
ATOM   3390  HA  ASP A 213      68.957  45.285  74.221  1.00  1.13              
ATOM   3391  CB  ASP A 213      68.809  43.819  75.806  1.00  1.13              
ATOM   3392  HB1 ASP A 213      69.283  44.575  76.434  1.00  1.13              
ATOM   3393  HB2 ASP A 213      69.585  43.106  75.522  1.00  1.13              
ATOM   3394  CG  ASP A 213      67.724  43.101  76.655  1.00  1.13              
ATOM   3395  OD1 ASP A 213      67.203  43.705  77.633  1.00  1.13              
ATOM   3396  OD2 ASP A 213      67.333  41.978  76.292  1.00  1.13              
ATOM   3397  C   ASP A 213      68.090  43.529  73.371  1.00  1.13              
ATOM   3398  O   ASP A 213      69.081  42.972  72.896  1.00  1.13              
ATOM   3399  N   LEU A 214      66.876  43.331  72.860  1.00  1.17              
ATOM   3400  H   LEU A 214      66.092  43.778  73.319  1.00  1.17              
ATOM   3401  CA  LEU A 214      66.588  42.490  71.701  1.00  1.17              
ATOM   3402  HA  LEU A 214      67.517  42.255  71.181  1.00  1.17              
ATOM   3403  CB  LEU A 214      65.953  41.175  72.202  1.00  1.17              
ATOM   3404  HB1 LEU A 214      65.452  40.668  71.378  1.00  1.17              
ATOM   3405  HB2 LEU A 214      65.193  41.444  72.928  1.00  1.17              
ATOM   3406  CG  LEU A 214      66.944  40.186  72.852  1.00  1.17              
ATOM   3407  HG  LEU A 214      67.621  40.714  73.519  1.00  1.17              
ATOM   3408  CD1 LEU A 214      66.196  39.130  73.666  1.00  1.17              
ATOM   3409 1HD1 LEU A 214      66.909  38.408  74.064  1.00  1.17              
ATOM   3410 2HD1 LEU A 214      65.716  39.629  74.507  1.00  1.17              
ATOM   3411 3HD1 LEU A 214      65.462  38.627  73.040  1.00  1.17              
ATOM   3412  CD2 LEU A 214      67.759  39.442  71.792  1.00  1.17              
ATOM   3413 1HD2 LEU A 214      68.255  40.159  71.144  1.00  1.17              
ATOM   3414 2HD2 LEU A 214      68.520  38.832  72.278  1.00  1.17              
ATOM   3415 3HD2 LEU A 214      67.115  38.805  71.188  1.00  1.17              
ATOM   3416  C   LEU A 214      65.713  43.189  70.660  1.00  1.17              
ATOM   3417  O   LEU A 214      65.444  42.602  69.617  1.00  1.17              
ATOM   3418  N   ALA A 215      65.307  44.436  70.885  1.00  0.92              
ATOM   3419  H   ALA A 215      65.655  44.920  71.707  1.00  0.92              
ATOM   3420  CA  ALA A 215      64.342  45.143  70.057  1.00  0.92              
ATOM   3421  HA  ALA A 215      64.260  44.650  69.087  1.00  0.92              
ATOM   3422  CB  ALA A 215      62.982  45.052  70.739  1.00  0.92              
ATOM   3423  HB1 ALA A 215      63.013  45.552  71.706  1.00  0.92              
ATOM   3424  HB2 ALA A 215      62.211  45.501  70.112  1.00  0.92              
ATOM   3425  HB3 ALA A 215      62.762  43.999  70.888  1.00  0.92              
ATOM   3426  C   ALA A 215      64.752  46.588  69.815  1.00  0.92              
ATOM   3427  O   ALA A 215      65.424  47.206  70.629  1.00  0.92              
ATOM   3428  N   LEU A 216      64.301  47.172  68.708  1.00  0.78              
ATOM   3429  H   LEU A 216      63.682  46.655  68.103  1.00  0.78              
ATOM   3430  CA  LEU A 216      64.546  48.582  68.420  1.00  0.78              
ATOM   3431  HA  LEU A 216      65.030  49.058  69.268  1.00  0.78              
ATOM   3432  CB  LEU A 216      65.490  48.723  67.215  1.00  0.78              
ATOM   3433  HB1 LEU A 216      65.495  49.763  66.886  1.00  0.78              
ATOM   3434  HB2 LEU A 216      65.112  48.112  66.395  1.00  0.78              
ATOM   3435  CG  LEU A 216      66.935  48.311  67.552  1.00  0.78              
ATOM   3436  HG  LEU A 216      66.943  47.312  67.985  1.00  0.78              
ATOM   3437  CD1 LEU A 216      67.763  48.274  66.273  1.00  0.78              
ATOM   3438 1HD1 LEU A 216      68.771  47.921  66.493  1.00  0.78              
ATOM   3439 2HD1 LEU A 216      67.312  47.585  65.560  1.00  0.78              
ATOM   3440 3HD1 LEU A 216      67.812  49.262  65.818  1.00  0.78              
ATOM   3441  CD2 LEU A 216      67.600  49.277  68.539  1.00  0.78              
ATOM   3442 1HD2 LEU A 216      68.655  49.025  68.642  1.00  0.78              
ATOM   3443 2HD2 LEU A 216      67.495  50.305  68.195  1.00  0.78              
ATOM   3444 3HD2 LEU A 216      67.145  49.182  69.526  1.00  0.78              
ATOM   3445  C   LEU A 216      63.215  49.297  68.229  1.00  0.78              
ATOM   3446  O   LEU A 216      62.262  48.759  67.664  1.00  0.78              
ATOM   3447  N   GLY A 217      63.191  50.523  68.734  1.00  0.77              
ATOM   3448  H   GLY A 217      64.063  50.889  69.097  1.00  0.77              
ATOM   3449  CA  GLY A 217      62.085  51.458  68.748  1.00  0.77              
ATOM   3450  HA1 GLY A 217      62.265  52.212  69.513  1.00  0.77              
ATOM   3451  HA2 GLY A 217      61.154  50.936  68.977  1.00  0.77              
ATOM   3452  C   GLY A 217      61.947  52.158  67.402  1.00  0.77              
ATOM   3453  O   GLY A 217      60.844  52.269  66.891  1.00  0.77              
ATOM   3454  N   VAL A 218      63.056  52.514  66.748  1.00  0.95              
ATOM   3455  H   VAL A 218      63.950  52.409  67.218  1.00  0.95              
ATOM   3456  CA  VAL A 218      63.081  52.559  65.275  1.00  0.95              
ATOM   3457  HA  VAL A 218      62.257  51.943  64.920  1.00  0.95              
ATOM   3458  CB  VAL A 218      62.889  53.972  64.656  1.00  0.95              
ATOM   3459  HB  VAL A 218      62.762  53.843  63.582  1.00  0.95              
ATOM   3460  CG1 VAL A 218      61.617  54.668  65.158  1.00  0.95              
ATOM   3461 1HG1 VAL A 218      61.490  55.617  64.636  1.00  0.95              
ATOM   3462 2HG1 VAL A 218      60.753  54.041  64.945  1.00  0.95              
ATOM   3463 3HG1 VAL A 218      61.675  54.856  66.229  1.00  0.95              
ATOM   3464  CG2 VAL A 218      64.068  54.930  64.834  1.00  0.95              
ATOM   3465 1HG2 VAL A 218      64.958  54.546  64.335  1.00  0.95              
ATOM   3466 2HG2 VAL A 218      63.844  55.896  64.379  1.00  0.95              
ATOM   3467 3HG2 VAL A 218      64.279  55.071  65.879  1.00  0.95              
ATOM   3468  C   VAL A 218      64.379  51.942  64.789  1.00  0.95              
ATOM   3469  O   VAL A 218      65.402  52.116  65.476  1.00  0.95              
ATOM   3470  N   PRO A 219      64.331  51.233  63.641  1.00  1.04              
ATOM   3471  CD  PRO A 219      63.175  51.004  62.776  1.00  1.04              
ATOM   3472  HD1 PRO A 219      62.557  51.894  62.665  1.00  1.04              
ATOM   3473  HD2 PRO A 219      62.583  50.183  63.179  1.00  1.04              
ATOM   3474  CG  PRO A 219      63.735  50.609  61.412  1.00  1.04              
ATOM   3475  HG1 PRO A 219      63.949  51.506  60.827  1.00  1.04              
ATOM   3476  HG2 PRO A 219      63.059  49.947  60.870  1.00  1.04              
ATOM   3477  CB  PRO A 219      65.041  49.916  61.783  1.00  1.04              
ATOM   3478  HB1 PRO A 219      65.753  49.928  60.956  1.00  1.04              
ATOM   3479  HB2 PRO A 219      64.831  48.892  62.091  1.00  1.04              
ATOM   3480  CA  PRO A 219      65.523  50.725  62.991  1.00  1.04              
ATOM   3481  HA  PRO A 219      66.061  50.067  63.674  1.00  1.04              
ATOM   3482  C   PRO A 219      66.460  51.855  62.591  1.00  1.04              
ATOM   3483  O   PRO A 219      66.036  53.005  62.505  1.00  1.04              
ATOM   3484  N   ALA A 220      67.711  51.484  62.329  1.00  1.00              
ATOM   3485  H   ALA A 220      67.984  50.521  62.422  1.00  1.00              
ATOM   3486  CA  ALA A 220      68.632  52.380  61.654  1.00  1.00              
ATOM   3487  HA  ALA A 220      68.682  53.289  62.236  1.00  1.00              
ATOM   3488  CB  ALA A 220      70.008  51.705  61.587  1.00  1.00              
ATOM   3489  HB1 ALA A 220      70.733  52.417  61.187  1.00  1.00              
ATOM   3490  HB2 ALA A 220      70.321  51.401  62.586  1.00  1.00              
ATOM   3491  HB3 ALA A 220      69.964  50.833  60.934  1.00  1.00              
ATOM   3492  C   ALA A 220      68.115  52.774  60.264  1.00  1.00              
ATOM   3493  O   ALA A 220      67.415  51.992  59.607  1.00  1.00              
ATOM   3494  N   HIS A 221      68.496  53.974  59.834  1.00  0.93              
ATOM   3495  CA  HIS A 221      67.861  54.697  58.749  1.00  0.93              
ATOM   3496  CB  HIS A 221      68.350  54.072  57.418  1.00  0.93              
ATOM   3497  CG  HIS A 221      67.411  54.058  56.221  1.00  0.93              
ATOM   3498  ND1 HIS A 221      66.419  54.995  55.923  1.00  0.93              
ATOM   3499  CE1 HIS A 221      65.838  54.584  54.791  1.00  0.93              
ATOM   3500  NE2 HIS A 221      66.475  53.500  54.312  1.00  0.93              
ATOM   3501  CD2 HIS A 221      67.481  53.158  55.194  1.00  0.93              
ATOM   3502  C   HIS A 221      68.181  56.189  58.784  1.00  0.93              
ATOM   3503  O   HIS A 221      68.719  56.745  59.728  1.00  0.93              
ATOM   3504  N   THR A 222      67.886  56.845  57.676  1.00  0.79              
ATOM   3505  H   THR A 222      67.350  56.335  56.980  1.00  0.79              
ATOM   3506  CA  THR A 222      68.441  58.136  57.287  1.00  0.79              
ATOM   3507  HA  THR A 222      68.818  58.675  58.158  1.00  0.79              
ATOM   3508  CB  THR A 222      69.571  57.963  56.239  1.00  0.79              
ATOM   3509  HB  THR A 222      69.337  58.556  55.360  1.00  0.79              
ATOM   3510  CG2 THR A 222      70.932  58.406  56.747  1.00  0.79              
ATOM   3511 1HG2 THR A 222      71.620  58.508  55.908  1.00  0.79              
ATOM   3512 2HG2 THR A 222      70.847  59.361  57.261  1.00  0.79              
ATOM   3513 3HG2 THR A 222      71.315  57.668  57.438  1.00  0.79              
ATOM   3514  OG1 THR A 222      69.735  56.623  55.804  1.00  0.79              
ATOM   3515  HG1 THR A 222      69.776  56.098  56.615  1.00  0.79              
ATOM   3516  C   THR A 222      67.266  58.896  56.690  1.00  0.79              
ATOM   3517  O   THR A 222      66.727  58.512  55.649  1.00  0.79              
ATOM   3518  N   ASP A 223      66.846  59.952  57.380  1.00  0.82              
ATOM   3519  H   ASP A 223      67.350  60.200  58.222  1.00  0.82              
ATOM   3520  CA  ASP A 223      65.669  60.757  57.049  1.00  0.82              
ATOM   3521  HA  ASP A 223      64.766  60.186  57.261  1.00  0.82              
ATOM   3522  CB  ASP A 223      65.692  62.006  57.963  1.00  0.82              
ATOM   3523  HB1 ASP A 223      66.689  62.452  57.931  1.00  0.82              
ATOM   3524  HB2 ASP A 223      65.492  61.699  58.991  1.00  0.82              
ATOM   3525  CG  ASP A 223      64.677  63.080  57.556  1.00  0.82              
ATOM   3526  OD1 ASP A 223      64.886  64.284  57.822  1.00  0.82              
ATOM   3527  OD2 ASP A 223      63.652  62.727  56.935  1.00  0.82              
ATOM   3528  C   ASP A 223      65.640  61.185  55.584  1.00  0.82              
ATOM   3529  O   ASP A 223      66.599  61.776  55.123  1.00  0.82              
ATOM   3530  N   LEU A 224      64.557  60.946  54.851  1.00  0.75              
ATOM   3531  H   LEU A 224      63.765  60.518  55.302  1.00  0.75              
ATOM   3532  CA  LEU A 224      64.453  61.344  53.449  1.00  0.75              
ATOM   3533  HA  LEU A 224      65.304  60.949  52.907  1.00  0.75              
ATOM   3534  CB  LEU A 224      63.167  60.712  52.870  1.00  0.75              
ATOM   3535  HB1 LEU A 224      62.927  61.237  51.947  1.00  0.75              
ATOM   3536  HB2 LEU A 224      62.342  60.891  53.561  1.00  0.75              
ATOM   3537  CG  LEU A 224      63.189  59.211  52.511  1.00  0.75              
ATOM   3538  HG  LEU A 224      62.173  58.927  52.240  1.00  0.75              
ATOM   3539  CD1 LEU A 224      64.074  58.975  51.286  1.00  0.75              
ATOM   3540 1HD1 LEU A 224      63.694  59.571  50.456  1.00  0.75              
ATOM   3541 2HD1 LEU A 224      65.103  59.257  51.502  1.00  0.75              
ATOM   3542 3HD1 LEU A 224      64.032  57.923  51.015  1.00  0.75              
ATOM   3543  CD2 LEU A 224      63.633  58.270  53.634  1.00  0.75              
ATOM   3544 1HD2 LEU A 224      63.470  57.235  53.334  1.00  0.75              
ATOM   3545 2HD2 LEU A 224      64.689  58.416  53.861  1.00  0.75              
ATOM   3546 3HD2 LEU A 224      63.047  58.467  54.531  1.00  0.75              
ATOM   3547  C   LEU A 224      64.441  62.863  53.240  1.00  0.75              
ATOM   3548  O   LEU A 224      64.911  63.316  52.192  1.00  0.75              
ATOM   3549  N   SER A 225      63.870  63.601  54.205  1.00  0.80              
ATOM   3550  H   SER A 225      63.665  63.132  55.087  1.00  0.80              
ATOM   3551  CA  SER A 225      63.432  64.999  54.110  1.00  0.80              
ATOM   3552  HA  SER A 225      62.700  65.053  53.307  1.00  0.80              
ATOM   3553  CB  SER A 225      62.693  65.404  55.395  1.00  0.80              
ATOM   3554  HB1 SER A 225      62.169  64.546  55.812  1.00  0.80              
ATOM   3555  HB2 SER A 225      61.944  66.152  55.134  1.00  0.80              
ATOM   3556  OG  SER A 225      63.551  65.975  56.358  1.00  0.80              
ATOM   3557  HG  SER A 225      64.041  65.266  56.849  1.00  0.80              
ATOM   3558  C   SER A 225      64.558  65.990  53.754  1.00  0.80              
ATOM   3559  O   SER A 225      65.713  65.628  53.511  1.00  0.80              
ATOM   3560  N   GLY A 226      64.232  67.283  53.705  1.00  0.72              
ATOM   3561  H   GLY A 226      63.291  67.548  53.987  1.00  0.72              
ATOM   3562  CA  GLY A 226      65.256  68.317  53.729  1.00  0.72              
ATOM   3563  HA1 GLY A 226      64.831  69.243  53.344  1.00  0.72              
ATOM   3564  HA2 GLY A 226      66.123  68.046  53.133  1.00  0.72              
ATOM   3565  C   GLY A 226      65.767  68.589  55.134  1.00  0.72              
ATOM   3566  O   GLY A 226      66.968  68.554  55.380  1.00  0.72              
ATOM   3567  N   ILE A 227      64.857  68.808  56.071  1.00  0.41              
ATOM   3568  H   ILE A 227      63.875  68.666  55.871  1.00  0.41              
ATOM   3569  CA  ILE A 227      65.254  68.963  57.462  1.00  0.41              
ATOM   3570  HA  ILE A 227      66.148  68.361  57.621  1.00  0.41              
ATOM   3571  CB  ILE A 227      65.624  70.448  57.745  1.00  0.41              
ATOM   3572  HB  ILE A 227      66.130  70.828  56.856  1.00  0.41              
ATOM   3573  CG2 ILE A 227      64.414  71.370  57.989  1.00  0.41              
ATOM   3574 1HG2 ILE A 227      64.732  72.406  58.096  1.00  0.41              
ATOM   3575 2HG2 ILE A 227      63.744  71.315  57.138  1.00  0.41              
ATOM   3576 3HG2 ILE A 227      63.879  71.065  58.888  1.00  0.41              
ATOM   3577  CG1 ILE A 227      66.656  70.546  58.885  1.00  0.41              
ATOM   3578 1HG1 ILE A 227      67.475  69.863  58.665  1.00  0.41              
ATOM   3579 2HG1 ILE A 227      66.199  70.245  59.828  1.00  0.41              
ATOM   3580  CD1 ILE A 227      67.271  71.945  59.031  1.00  0.41              
ATOM   3581  HD1 ILE A 227      68.124  71.895  59.707  1.00  0.41              
ATOM   3582  HD2 ILE A 227      67.621  72.304  58.062  1.00  0.41              
ATOM   3583  HD3 ILE A 227      66.538  72.640  59.438  1.00  0.41              
ATOM   3584  C   ILE A 227      64.181  68.379  58.362  1.00  0.41              
ATOM   3585  O   ILE A 227      62.990  68.574  58.110  1.00  0.41              
ATOM   3586  N   THR A 228      64.612  67.699  59.423  1.00  0.42              
ATOM   3587  H   THR A 228      65.607  67.544  59.544  1.00  0.42              
ATOM   3588  CA  THR A 228      63.686  67.200  60.443  1.00  0.42              
ATOM   3589  HA  THR A 228      62.674  67.505  60.182  1.00  0.42              
ATOM   3590  CB  THR A 228      63.644  65.670  60.511  1.00  0.42              
ATOM   3591  HB  THR A 228      64.654  65.259  60.544  1.00  0.42              
ATOM   3592  CG2 THR A 228      62.821  65.108  61.675  1.00  0.42              
ATOM   3593 1HG2 THR A 228      62.751  64.025  61.569  1.00  0.42              
ATOM   3594 2HG2 THR A 228      63.310  65.333  62.622  1.00  0.42              
ATOM   3595 3HG2 THR A 228      61.818  65.536  61.664  1.00  0.42              
ATOM   3596  OG1 THR A 228      62.981  65.239  59.358  1.00  0.42              
ATOM   3597  HG1 THR A 228      63.683  64.961  58.729  1.00  0.42              
ATOM   3598  C   THR A 228      63.991  67.800  61.791  1.00  0.42              
ATOM   3599  O   THR A 228      65.121  67.725  62.272  1.00  0.42              
ATOM   3600  N   LEU A 229      62.955  68.378  62.406  1.00  0.31              
ATOM   3601  H   LEU A 229      62.045  68.343  61.951  1.00  0.31              
ATOM   3602  CA  LEU A 229      63.019  68.944  63.749  1.00  0.31              
ATOM   3603  HA  LEU A 229      64.051  68.967  64.089  1.00  0.31              
ATOM   3604  CB  LEU A 229      62.449  70.381  63.735  1.00  0.31              
ATOM   3605  HB1 LEU A 229      62.185  70.648  64.760  1.00  0.31              
ATOM   3606  HB2 LEU A 229      61.528  70.391  63.160  1.00  0.31              
ATOM   3607  CG  LEU A 229      63.329  71.517  63.182  1.00  0.31              
ATOM   3608  HG  LEU A 229      62.756  72.435  63.285  1.00  0.31              
ATOM   3609  CD1 LEU A 229      64.595  71.685  64.008  1.00  0.31              
ATOM   3610 1HD1 LEU A 229      65.188  72.513  63.623  1.00  0.31              
ATOM   3611 2HD1 LEU A 229      64.335  71.880  65.048  1.00  0.31              
ATOM   3612 3HD1 LEU A 229      65.179  70.771  63.951  1.00  0.31              
ATOM   3613  CD2 LEU A 229      63.711  71.389  61.708  1.00  0.31              
ATOM   3614 1HD2 LEU A 229      64.183  72.311  61.370  1.00  0.31              
ATOM   3615 2HD2 LEU A 229      64.402  70.560  61.565  1.00  0.31              
ATOM   3616 3HD2 LEU A 229      62.814  71.213  61.114  1.00  0.31              
ATOM   3617  C   LEU A 229      62.246  68.043  64.713  1.00  0.31              
ATOM   3618  O   LEU A 229      61.224  67.478  64.346  1.00  0.31              
ATOM   3619  N   LEU A 230      62.760  67.837  65.923  1.00  0.46              
ATOM   3620  H   LEU A 230      63.654  68.277  66.122  1.00  0.46              
ATOM   3621  CA  LEU A 230      62.451  66.632  66.694  1.00  0.46              
ATOM   3622  HA  LEU A 230      61.442  66.305  66.453  1.00  0.46              
ATOM   3623  CB  LEU A 230      63.420  65.549  66.162  1.00  0.46              
ATOM   3624  HB1 LEU A 230      64.420  65.972  66.126  1.00  0.46              
ATOM   3625  HB2 LEU A 230      63.136  65.358  65.126  1.00  0.46              
ATOM   3626  CG  LEU A 230      63.508  64.187  66.872  1.00  0.46              
ATOM   3627  HG  LEU A 230      63.971  64.306  67.850  1.00  0.46              
ATOM   3628  CD1 LEU A 230      62.146  63.524  67.058  1.00  0.46              
ATOM   3629 1HD1 LEU A 230      61.654  63.441  66.093  1.00  0.46              
ATOM   3630 2HD1 LEU A 230      62.283  62.531  67.483  1.00  0.46              
ATOM   3631 3HD1 LEU A 230      61.531  64.120  67.730  1.00  0.46              
ATOM   3632  CD2 LEU A 230      64.356  63.235  66.017  1.00  0.46              
ATOM   3633 1HD2 LEU A 230      64.480  62.278  66.523  1.00  0.46              
ATOM   3634 2HD2 LEU A 230      63.877  63.059  65.053  1.00  0.46              
ATOM   3635 3HD2 LEU A 230      65.342  63.661  65.832  1.00  0.46              
ATOM   3636  C   LEU A 230      62.504  66.903  68.199  1.00  0.46              
ATOM   3637  O   LEU A 230      63.572  67.153  68.768  1.00  0.46              
ATOM   3638  N   VAL A 231      61.321  66.869  68.822  1.00  0.56              
ATOM   3639  H   VAL A 231      60.496  66.665  68.263  1.00  0.56              
ATOM   3640  CA  VAL A 231      61.136  67.199  70.246  1.00  0.56              
ATOM   3641  HA  VAL A 231      61.988  67.781  70.591  1.00  0.56              
ATOM   3642  CB  VAL A 231      59.887  68.083  70.449  1.00  0.56              
ATOM   3643  HB  VAL A 231      59.027  67.600  69.986  1.00  0.56              
ATOM   3644  CG1 VAL A 231      59.564  68.328  71.928  1.00  0.56              
ATOM   3645 1HG1 VAL A 231      58.709  68.999  72.013  1.00  0.56              
ATOM   3646 2HG1 VAL A 231      59.304  67.390  72.416  1.00  0.56              
ATOM   3647 3HG1 VAL A 231      60.420  68.775  72.436  1.00  0.56              
ATOM   3648  CG2 VAL A 231      60.078  69.458  69.798  1.00  0.56              
ATOM   3649 1HG2 VAL A 231      59.162  70.042  69.887  1.00  0.56              
ATOM   3650 2HG2 VAL A 231      60.894  69.995  70.283  1.00  0.56              
ATOM   3651 3HG2 VAL A 231      60.314  69.342  68.742  1.00  0.56              
ATOM   3652  C   VAL A 231      61.011  65.918  71.075  1.00  0.56              
ATOM   3653  O   VAL A 231      60.161  65.089  70.751  1.00  0.56              
ATOM   3654  N   PRO A 232      61.840  65.706  72.111  1.00  0.80              
ATOM   3655  CD  PRO A 232      63.131  66.359  72.298  1.00  0.80              
ATOM   3656  HD1 PRO A 232      63.008  67.346  72.745  1.00  0.80              
ATOM   3657  HD2 PRO A 232      63.650  66.436  71.343  1.00  0.80              
ATOM   3658  CG  PRO A 232      63.933  65.450  73.231  1.00  0.80              
ATOM   3659  HG1 PRO A 232      63.862  65.826  74.250  1.00  0.80              
ATOM   3660  HG2 PRO A 232      64.976  65.373  72.922  1.00  0.80              
ATOM   3661  CB  PRO A 232      63.210  64.105  73.132  1.00  0.80              
ATOM   3662  HB1 PRO A 232      63.371  63.491  74.020  1.00  0.80              
ATOM   3663  HB2 PRO A 232      63.540  63.574  72.237  1.00  0.80              
ATOM   3664  CA  PRO A 232      61.747  64.529  72.968  1.00  0.80              
ATOM   3665  HA  PRO A 232      61.190  63.722  72.491  1.00  0.80              
ATOM   3666  C   PRO A 232      61.137  64.805  74.358  1.00  0.80              
ATOM   3667  O   PRO A 232      61.294  65.893  74.921  1.00  0.80              
ATOM   3668  N   ASN A 233      60.554  63.762  74.959  1.00  1.02              
ATOM   3669  H   ASN A 233      60.421  62.905  74.433  1.00  1.02              
ATOM   3670  CA  ASN A 233      59.982  63.803  76.308  1.00  1.02              
ATOM   3671  HA  ASN A 233      59.672  64.831  76.502  1.00  1.02              
ATOM   3672  CB  ASN A 233      58.704  62.932  76.381  1.00  1.02              
ATOM   3673  HB1 ASN A 233      58.100  63.083  75.496  1.00  1.02              
ATOM   3674  HB2 ASN A 233      58.121  63.290  77.228  1.00  1.02              
ATOM   3675  CG  ASN A 233      58.949  61.441  76.582  1.00  1.02              
ATOM   3676  OD1 ASN A 233      59.895  60.854  76.077  1.00  1.02              
ATOM   3677  ND2 ASN A 233      58.102  60.765  77.328  1.00  1.02              
ATOM   3678 1HD2 ASN A 233      57.385  61.259  77.824  1.00  1.02              
ATOM   3679 2HD2 ASN A 233      58.384  59.829  77.583  1.00  1.02              
ATOM   3680  C   ASN A 233      60.974  63.455  77.427  1.00  1.02              
ATOM   3681  O   ASN A 233      60.602  62.787  78.389  1.00  1.02              
ATOM   3682  N   GLU A 234      62.240  63.844  77.286  1.00  1.23              
ATOM   3683  H   GLU A 234      62.449  64.455  76.510  1.00  1.23              
ATOM   3684  CA  GLU A 234      63.276  63.689  78.329  1.00  1.23              
ATOM   3685  HA  GLU A 234      64.129  64.297  78.022  1.00  1.23              
ATOM   3686  CB  GLU A 234      62.729  64.323  79.645  1.00  1.23              
ATOM   3687  HB1 GLU A 234      62.175  63.573  80.210  1.00  1.23              
ATOM   3688  HB2 GLU A 234      62.014  65.098  79.361  1.00  1.23              
ATOM   3689  CG  GLU A 234      63.727  64.989  80.601  1.00  1.23              
ATOM   3690  HG1 GLU A 234      64.627  65.251  80.055  1.00  1.23              
ATOM   3691  HG2 GLU A 234      64.018  64.268  81.370  1.00  1.23              
ATOM   3692  CD  GLU A 234      63.113  66.255  81.247  1.00  1.23              
ATOM   3693  OE1 GLU A 234      62.691  66.173  82.422  1.00  1.23              
ATOM   3694  OE2 GLU A 234      63.054  67.305  80.556  1.00  1.23              
ATOM   3695  C   GLU A 234      63.829  62.266  78.512  1.00  1.23              
ATOM   3696  O   GLU A 234      64.935  62.095  79.010  1.00  1.23              
ATOM   3697  N   VAL A 235      63.124  61.225  78.052  1.00  0.93              
ATOM   3698  H   VAL A 235      62.193  61.413  77.701  1.00  0.93              
ATOM   3699  CA  VAL A 235      63.619  59.834  78.056  1.00  0.93              
ATOM   3700  HA  VAL A 235      64.099  59.668  79.016  1.00  0.93              
ATOM   3701  CB  VAL A 235      62.457  58.826  77.974  1.00  0.93              
ATOM   3702  HB  VAL A 235      61.923  58.948  77.033  1.00  0.93              
ATOM   3703  CG1 VAL A 235      62.958  57.379  78.081  1.00  0.93              
ATOM   3704 1HG1 VAL A 235      62.117  56.686  78.114  1.00  0.93              
ATOM   3705 2HG1 VAL A 235      63.570  57.126  77.215  1.00  0.93              
ATOM   3706 3HG1 VAL A 235      63.558  57.248  78.981  1.00  0.93              
ATOM   3707  CG2 VAL A 235      61.471  59.049  79.129  1.00  0.93              
ATOM   3708 1HG2 VAL A 235      60.715  58.267  79.131  1.00  0.93              
ATOM   3709 2HG2 VAL A 235      61.998  59.042  80.082  1.00  0.93              
ATOM   3710 3HG2 VAL A 235      60.965  60.007  79.008  1.00  0.93              
ATOM   3711  C   VAL A 235      64.634  59.616  76.926  1.00  0.93              
ATOM   3712  O   VAL A 235      64.269  59.760  75.751  1.00  0.93              
ATOM   3713  N   PRO A 236      65.893  59.240  77.240  1.00  1.08              
ATOM   3714  CD  PRO A 236      66.482  59.141  78.571  1.00  1.08              
ATOM   3715  HD1 PRO A 236      66.149  58.216  79.044  1.00  1.08              
ATOM   3716  HD2 PRO A 236      66.230  59.997  79.195  1.00  1.08              
ATOM   3717  CG  PRO A 236      67.994  59.100  78.360  1.00  1.08              
ATOM   3718  HG1 PRO A 236      68.501  58.547  79.152  1.00  1.08              
ATOM   3719  HG2 PRO A 236      68.384  60.118  78.291  1.00  1.08              
ATOM   3720  CB  PRO A 236      68.124  58.406  77.010  1.00  1.08              
ATOM   3721  HB1 PRO A 236      68.070  57.326  77.157  1.00  1.08              
ATOM   3722  HB2 PRO A 236      69.053  58.676  76.507  1.00  1.08              
ATOM   3723  CA  PRO A 236      66.893  58.900  76.238  1.00  1.08              
ATOM   3724  HA  PRO A 236      67.157  59.814  75.704  1.00  1.08              
ATOM   3725  C   PRO A 236      66.427  57.855  75.239  1.00  1.08              
ATOM   3726  O   PRO A 236      65.601  56.994  75.531  1.00  1.08              
ATOM   3727  N   GLY A 237      67.001  57.898  74.040  1.00  0.79              
ATOM   3728  H   GLY A 237      67.795  58.513  73.909  1.00  0.79              
ATOM   3729  CA  GLY A 237      66.724  56.863  73.056  1.00  0.79              
ATOM   3730  HA1 GLY A 237      65.650  56.734  72.939  1.00  0.79              
ATOM   3731  HA2 GLY A 237      67.160  55.950  73.438  1.00  0.79              
ATOM   3732  C   GLY A 237      67.336  57.104  71.694  1.00  0.79              
ATOM   3733  O   GLY A 237      67.656  56.131  71.032  1.00  0.79              
ATOM   3734  N   LEU A 238      67.481  58.344  71.238  1.00  0.47              
ATOM   3735  H   LEU A 238      67.295  59.119  71.854  1.00  0.47              
ATOM   3736  CA  LEU A 238      68.037  58.617  69.914  1.00  0.47              
ATOM   3737  HA  LEU A 238      67.609  57.916  69.199  1.00  0.47              
ATOM   3738  CB  LEU A 238      67.629  60.042  69.501  1.00  0.47              
ATOM   3739  HB1 LEU A 238      68.000  60.738  70.255  1.00  0.47              
ATOM   3740  HB2 LEU A 238      66.539  60.101  69.492  1.00  0.47              
ATOM   3741  CG  LEU A 238      68.160  60.494  68.125  1.00  0.47              
ATOM   3742  HG  LEU A 238      69.249  60.519  68.141  1.00  0.47              
ATOM   3743  CD1 LEU A 238      67.695  59.606  66.978  1.00  0.47              
ATOM   3744 1HD1 LEU A 238      68.016  60.040  66.030  1.00  0.47              
ATOM   3745 2HD1 LEU A 238      68.147  58.623  67.046  1.00  0.47              
ATOM   3746 3HD1 LEU A 238      66.609  59.515  66.962  1.00  0.47              
ATOM   3747  CD2 LEU A 238      67.650  61.904  67.850  1.00  0.47              
ATOM   3748 1HD2 LEU A 238      68.075  62.269  66.912  1.00  0.47              
ATOM   3749 2HD2 LEU A 238      66.564  61.901  67.768  1.00  0.47              
ATOM   3750 3HD2 LEU A 238      67.950  62.558  68.666  1.00  0.47              
ATOM   3751  C   LEU A 238      69.551  58.423  69.888  1.00  0.47              
ATOM   3752  O   LEU A 238      70.265  58.980  70.722  1.00  0.47              
ATOM   3753  N   GLN A 239      70.019  57.646  68.915  1.00  0.39              
ATOM   3754  H   GLN A 239      69.365  57.259  68.241  1.00  0.39              
ATOM   3755  CA  GLN A 239      71.408  57.205  68.814  1.00  0.39              
ATOM   3756  HA  GLN A 239      72.029  57.837  69.448  1.00  0.39              
ATOM   3757  CB  GLN A 239      71.487  55.750  69.325  1.00  0.39              
ATOM   3758  HB1 GLN A 239      72.458  55.327  69.062  1.00  0.39              
ATOM   3759  HB2 GLN A 239      70.716  55.165  68.822  1.00  0.39              
ATOM   3760  CG  GLN A 239      71.307  55.644  70.859  1.00  0.39              
ATOM   3761  HG1 GLN A 239      70.460  56.239  71.192  1.00  0.39              
ATOM   3762  HG2 GLN A 239      72.201  56.040  71.331  1.00  0.39              
ATOM   3763  CD  GLN A 239      71.087  54.224  71.371  1.00  0.39              
ATOM   3764  OE1 GLN A 239      70.637  53.337  70.655  1.00  0.39              
ATOM   3765  NE2 GLN A 239      71.422  53.922  72.606  1.00  0.39              
ATOM   3766 1HE2 GLN A 239      71.737  54.656  73.258  1.00  0.39              
ATOM   3767 2HE2 GLN A 239      71.275  52.999  72.962  1.00  0.39              
ATOM   3768  C   GLN A 239      71.905  57.355  67.376  1.00  0.39              
ATOM   3769  O   GLN A 239      71.207  56.954  66.452  1.00  0.39              
ATOM   3770  N   VAL A 240      73.094  57.930  67.185  1.00  0.33              
ATOM   3771  H   VAL A 240      73.665  58.115  67.999  1.00  0.33              
ATOM   3772  CA  VAL A 240      73.590  58.354  65.865  1.00  0.33              
ATOM   3773  HA  VAL A 240      72.856  58.067  65.109  1.00  0.33              
ATOM   3774  CB  VAL A 240      73.695  59.892  65.789  1.00  0.33              
ATOM   3775  HB  VAL A 240      72.713  60.293  66.041  1.00  0.33              
ATOM   3776  CG1 VAL A 240      74.708  60.528  66.755  1.00  0.33              
ATOM   3777 1HG1 VAL A 240      74.652  61.614  66.679  1.00  0.33              
ATOM   3778 2HG1 VAL A 240      74.471  60.240  67.778  1.00  0.33              
ATOM   3779 3HG1 VAL A 240      75.722  60.212  66.513  1.00  0.33              
ATOM   3780  CG2 VAL A 240      74.025  60.360  64.369  1.00  0.33              
ATOM   3781 1HG2 VAL A 240      73.990  61.448  64.317  1.00  0.33              
ATOM   3782 2HG2 VAL A 240      75.021  60.023  64.080  1.00  0.33              
ATOM   3783 3HG2 VAL A 240      73.288  59.955  63.674  1.00  0.33              
ATOM   3784  C   VAL A 240      74.894  57.638  65.513  1.00  0.33              
ATOM   3785  O   VAL A 240      75.867  57.660  66.269  1.00  0.33              
ATOM   3786  N   PHE A 241      74.895  56.974  64.362  1.00  0.48              
ATOM   3787  H   PHE A 241      74.056  57.016  63.786  1.00  0.48              
ATOM   3788  CA  PHE A 241      76.036  56.289  63.775  1.00  0.48              
ATOM   3789  HA  PHE A 241      76.529  55.708  64.554  1.00  0.48              
ATOM   3790  CB  PHE A 241      75.546  55.303  62.713  1.00  0.48              
ATOM   3791  HB1 PHE A 241      75.156  55.885  61.884  1.00  0.48              
ATOM   3792  HB2 PHE A 241      74.720  54.722  63.124  1.00  0.48              
ATOM   3793  CG  PHE A 241      76.592  54.341  62.180  1.00  0.48              
ATOM   3794  CD1 PHE A 241      76.724  53.059  62.747  1.00  0.48              
ATOM   3795  HD1 PHE A 241      76.123  52.778  63.599  1.00  0.48              
ATOM   3796  CE1 PHE A 241      77.639  52.140  62.204  1.00  0.48              
ATOM   3797  HE1 PHE A 241      77.761  51.165  62.654  1.00  0.48              
ATOM   3798  CZ  PHE A 241      78.440  52.501  61.107  1.00  0.48              
ATOM   3799  HZ  PHE A 241      79.159  51.795  60.713  1.00  0.48              
ATOM   3800  CE2 PHE A 241      78.330  53.788  60.554  1.00  0.48              
ATOM   3801  HE2 PHE A 241      78.955  54.071  59.720  1.00  0.48              
ATOM   3802  CD2 PHE A 241      77.408  54.704  61.090  1.00  0.48              
ATOM   3803  HD2 PHE A 241      77.323  55.691  60.660  1.00  0.48              
ATOM   3804  C   PHE A 241      77.049  57.271  63.195  1.00  0.48              
ATOM   3805  O   PHE A 241      76.898  57.788  62.085  1.00  0.48              
ATOM   3806  N   LYS A 242      78.108  57.520  63.957  1.00  0.66              
ATOM   3807  H   LYS A 242      78.208  57.012  64.835  1.00  0.66              
ATOM   3808  CA  LYS A 242      79.160  58.453  63.588  1.00  0.66              
ATOM   3809  HA  LYS A 242      79.037  58.711  62.538  1.00  0.66              
ATOM   3810  CB  LYS A 242      79.005  59.737  64.425  1.00  0.66              
ATOM   3811  HB1 LYS A 242      79.409  59.585  65.428  1.00  0.66              
ATOM   3812  HB2 LYS A 242      77.939  59.948  64.532  1.00  0.66              
ATOM   3813  CG  LYS A 242      79.638  60.970  63.753  1.00  0.66              
ATOM   3814  HG1 LYS A 242      78.893  61.767  63.737  1.00  0.66              
ATOM   3815  HG2 LYS A 242      79.893  60.741  62.718  1.00  0.66              
ATOM   3816  CD  LYS A 242      80.880  61.498  64.483  1.00  0.66              
ATOM   3817  HD1 LYS A 242      81.654  60.729  64.522  1.00  0.66              
ATOM   3818  HD2 LYS A 242      80.603  61.764  65.504  1.00  0.66              
ATOM   3819  CE  LYS A 242      81.403  62.754  63.775  1.00  0.66              
ATOM   3820  HE1 LYS A 242      82.102  63.275  64.434  1.00  0.66              
ATOM   3821  HE2 LYS A 242      80.559  63.424  63.584  1.00  0.66              
ATOM   3822  NZ  LYS A 242      82.082  62.428  62.499  1.00  0.66              
ATOM   3823  HZ1 LYS A 242      83.023  62.057  62.670  1.00  0.66              
ATOM   3824  HZ2 LYS A 242      81.655  61.635  62.031  1.00  0.66              
ATOM   3825  HZ3 LYS A 242      82.089  63.220  61.872  1.00  0.66              
ATOM   3826  C   LYS A 242      80.495  57.759  63.743  1.00  0.66              
ATOM   3827  O   LYS A 242      80.810  57.226  64.799  1.00  0.66              
ATOM   3828  N   ASP A 243      81.246  57.772  62.650  1.00  1.19              
ATOM   3829  H   ASP A 243      80.951  58.365  61.890  1.00  1.19              
ATOM   3830  CA  ASP A 243      82.574  57.177  62.514  1.00  1.19              
ATOM   3831  HA  ASP A 243      82.766  57.066  61.446  1.00  1.19              
ATOM   3832  CB  ASP A 243      83.624  58.189  63.030  1.00  1.19              
ATOM   3833  HB1 ASP A 243      84.617  57.842  62.739  1.00  1.19              
ATOM   3834  HB2 ASP A 243      83.581  58.212  64.120  1.00  1.19              
ATOM   3835  CG  ASP A 243      83.428  59.636  62.511  1.00  1.19              
ATOM   3836  OD1 ASP A 243      82.647  59.887  61.558  1.00  1.19              
ATOM   3837  OD2 ASP A 243      83.988  60.581  63.113  1.00  1.19              
ATOM   3838  C   ASP A 243      82.614  55.753  63.111  1.00  1.19              
ATOM   3839  O   ASP A 243      83.239  55.499  64.139  1.00  1.19              
ATOM   3840  N   ASP A 244      81.834  54.862  62.474  1.00  1.11              
ATOM   3841  H   ASP A 244      81.344  55.214  61.671  1.00  1.11              
ATOM   3842  CA  ASP A 244      81.505  53.462  62.838  1.00  1.11              
ATOM   3843  HA  ASP A 244      80.916  53.038  62.027  1.00  1.11              
ATOM   3844  CB  ASP A 244      82.803  52.623  62.902  1.00  1.11              
ATOM   3845  HB1 ASP A 244      83.514  53.083  63.586  1.00  1.11              
ATOM   3846  HB2 ASP A 244      83.265  52.628  61.913  1.00  1.11              
ATOM   3847  CG  ASP A 244      82.601  51.166  63.341  1.00  1.11              
ATOM   3848  OD1 ASP A 244      82.142  50.375  62.489  1.00  1.11              
ATOM   3849  OD2 ASP A 244      82.979  50.835  64.493  1.00  1.11              
ATOM   3850  C   ASP A 244      80.641  53.288  64.099  1.00  1.11              
ATOM   3851  O   ASP A 244      79.862  52.341  64.219  1.00  1.11              
ATOM   3852  N   HIS A 245      80.719  54.215  65.046  1.00  0.59              
ATOM   3853  H   HIS A 245      81.306  55.028  64.886  1.00  0.59              
ATOM   3854  CA  HIS A 245      80.217  53.958  66.387  1.00  0.59              
ATOM   3855  HA  HIS A 245      80.147  52.879  66.542  1.00  0.59              
ATOM   3856  CB  HIS A 245      81.229  54.526  67.399  1.00  0.59              
ATOM   3857  HB1 HIS A 245      80.717  54.828  68.309  1.00  0.59              
ATOM   3858  HB2 HIS A 245      81.728  55.406  66.989  1.00  0.59              
ATOM   3859  CG  HIS A 245      82.242  53.468  67.731  1.00  0.59              
ATOM   3860  ND1 HIS A 245      82.154  52.589  68.818  1.00  0.59              
ATOM   3861  CE1 HIS A 245      82.918  51.532  68.474  1.00  0.59              
ATOM   3862  HE1 HIS A 245      82.995  50.616  69.045  1.00  0.59              
ATOM   3863  NE2 HIS A 245      83.477  51.717  67.265  1.00  0.59              
ATOM   3864  HE2 HIS A 245      83.836  50.986  66.648  1.00  0.59              
ATOM   3865  CD2 HIS A 245      83.082  52.944  66.801  1.00  0.59              
ATOM   3866  HD2 HIS A 245      83.212  53.308  65.788  1.00  0.59              
ATOM   3867  C   HIS A 245      78.832  54.548  66.612  1.00  0.59              
ATOM   3868  O   HIS A 245      78.534  55.692  66.274  1.00  0.59              
ATOM   3869  N   TRP A 246      77.991  53.795  67.316  1.00  0.50              
ATOM   3870  H   TRP A 246      78.230  52.832  67.491  1.00  0.50              
ATOM   3871  CA  TRP A 246      76.770  54.337  67.906  1.00  0.50              
ATOM   3872  HA  TRP A 246      76.212  54.886  67.145  1.00  0.50              
ATOM   3873  CB  TRP A 246      75.902  53.170  68.406  1.00  0.50              
ATOM   3874  HB1 TRP A 246      75.058  53.580  68.963  1.00  0.50              
ATOM   3875  HB2 TRP A 246      76.479  52.550  69.094  1.00  0.50              
ATOM   3876  CG  TRP A 246      75.347  52.308  67.317  1.00  0.50              
ATOM   3877  CD1 TRP A 246      75.745  51.058  66.986  1.00  0.50              
ATOM   3878  HD1 TRP A 246      76.528  50.505  67.491  1.00  0.50              
ATOM   3879  NE1 TRP A 246      75.039  50.624  65.877  1.00  0.50              
ATOM   3880  HE1 TRP A 246      75.236  49.753  65.397  1.00  0.50              
ATOM   3881  CE2 TRP A 246      74.171  51.595  65.423  1.00  0.50              
ATOM   3882  CZ2 TRP A 246      73.304  51.675  64.324  1.00  0.50              
ATOM   3883  HZ2 TRP A 246      73.225  50.860  63.621  1.00  0.50              
ATOM   3884  CH2 TRP A 246      72.581  52.863  64.118  1.00  0.50              
ATOM   3885  HH2 TRP A 246      71.927  52.974  63.263  1.00  0.50              
ATOM   3886  CZ3 TRP A 246      72.716  53.938  65.012  1.00  0.50              
ATOM   3887  HZ3 TRP A 246      72.162  54.852  64.837  1.00  0.50              
ATOM   3888  CE3 TRP A 246      73.577  53.844  66.117  1.00  0.50              
ATOM   3889  HE3 TRP A 246      73.676  54.684  66.786  1.00  0.50              
ATOM   3890  CD2 TRP A 246      74.335  52.676  66.339  1.00  0.50              
ATOM   3891  C   TRP A 246      77.077  55.298  69.062  1.00  0.50              
ATOM   3892  O   TRP A 246      77.503  54.854  70.133  1.00  0.50              
ATOM   3893  N   PHE A 247      76.845  56.596  68.866  1.00  0.44              
ATOM   3894  H   PHE A 247      76.589  56.912  67.935  1.00  0.44              
ATOM   3895  CA  PHE A 247      76.713  57.557  69.962  1.00  0.44              
ATOM   3896  HA  PHE A 247      77.310  57.193  70.797  1.00  0.44              
ATOM   3897  CB  PHE A 247      77.289  58.926  69.560  1.00  0.44              
ATOM   3898  HB1 PHE A 247      76.597  59.428  68.883  1.00  0.44              
ATOM   3899  HB2 PHE A 247      78.228  58.776  69.025  1.00  0.44              
ATOM   3900  CG  PHE A 247      77.570  59.802  70.770  1.00  0.44              
ATOM   3901  CD1 PHE A 247      78.652  59.486  71.615  1.00  0.44              
ATOM   3902  HD1 PHE A 247      79.329  58.694  71.339  1.00  0.44              
ATOM   3903  CE1 PHE A 247      78.847  60.190  72.816  1.00  0.44              
ATOM   3904  HE1 PHE A 247      79.680  59.957  73.465  1.00  0.44              
ATOM   3905  CZ  PHE A 247      77.941  61.195  73.191  1.00  0.44              
ATOM   3906  HZ  PHE A 247      78.063  61.706  74.135  1.00  0.44              
ATOM   3907  CE2 PHE A 247      76.870  61.526  72.343  1.00  0.44              
ATOM   3908  HE2 PHE A 247      76.157  62.276  72.652  1.00  0.44              
ATOM   3909  CD2 PHE A 247      76.690  60.841  71.127  1.00  0.44              
ATOM   3910  HD2 PHE A 247      75.836  61.072  70.505  1.00  0.44              
ATOM   3911  C   PHE A 247      75.269  57.653  70.482  1.00  0.44              
ATOM   3912  O   PHE A 247      74.330  57.214  69.819  1.00  0.44              
ATOM   3913  N   ASP A 248      75.090  58.256  71.661  1.00  0.46              
ATOM   3914  H   ASP A 248      75.871  58.728  72.098  1.00  0.46              
ATOM   3915  CA  ASP A 248      73.829  58.305  72.402  1.00  0.46              
ATOM   3916  HA  ASP A 248      73.020  57.989  71.745  1.00  0.46              
ATOM   3917  CB  ASP A 248      73.896  57.325  73.582  1.00  0.46              
ATOM   3918  HB1 ASP A 248      74.404  57.790  74.429  1.00  0.46              
ATOM   3919  HB2 ASP A 248      74.471  56.446  73.282  1.00  0.46              
ATOM   3920  CG  ASP A 248      72.503  56.858  74.001  1.00  0.46              
ATOM   3921  OD1 ASP A 248      71.536  57.620  73.790  1.00  0.46              
ATOM   3922  OD2 ASP A 248      72.403  55.694  74.443  1.00  0.46              
ATOM   3923  C   ASP A 248      73.519  59.751  72.846  1.00  0.46              
ATOM   3924  O   ASP A 248      74.355  60.442  73.431  1.00  0.46              
ATOM   3925  N   ALA A 249      72.365  60.271  72.427  1.00  0.80              
ATOM   3926  H   ALA A 249      71.650  59.639  72.083  1.00  0.80              
ATOM   3927  CA  ALA A 249      72.198  61.695  72.153  1.00  0.80              
ATOM   3928  HA  ALA A 249      73.190  62.122  72.003  1.00  0.80              
ATOM   3929  CB  ALA A 249      71.443  61.875  70.824  1.00  0.80              
ATOM   3930  HB1 ALA A 249      71.401  62.931  70.561  1.00  0.80              
ATOM   3931  HB2 ALA A 249      71.944  61.322  70.028  1.00  0.80              
ATOM   3932  HB3 ALA A 249      70.421  61.513  70.931  1.00  0.80              
ATOM   3933  C   ALA A 249      71.564  62.486  73.300  1.00  0.80              
ATOM   3934  O   ALA A 249      70.386  62.846  73.252  1.00  0.80              
ATOM   3935  N   GLU A 250      72.382  62.745  74.317  1.00  1.12              
ATOM   3936  H   GLU A 250      73.296  62.315  74.282  1.00  1.12              
ATOM   3937  CA  GLU A 250      71.979  63.342  75.593  1.00  1.12              
ATOM   3938  HA  GLU A 250      71.461  62.543  76.122  1.00  1.12              
ATOM   3939  CB  GLU A 250      73.238  63.705  76.401  1.00  1.12              
ATOM   3940  HB1 GLU A 250      73.783  64.488  75.870  1.00  1.12              
ATOM   3941  HB2 GLU A 250      73.885  62.828  76.458  1.00  1.12              
ATOM   3942  CG  GLU A 250      72.954  64.192  77.830  1.00  1.12              
ATOM   3943  HG1 GLU A 250      72.340  65.095  77.795  1.00  1.12              
ATOM   3944  HG2 GLU A 250      73.906  64.470  78.289  1.00  1.12              
ATOM   3945  CD  GLU A 250      72.257  63.124  78.684  1.00  1.12              
ATOM   3946  OE1 GLU A 250      72.896  62.644  79.646  1.00  1.12              
ATOM   3947  OE2 GLU A 250      71.083  62.806  78.373  1.00  1.12              
ATOM   3948  C   GLU A 250      71.013  64.518  75.490  1.00  1.12              
ATOM   3949  O   GLU A 250      71.239  65.464  74.730  1.00  1.12              
ATOM   3950  N   TYR A 251      69.936  64.434  76.269  1.00  1.01              
ATOM   3951  H   TYR A 251      69.947  63.720  76.997  1.00  1.01              
ATOM   3952  CA  TYR A 251      68.861  65.412  76.280  1.00  1.01              
ATOM   3953  HA  TYR A 251      68.520  65.565  75.256  1.00  1.01              
ATOM   3954  CB  TYR A 251      67.686  64.865  77.091  1.00  1.01              
ATOM   3955  HB1 TYR A 251      68.061  64.474  78.040  1.00  1.01              
ATOM   3956  HB2 TYR A 251      67.233  64.034  76.550  1.00  1.01              
ATOM   3957  CG  TYR A 251      66.629  65.910  77.375  1.00  1.01              
ATOM   3958  CD1 TYR A 251      65.755  66.345  76.360  1.00  1.01              
ATOM   3959  HD1 TYR A 251      65.855  65.939  75.367  1.00  1.01              
ATOM   3960  CE1 TYR A 251      64.754  67.295  76.651  1.00  1.01              
ATOM   3961  HE1 TYR A 251      64.049  67.615  75.899  1.00  1.01              
ATOM   3962  CZ  TYR A 251      64.634  67.800  77.963  1.00  1.01              
ATOM   3963  OH  TYR A 251      63.599  68.604  78.315  1.00  1.01              
ATOM   3964  HH  TYR A 251      63.350  68.335  79.230  1.00  1.01              
ATOM   3965  CE2 TYR A 251      65.561  67.419  78.951  1.00  1.01              
ATOM   3966  HE2 TYR A 251      65.461  67.805  79.953  1.00  1.01              
ATOM   3967  CD2 TYR A 251      66.557  66.476  78.658  1.00  1.01              
ATOM   3968  HD2 TYR A 251      67.248  66.160  79.430  1.00  1.01              
ATOM   3969  C   TYR A 251      69.337  66.762  76.819  1.00  1.01              
ATOM   3970  O   TYR A 251      69.695  66.885  77.992  1.00  1.01              
ATOM   3971  N   ILE A 252      69.280  67.795  75.977  1.00  0.87              
ATOM   3972  H   ILE A 252      69.071  67.624  74.999  1.00  0.87              
ATOM   3973  CA  ILE A 252      69.502  69.179  76.395  1.00  0.87              
ATOM   3974  HA  ILE A 252      70.081  69.177  77.316  1.00  0.87              
ATOM   3975  CB  ILE A 252      70.360  69.933  75.349  1.00  0.87              
ATOM   3976  HB  ILE A 252      69.846  69.905  74.389  1.00  0.87              
ATOM   3977  CG2 ILE A 252      70.547  71.412  75.748  1.00  0.87              
ATOM   3978 1HG2 ILE A 252      71.112  71.944  74.984  1.00  0.87              
ATOM   3979 2HG2 ILE A 252      69.582  71.911  75.831  1.00  0.87              
ATOM   3980 3HG2 ILE A 252      71.070  71.480  76.702  1.00  0.87              
ATOM   3981  CG1 ILE A 252      71.733  69.233  75.187  1.00  0.87              
ATOM   3982 1HG1 ILE A 252      71.574  68.198  74.885  1.00  0.87              
ATOM   3983 2HG1 ILE A 252      72.249  69.220  76.148  1.00  0.87              
ATOM   3984  CD1 ILE A 252      72.659  69.861  74.140  1.00  0.87              
ATOM   3985  HD1 ILE A 252      73.511  69.201  73.975  1.00  0.87              
ATOM   3986  HD2 ILE A 252      72.125  69.991  73.200  1.00  0.87              
ATOM   3987  HD3 ILE A 252      73.030  70.823  74.492  1.00  0.87              
ATOM   3988  C   ILE A 252      68.141  69.861  76.628  1.00  0.87              
ATOM   3989  O   ILE A 252      67.354  70.025  75.687  1.00  0.87              
ATOM   3990  N   PRO A 253      67.847  70.294  77.868  1.00  1.06              
ATOM   3991  CD  PRO A 253      68.593  70.021  79.090  1.00  1.06              
ATOM   3992  HD1 PRO A 253      69.493  70.636  79.111  1.00  1.06              
ATOM   3993  HD2 PRO A 253      68.853  68.966  79.171  1.00  1.06              
ATOM   3994  CG  PRO A 253      67.671  70.409  80.243  1.00  1.06              
ATOM   3995  HG1 PRO A 253      68.232  70.770  81.106  1.00  1.06              
ATOM   3996  HG2 PRO A 253      67.050  69.556  80.519  1.00  1.06              
ATOM   3997  CB  PRO A 253      66.801  71.502  79.631  1.00  1.06              
ATOM   3998  HB1 PRO A 253      67.334  72.454  79.678  1.00  1.06              
ATOM   3999  HB2 PRO A 253      65.837  71.578  80.135  1.00  1.06              
ATOM   4000  CA  PRO A 253      66.645  71.053  78.175  1.00  1.06              
ATOM   4001  HA  PRO A 253      65.801  70.365  78.116  1.00  1.06              
ATOM   4002  C   PRO A 253      66.385  72.240  77.255  1.00  1.06              
ATOM   4003  O   PRO A 253      67.290  73.007  76.935  1.00  1.06              
ATOM   4004  N   SER A 254      65.117  72.410  76.876  1.00  0.94              
ATOM   4005  H   SER A 254      64.450  71.704  77.157  1.00  0.94              
ATOM   4006  CA  SER A 254      64.662  73.427  75.916  1.00  0.94              
ATOM   4007  HA  SER A 254      63.610  73.219  75.718  1.00  0.94              
ATOM   4008  CB  SER A 254      64.718  74.835  76.536  1.00  0.94              
ATOM   4009  HB1 SER A 254      64.337  75.565  75.821  1.00  0.94              
ATOM   4010  HB2 SER A 254      65.750  75.093  76.776  1.00  0.94              
ATOM   4011  OG  SER A 254      63.923  74.899  77.708  1.00  0.94              
ATOM   4012  HG  SER A 254      64.205  74.181  78.286  1.00  0.94              
ATOM   4013  C   SER A 254      65.335  73.396  74.538  1.00  0.94              
ATOM   4014  O   SER A 254      65.161  74.343  73.768  1.00  0.94              
ATOM   4015  N   ALA A 255      66.040  72.318  74.181  1.00  0.77              
ATOM   4016  H   ALA A 255      66.216  71.573  74.845  1.00  0.77              
ATOM   4017  CA  ALA A 255      66.506  72.124  72.814  1.00  0.77              
ATOM   4018  HA  ALA A 255      66.802  73.094  72.417  1.00  0.77              
ATOM   4019  CB  ALA A 255      67.762  71.243  72.838  1.00  0.77              
ATOM   4020  HB1 ALA A 255      68.239  71.233  71.858  1.00  0.77              
ATOM   4021  HB2 ALA A 255      68.473  71.640  73.561  1.00  0.77              
ATOM   4022  HB3 ALA A 255      67.499  70.220  73.112  1.00  0.77              
ATOM   4023  C   ALA A 255      65.445  71.552  71.876  1.00  0.77              
ATOM   4024  O   ALA A 255      64.395  71.063  72.295  1.00  0.77              
ATOM   4025  N   VAL A 256      65.784  71.537  70.586  1.00  0.44              
ATOM   4026  H   VAL A 256      66.649  71.991  70.309  1.00  0.44              
ATOM   4027  CA  VAL A 256      65.117  70.647  69.612  1.00  0.44              
ATOM   4028  HA  VAL A 256      64.663  69.817  70.155  1.00  0.44              
ATOM   4029  CB  VAL A 256      63.973  71.388  68.880  1.00  0.44              
ATOM   4030  HB  VAL A 256      63.250  71.700  69.635  1.00  0.44              
ATOM   4031  CG1 VAL A 256      64.413  72.646  68.130  1.00  0.44              
ATOM   4032 1HG1 VAL A 256      63.545  73.142  67.697  1.00  0.44              
ATOM   4033 2HG1 VAL A 256      64.885  73.335  68.826  1.00  0.44              
ATOM   4034 3HG1 VAL A 256      65.111  72.384  67.337  1.00  0.44              
ATOM   4035  CG2 VAL A 256      63.225  70.491  67.891  1.00  0.44              
ATOM   4036 1HG2 VAL A 256      62.374  71.030  67.473  1.00  0.44              
ATOM   4037 2HG2 VAL A 256      63.889  70.189  67.081  1.00  0.44              
ATOM   4038 3HG2 VAL A 256      62.852  69.617  68.415  1.00  0.44              
ATOM   4039  C   VAL A 256      66.184  70.062  68.704  1.00  0.44              
ATOM   4040  O   VAL A 256      67.072  70.797  68.254  1.00  0.44              
ATOM   4041  N   ILE A 257      66.180  68.734  68.523  1.00  0.51              
ATOM   4042  H   ILE A 257      65.401  68.170  68.849  1.00  0.51              
ATOM   4043  CA  ILE A 257      67.206  68.132  67.665  1.00  0.51              
ATOM   4044  HA  ILE A 257      68.106  68.728  67.802  1.00  0.51              
ATOM   4045  CB  ILE A 257      67.618  66.714  68.121  1.00  0.51              
ATOM   4046  HB  ILE A 257      67.674  66.735  69.211  1.00  0.51              
ATOM   4047  CG2 ILE A 257      66.612  65.632  67.736  1.00  0.51              
ATOM   4048 1HG2 ILE A 257      66.864  64.690  68.216  1.00  0.51              
ATOM   4049 2HG2 ILE A 257      65.627  65.929  68.079  1.00  0.51              
ATOM   4050 3HG2 ILE A 257      66.612  65.498  66.653  1.00  0.51              
ATOM   4051  CG1 ILE A 257      69.030  66.370  67.601  1.00  0.51              
ATOM   4052 1HG1 ILE A 257      69.700  67.189  67.843  1.00  0.51              
ATOM   4053 2HG1 ILE A 257      69.012  66.265  66.517  1.00  0.51              
ATOM   4054  CD1 ILE A 257      69.629  65.105  68.221  1.00  0.51              
ATOM   4055  HD1 ILE A 257      70.683  65.034  67.964  1.00  0.51              
ATOM   4056  HD2 ILE A 257      69.528  65.126  69.307  1.00  0.51              
ATOM   4057  HD3 ILE A 257      69.130  64.231  67.817  1.00  0.51              
ATOM   4058  C   ILE A 257      66.826  68.321  66.200  1.00  0.51              
ATOM   4059  O   ILE A 257      65.653  68.356  65.842  1.00  0.51              
ATOM   4060  N   VAL A 258      67.831  68.509  65.364  1.00  0.65              
ATOM   4061  H   VAL A 258      68.772  68.492  65.747  1.00  0.65              
ATOM   4062  CA  VAL A 258      67.732  68.922  63.972  1.00  0.65              
ATOM   4063  HA  VAL A 258      66.702  68.875  63.631  1.00  0.65              
ATOM   4064  CB  VAL A 258      68.303  70.335  63.734  1.00  0.65              
ATOM   4065  HB  VAL A 258      69.392  70.288  63.706  1.00  0.65              
ATOM   4066  CG1 VAL A 258      67.838  70.857  62.371  1.00  0.65              
ATOM   4067 1HG1 VAL A 258      68.266  71.840  62.201  1.00  0.65              
ATOM   4068 2HG1 VAL A 258      68.193  70.195  61.581  1.00  0.65              
ATOM   4069 3HG1 VAL A 258      66.754  70.915  62.323  1.00  0.65              
ATOM   4070  CG2 VAL A 258      67.962  71.338  64.837  1.00  0.65              
ATOM   4071 1HG2 VAL A 258      68.107  72.357  64.483  1.00  0.65              
ATOM   4072 2HG2 VAL A 258      66.940  71.211  65.180  1.00  0.65              
ATOM   4073 3HG2 VAL A 258      68.621  71.162  65.686  1.00  0.65              
ATOM   4074  C   VAL A 258      68.612  67.972  63.187  1.00  0.65              
ATOM   4075  O   VAL A 258      69.771  67.757  63.554  1.00  0.65              
ATOM   4076  N   HIS A 259      68.069  67.434  62.104  1.00  0.51              
ATOM   4077  H   HIS A 259      67.093  67.625  61.907  1.00  0.51              
ATOM   4078  CA  HIS A 259      68.727  66.441  61.277  1.00  0.51              
ATOM   4079  HA  HIS A 259      69.778  66.353  61.562  1.00  0.51              
ATOM   4080  CB  HIS A 259      68.028  65.090  61.504  1.00  0.51              
ATOM   4081  HB1 HIS A 259      67.105  65.053  60.922  1.00  0.51              
ATOM   4082  HB2 HIS A 259      67.757  64.998  62.556  1.00  0.51              
ATOM   4083  CG  HIS A 259      68.870  63.890  61.163  1.00  0.51              
ATOM   4084  ND1 HIS A 259      70.234  63.912  60.865  1.00  0.51              
ATOM   4085  CE1 HIS A 259      70.601  62.626  60.785  1.00  0.51              
ATOM   4086  HE1 HIS A 259      71.609  62.294  60.598  1.00  0.51              
ATOM   4087  NE2 HIS A 259      69.557  61.812  61.010  1.00  0.51              
ATOM   4088  HE2 HIS A 259      69.603  60.793  61.042  1.00  0.51              
ATOM   4089  CD2 HIS A 259      68.453  62.594  61.253  1.00  0.51              
ATOM   4090  HD2 HIS A 259      67.466  62.247  61.527  1.00  0.51              
ATOM   4091  C   HIS A 259      68.651  66.846  59.812  1.00  0.51              
ATOM   4092  O   HIS A 259      67.646  67.415  59.367  1.00  0.51              
ATOM   4093  N   ILE A 260      69.730  66.562  59.087  1.00  0.97              
ATOM   4094  H   ILE A 260      70.471  66.039  59.548  1.00  0.97              
ATOM   4095  CA  ILE A 260      70.028  67.140  57.776  1.00  0.97              
ATOM   4096  HA  ILE A 260      69.340  67.962  57.581  1.00  0.97              
ATOM   4097  CB  ILE A 260      71.463  67.724  57.838  1.00  0.97              
ATOM   4098  HB  ILE A 260      72.098  66.942  58.254  1.00  0.97              
ATOM   4099  CG2 ILE A 260      72.125  68.106  56.512  1.00  0.97              
ATOM   4100 1HG2 ILE A 260      73.132  68.432  56.753  1.00  0.97              
ATOM   4101 2HG2 ILE A 260      72.201  67.242  55.854  1.00  0.97              
ATOM   4102 3HG2 ILE A 260      71.588  68.908  56.014  1.00  0.97              
ATOM   4103  CG1 ILE A 260      71.536  68.953  58.787  1.00  0.97              
ATOM   4104 1HG1 ILE A 260      72.586  69.171  58.985  1.00  0.97              
ATOM   4105 2HG1 ILE A 260      71.082  68.704  59.745  1.00  0.97              
ATOM   4106  CD1 ILE A 260      70.867  70.245  58.292  1.00  0.97              
ATOM   4107  HD1 ILE A 260      70.887  70.984  59.094  1.00  0.97              
ATOM   4108  HD2 ILE A 260      71.411  70.653  57.441  1.00  0.97              
ATOM   4109  HD3 ILE A 260      69.831  70.061  58.013  1.00  0.97              
ATOM   4110  C   ILE A 260      69.779  66.100  56.680  1.00  0.97              
ATOM   4111  O   ILE A 260      70.666  65.337  56.294  1.00  0.97              
ATOM   4112  N   GLY A 261      68.528  66.038  56.218  1.00  0.85              
ATOM   4113  H   GLY A 261      67.862  66.740  56.510  1.00  0.85              
ATOM   4114  CA  GLY A 261      68.024  64.859  55.509  1.00  0.85              
ATOM   4115  HA1 GLY A 261      66.942  64.924  55.424  1.00  0.85              
ATOM   4116  HA2 GLY A 261      68.228  63.982  56.125  1.00  0.85              
ATOM   4117  C   GLY A 261      68.642  64.603  54.118  1.00  0.85              
ATOM   4118  O   GLY A 261      69.364  65.401  53.521  1.00  0.85              
ATOM   4119  N   ASP A 262      68.339  63.438  53.564  1.00  0.73              
ATOM   4120  H   ASP A 262      67.695  62.845  54.084  1.00  0.73              
ATOM   4121  CA  ASP A 262      68.789  62.943  52.266  1.00  0.73              
ATOM   4122  HA  ASP A 262      69.862  62.767  52.308  1.00  0.73              
ATOM   4123  CB  ASP A 262      68.087  61.597  51.981  1.00  0.73              
ATOM   4124  HB1 ASP A 262      67.656  61.629  50.981  1.00  0.73              
ATOM   4125  HB2 ASP A 262      67.253  61.478  52.661  1.00  0.73              
ATOM   4126  CG  ASP A 262      68.968  60.344  52.078  1.00  0.73              
ATOM   4127  OD1 ASP A 262      69.799  60.144  51.167  1.00  0.73              
ATOM   4128  OD2 ASP A 262      68.714  59.491  52.958  1.00  0.73              
ATOM   4129  C   ASP A 262      68.511  63.930  51.116  1.00  0.73              
ATOM   4130  O   ASP A 262      69.291  64.039  50.164  1.00  0.73              
ATOM   4131  N   GLN A 263      67.439  64.718  51.218  1.00  0.77              
ATOM   4132  H   GLN A 263      66.814  64.582  52.012  1.00  0.77              
ATOM   4133  CA  GLN A 263      67.152  65.790  50.269  1.00  0.77              
ATOM   4134  HA  GLN A 263      67.137  65.340  49.278  1.00  0.77              
ATOM   4135  CB  GLN A 263      65.744  66.335  50.576  1.00  0.77              
ATOM   4136  HB1 GLN A 263      65.816  67.027  51.400  1.00  0.77              
ATOM   4137  HB2 GLN A 263      65.141  65.491  50.905  1.00  0.77              
ATOM   4138  CG  GLN A 263      64.920  67.002  49.471  1.00  0.77              
ATOM   4139  HG1 GLN A 263      63.891  66.764  49.703  1.00  0.77              
ATOM   4140  HG2 GLN A 263      65.147  66.546  48.510  1.00  0.77              
ATOM   4141  CD  GLN A 263      65.019  68.528  49.387  1.00  0.77              
ATOM   4142  OE1 GLN A 263      65.527  69.079  48.424  1.00  0.77              
ATOM   4143  NE2 GLN A 263      64.556  69.287  50.354  1.00  0.77              
ATOM   4144 1HE2 GLN A 263      64.075  68.904  51.152  1.00  0.77              
ATOM   4145 2HE2 GLN A 263      64.747  70.272  50.281  1.00  0.77              
ATOM   4146  C   GLN A 263      68.210  66.905  50.285  1.00  0.77              
ATOM   4147  O   GLN A 263      68.645  67.322  49.207  1.00  0.77              
ATOM   4148  N   ILE A 264      68.657  67.378  51.452  1.00  0.79              
ATOM   4149  H   ILE A 264      68.373  66.915  52.315  1.00  0.79              
ATOM   4150  CA  ILE A 264      69.685  68.426  51.532  1.00  0.79              
ATOM   4151  HA  ILE A 264      69.507  69.107  50.708  1.00  0.79              
ATOM   4152  CB  ILE A 264      69.554  69.271  52.822  1.00  0.79              
ATOM   4153  HB  ILE A 264      68.575  69.755  52.805  1.00  0.79              
ATOM   4154  CG2 ILE A 264      69.615  68.406  54.075  1.00  0.79              
ATOM   4155 1HG2 ILE A 264      69.504  69.022  54.968  1.00  0.79              
ATOM   4156 2HG2 ILE A 264      68.795  67.696  54.066  1.00  0.79              
ATOM   4157 3HG2 ILE A 264      70.551  67.853  54.128  1.00  0.79              
ATOM   4158  CG1 ILE A 264      70.624  70.372  52.984  1.00  0.79              
ATOM   4159 1HG1 ILE A 264      71.610  69.915  53.068  1.00  0.79              
ATOM   4160 2HG1 ILE A 264      70.433  70.912  53.913  1.00  0.79              
ATOM   4161  CD1 ILE A 264      70.641  71.396  51.849  1.00  0.79              
ATOM   4162  HD1 ILE A 264      71.414  72.136  52.054  1.00  0.79              
ATOM   4163  HD2 ILE A 264      70.873  70.924  50.898  1.00  0.79              
ATOM   4164  HD3 ILE A 264      69.670  71.888  51.783  1.00  0.79              
ATOM   4165  C   ILE A 264      71.110  67.890  51.323  1.00  0.79              
ATOM   4166  O   ILE A 264      71.925  68.572  50.698  1.00  0.79              
ATOM   4167  N   LEU A 265      71.386  66.645  51.713  1.00  0.85              
ATOM   4168  H   LEU A 265      70.703  66.170  52.301  1.00  0.85              
ATOM   4169  CA  LEU A 265      72.571  65.891  51.290  1.00  0.85              
ATOM   4170  HA  LEU A 265      73.461  66.331  51.736  1.00  0.85              
ATOM   4171  CB  LEU A 265      72.396  64.452  51.834  1.00  0.85              
ATOM   4172  HB1 LEU A 265      71.381  64.151  51.598  1.00  0.85              
ATOM   4173  HB2 LEU A 265      72.465  64.479  52.922  1.00  0.85              
ATOM   4174  CG  LEU A 265      73.329  63.345  51.291  1.00  0.85              
ATOM   4175  HG  LEU A 265      73.511  63.493  50.229  1.00  0.85              
ATOM   4176  CD1 LEU A 265      74.671  63.291  52.014  1.00  0.85              
ATOM   4177 1HD1 LEU A 265      75.329  62.578  51.521  1.00  0.85              
ATOM   4178 2HD1 LEU A 265      75.135  64.271  51.987  1.00  0.85              
ATOM   4179 3HD1 LEU A 265      74.527  62.974  53.045  1.00  0.85              
ATOM   4180  CD2 LEU A 265      72.663  61.982  51.473  1.00  0.85              
ATOM   4181 1HD2 LEU A 265      73.350  61.181  51.206  1.00  0.85              
ATOM   4182 2HD2 LEU A 265      72.350  61.843  52.506  1.00  0.85              
ATOM   4183 3HD2 LEU A 265      71.792  61.912  50.819  1.00  0.85              
ATOM   4184  C   LEU A 265      72.733  65.939  49.771  1.00  0.85              
ATOM   4185  O   LEU A 265      73.696  66.511  49.241  1.00  0.85              
ATOM   4186  N   ARG A 266      71.720  65.407  49.084  1.00  0.79              
ATOM   4187  H   ARG A 266      70.972  64.956  49.610  1.00  0.79              
ATOM   4188  CA  ARG A 266      71.693  65.338  47.633  1.00  0.79              
ATOM   4189  HA  ARG A 266      72.610  64.825  47.335  1.00  0.79              
ATOM   4190  CB  ARG A 266      70.549  64.413  47.205  1.00  0.79              
ATOM   4191  HB1 ARG A 266      69.638  64.673  47.741  1.00  0.79              
ATOM   4192  HB2 ARG A 266      70.811  63.403  47.525  1.00  0.79              
ATOM   4193  CG  ARG A 266      70.296  64.374  45.694  1.00  0.79              
ATOM   4194  HG1 ARG A 266      69.655  63.524  45.471  1.00  0.79              
ATOM   4195  HG2 ARG A 266      71.238  64.228  45.170  1.00  0.79              
ATOM   4196  CD  ARG A 266      69.624  65.623  45.134  1.00  0.79              
ATOM   4197  HD1 ARG A 266      69.160  65.318  44.207  1.00  0.79              
ATOM   4198  HD2 ARG A 266      70.374  66.386  44.943  1.00  0.79              
ATOM   4199  NE  ARG A 266      68.599  66.147  46.034  1.00  0.79              
ATOM   4200  HE  ARG A 266      68.349  65.541  46.799  1.00  0.79              
ATOM   4201  CZ  ARG A 266      67.962  67.295  46.019  1.00  0.79              
ATOM   4202  NH1 ARG A 266      68.110  68.257  45.160  1.00  0.79              
ATOM   4203 1HH1 ARG A 266      68.891  68.225  44.511  1.00  0.79              
ATOM   4204 2HH1 ARG A 266      67.672  69.145  45.331  1.00  0.79              
ATOM   4205  NH2 ARG A 266      67.117  67.471  46.967  1.00  0.79              
ATOM   4206 1HH2 ARG A 266      67.340  67.023  47.845  1.00  0.79              
ATOM   4207 2HH2 ARG A 266      66.587  68.332  47.062  1.00  0.79              
ATOM   4208  C   ARG A 266      71.814  66.716  46.985  1.00  0.79              
ATOM   4209  O   ARG A 266      72.675  66.860  46.123  1.00  0.79              
ATOM   4210  N   LEU A 267      71.053  67.736  47.422  1.00  0.77              
ATOM   4211  H   LEU A 267      70.388  67.545  48.163  1.00  0.77              
ATOM   4212  CA  LEU A 267      71.222  69.130  46.946  1.00  0.77              
ATOM   4213  HA  LEU A 267      70.891  69.226  45.912  1.00  0.77              
ATOM   4214  CB  LEU A 267      70.449  70.127  47.867  1.00  0.77              
ATOM   4215  HB1 LEU A 267      70.951  71.097  47.829  1.00  0.77              
ATOM   4216  HB2 LEU A 267      70.547  69.777  48.890  1.00  0.77              
ATOM   4217  CG  LEU A 267      68.963  70.410  47.602  1.00  0.77              
ATOM   4218  HG  LEU A 267      68.453  69.466  47.528  1.00  0.77              
ATOM   4219  CD1 LEU A 267      68.282  71.198  48.721  1.00  0.77              
ATOM   4220 1HD1 LEU A 267      67.213  71.271  48.521  1.00  0.77              
ATOM   4221 2HD1 LEU A 267      68.414  70.691  49.675  1.00  0.77              
ATOM   4222 3HD1 LEU A 267      68.692  72.203  48.780  1.00  0.77              
ATOM   4223  CD2 LEU A 267      68.764  71.200  46.309  1.00  0.77              
ATOM   4224 1HD2 LEU A 267      69.249  70.711  45.466  1.00  0.77              
ATOM   4225 2HD2 LEU A 267      67.701  71.323  46.103  1.00  0.77              
ATOM   4226 3HD2 LEU A 267      69.203  72.192  46.424  1.00  0.77              
ATOM   4227  C   LEU A 267      72.688  69.566  47.008  1.00  0.77              
ATOM   4228  O   LEU A 267      73.240  70.087  46.044  1.00  0.77              
ATOM   4229  N   SER A 268      73.312  69.335  48.160  1.00  0.84              
ATOM   4230  H   SER A 268      72.815  68.858  48.902  1.00  0.84              
ATOM   4231  CA  SER A 268      74.656  69.816  48.445  1.00  0.84              
ATOM   4232  HA  SER A 268      74.791  70.759  47.916  1.00  0.84              
ATOM   4233  CB  SER A 268      74.798  70.115  49.941  1.00  0.84              
ATOM   4234  HB1 SER A 268      73.959  70.731  50.268  1.00  0.84              
ATOM   4235  HB2 SER A 268      75.710  70.684  50.102  1.00  0.84              
ATOM   4236  OG  SER A 268      74.833  68.928  50.705  1.00  0.84              
ATOM   4237  HG  SER A 268      73.944  68.540  50.682  1.00  0.84              
ATOM   4238  C   SER A 268      75.740  68.880  47.927  1.00  0.84              
ATOM   4239  O   SER A 268      76.907  69.040  48.273  1.00  0.84              
ATOM   4240  N   ASN A 269      75.365  67.897  47.101  1.00  0.88              
ATOM   4241  H   ASN A 269      74.378  67.782  46.909  1.00  0.88              
ATOM   4242  CA  ASN A 269      76.292  66.964  46.477  1.00  0.88              
ATOM   4243  HA  ASN A 269      75.685  66.186  46.011  1.00  0.88              
ATOM   4244  CB  ASN A 269      77.069  67.704  45.367  1.00  0.88              
ATOM   4245  HB1 ASN A 269      77.837  68.334  45.815  1.00  0.88              
ATOM   4246  HB2 ASN A 269      76.400  68.357  44.810  1.00  0.88              
ATOM   4247  CG  ASN A 269      77.725  66.753  44.390  1.00  0.88              
ATOM   4248  OD1 ASN A 269      77.489  65.556  44.387  1.00  0.88              
ATOM   4249  ND2 ASN A 269      78.588  67.228  43.530  1.00  0.88              
ATOM   4250 1HD2 ASN A 269      78.677  68.243  43.450  1.00  0.88              
ATOM   4251 2HD2 ASN A 269      78.917  66.637  42.777  1.00  0.88              
ATOM   4252  C   ASN A 269      77.184  66.264  47.523  1.00  0.88              
ATOM   4253  O   ASN A 269      78.395  66.119  47.361  1.00  0.88              
ATOM   4254  N   GLY A 270      76.584  65.907  48.658  1.00  0.97              
ATOM   4255  H   GLY A 270      75.593  66.108  48.760  1.00  0.97              
ATOM   4256  CA  GLY A 270      77.264  65.236  49.760  1.00  0.97              
ATOM   4257  HA1 GLY A 270      77.940  64.483  49.358  1.00  0.97              
ATOM   4258  HA2 GLY A 270      76.515  64.722  50.359  1.00  0.97              
ATOM   4259  C   GLY A 270      78.075  66.134  50.711  1.00  0.97              
ATOM   4260  O   GLY A 270      78.840  65.616  51.531  1.00  0.97              
ATOM   4261  N   ARG A 271      77.965  67.467  50.602  1.00  0.65              
ATOM   4262  H   ARG A 271      77.332  67.846  49.904  1.00  0.65              
ATOM   4263  CA  ARG A 271      78.681  68.411  51.476  1.00  0.65              
ATOM   4264  HA  ARG A 271      79.708  68.071  51.599  1.00  0.65              
ATOM   4265  CB  ARG A 271      78.687  69.821  50.847  1.00  0.65              
ATOM   4266  HB1 ARG A 271      79.057  70.549  51.569  1.00  0.65              
ATOM   4267  HB2 ARG A 271      77.657  70.097  50.640  1.00  0.65              
ATOM   4268  CG  ARG A 271      79.489  69.951  49.532  1.00  0.65              
ATOM   4269  HG1 ARG A 271      78.988  70.696  48.912  1.00  0.65              
ATOM   4270  HG2 ARG A 271      79.469  69.008  48.985  1.00  0.65              
ATOM   4271  CD  ARG A 271      80.948  70.408  49.678  1.00  0.65              
ATOM   4272  HD1 ARG A 271      80.969  71.406  50.121  1.00  0.65              
ATOM   4273  HD2 ARG A 271      81.377  70.496  48.678  1.00  0.65              
ATOM   4274  NE  ARG A 271      81.771  69.465  50.461  1.00  0.65              
ATOM   4275  HE  ARG A 271      82.174  68.693  49.962  1.00  0.65              
ATOM   4276  CZ  ARG A 271      82.023  69.535  51.755  1.00  0.65              
ATOM   4277  NH1 ARG A 271      81.580  70.511  52.489  1.00  0.65              
ATOM   4278 1HH1 ARG A 271      81.061  71.270  52.101  1.00  0.65              
ATOM   4279 2HH1 ARG A 271      81.872  70.531  53.473  1.00  0.65              
ATOM   4280  NH2 ARG A 271      82.705  68.605  52.351  1.00  0.65              
ATOM   4281 1HH2 ARG A 271      83.085  67.824  51.865  1.00  0.65              
ATOM   4282 2HH2 ARG A 271      82.767  68.659  53.379  1.00  0.65              
ATOM   4283  C   ARG A 271      78.090  68.429  52.881  1.00  0.65              
ATOM   4284  O   ARG A 271      78.793  68.090  53.834  1.00  0.65              
ATOM   4285  N   TYR A 272      76.803  68.736  53.007  1.00  0.62              
ATOM   4286  H   TYR A 272      76.272  68.898  52.159  1.00  0.62              
ATOM   4287  CA  TYR A 272      76.041  68.430  54.216  1.00  0.62              
ATOM   4288  HA  TYR A 272      76.664  68.588  55.095  1.00  0.62              
ATOM   4289  CB  TYR A 272      74.829  69.363  54.285  1.00  0.62              
ATOM   4290  HB1 TYR A 272      74.284  69.131  55.188  1.00  0.62              
ATOM   4291  HB2 TYR A 272      74.172  69.150  53.440  1.00  0.62              
ATOM   4292  CG  TYR A 272      75.133  70.851  54.330  1.00  0.62              
ATOM   4293  CD1 TYR A 272      76.205  71.349  55.099  1.00  0.62              
ATOM   4294  HD1 TYR A 272      76.845  70.677  55.654  1.00  0.62              
ATOM   4295  CE1 TYR A 272      76.457  72.731  55.147  1.00  0.62              
ATOM   4296  HE1 TYR A 272      77.283  73.115  55.724  1.00  0.62              
ATOM   4297  CZ  TYR A 272      75.637  73.626  54.435  1.00  0.62              
ATOM   4298  OH  TYR A 272      75.914  74.956  54.478  1.00  0.62              
ATOM   4299  HH  TYR A 272      75.332  75.494  53.914  1.00  0.62              
ATOM   4300  CE2 TYR A 272      74.548  73.133  53.683  1.00  0.62              
ATOM   4301  HE2 TYR A 272      73.911  73.817  53.144  1.00  0.62              
ATOM   4302  CD2 TYR A 272      74.304  71.747  53.629  1.00  0.62              
ATOM   4303  HD2 TYR A 272      73.480  71.369  53.046  1.00  0.62              
ATOM   4304  C   TYR A 272      75.630  66.969  54.202  1.00  0.62              
ATOM   4305  O   TYR A 272      75.491  66.397  53.119  1.00  0.62              
ATOM   4306  N   LYS A 273      75.473  66.344  55.373  1.00  0.70              
ATOM   4307  H   LYS A 273      75.595  66.869  56.236  1.00  0.70              
ATOM   4308  CA  LYS A 273      75.371  64.878  55.460  1.00  0.70              
ATOM   4309  HA  LYS A 273      75.195  64.475  54.467  1.00  0.70              
ATOM   4310  CB  LYS A 273      76.696  64.267  55.946  1.00  0.70              
ATOM   4311  HB1 LYS A 273      76.572  63.190  56.078  1.00  0.70              
ATOM   4312  HB2 LYS A 273      76.975  64.710  56.904  1.00  0.70              
ATOM   4313  CG  LYS A 273      77.799  64.522  54.908  1.00  0.70              
ATOM   4314  HG1 LYS A 273      77.906  65.597  54.788  1.00  0.70              
ATOM   4315  HG2 LYS A 273      77.507  64.100  53.945  1.00  0.70              
ATOM   4316  CD  LYS A 273      79.149  63.924  55.325  1.00  0.70              
ATOM   4317  HD1 LYS A 273      79.144  62.853  55.120  1.00  0.70              
ATOM   4318  HD2 LYS A 273      79.300  64.065  56.396  1.00  0.70              
ATOM   4319  CE  LYS A 273      80.305  64.593  54.569  1.00  0.70              
ATOM   4320  HE1 LYS A 273      80.153  64.483  53.491  1.00  0.70              
ATOM   4321  HE2 LYS A 273      81.235  64.093  54.849  1.00  0.70              
ATOM   4322  NZ  LYS A 273      80.389  66.025  54.924  1.00  0.70              
ATOM   4323  HZ1 LYS A 273      81.303  66.456  54.774  1.00  0.70              
ATOM   4324  HZ2 LYS A 273      79.711  66.591  54.421  1.00  0.70              
ATOM   4325  HZ3 LYS A 273      80.190  66.157  55.912  1.00  0.70              
ATOM   4326  C   LYS A 273      74.186  64.427  56.296  1.00  0.70              
ATOM   4327  O   LYS A 273      74.192  64.609  57.501  1.00  0.70              
ATOM   4328  N   ASN A 274      73.216  63.781  55.655  1.00  0.99              
ATOM   4329  H   ASN A 274      73.191  63.798  54.654  1.00  0.99              
ATOM   4330  CA  ASN A 274      72.340  62.850  56.354  1.00  0.99              
ATOM   4331  HA  ASN A 274      71.817  63.416  57.128  1.00  0.99              
ATOM   4332  CB  ASN A 274      71.306  62.253  55.380  1.00  0.99              
ATOM   4333  HB1 ASN A 274      71.756  61.438  54.814  1.00  0.99              
ATOM   4334  HB2 ASN A 274      70.975  63.025  54.687  1.00  0.99              
ATOM   4335  CG  ASN A 274      70.070  61.736  56.100  1.00  0.99              
ATOM   4336  OD1 ASN A 274      69.848  61.964  57.276  1.00  0.99              
ATOM   4337  ND2 ASN A 274      69.207  61.024  55.417  1.00  0.99              
ATOM   4338 1HD2 ASN A 274      69.356  60.704  54.470  1.00  0.99              
ATOM   4339 2HD2 ASN A 274      68.264  61.011  55.788  1.00  0.99              
ATOM   4340  C   ASN A 274      73.158  61.771  57.052  1.00  0.99              
ATOM   4341  O   ASN A 274      74.156  61.289  56.508  1.00  0.99              
ATOM   4342  N   VAL A 275      72.741  61.397  58.257  1.00  0.79              
ATOM   4343  H   VAL A 275      71.877  61.788  58.619  1.00  0.79              
ATOM   4344  CA  VAL A 275      73.480  60.451  59.093  1.00  0.79              
ATOM   4345  HA  VAL A 275      74.152  59.879  58.454  1.00  0.79              
ATOM   4346  CB  VAL A 275      74.375  61.147  60.144  1.00  0.79              
ATOM   4347  HB  VAL A 275      73.776  61.796  60.782  1.00  0.79              
ATOM   4348  CG1 VAL A 275      75.109  60.129  61.020  1.00  0.79              
ATOM   4349 1HG1 VAL A 275      75.754  60.644  61.732  1.00  0.79              
ATOM   4350 2HG1 VAL A 275      74.401  59.528  61.588  1.00  0.79              
ATOM   4351 3HG1 VAL A 275      75.719  59.467  60.405  1.00  0.79              
ATOM   4352  CG2 VAL A 275      75.477  61.972  59.466  1.00  0.79              
ATOM   4353 1HG2 VAL A 275      76.178  62.350  60.207  1.00  0.79              
ATOM   4354 2HG2 VAL A 275      76.017  61.362  58.742  1.00  0.79              
ATOM   4355 3HG2 VAL A 275      75.030  62.822  58.962  1.00  0.79              
ATOM   4356  C   VAL A 275      72.542  59.451  59.730  1.00  0.79              
ATOM   4357  O   VAL A 275      71.560  59.840  60.352  1.00  0.79              
ATOM   4358  N   LEU A 276      72.851  58.166  59.535  1.00  0.80              
ATOM   4359  H   LEU A 276      73.705  57.917  59.065  1.00  0.80              
ATOM   4360  CA  LEU A 276      71.992  57.105  60.026  1.00  0.80              
ATOM   4361  HA  LEU A 276      70.995  57.382  59.685  1.00  0.80              
ATOM   4362  CB  LEU A 276      72.238  55.725  59.382  1.00  0.80              
ATOM   4363  HB1 LEU A 276      72.080  55.811  58.309  1.00  0.80              
ATOM   4364  HB2 LEU A 276      71.448  55.072  59.759  1.00  0.80              
ATOM   4365  CG  LEU A 276      73.574  55.011  59.611  1.00  0.80              
ATOM   4366  HG  LEU A 276      73.716  54.842  60.673  1.00  0.80              
ATOM   4367  CD1 LEU A 276      73.517  53.642  58.929  1.00  0.80              
ATOM   4368 1HD1 LEU A 276      74.423  53.079  59.154  1.00  0.80              
ATOM   4369 2HD1 LEU A 276      72.664  53.083  59.314  1.00  0.80              
ATOM   4370 3HD1 LEU A 276      73.408  53.758  57.851  1.00  0.80              
ATOM   4371  CD2 LEU A 276      74.769  55.762  59.013  1.00  0.80              
ATOM   4372 1HD2 LEU A 276      74.541  56.082  57.998  1.00  0.80              
ATOM   4373 2HD2 LEU A 276      75.009  56.621  59.638  1.00  0.80              
ATOM   4374 3HD2 LEU A 276      75.640  55.108  58.994  1.00  0.80              
ATOM   4375  C   LEU A 276      71.880  57.122  61.542  1.00  0.80              
ATOM   4376  O   LEU A 276      72.886  57.064  62.250  1.00  0.80              
ATOM   4377  N   HIS A 277      70.640  57.247  61.997  1.00  0.80              
ATOM   4378  CA  HIS A 277      70.251  57.146  63.375  1.00  0.80              
ATOM   4379  CB  HIS A 277      69.536  58.410  63.898  1.00  0.80              
ATOM   4380  CG  HIS A 277      68.069  58.620  63.580  1.00  0.80              
ATOM   4381  ND1 HIS A 277      67.570  59.720  62.886  1.00  0.80              
ATOM   4382  CE1 HIS A 277      66.238  59.664  63.015  1.00  0.80              
ATOM   4383  NE2 HIS A 277      65.884  58.624  63.796  1.00  0.80              
ATOM   4384  CD2 HIS A 277      67.031  57.969  64.191  1.00  0.80              
ATOM   4385  C   HIS A 277      69.711  55.780  63.760  1.00  0.80              
ATOM   4386  O   HIS A 277      70.071  54.762  63.169  1.00  0.80              
ATOM   4387  N   ARG A 278      68.965  55.754  64.859  1.00  0.51              
ATOM   4388  H   ARG A 278      68.861  56.658  65.299  1.00  0.51              
ATOM   4389  CA  ARG A 278      68.289  54.628  65.499  1.00  0.51              
ATOM   4390  HA  ARG A 278      67.620  54.144  64.784  1.00  0.51              
ATOM   4391  CB  ARG A 278      69.377  53.652  66.005  1.00  0.51              
ATOM   4392  HB1 ARG A 278      70.044  54.179  66.689  1.00  0.51              
ATOM   4393  HB2 ARG A 278      69.966  53.332  65.149  1.00  0.51              
ATOM   4394  CG  ARG A 278      68.869  52.377  66.683  1.00  0.51              
ATOM   4395  HG1 ARG A 278      68.163  51.889  66.009  1.00  0.51              
ATOM   4396  HG2 ARG A 278      68.363  52.610  67.620  1.00  0.51              
ATOM   4397  CD  ARG A 278      70.035  51.410  66.950  1.00  0.51              
ATOM   4398  HD1 ARG A 278      70.750  51.475  66.125  1.00  0.51              
ATOM   4399  HD2 ARG A 278      69.634  50.397  66.960  1.00  0.51              
ATOM   4400  NE  ARG A 278      70.728  51.655  68.233  1.00  0.51              
ATOM   4401  HE  ARG A 278      70.427  52.431  68.814  1.00  0.51              
ATOM   4402  CZ  ARG A 278      71.730  50.930  68.702  1.00  0.51              
ATOM   4403  NH1 ARG A 278      72.228  49.921  68.046  1.00  0.51              
ATOM   4404 1HH1 ARG A 278      71.866  49.686  67.144  1.00  0.51              
ATOM   4405 2HH1 ARG A 278      73.069  49.491  68.416  1.00  0.51              
ATOM   4406  NH2 ARG A 278      72.258  51.184  69.861  1.00  0.51              
ATOM   4407 1HH2 ARG A 278      71.847  51.921  70.426  1.00  0.51              
ATOM   4408 2HH2 ARG A 278      72.969  50.574  70.250  1.00  0.51              
ATOM   4409  C   ARG A 278      67.505  55.200  66.671  1.00  0.51              
ATOM   4410  O   ARG A 278      67.933  56.203  67.258  1.00  0.51              
ATOM   4411  N   THR A 279      66.462  54.505  67.141  1.00  0.50              
ATOM   4412  H   THR A 279      66.174  53.660  66.656  1.00  0.50              
ATOM   4413  CA  THR A 279      66.022  54.763  68.528  1.00  0.50              
ATOM   4414  HA  THR A 279      66.824  55.304  69.018  1.00  0.50              
ATOM   4415  CB  THR A 279      64.797  55.685  68.689  1.00  0.50              
ATOM   4416  HB  THR A 279      64.716  55.911  69.752  1.00  0.50              
ATOM   4417  CG2 THR A 279      64.875  57.025  67.963  1.00  0.50              
ATOM   4418 1HG2 THR A 279      63.945  57.579  68.088  1.00  0.50              
ATOM   4419 2HG2 THR A 279      65.681  57.618  68.382  1.00  0.50              
ATOM   4420 3HG2 THR A 279      65.069  56.896  66.899  1.00  0.50              
ATOM   4421  OG1 THR A 279      63.581  55.083  68.306  1.00  0.50              
ATOM   4422  HG1 THR A 279      63.662  54.897  67.362  1.00  0.50              
ATOM   4423  C   THR A 279      65.871  53.500  69.326  1.00  0.50              
ATOM   4424  O   THR A 279      65.248  52.544  68.872  1.00  0.50              
ATOM   4425  N   THR A 280      66.438  53.538  70.527  1.00  0.67              
ATOM   4426  H   THR A 280      67.001  54.358  70.747  1.00  0.67              
ATOM   4427  CA  THR A 280      66.380  52.488  71.525  1.00  0.67              
ATOM   4428  HA  THR A 280      66.594  51.552  71.008  1.00  0.67              
ATOM   4429  CB  THR A 280      67.515  52.667  72.569  1.00  0.67              
ATOM   4430  HB  THR A 280      68.353  53.173  72.089  1.00  0.67              
ATOM   4431  CG2 THR A 280      67.167  53.419  73.859  1.00  0.67              
ATOM   4432 1HG2 THR A 280      66.912  52.729  74.663  1.00  0.67              
ATOM   4433 2HG2 THR A 280      68.030  54.004  74.178  1.00  0.67              
ATOM   4434 3HG2 THR A 280      66.313  54.075  73.703  1.00  0.67              
ATOM   4435  OG1 THR A 280      67.940  51.382  72.946  1.00  0.67              
ATOM   4436  HG1 THR A 280      68.359  51.447  73.815  1.00  0.67              
ATOM   4437  C   THR A 280      64.994  52.320  72.134  1.00  0.67              
ATOM   4438  O   THR A 280      63.974  52.881  71.725  1.00  0.67              
ATOM   4439  N   VAL A 281      64.993  51.455  73.119  1.00  0.85              
ATOM   4440  H   VAL A 281      65.908  51.120  73.410  1.00  0.85              
ATOM   4441  CA  VAL A 281      63.900  50.782  73.781  1.00  0.85              
ATOM   4442  HA  VAL A 281      62.983  51.358  73.728  1.00  0.85              
ATOM   4443  CB  VAL A 281      63.813  49.408  73.063  1.00  0.85              
ATOM   4444  HB  VAL A 281      64.811  48.965  73.085  1.00  0.85              
ATOM   4445  CG1 VAL A 281      62.884  48.337  73.598  1.00  0.85              
ATOM   4446 1HG1 VAL A 281      63.144  47.395  73.122  1.00  0.85              
ATOM   4447 2HG1 VAL A 281      63.004  48.266  74.671  1.00  0.85              
ATOM   4448 3HG1 VAL A 281      61.852  48.528  73.350  1.00  0.85              
ATOM   4449  CG2 VAL A 281      63.420  49.581  71.599  1.00  0.85              
ATOM   4450 1HG2 VAL A 281      63.151  48.625  71.154  1.00  0.85              
ATOM   4451 2HG2 VAL A 281      62.588  50.275  71.504  1.00  0.85              
ATOM   4452 3HG2 VAL A 281      64.281  49.971  71.066  1.00  0.85              
ATOM   4453  C   VAL A 281      64.408  50.642  75.221  1.00  0.85              
ATOM   4454  O   VAL A 281      65.607  50.697  75.501  1.00  0.85              
ATOM   4455  N   ASP A 282      63.489  50.484  76.149  1.00  0.88              
ATOM   4456  H   ASP A 282      62.541  50.352  75.831  1.00  0.88              
ATOM   4457  CA  ASP A 282      63.641  50.804  77.564  1.00  0.88              
ATOM   4458  HA  ASP A 282      64.647  50.580  77.926  1.00  0.88              
ATOM   4459  CB  ASP A 282      63.371  52.321  77.620  1.00  0.88              
ATOM   4460  HB1 ASP A 282      62.418  52.537  77.145  1.00  0.88              
ATOM   4461  HB2 ASP A 282      64.139  52.822  77.027  1.00  0.88              
ATOM   4462  CG  ASP A 282      63.340  52.972  78.990  1.00  0.88              
ATOM   4463  OD1 ASP A 282      63.794  54.134  79.070  1.00  0.88              
ATOM   4464  OD2 ASP A 282      62.841  52.365  79.966  1.00  0.88              
ATOM   4465  C   ASP A 282      62.589  49.976  78.321  1.00  0.88              
ATOM   4466  O   ASP A 282      61.455  49.825  77.847  1.00  0.88              
ATOM   4467  N   LYS A 283      62.968  49.362  79.441  1.00  0.93              
ATOM   4468  H   LYS A 283      63.816  49.679  79.910  1.00  0.93              
ATOM   4469  CA  LYS A 283      62.150  48.360  80.143  1.00  0.93              
ATOM   4470  HA  LYS A 283      61.578  47.782  79.427  1.00  0.93              
ATOM   4471  CB  LYS A 283      63.134  47.440  80.920  1.00  0.93              
ATOM   4472  HB1 LYS A 283      63.223  47.797  81.947  1.00  0.93              
ATOM   4473  HB2 LYS A 283      64.125  47.533  80.477  1.00  0.93              
ATOM   4474  CG  LYS A 283      62.784  45.942  80.970  1.00  0.93              
ATOM   4475  HG1 LYS A 283      62.578  45.581  79.970  1.00  0.93              
ATOM   4476  HG2 LYS A 283      61.883  45.815  81.571  1.00  0.93              
ATOM   4477  CD  LYS A 283      63.921  45.085  81.573  1.00  0.93              
ATOM   4478  HD1 LYS A 283      63.533  44.087  81.784  1.00  0.93              
ATOM   4479  HD2 LYS A 283      64.209  45.533  82.526  1.00  0.93              
ATOM   4480  CE  LYS A 283      65.178  44.982  80.678  1.00  0.93              
ATOM   4481  HE1 LYS A 283      66.065  45.130  81.300  1.00  0.93              
ATOM   4482  HE2 LYS A 283      65.150  45.804  79.958  1.00  0.93              
ATOM   4483  NZ  LYS A 283      65.292  43.678  79.964  1.00  0.93              
ATOM   4484  HZ1 LYS A 283      65.980  43.710  79.200  1.00  0.93              
ATOM   4485  HZ2 LYS A 283      65.567  42.945  80.598  1.00  0.93              
ATOM   4486  HZ3 LYS A 283      64.388  43.407  79.579  1.00  0.93              
ATOM   4487  C   LYS A 283      61.156  49.012  81.099  1.00  0.93              
ATOM   4488  O   LYS A 283      60.217  48.359  81.547  1.00  0.93              
ATOM   4489  N   GLU A 284      61.377  50.289  81.410  1.00  1.42              
ATOM   4490  H   GLU A 284      62.184  50.725  80.965  1.00  1.42              
ATOM   4491  CA  GLU A 284      60.851  50.937  82.609  1.00  1.42              
ATOM   4492  HA  GLU A 284      59.986  50.354  82.926  1.00  1.42              
ATOM   4493  CB  GLU A 284      61.861  50.818  83.767  1.00  1.42              
ATOM   4494  HB1 GLU A 284      62.151  49.773  83.888  1.00  1.42              
ATOM   4495  HB2 GLU A 284      61.335  51.101  84.680  1.00  1.42              
ATOM   4496  CG  GLU A 284      63.125  51.686  83.688  1.00  1.42              
ATOM   4497  HG1 GLU A 284      63.571  51.698  84.685  1.00  1.42              
ATOM   4498  HG2 GLU A 284      62.820  52.711  83.469  1.00  1.42              
ATOM   4499  CD  GLU A 284      64.220  51.248  82.695  1.00  1.42              
ATOM   4500  OE1 GLU A 284      64.171  50.135  82.125  1.00  1.42              
ATOM   4501  OE2 GLU A 284      65.137  52.084  82.520  1.00  1.42              
ATOM   4502  C   GLU A 284      60.273  52.336  82.405  1.00  1.42              
ATOM   4503  O   GLU A 284      59.652  52.885  83.313  1.00  1.42              
ATOM   4504  N   LYS A 285      60.389  52.891  81.197  1.00  1.07              
ATOM   4505  H   LYS A 285      61.000  52.428  80.524  1.00  1.07              
ATOM   4506  CA  LYS A 285      59.784  54.166  80.807  1.00  1.07              
ATOM   4507  HA  LYS A 285      58.967  54.413  81.485  1.00  1.07              
ATOM   4508  CB  LYS A 285      60.852  55.275  80.875  1.00  1.07              
ATOM   4509  HB1 LYS A 285      60.459  56.174  80.397  1.00  1.07              
ATOM   4510  HB2 LYS A 285      61.710  54.957  80.288  1.00  1.07              
ATOM   4511  CG  LYS A 285      61.304  55.662  82.294  1.00  1.07              
ATOM   4512  HG1 LYS A 285      61.373  54.786  82.936  1.00  1.07              
ATOM   4513  HG2 LYS A 285      60.550  56.326  82.720  1.00  1.07              
ATOM   4514  CD  LYS A 285      62.666  56.378  82.295  1.00  1.07              
ATOM   4515  HD1 LYS A 285      62.639  57.156  83.058  1.00  1.07              
ATOM   4516  HD2 LYS A 285      62.842  56.861  81.332  1.00  1.07              
ATOM   4517  CE  LYS A 285      63.833  55.435  82.636  1.00  1.07              
ATOM   4518  HE1 LYS A 285      63.655  55.010  83.627  1.00  1.07              
ATOM   4519  HE2 LYS A 285      64.756  56.017  82.679  1.00  1.07              
ATOM   4520  NZ  LYS A 285      63.996  54.331  81.666  1.00  1.07              
ATOM   4521  HZ1 LYS A 285      64.676  53.627  81.965  1.00  1.07              
ATOM   4522  HZ2 LYS A 285      63.148  53.801  81.494  1.00  1.07              
ATOM   4523  HZ3 LYS A 285      64.236  54.614  80.718  1.00  1.07              
ATOM   4524  C   LYS A 285      59.246  54.124  79.384  1.00  1.07              
ATOM   4525  O   LYS A 285      59.913  53.707  78.440  1.00  1.07              
ATOM   4526  N   THR A 286      58.047  54.670  79.224  1.00  0.88              
ATOM   4527  H   THR A 286      57.505  54.925  80.036  1.00  0.88              
ATOM   4528  CA  THR A 286      57.553  55.126  77.924  1.00  0.88              
ATOM   4529  HA  THR A 286      57.590  54.299  77.218  1.00  0.88              
ATOM   4530  CB  THR A 286      56.109  55.643  78.056  1.00  0.88              
ATOM   4531  HB  THR A 286      56.125  56.697  78.338  1.00  0.88              
ATOM   4532  CG2 THR A 286      55.314  55.502  76.767  1.00  0.88              
ATOM   4533 1HG2 THR A 286      54.325  55.923  76.919  1.00  0.88              
ATOM   4534 2HG2 THR A 286      55.809  56.044  75.960  1.00  0.88              
ATOM   4535 3HG2 THR A 286      55.219  54.453  76.495  1.00  0.88              
ATOM   4536  OG1 THR A 286      55.386  54.959  79.059  1.00  0.88              
ATOM   4537  HG1 THR A 286      54.482  55.284  79.012  1.00  0.88              
ATOM   4538  C   THR A 286      58.416  56.282  77.444  1.00  0.88              
ATOM   4539  O   THR A 286      58.617  57.256  78.171  1.00  0.88              
ATOM   4540  N   ARG A 287      58.844  56.229  76.190  1.00  0.46              
ATOM   4541  H   ARG A 287      58.513  55.443  75.634  1.00  0.46              
ATOM   4542  CA  ARG A 287      59.516  57.334  75.500  1.00  0.46              
ATOM   4543  HA  ARG A 287      59.730  58.139  76.206  1.00  0.46              
ATOM   4544  CB  ARG A 287      60.857  56.843  74.938  1.00  0.46              
ATOM   4545  HB1 ARG A 287      60.689  55.969  74.324  1.00  0.46              
ATOM   4546  HB2 ARG A 287      61.488  56.538  75.773  1.00  0.46              
ATOM   4547  CG  ARG A 287      61.619  57.870  74.090  1.00  0.46              
ATOM   4548  HG1 ARG A 287      61.812  58.764  74.685  1.00  0.46              
ATOM   4549  HG2 ARG A 287      61.028  58.148  73.218  1.00  0.46              
ATOM   4550  CD  ARG A 287      62.956  57.277  73.630  1.00  0.46              
ATOM   4551  HD1 ARG A 287      63.507  56.999  74.525  1.00  0.46              
ATOM   4552  HD2 ARG A 287      63.531  58.043  73.107  1.00  0.46              
ATOM   4553  NE  ARG A 287      62.807  56.072  72.780  1.00  0.46              
ATOM   4554  HE  ARG A 287      63.016  55.186  73.220  1.00  0.46              
ATOM   4555  CZ  ARG A 287      62.433  56.029  71.511  1.00  0.46              
ATOM   4556  NH1 ARG A 287      62.107  57.099  70.840  1.00  0.46              
ATOM   4557 1HH1 ARG A 287      62.101  57.993  71.299  1.00  0.46              
ATOM   4558 2HH1 ARG A 287      61.762  56.999  69.903  1.00  0.46              
ATOM   4559  NH2 ARG A 287      62.369  54.908  70.859  1.00  0.46              
ATOM   4560 1HH2 ARG A 287      62.710  54.060  71.309  1.00  0.46              
ATOM   4561 2HH2 ARG A 287      62.403  54.927  69.847  1.00  0.46              
ATOM   4562  C   ARG A 287      58.559  57.886  74.465  1.00  0.46              
ATOM   4563  O   ARG A 287      57.745  57.158  73.908  1.00  0.46              
ATOM   4564  N   MET A 288      58.655  59.170  74.200  1.00  0.38              
ATOM   4565  H   MET A 288      59.321  59.736  74.716  1.00  0.38              
ATOM   4566  CA  MET A 288      57.770  59.839  73.274  1.00  0.38              
ATOM   4567  HA  MET A 288      57.424  59.121  72.532  1.00  0.38              
ATOM   4568  CB  MET A 288      56.573  60.378  74.051  1.00  0.38              
ATOM   4569  HB1 MET A 288      56.836  61.288  74.588  1.00  0.38              
ATOM   4570  HB2 MET A 288      56.243  59.626  74.771  1.00  0.38              
ATOM   4571  CG  MET A 288      55.425  60.649  73.099  1.00  0.38              
ATOM   4572  HG1 MET A 288      55.292  59.780  72.454  1.00  0.38              
ATOM   4573  HG2 MET A 288      55.653  61.506  72.467  1.00  0.38              
ATOM   4574  SD  MET A 288      53.889  60.932  73.990  1.00  0.38              
ATOM   4575  CE  MET A 288      52.839  60.940  72.539  1.00  0.38              
ATOM   4576  HE1 MET A 288      51.817  60.828  72.868  1.00  0.38              
ATOM   4577  HE2 MET A 288      52.956  61.886  72.017  1.00  0.38              
ATOM   4578  HE3 MET A 288      53.090  60.107  71.883  1.00  0.38              
ATOM   4579  C   MET A 288      58.562  60.934  72.578  1.00  0.38              
ATOM   4580  O   MET A 288      59.381  61.641  73.175  1.00  0.38              
ATOM   4581  N   SER A 289      58.355  61.015  71.273  1.00  0.40              
ATOM   4582  H   SER A 289      57.685  60.381  70.846  1.00  0.40              
ATOM   4583  CA  SER A 289      59.089  61.931  70.413  1.00  0.40              
ATOM   4584  HA  SER A 289      59.386  62.801  70.996  1.00  0.40              
ATOM   4585  CB  SER A 289      60.361  61.267  69.868  1.00  0.40              
ATOM   4586  HB1 SER A 289      61.053  61.095  70.694  1.00  0.40              
ATOM   4587  HB2 SER A 289      60.837  61.945  69.162  1.00  0.40              
ATOM   4588  OG  SER A 289      60.096  60.027  69.225  1.00  0.40              
ATOM   4589  HG  SER A 289      59.265  60.109  68.736  1.00  0.40              
ATOM   4590  C   SER A 289      58.223  62.398  69.263  1.00  0.40              
ATOM   4591  O   SER A 289      57.619  61.583  68.574  1.00  0.40              
ATOM   4592  N   TRP A 290      58.246  63.696  68.991  1.00  0.45              
ATOM   4593  H   TRP A 290      58.798  64.294  69.600  1.00  0.45              
ATOM   4594  CA  TRP A 290      57.537  64.353  67.905  1.00  0.45              
ATOM   4595  HA  TRP A 290      56.805  63.684  67.451  1.00  0.45              
ATOM   4596  CB  TRP A 290      56.791  65.608  68.430  1.00  0.45              
ATOM   4597  HB1 TRP A 290      56.337  66.102  67.569  1.00  0.45              
ATOM   4598  HB2 TRP A 290      57.524  66.302  68.840  1.00  0.45              
ATOM   4599  CG  TRP A 290      55.728  65.458  69.483  1.00  0.45              
ATOM   4600  CD1 TRP A 290      54.453  65.902  69.377  1.00  0.45              
ATOM   4601  HD1 TRP A 290      54.050  66.412  68.512  1.00  0.45              
ATOM   4602  NE1 TRP A 290      53.758  65.626  70.543  1.00  0.45              
ATOM   4603  HE1 TRP A 290      52.828  65.975  70.744  1.00  0.45              
ATOM   4604  CE2 TRP A 290      54.553  64.969  71.452  1.00  0.45              
ATOM   4605  CZ2 TRP A 290      54.322  64.460  72.735  1.00  0.45              
ATOM   4606  HZ2 TRP A 290      53.344  64.502  73.176  1.00  0.45              
ATOM   4607  CH2 TRP A 290      55.391  63.965  73.491  1.00  0.45              
ATOM   4608  HH2 TRP A 290      55.226  63.605  74.498  1.00  0.45              
ATOM   4609  CZ3 TRP A 290      56.681  63.986  72.947  1.00  0.45              
ATOM   4610  HZ3 TRP A 290      57.523  63.667  73.538  1.00  0.45              
ATOM   4611  CE3 TRP A 290      56.902  64.497  71.661  1.00  0.45              
ATOM   4612  HE3 TRP A 290      57.914  64.586  71.323  1.00  0.45              
ATOM   4613  CD2 TRP A 290      55.843  64.948  70.848  1.00  0.45              
ATOM   4614  C   TRP A 290      58.559  64.779  66.846  1.00  0.45              
ATOM   4615  O   TRP A 290      59.130  65.869  66.942  1.00  0.45              
ATOM   4616  N   PRO A 291      58.845  63.922  65.854  1.00  0.51              
ATOM   4617  CD  PRO A 291      58.851  62.476  65.948  1.00  0.51              
ATOM   4618  HD1 PRO A 291      57.834  62.121  66.047  1.00  0.51              
ATOM   4619  HD2 PRO A 291      59.442  62.148  66.802  1.00  0.51              
ATOM   4620  CG  PRO A 291      59.496  61.950  64.666  1.00  0.51              
ATOM   4621  HG1 PRO A 291      58.985  61.060  64.298  1.00  0.51              
ATOM   4622  HG2 PRO A 291      60.547  61.728  64.853  1.00  0.51              
ATOM   4623  CB  PRO A 291      59.391  63.108  63.676  1.00  0.51              
ATOM   4624  HB1 PRO A 291      58.497  62.986  63.069  1.00  0.51              
ATOM   4625  HB2 PRO A 291      60.269  63.162  63.029  1.00  0.51              
ATOM   4626  CA  PRO A 291      59.257  64.366  64.537  1.00  0.51              
ATOM   4627  HA  PRO A 291      60.241  64.832  64.630  1.00  0.51              
ATOM   4628  C   PRO A 291      58.298  65.352  63.890  1.00  0.51              
ATOM   4629  O   PRO A 291      57.081  65.207  64.003  1.00  0.51              
ATOM   4630  N   VAL A 292      58.893  66.266  63.131  1.00  0.43              
ATOM   4631  H   VAL A 292      59.891  66.391  63.274  1.00  0.43              
ATOM   4632  CA  VAL A 292      58.324  67.113  62.092  1.00  0.43              
ATOM   4633  HA  VAL A 292      57.437  66.609  61.717  1.00  0.43              
ATOM   4634  CB  VAL A 292      57.843  68.481  62.591  1.00  0.43              
ATOM   4635  HB  VAL A 292      57.717  69.093  61.710  1.00  0.43              
ATOM   4636  CG1 VAL A 292      56.477  68.346  63.263  1.00  0.43              
ATOM   4637 1HG1 VAL A 292      56.120  69.310  63.600  1.00  0.43              
ATOM   4638 2HG1 VAL A 292      55.760  67.977  62.537  1.00  0.43              
ATOM   4639 3HG1 VAL A 292      56.548  67.687  64.124  1.00  0.43              
ATOM   4640  CG2 VAL A 292      58.777  69.195  63.565  1.00  0.43              
ATOM   4641 1HG2 VAL A 292      58.415  70.200  63.771  1.00  0.43              
ATOM   4642 2HG2 VAL A 292      58.861  68.634  64.495  1.00  0.43              
ATOM   4643 3HG2 VAL A 292      59.752  69.266  63.102  1.00  0.43              
ATOM   4644  C   VAL A 292      59.281  67.215  60.923  1.00  0.43              
ATOM   4645  O   VAL A 292      60.327  67.871  60.979  1.00  0.43              
ATOM   4646  N   PHE A 293      58.912  66.466  59.891  1.00  0.50              
ATOM   4647  H   PHE A 293      58.029  65.975  59.972  1.00  0.50              
ATOM   4648  CA  PHE A 293      59.555  66.397  58.596  1.00  0.50              
ATOM   4649  HA  PHE A 293      60.636  66.340  58.740  1.00  0.50              
ATOM   4650  CB  PHE A 293      59.101  65.105  57.893  1.00  0.50              
ATOM   4651  HB1 PHE A 293      59.543  65.077  56.895  1.00  0.50              
ATOM   4652  HB2 PHE A 293      58.018  65.125  57.768  1.00  0.50              
ATOM   4653  CG  PHE A 293      59.503  63.836  58.634  1.00  0.50              
ATOM   4654  CD1 PHE A 293      60.787  63.296  58.448  1.00  0.50              
ATOM   4655  HD1 PHE A 293      61.475  63.763  57.758  1.00  0.50              
ATOM   4656  CE1 PHE A 293      61.210  62.174  59.181  1.00  0.50              
ATOM   4657  HE1 PHE A 293      62.211  61.793  59.031  1.00  0.50              
ATOM   4658  CZ  PHE A 293      60.344  61.576  60.111  1.00  0.50              
ATOM   4659  HZ  PHE A 293      60.675  60.721  60.684  1.00  0.50              
ATOM   4660  CE2 PHE A 293      59.051  62.098  60.287  1.00  0.50              
ATOM   4661  HE2 PHE A 293      58.388  61.645  61.001  1.00  0.50              
ATOM   4662  CD2 PHE A 293      58.626  63.218  59.547  1.00  0.50              
ATOM   4663  HD2 PHE A 293      57.632  63.606  59.697  1.00  0.50              
ATOM   4664  C   PHE A 293      59.269  67.630  57.757  1.00  0.50              
ATOM   4665  O   PHE A 293      58.128  68.091  57.767  1.00  0.50              
ATOM   4666  N   LEU A 294      60.255  68.125  57.009  1.00  0.41              
ATOM   4667  H   LEU A 294      61.196  67.777  57.167  1.00  0.41              
ATOM   4668  CA  LEU A 294      60.119  69.271  56.106  1.00  0.41              
ATOM   4669  HA  LEU A 294      59.070  69.562  56.053  1.00  0.41              
ATOM   4670  CB  LEU A 294      60.922  70.452  56.691  1.00  0.41              
ATOM   4671  HB1 LEU A 294      61.961  70.312  56.405  1.00  0.41              
ATOM   4672  HB2 LEU A 294      60.886  70.406  57.781  1.00  0.41              
ATOM   4673  CG  LEU A 294      60.502  71.869  56.269  1.00  0.41              
ATOM   4674  HG  LEU A 294      61.317  72.547  56.520  1.00  0.41              
ATOM   4675  CD1 LEU A 294      60.212  72.016  54.782  1.00  0.41              
ATOM   4676 1HD1 LEU A 294      60.021  73.064  54.566  1.00  0.41              
ATOM   4677 2HD1 LEU A 294      61.079  71.674  54.218  1.00  0.41              
ATOM   4678 3HD1 LEU A 294      59.337  71.430  54.496  1.00  0.41              
ATOM   4679  CD2 LEU A 294      59.260  72.342  57.017  1.00  0.41              
ATOM   4680 1HD2 LEU A 294      59.030  73.367  56.738  1.00  0.41              
ATOM   4681 2HD2 LEU A 294      58.416  71.696  56.776  1.00  0.41              
ATOM   4682 3HD2 LEU A 294      59.467  72.320  58.086  1.00  0.41              
ATOM   4683  C   LEU A 294      60.584  68.855  54.701  1.00  0.41              
ATOM   4684  O   LEU A 294      61.773  68.739  54.398  1.00  0.41              
ATOM   4685  N   GLU A 295      59.612  68.559  53.852  1.00  0.83              
ATOM   4686  H   GLU A 295      58.674  68.814  54.150  1.00  0.83              
ATOM   4687  CA  GLU A 295      59.680  67.734  52.646  1.00  0.83              
ATOM   4688  HA  GLU A 295      60.636  67.213  52.620  1.00  0.83              
ATOM   4689  CB  GLU A 295      58.528  66.693  52.745  1.00  0.83              
ATOM   4690  HB1 GLU A 295      57.587  67.206  52.538  1.00  0.83              
ATOM   4691  HB2 GLU A 295      58.472  66.317  53.768  1.00  0.83              
ATOM   4692  CG  GLU A 295      58.669  65.470  51.816  1.00  0.83              
ATOM   4693  HG1 GLU A 295      59.413  64.815  52.267  1.00  0.83              
ATOM   4694  HG2 GLU A 295      59.041  65.789  50.847  1.00  0.83              
ATOM   4695  CD  GLU A 295      57.359  64.695  51.565  1.00  0.83              
ATOM   4696  OE1 GLU A 295      56.351  65.348  51.214  1.00  0.83              
ATOM   4697  OE2 GLU A 295      57.349  63.443  51.639  1.00  0.83              
ATOM   4698  C   GLU A 295      59.480  68.582  51.383  1.00  0.83              
ATOM   4699  O   GLU A 295      58.677  69.519  51.403  1.00  0.83              
ATOM   4700  N   PRO A 296      60.148  68.268  50.261  1.00  0.91              
ATOM   4701  CD  PRO A 296      61.243  67.330  50.096  1.00  0.91              
ATOM   4702  HD1 PRO A 296      61.068  66.385  50.605  1.00  0.91              
ATOM   4703  HD2 PRO A 296      62.151  67.793  50.477  1.00  0.91              
ATOM   4704  CG  PRO A 296      61.344  67.113  48.586  1.00  0.91              
ATOM   4705  HG1 PRO A 296      60.606  66.371  48.283  1.00  0.91              
ATOM   4706  HG2 PRO A 296      62.334  66.829  48.243  1.00  0.91              
ATOM   4707  CB  PRO A 296      60.939  68.468  48.036  1.00  0.91              
ATOM   4708  HB1 PRO A 296      60.640  68.403  46.989  1.00  0.91              
ATOM   4709  HB2 PRO A 296      61.761  69.173  48.164  1.00  0.91              
ATOM   4710  CA  PRO A 296      59.782  68.829  48.969  1.00  0.91              
ATOM   4711  HA  PRO A 296      59.693  69.913  49.047  1.00  0.91              
ATOM   4712  C   PRO A 296      58.460  68.252  48.437  1.00  0.91              
ATOM   4713  O   PRO A 296      58.056  67.160  48.838  1.00  0.91              
ATOM   4714  N   PRO A 297      57.832  68.899  47.442  1.00  1.06              
ATOM   4715  CD  PRO A 297      58.203  70.155  46.811  1.00  1.06              
ATOM   4716  HD1 PRO A 297      59.225  70.115  46.440  1.00  1.06              
ATOM   4717  HD2 PRO A 297      58.100  70.975  47.520  1.00  1.06              
ATOM   4718  CG  PRO A 297      57.243  70.339  45.634  1.00  1.06              
ATOM   4719  HG1 PRO A 297      57.732  70.031  44.716  1.00  1.06              
ATOM   4720  HG2 PRO A 297      56.906  71.372  45.549  1.00  1.06              
ATOM   4721  CB  PRO A 297      56.084  69.383  45.901  1.00  1.06              
ATOM   4722  HB1 PRO A 297      55.667  68.983  44.977  1.00  1.06              
ATOM   4723  HB2 PRO A 297      55.312  69.901  46.470  1.00  1.06              
ATOM   4724  CA  PRO A 297      56.694  68.294  46.780  1.00  1.06              
ATOM   4725  HA  PRO A 297      55.957  68.015  47.536  1.00  1.06              
ATOM   4726  C   PRO A 297      57.126  67.036  46.024  1.00  1.06              
ATOM   4727  O   PRO A 297      58.090  67.061  45.254  1.00  1.06              
ATOM   4728  N   ARG A 298      56.423  65.929  46.285  1.00  1.02              
ATOM   4729  H   ARG A 298      55.654  66.031  46.932  1.00  1.02              
ATOM   4730  CA  ARG A 298      56.915  64.554  46.075  1.00  1.02              
ATOM   4731  HA  ARG A 298      57.847  64.488  46.617  1.00  1.02              
ATOM   4732  CB  ARG A 298      55.928  63.582  46.748  1.00  1.02              
ATOM   4733  HB1 ARG A 298      56.189  62.552  46.496  1.00  1.02              
ATOM   4734  HB2 ARG A 298      54.920  63.780  46.381  1.00  1.02              
ATOM   4735  CG  ARG A 298      55.992  63.753  48.286  1.00  1.02              
ATOM   4736  HG1 ARG A 298      56.072  64.806  48.554  1.00  1.02              
ATOM   4737  HG2 ARG A 298      56.898  63.266  48.647  1.00  1.02              
ATOM   4738  CD  ARG A 298      54.797  63.166  49.050  1.00  1.02              
ATOM   4739  HD1 ARG A 298      55.034  63.183  50.117  1.00  1.02              
ATOM   4740  HD2 ARG A 298      54.672  62.124  48.756  1.00  1.02              
ATOM   4741  NE  ARG A 298      53.533  63.906  48.818  1.00  1.02              
ATOM   4742  HE  ARG A 298      52.870  63.476  48.199  1.00  1.02              
ATOM   4743  CZ  ARG A 298      53.176  65.043  49.401  1.00  1.02              
ATOM   4744  NH1 ARG A 298      53.937  65.741  50.172  1.00  1.02              
ATOM   4745 1HH1 ARG A 298      54.895  65.450  50.406  1.00  1.02              
ATOM   4746 2HH1 ARG A 298      53.578  66.592  50.599  1.00  1.02              
ATOM   4747  NH2 ARG A 298      51.998  65.573  49.256  1.00  1.02              
ATOM   4748 1HH2 ARG A 298      51.269  65.125  48.744  1.00  1.02              
ATOM   4749 2HH2 ARG A 298      51.858  66.457  49.749  1.00  1.02              
ATOM   4750  C   ARG A 298      57.267  64.201  44.629  1.00  1.02              
ATOM   4751  O   ARG A 298      58.143  63.370  44.399  1.00  1.02              
ATOM   4752  N   GLU A 299      56.692  64.942  43.684  1.00  1.03              
ATOM   4753  H   GLU A 299      56.002  65.607  43.986  1.00  1.03              
ATOM   4754  CA  GLU A 299      56.887  64.755  42.246  1.00  1.03              
ATOM   4755  HA  GLU A 299      57.411  63.812  42.082  1.00  1.03              
ATOM   4756  CB  GLU A 299      55.518  64.650  41.543  1.00  1.03              
ATOM   4757  HB1 GLU A 299      55.680  64.372  40.501  1.00  1.03              
ATOM   4758  HB2 GLU A 299      55.039  65.630  41.555  1.00  1.03              
ATOM   4759  CG  GLU A 299      54.547  63.633  42.166  1.00  1.03              
ATOM   4760  HG1 GLU A 299      53.691  63.514  41.498  1.00  1.03              
ATOM   4761  HG2 GLU A 299      54.172  64.043  43.107  1.00  1.03              
ATOM   4762  CD  GLU A 299      55.188  62.263  42.422  1.00  1.03              
ATOM   4763  OE1 GLU A 299      54.858  61.654  43.462  1.00  1.03              
ATOM   4764  OE2 GLU A 299      56.051  61.836  41.617  1.00  1.03              
ATOM   4765  C   GLU A 299      57.755  65.815  41.559  1.00  1.03              
ATOM   4766  O   GLU A 299      57.946  65.780  40.343  1.00  1.03              
ATOM   4767  N   LYS A 300      58.310  66.766  42.312  1.00  1.24              
ATOM   4768  H   LYS A 300      58.191  66.705  43.321  1.00  1.24              
ATOM   4769  CA  LYS A 300      59.326  67.684  41.795  1.00  1.24              
ATOM   4770  HA  LYS A 300      59.106  67.923  40.753  1.00  1.24              
ATOM   4771  CB  LYS A 300      59.266  68.967  42.652  1.00  1.24              
ATOM   4772  HB1 LYS A 300      59.382  68.674  43.697  1.00  1.24              
ATOM   4773  HB2 LYS A 300      58.279  69.416  42.526  1.00  1.24              
ATOM   4774  CG  LYS A 300      60.335  70.033  42.347  1.00  1.24              
ATOM   4775  HG1 LYS A 300      60.218  70.390  41.324  1.00  1.24              
ATOM   4776  HG2 LYS A 300      61.317  69.579  42.434  1.00  1.24              
ATOM   4777  CD  LYS A 300      60.267  71.227  43.319  1.00  1.24              
ATOM   4778  HD1 LYS A 300      59.712  70.962  44.217  1.00  1.24              
ATOM   4779  HD2 LYS A 300      59.739  72.048  42.831  1.00  1.24              
ATOM   4780  CE  LYS A 300      61.658  71.708  43.752  1.00  1.24              
ATOM   4781  HE1 LYS A 300      61.544  72.644  44.308  1.00  1.24              
ATOM   4782  HE2 LYS A 300      62.259  71.915  42.862  1.00  1.24              
ATOM   4783  NZ  LYS A 300      62.334  70.708  44.616  1.00  1.24              
ATOM   4784  HZ1 LYS A 300      63.198  71.099  44.984  1.00  1.24              
ATOM   4785  HZ2 LYS A 300      61.768  70.511  45.435  1.00  1.24              
ATOM   4786  HZ3 LYS A 300      62.556  69.856  44.109  1.00  1.24              
ATOM   4787  C   LYS A 300      60.708  67.042  41.879  1.00  1.24              
ATOM   4788  O   LYS A 300      61.020  66.257  42.775  1.00  1.24              
ATOM   4789  N   ILE A 301      61.569  67.469  40.967  1.00  0.86              
ATOM   4790  H   ILE A 301      61.224  68.091  40.254  1.00  0.86              
ATOM   4791  CA  ILE A 301      62.970  67.077  40.915  1.00  0.86              
ATOM   4792  HA  ILE A 301      62.972  65.994  40.769  1.00  0.86              
ATOM   4793  CB  ILE A 301      63.610  67.708  39.648  1.00  0.86              
ATOM   4794  HB  ILE A 301      62.925  67.518  38.819  1.00  0.86              
ATOM   4795  CG2 ILE A 301      63.768  69.239  39.778  1.00  0.86              
ATOM   4796 1HG2 ILE A 301      64.084  69.665  38.826  1.00  0.86              
ATOM   4797 2HG2 ILE A 301      62.818  69.698  40.048  1.00  0.86              
ATOM   4798 3HG2 ILE A 301      64.513  69.484  40.535  1.00  0.86              
ATOM   4799  CG1 ILE A 301      64.948  67.025  39.282  1.00  0.86              
ATOM   4800 1HG1 ILE A 301      64.820  65.944  39.345  1.00  0.86              
ATOM   4801 2HG1 ILE A 301      65.723  67.320  39.990  1.00  0.86              
ATOM   4802  CD1 ILE A 301      65.444  67.350  37.867  1.00  0.86              
ATOM   4803  HD1 ILE A 301      66.339  66.764  37.657  1.00  0.86              
ATOM   4804  HD2 ILE A 301      64.676  67.097  37.135  1.00  0.86              
ATOM   4805  HD3 ILE A 301      65.694  68.407  37.782  1.00  0.86              
ATOM   4806  C   ILE A 301      63.783  67.366  42.177  1.00  0.86              
ATOM   4807  O   ILE A 301      63.583  68.360  42.893  1.00  0.86              
ATOM   4808  N   VAL A 302      64.778  66.502  42.359  1.00  0.51              
ATOM   4809  H   VAL A 302      64.759  65.674  41.767  1.00  0.51              
ATOM   4810  CA  VAL A 302      65.835  66.523  43.357  1.00  0.51              
ATOM   4811  HA  VAL A 302      66.004  67.553  43.662  1.00  0.51              
ATOM   4812  CB  VAL A 302      65.398  65.713  44.614  1.00  0.51              
ATOM   4813  HB  VAL A 302      66.263  65.562  45.242  1.00  0.51              
ATOM   4814  CG1 VAL A 302      64.355  66.487  45.433  1.00  0.51              
ATOM   4815 1HG1 VAL A 302      64.198  65.991  46.391  1.00  0.51              
ATOM   4816 2HG1 VAL A 302      64.695  67.506  45.609  1.00  0.51              
ATOM   4817 3HG1 VAL A 302      63.401  66.517  44.904  1.00  0.51              
ATOM   4818  CG2 VAL A 302      64.818  64.318  44.388  1.00  0.51              
ATOM   4819 1HG2 VAL A 302      64.628  63.829  45.343  1.00  0.51              
ATOM   4820 2HG2 VAL A 302      63.883  64.402  43.846  1.00  0.51              
ATOM   4821 3HG2 VAL A 302      65.509  63.706  43.819  1.00  0.51              
ATOM   4822  C   VAL A 302      67.130  65.989  42.726  1.00  0.51              
ATOM   4823  O   VAL A 302      67.319  64.789  42.536  1.00  0.51              
ATOM   4824  N   GLY A 303      68.063  66.892  42.416  1.00  0.84              
ATOM   4825  H   GLY A 303      67.845  67.871  42.524  1.00  0.84              
ATOM   4826  CA  GLY A 303      69.436  66.564  42.009  1.00  0.84              
ATOM   4827  HA1 GLY A 303      69.521  66.691  40.929  1.00  0.84              
ATOM   4828  HA2 GLY A 303      69.667  65.521  42.219  1.00  0.84              
ATOM   4829  C   GLY A 303      70.474  67.473  42.662  1.00  0.84              
ATOM   4830  O   GLY A 303      70.074  68.480  43.256  1.00  0.84              
ATOM   4831  N   PRO A 304      71.760  67.099  42.665  1.00  0.96              
ATOM   4832  CD  PRO A 304      72.314  65.819  42.252  1.00  0.96              
ATOM   4833  HD1 PRO A 304      72.287  65.742  41.164  1.00  0.96              
ATOM   4834  HD2 PRO A 304      71.778  64.986  42.707  1.00  0.96              
ATOM   4835  CG  PRO A 304      73.764  65.832  42.735  1.00  0.96              
ATOM   4836  HG1 PRO A 304      74.407  65.213  42.111  1.00  0.96              
ATOM   4837  HG2 PRO A 304      73.811  65.512  43.777  1.00  0.96              
ATOM   4838  CB  PRO A 304      74.126  67.309  42.642  1.00  0.96              
ATOM   4839  HB1 PRO A 304      74.381  67.550  41.608  1.00  0.96              
ATOM   4840  HB2 PRO A 304      74.949  67.567  43.304  1.00  0.96              
ATOM   4841  CA  PRO A 304      72.826  68.013  43.048  1.00  0.96              
ATOM   4842  HA  PRO A 304      72.811  68.157  44.125  1.00  0.96              
ATOM   4843  C   PRO A 304      72.684  69.362  42.357  1.00  0.96              
ATOM   4844  O   PRO A 304      72.407  69.421  41.157  1.00  0.96              
ATOM   4845  N   LEU A 305      72.837  70.434  43.130  1.00  0.92              
ATOM   4846  H   LEU A 305      73.093  70.317  44.105  1.00  0.92              
ATOM   4847  CA  LEU A 305      72.808  71.783  42.600  1.00  0.92              
ATOM   4848  HA  LEU A 305      71.866  71.916  42.075  1.00  0.92              
ATOM   4849  CB  LEU A 305      72.905  72.792  43.753  1.00  0.92              
ATOM   4850  HB1 LEU A 305      73.105  73.781  43.339  1.00  0.92              
ATOM   4851  HB2 LEU A 305      73.754  72.526  44.385  1.00  0.92              
ATOM   4852  CG  LEU A 305      71.633  72.881  44.613  1.00  0.92              
ATOM   4853  HG  LEU A 305      71.386  71.899  45.014  1.00  0.92              
ATOM   4854  CD1 LEU A 305      71.907  73.823  45.778  1.00  0.92              
ATOM   4855 1HD1 LEU A 305      71.007  73.949  46.372  1.00  0.92              
ATOM   4856 2HD1 LEU A 305      72.706  73.422  46.400  1.00  0.92              
ATOM   4857 3HD1 LEU A 305      72.209  74.797  45.386  1.00  0.92              
ATOM   4858  CD2 LEU A 305      70.426  73.423  43.842  1.00  0.92              
ATOM   4859 1HD2 LEU A 305      69.594  73.603  44.519  1.00  0.92              
ATOM   4860 2HD2 LEU A 305      70.698  74.366  43.361  1.00  0.92              
ATOM   4861 3HD2 LEU A 305      70.109  72.711  43.082  1.00  0.92              
ATOM   4862  C   LEU A 305      73.969  71.974  41.603  1.00  0.92              
ATOM   4863  O   LEU A 305      75.098  71.485  41.822  1.00  0.92              
ATOM   4864  N   PRO A 306      73.708  72.679  40.489  1.00  0.98              
ATOM   4865  CD  PRO A 306      72.463  73.334  40.106  1.00  0.98              
ATOM   4866  HD1 PRO A 306      72.044  73.919  40.926  1.00  0.98              
ATOM   4867  HD2 PRO A 306      71.746  72.580  39.779  1.00  0.98              
ATOM   4868  CG  PRO A 306      72.814  74.251  38.935  1.00  0.98              
ATOM   4869  HG1 PRO A 306      73.111  75.233  39.305  1.00  0.98              
ATOM   4870  HG2 PRO A 306      71.983  74.347  38.235  1.00  0.98              
ATOM   4871  CB  PRO A 306      74.018  73.564  38.295  1.00  0.98              
ATOM   4872  HB1 PRO A 306      74.674  74.281  37.801  1.00  0.98              
ATOM   4873  HB2 PRO A 306      73.667  72.819  37.580  1.00  0.98              
ATOM   4874  CA  PRO A 306      74.710  72.853  39.462  1.00  0.98              
ATOM   4875  HA  PRO A 306      75.041  71.872  39.120  1.00  0.98              
ATOM   4876  C   PRO A 306      75.946  73.600  39.973  1.00  0.98              
ATOM   4877  O   PRO A 306      77.059  73.205  39.654  1.00  0.98              
ATOM   4878  N   GLU A 307      75.783  74.596  40.842  1.00  0.94              
ATOM   4879  H   GLU A 307      74.832  74.879  41.087  1.00  0.94              
ATOM   4880  CA  GLU A 307      76.892  75.308  41.489  1.00  0.94              
ATOM   4881  HA  GLU A 307      77.542  75.714  40.714  1.00  0.94              
ATOM   4882  CB  GLU A 307      76.348  76.479  42.345  1.00  0.94              
ATOM   4883  HB1 GLU A 307      77.198  77.115  42.596  1.00  0.94              
ATOM   4884  HB2 GLU A 307      75.963  76.081  43.285  1.00  0.94              
ATOM   4885  CG  GLU A 307      75.264  77.380  41.721  1.00  0.94              
ATOM   4886  HG1 GLU A 307      75.359  77.376  40.633  1.00  0.94              
ATOM   4887  HG2 GLU A 307      75.443  78.404  42.058  1.00  0.94              
ATOM   4888  CD  GLU A 307      73.842  76.960  42.139  1.00  0.94              
ATOM   4889  OE1 GLU A 307      73.460  75.820  41.788  1.00  0.94              
ATOM   4890  OE2 GLU A 307      73.150  77.773  42.799  1.00  0.94              
ATOM   4891  C   GLU A 307      77.768  74.455  42.413  1.00  0.94              
ATOM   4892  O   GLU A 307      78.865  74.873  42.776  1.00  0.94              
ATOM   4893  N   LEU A 308      77.287  73.274  42.803  1.00  1.08              
ATOM   4894  H   LEU A 308      76.386  72.996  42.436  1.00  1.08              
ATOM   4895  CA  LEU A 308      78.017  72.291  43.603  1.00  1.08              
ATOM   4896  HA  LEU A 308      79.011  72.681  43.820  1.00  1.08              
ATOM   4897  CB  LEU A 308      77.282  72.059  44.935  1.00  1.08              
ATOM   4898  HB1 LEU A 308      77.764  71.242  45.474  1.00  1.08              
ATOM   4899  HB2 LEU A 308      76.255  71.761  44.718  1.00  1.08              
ATOM   4900  CG  LEU A 308      77.275  73.300  45.848  1.00  1.08              
ATOM   4901  HG  LEU A 308      76.830  74.146  45.324  1.00  1.08              
ATOM   4902  CD1 LEU A 308      76.413  72.997  47.069  1.00  1.08              
ATOM   4903 1HD1 LEU A 308      76.400  73.877  47.705  1.00  1.08              
ATOM   4904 2HD1 LEU A 308      75.394  72.787  46.745  1.00  1.08              
ATOM   4905 3HD1 LEU A 308      76.818  72.146  47.615  1.00  1.08              
ATOM   4906  CD2 LEU A 308      78.667  73.696  46.348  1.00  1.08              
ATOM   4907 1HD2 LEU A 308      78.584  74.508  47.070  1.00  1.08              
ATOM   4908 2HD2 LEU A 308      79.162  72.844  46.811  1.00  1.08              
ATOM   4909 3HD2 LEU A 308      79.266  74.060  45.513  1.00  1.08              
ATOM   4910  C   LEU A 308      78.268  71.015  42.798  1.00  1.08              
ATOM   4911  O   LEU A 308      78.587  69.978  43.382  1.00  1.08              
ATOM   4912  N   THR A 309      78.186  71.096  41.468  1.00  1.04              
ATOM   4913  H   THR A 309      77.901  71.980  41.050  1.00  1.04              
ATOM   4914  CA  THR A 309      78.734  70.079  40.562  1.00  1.04              
ATOM   4915  HA  THR A 309      79.212  69.282  41.130  1.00  1.04              
ATOM   4916  CB  THR A 309      77.590  69.471  39.741  1.00  1.04              
ATOM   4917  HB  THR A 309      77.174  70.226  39.072  1.00  1.04              
ATOM   4918  CG2 THR A 309      78.046  68.266  38.922  1.00  1.04              
ATOM   4919 1HG2 THR A 309      77.184  67.815  38.431  1.00  1.04              
ATOM   4920 2HG2 THR A 309      78.756  68.581  38.157  1.00  1.04              
ATOM   4921 3HG2 THR A 309      78.520  67.541  39.582  1.00  1.04              
ATOM   4922  OG1 THR A 309      76.565  69.011  40.599  1.00  1.04              
ATOM   4923  HG1 THR A 309      76.158  69.804  40.986  1.00  1.04              
ATOM   4924  C   THR A 309      79.775  70.686  39.621  1.00  1.04              
ATOM   4925  O   THR A 309      79.542  71.721  39.005  1.00  1.04              
ATOM   4926  N   GLY A 310      80.914  70.019  39.467  1.00  1.34              
ATOM   4927  H   GLY A 310      81.055  69.145  39.964  1.00  1.34              
ATOM   4928  CA  GLY A 310      81.983  70.452  38.566  1.00  1.34              
ATOM   4929  HA1 GLY A 310      82.611  71.191  39.067  1.00  1.34              
ATOM   4930  HA2 GLY A 310      81.564  70.902  37.665  1.00  1.34              
ATOM   4931  C   GLY A 310      82.851  69.270  38.161  1.00  1.34              
ATOM   4932  O   GLY A 310      82.659  68.155  38.643  1.00  1.34              
ATOM   4933  N   ASP A 311      83.813  69.490  37.277  1.00  1.38              
ATOM   4934  H   ASP A 311      83.867  70.376  36.788  1.00  1.38              
ATOM   4935  CA  ASP A 311      84.734  68.429  36.863  1.00  1.38              
ATOM   4936  HA  ASP A 311      84.151  67.555  36.568  1.00  1.38              
ATOM   4937  CB  ASP A 311      85.527  68.895  35.632  1.00  1.38              
ATOM   4938  HB1 ASP A 311      86.141  68.068  35.271  1.00  1.38
[truncated: 35,645 more chars]
