# Supplementary material for: Characterization of the Brassica napus Flavonol Synthase Gene Family Reveals Bifunctional Flavonol Synthases
Source: Front Plant Sci. 2021 Oct 13;12:733762. doi: 10.3389/fpls.2021.733762 (PMC8548573; doi:10.3389/fpls.2021.733762)
Supplement: Supplementary File 2 — 3D secondary structure models used in this work. [file Data_Sheet_2.ZIP › Supplementary_File_S2/BnaFLS1-1.pdb]

ATOM      1  N   MET A   1      41.623  45.090  59.280  1.00  2.69              
ATOM      2  CA  MET A   1      41.220  46.278  60.041  1.00  2.69              
ATOM      3  HA  MET A   1      41.879  47.094  59.752  1.00  2.69              
ATOM      4  CB  MET A   1      39.783  46.680  59.671  1.00  2.69              
ATOM      5  HB1 MET A   1      39.509  47.577  60.228  1.00  2.69              
ATOM      6  HB2 MET A   1      39.107  45.877  59.966  1.00  2.69              
ATOM      7  CG  MET A   1      39.573  46.974  58.176  1.00  2.69              
ATOM      8  HG1 MET A   1      38.510  47.169  58.037  1.00  2.69              
ATOM      9  HG2 MET A   1      39.815  46.083  57.596  1.00  2.69              
ATOM     10  SD  MET A   1      40.474  48.397  57.481  1.00  2.69              
ATOM     11  CE  MET A   1      41.993  47.597  56.890  1.00  2.69              
ATOM     12  HE1 MET A   1      42.599  48.327  56.354  1.00  2.69              
ATOM     13  HE2 MET A   1      42.569  47.208  57.727  1.00  2.69              
ATOM     14  HE3 MET A   1      41.739  46.776  56.220  1.00  2.69              
ATOM     15  C   MET A   1      41.431  46.126  61.557  1.00  2.69              
ATOM     16  O   MET A   1      40.675  46.658  62.371  1.00  2.69              
ATOM     17  N   GLU A   2      42.464  45.376  61.938  1.00  2.36              
ATOM     18  H   GLU A   2      43.003  44.954  61.197  1.00  2.36              
ATOM     19  CA  GLU A   2      43.063  45.449  63.274  1.00  2.36              
ATOM     20  HA  GLU A   2      42.256  45.463  64.006  1.00  2.36              
ATOM     21  CB  GLU A   2      43.882  44.161  63.510  1.00  2.36              
ATOM     22  HB1 GLU A   2      43.252  43.321  63.212  1.00  2.36              
ATOM     23  HB2 GLU A   2      44.043  44.031  64.580  1.00  2.36              
ATOM     24  CG  GLU A   2      45.217  44.038  62.732  1.00  2.36              
ATOM     25  HG1 GLU A   2      45.171  44.645  61.825  1.00  2.36              
ATOM     26  HG2 GLU A   2      45.312  42.997  62.414  1.00  2.36              
ATOM     27  CD  GLU A   2      46.475  44.398  63.546  1.00  2.36              
ATOM     28  OE1 GLU A   2      47.597  44.113  63.062  1.00  2.36              
ATOM     29  OE2 GLU A   2      46.307  44.914  64.676  1.00  2.36              
ATOM     30  C   GLU A   2      43.871  46.746  63.463  1.00  2.36              
ATOM     31  O   GLU A   2      44.111  47.504  62.520  1.00  2.36              
ATOM     32  N   ILE A   3      44.222  47.036  64.715  1.00  2.54              
ATOM     33  H   ILE A   3      44.183  46.291  65.397  1.00  2.54              
ATOM     34  CA  ILE A   3      44.707  48.344  65.170  1.00  2.54              
ATOM     35  HA  ILE A   3      45.223  48.831  64.342  1.00  2.54              
ATOM     36  CB  ILE A   3      43.516  49.251  65.622  1.00  2.54              
ATOM     37  HB  ILE A   3      43.136  48.869  66.571  1.00  2.54              
ATOM     38  CG2 ILE A   3      44.003  50.696  65.843  1.00  2.54              
ATOM     39 1HG2 ILE A   3      43.215  51.312  66.274  1.00  2.54              
ATOM     40 2HG2 ILE A   3      44.819  50.704  66.557  1.00  2.54              
ATOM     41 3HG2 ILE A   3      44.335  51.127  64.900  1.00  2.54              
ATOM     42  CG1 ILE A   3      42.323  49.264  64.628  1.00  2.54              
ATOM     43 1HG1 ILE A   3      41.930  48.253  64.535  1.00  2.54              
ATOM     44 2HG1 ILE A   3      42.674  49.584  63.646  1.00  2.54              
ATOM     45  CD1 ILE A   3      41.133  50.144  65.036  1.00  2.54              
ATOM     46  HD1 ILE A   3      40.296  49.944  64.367  1.00  2.54              
ATOM     47  HD2 ILE A   3      40.833  49.914  66.058  1.00  2.54              
ATOM     48  HD3 ILE A   3      41.391  51.200  64.955  1.00  2.54              
ATOM     49  C   ILE A   3      45.739  48.112  66.282  1.00  2.54              
ATOM     50  O   ILE A   3      45.574  48.558  67.418  1.00  2.54              
ATOM     51  N   GLU A   4      46.773  47.319  65.998  1.00  2.31              
ATOM     52  H   GLU A   4      46.737  46.736  65.160  1.00  2.31              
ATOM     53  CA  GLU A   4      47.878  47.102  66.924  1.00  2.31              
ATOM     54  HA  GLU A   4      47.484  46.526  67.761  1.00  2.31              
ATOM     55  CB  GLU A   4      49.015  46.275  66.262  1.00  2.31              
ATOM     56  HB1 GLU A   4      48.606  45.605  65.509  1.00  2.31              
ATOM     57  HB2 GLU A   4      49.408  45.635  67.052  1.00  2.31              
ATOM     58  CG  GLU A   4      50.247  47.001  65.662  1.00  2.31              
ATOM     59  HG1 GLU A   4      51.024  46.242  65.535  1.00  2.31              
ATOM     60  HG2 GLU A   4      50.661  47.706  66.385  1.00  2.31              
ATOM     61  CD  GLU A   4      50.054  47.684  64.292  1.00  2.31              
ATOM     62  OE1 GLU A   4      50.222  46.971  63.280  1.00  2.31              
ATOM     63  OE2 GLU A   4      49.924  48.928  64.228  1.00  2.31              
ATOM     64  C   GLU A   4      48.433  48.423  67.465  1.00  2.31              
ATOM     65  O   GLU A   4      48.481  49.442  66.772  1.00  2.31              
ATOM     66  N   ARG A   5      48.958  48.384  68.684  1.00  1.84              
ATOM     67  H   ARG A   5      48.881  47.525  69.207  1.00  1.84              
ATOM     68  CA  ARG A   5      49.943  49.356  69.148  1.00  1.84              
ATOM     69  HA  ARG A   5      50.379  49.872  68.294  1.00  1.84              
ATOM     70  CB  ARG A   5      49.328  50.416  70.081  1.00  1.84              
ATOM     71  HB1 ARG A   5      50.128  50.831  70.697  1.00  1.84              
ATOM     72  HB2 ARG A   5      48.596  49.960  70.747  1.00  1.84              
ATOM     73  CG  ARG A   5      48.691  51.590  69.314  1.00  1.84              
ATOM     74  HG1 ARG A   5      49.278  51.810  68.426  1.00  1.84              
ATOM     75  HG2 ARG A   5      48.732  52.470  69.949  1.00  1.84              
ATOM     76  CD  ARG A   5      47.226  51.357  68.927  1.00  1.84              
ATOM     77  HD1 ARG A   5      46.634  51.309  69.842  1.00  1.84              
ATOM     78  HD2 ARG A   5      47.096  50.404  68.427  1.00  1.84              
ATOM     79  NE  ARG A   5      46.689  52.437  68.081  1.00  1.84              
ATOM     80  HE  ARG A   5      46.114  53.128  68.561  1.00  1.84              
ATOM     81  CZ  ARG A   5      46.694  52.559  66.770  1.00  1.84              
ATOM     82  NH1 ARG A   5      47.453  51.856  65.977  1.00  1.84              
ATOM     83 1HH1 ARG A   5      47.961  51.066  66.381  1.00  1.84              
ATOM     84 2HH1 ARG A   5      47.359  51.882  64.985  1.00  1.84              
ATOM     85  NH2 ARG A   5      45.893  53.424  66.215  1.00  1.84              
ATOM     86 1HH2 ARG A   5      45.126  53.768  66.815  1.00  1.84              
ATOM     87 2HH2 ARG A   5      45.775  53.431  65.228  1.00  1.84              
ATOM     88  C   ARG A   5      51.092  48.605  69.775  1.00  1.84              
ATOM     89  O   ARG A   5      50.878  47.564  70.398  1.00  1.84              
ATOM     90  N   VAL A   6      52.319  49.068  69.560  1.00  1.95              
ATOM     91  H   VAL A   6      52.428  50.001  69.159  1.00  1.95              
ATOM     92  CA  VAL A   6      53.485  48.308  70.027  1.00  1.95              
ATOM     93  HA  VAL A   6      53.316  47.262  69.776  1.00  1.95              
ATOM     94  CB  VAL A   6      54.809  48.695  69.363  1.00  1.95              
ATOM     95  HB  VAL A   6      55.593  48.047  69.759  1.00  1.95              
ATOM     96  CG1 VAL A   6      54.753  48.489  67.848  1.00  1.95              
ATOM     97 1HG1 VAL A   6      55.704  48.778  67.406  1.00  1.95              
ATOM     98 2HG1 VAL A   6      54.559  47.441  67.627  1.00  1.95              
ATOM     99 3HG1 VAL A   6      53.965  49.102  67.406  1.00  1.95              
ATOM    100  CG2 VAL A   6      55.198  50.133  69.654  1.00  1.95              
ATOM    101 1HG2 VAL A   6      56.257  50.257  69.472  1.00  1.95              
ATOM    102 2HG2 VAL A   6      54.614  50.786  69.013  1.00  1.95              
ATOM    103 3HG2 VAL A   6      55.011  50.410  70.688  1.00  1.95              
ATOM    104  C   VAL A   6      53.650  48.354  71.537  1.00  1.95              
ATOM    105  O   VAL A   6      54.273  47.444  72.080  1.00  1.95              
ATOM    106  N   GLN A   7      53.064  49.333  72.234  1.00  1.78              
ATOM    107  H   GLN A   7      52.669  50.141  71.750  1.00  1.78              
ATOM    108  CA  GLN A   7      52.970  49.253  73.679  1.00  1.78              
ATOM    109  HA  GLN A   7      53.980  49.027  74.019  1.00  1.78              
ATOM    110  CB  GLN A   7      52.581  50.572  74.352  1.00  1.78              
ATOM    111  HB1 GLN A   7      51.511  50.757  74.241  1.00  1.78              
ATOM    112  HB2 GLN A   7      53.140  51.390  73.896  1.00  1.78              
ATOM    113  CG  GLN A   7      52.971  50.469  75.840  1.00  1.78              
ATOM    114  HG1 GLN A   7      54.017  50.168  75.919  1.00  1.78              
ATOM    115  HG2 GLN A   7      52.361  49.713  76.334  1.00  1.78              
ATOM    116  CD  GLN A   7      52.787  51.777  76.588  1.00  1.78              
ATOM    117  OE1 GLN A   7      51.734  52.385  76.549  1.00  1.78              
ATOM    118  NE2 GLN A   7      53.783  52.258  77.301  1.00  1.78              
ATOM    119 1HE2 GLN A   7      54.659  51.780  77.385  1.00  1.78              
ATOM    120 2HE2 GLN A   7      53.640  53.146  77.759  1.00  1.78              
ATOM    121  C   GLN A   7      52.092  48.071  74.104  1.00  1.78              
ATOM    122  O   GLN A   7      52.480  47.305  74.986  1.00  1.78              
ATOM    123  N   ASP A   8      50.971  47.844  73.428  1.00  1.90              
ATOM    124  H   ASP A   8      50.648  48.545  72.767  1.00  1.90              
ATOM    125  CA  ASP A   8      50.045  46.752  73.717  1.00  1.90              
ATOM    126  HA  ASP A   8      49.867  46.716  74.793  1.00  1.90              
ATOM    127  CB  ASP A   8      48.702  47.059  73.033  1.00  1.90              
ATOM    128  HB1 ASP A   8      48.010  46.241  73.241  1.00  1.90              
ATOM    129  HB2 ASP A   8      48.838  47.113  71.953  1.00  1.90              
ATOM    130  CG  ASP A   8      48.093  48.376  73.533  1.00  1.90              
ATOM    131  OD1 ASP A   8      47.062  48.315  74.232  1.00  1.90              
ATOM    132  OD2 ASP A   8      48.687  49.453  73.262  1.00  1.90              
ATOM    133  C   ASP A   8      50.592  45.385  73.294  1.00  1.90              
ATOM    134  O   ASP A   8      50.307  44.387  73.951  1.00  1.90              
ATOM    135  N   ILE A   9      51.465  45.330  72.281  1.00  1.89              
ATOM    136  H   ILE A   9      51.593  46.165  71.716  1.00  1.89              
ATOM    137  CA  ILE A   9      52.286  44.142  72.023  1.00  1.89              
ATOM    138  HA  ILE A   9      51.624  43.276  71.965  1.00  1.89              
ATOM    139  CB  ILE A   9      53.056  44.235  70.681  1.00  1.89              
ATOM    140  HB  ILE A   9      53.669  45.137  70.691  1.00  1.89              
ATOM    141  CG2 ILE A   9      53.991  43.018  70.495  1.00  1.89              
ATOM    142 1HG2 ILE A   9      54.584  43.135  69.589  1.00  1.89              
ATOM    143 2HG2 ILE A   9      54.686  42.930  71.329  1.00  1.89              
ATOM    144 3HG2 ILE A   9      53.398  42.105  70.424  1.00  1.89              
ATOM    145  CG1 ILE A   9      52.061  44.319  69.499  1.00  1.89              
ATOM    146 1HG1 ILE A   9      51.375  45.147  69.663  1.00  1.89              
ATOM    147 2HG1 ILE A   9      51.467  43.404  69.459  1.00  1.89              
ATOM    148  CD1 ILE A   9      52.717  44.540  68.131  1.00  1.89              
ATOM    149  HD1 ILE A   9      51.943  44.730  67.388  1.00  1.89              
ATOM    150  HD2 ILE A   9      53.386  45.398  68.175  1.00  1.89              
ATOM    151  HD3 ILE A   9      53.275  43.655  67.825  1.00  1.89              
ATOM    152  C   ILE A   9      53.217  43.919  73.210  1.00  1.89              
ATOM    153  O   ILE A   9      53.142  42.866  73.830  1.00  1.89              
ATOM    154  N   SER A  10      54.040  44.906  73.572  1.00  1.85              
ATOM    155  H   SER A  10      54.026  45.764  73.029  1.00  1.85              
ATOM    156  CA  SER A  10      55.034  44.803  74.650  1.00  1.85              
ATOM    157  HA  SER A  10      55.696  43.971  74.412  1.00  1.85              
ATOM    158  CB  SER A  10      55.888  46.076  74.690  1.00  1.85              
ATOM    159  HB1 SER A  10      56.216  46.321  73.679  1.00  1.85              
ATOM    160  HB2 SER A  10      56.774  45.893  75.301  1.00  1.85              
ATOM    161  OG  SER A  10      55.178  47.175  75.237  1.00  1.85              
ATOM    162  HG  SER A  10      54.237  47.099  75.005  1.00  1.85              
ATOM    163  C   SER A  10      54.475  44.519  76.051  1.00  1.85              
ATOM    164  O   SER A  10      55.226  44.137  76.948  1.00  1.85              
ATOM    165  N   SER A  11      53.163  44.696  76.225  1.00  1.94              
ATOM    166  H   SER A  11      52.649  45.089  75.450  1.00  1.94              
ATOM    167  CA  SER A  11      52.425  44.426  77.459  1.00  1.94              
ATOM    168  HA  SER A  11      53.122  44.321  78.290  1.00  1.94              
ATOM    169  CB  SER A  11      51.485  45.599  77.765  1.00  1.94              
ATOM    170  HB1 SER A  11      51.054  45.463  78.758  1.00  1.94              
ATOM    171  HB2 SER A  11      50.678  45.617  77.032  1.00  1.94              
ATOM    172  OG  SER A  11      52.174  46.834  77.718  1.00  1.94              
ATOM    173  HG  SER A  11      52.455  46.981  76.800  1.00  1.94              
ATOM    174  C   SER A  11      51.587  43.151  77.392  1.00  1.94              
ATOM    175  O   SER A  11      51.286  42.561  78.431  1.00  1.94              
ATOM    176  N   SER A  12      51.240  42.685  76.186  1.00  2.16              
ATOM    177  H   SER A  12      51.490  43.224  75.366  1.00  2.16              
ATOM    178  CA  SER A  12      50.901  41.281  75.981  1.00  2.16              
ATOM    179  HA  SER A  12      50.102  41.019  76.674  1.00  2.16              
ATOM    180  CB  SER A  12      50.399  41.013  74.554  1.00  2.16              
ATOM    181  HB1 SER A  12      49.756  41.833  74.233  1.00  2.16              
ATOM    182  HB2 SER A  12      49.802  40.100  74.563  1.00  2.16              
ATOM    183  OG  SER A  12      51.447  40.834  73.623  1.00  2.16              
ATOM    184  HG  SER A  12      52.118  41.530  73.781  1.00  2.16              
ATOM    185  C   SER A  12      52.138  40.453  76.319  1.00  2.16              
ATOM    186  O   SER A  12      53.274  40.863  76.077  1.00  2.16              
ATOM    187  N   SER A  13      51.941  39.282  76.906  1.00  2.35              
ATOM    188  H   SER A  13      51.005  38.958  77.094  1.00  2.35              
ATOM    189  CA  SER A  13      53.042  38.493  77.437  1.00  2.35              
ATOM    190  HA  SER A  13      53.821  39.165  77.799  1.00  2.35              
ATOM    191  CB  SER A  13      52.539  37.691  78.644  1.00  2.35              
ATOM    192  HB1 SER A  13      52.146  38.376  79.397  1.00  2.35              
ATOM    193  HB2 SER A  13      53.364  37.124  79.079  1.00  2.35              
ATOM    194  OG  SER A  13      51.518  36.806  78.234  1.00  2.35              
ATOM    195  HG  SER A  13      51.945  36.188  77.616  1.00  2.35              
ATOM    196  C   SER A  13      53.688  37.583  76.385  1.00  2.35              
ATOM    197  O   SER A  13      53.671  36.362  76.525  1.00  2.35              
ATOM    198  N   LEU A  14      54.241  38.173  75.327  1.00  2.35              
ATOM    199  H   LEU A  14      54.132  39.180  75.266  1.00  2.35              
ATOM    200  CA  LEU A  14      55.353  37.580  74.588  1.00  2.35              
ATOM    201  HA  LEU A  14      55.182  36.508  74.469  1.00  2.35              
ATOM    202  CB  LEU A  14      55.484  38.215  73.184  1.00  2.35              
ATOM    203  HB1 LEU A  14      56.516  38.083  72.857  1.00  2.35              
ATOM    204  HB2 LEU A  14      55.298  39.288  73.249  1.00  2.35              
ATOM    205  CG  LEU A  14      54.591  37.585  72.096  1.00  2.35              
ATOM    206  HG  LEU A  14      54.830  36.525  72.014  1.00  2.35              
ATOM    207  CD1 LEU A  14      53.092  37.727  72.370  1.00  2.35              
ATOM    208 1HD1 LEU A  14      52.521  37.353  71.521  1.00  2.35              
ATOM    209 2HD1 LEU A  14      52.825  37.143  73.251  1.00  2.35              
ATOM    210 3HD1 LEU A  14      52.843  38.774  72.542  1.00  2.35              
ATOM    211  CD2 LEU A  14      54.887  38.246  70.746  1.00  2.35              
ATOM    212 1HD2 LEU A  14      54.309  37.757  69.962  1.00  2.35              
ATOM    213 2HD2 LEU A  14      54.624  39.303  70.789  1.00  2.35              
ATOM    214 3HD2 LEU A  14      55.947  38.147  70.515  1.00  2.35              
ATOM    215  C   LEU A  14      56.631  37.733  75.450  1.00  2.35              
ATOM    216  O   LEU A  14      57.444  38.623  75.211  1.00  2.35              
ATOM    217  N   HIS A  15      56.711  36.971  76.551  1.00  4.12              
ATOM    218  H   HIS A  15      56.148  36.117  76.583  1.00  4.12              
ATOM    219  CA  HIS A  15      57.417  37.353  77.782  1.00  4.12              
ATOM    220  HA  HIS A  15      57.026  38.324  78.086  1.00  4.12              
ATOM    221  CB  HIS A  15      57.111  36.362  78.919  1.00  4.12              
ATOM    222  HB1 HIS A  15      57.385  35.352  78.621  1.00  4.12              
ATOM    223  HB2 HIS A  15      56.040  36.370  79.123  1.00  4.12              
ATOM    224  CG  HIS A  15      57.859  36.708  80.183  1.00  4.12              
ATOM    225  ND1 HIS A  15      59.105  36.196  80.555  1.00  4.12              
ATOM    226  CE1 HIS A  15      59.472  36.872  81.651  1.00  4.12              
ATOM    227  HE1 HIS A  15      60.408  36.723  82.174  1.00  4.12              
ATOM    228  NE2 HIS A  15      58.533  37.775  81.982  1.00  4.12              
ATOM    229  HE2 HIS A  15      58.602  38.438  82.739  1.00  4.12              
ATOM    230  CD2 HIS A  15      57.511  37.692  81.063  1.00  4.12              
ATOM    231  HD2 HIS A  15      56.630  38.315  81.001  1.00  4.12              
ATOM    232  C   HIS A  15      58.921  37.587  77.627  1.00  4.12              
ATOM    233  O   HIS A  15      59.412  38.714  77.710  1.00  4.12              
ATOM    234  N   THR A  16      59.651  36.512  77.378  1.00  4.31              
ATOM    235  H   THR A  16      59.166  35.611  77.378  1.00  4.31              
ATOM    236  CA  THR A  16      61.042  36.523  76.912  1.00  4.31              
ATOM    237  HA  THR A  16      61.474  37.516  77.024  1.00  4.31              
ATOM    238  CB  THR A  16      61.837  35.534  77.785  1.00  4.31              
ATOM    239  HB  THR A  16      61.433  34.529  77.651  1.00  4.31              
ATOM    240  CG2 THR A  16      63.340  35.506  77.508  1.00  4.31              
ATOM    241 1HG2 THR A  16      63.836  34.901  78.266  1.00  4.31              
ATOM    242 2HG2 THR A  16      63.528  35.059  76.532  1.00  4.31              
ATOM    243 3HG2 THR A  16      63.738  36.520  77.530  1.00  4.31              
ATOM    244  OG1 THR A  16      61.702  35.899  79.146  1.00  4.31              
ATOM    245  HG1 THR A  16      60.754  35.891  79.366  1.00  4.31              
ATOM    246  C   THR A  16      61.079  36.152  75.418  1.00  4.31              
ATOM    247  O   THR A  16      62.115  36.252  74.761  1.00  4.31              
ATOM    248  N   GLU A  17      59.925  35.718  74.895  1.00  2.50              
ATOM    249  H   GLU A  17      59.147  35.704  75.546  1.00  2.50              
ATOM    250  CA  GLU A  17      59.814  34.736  73.832  1.00  2.50              
ATOM    251  HA  GLU A  17      60.353  33.846  74.163  1.00  2.50              
ATOM    252  CB  GLU A  17      58.347  34.304  73.604  1.00  2.50              
ATOM    253  HB1 GLU A  17      58.277  33.848  72.615  1.00  2.50              
ATOM    254  HB2 GLU A  17      57.691  35.177  73.611  1.00  2.50              
ATOM    255  CG  GLU A  17      57.839  33.251  74.599  1.00  2.50              
ATOM    256  HG1 GLU A  17      58.574  32.447  74.686  1.00  2.50              
ATOM    257  HG2 GLU A  17      56.923  32.813  74.196  1.00  2.50              
ATOM    258  CD  GLU A  17      57.550  33.859  75.969  1.00  2.50              
ATOM    259  OE1 GLU A  17      58.516  34.055  76.739  1.00  2.50              
ATOM    260  OE2 GLU A  17      56.382  34.227  76.210  1.00  2.50              
ATOM    261  C   GLU A  17      60.463  35.099  72.506  1.00  2.50              
ATOM    262  O   GLU A  17      61.361  34.425  72.000  1.00  2.50              
ATOM    263  N   VAL A  18      59.887  36.106  71.883  1.00  2.19              
ATOM    264  H   VAL A  18      59.222  36.668  72.405  1.00  2.19              
ATOM    265  CA  VAL A  18      59.953  36.334  70.449  1.00  2.19              
ATOM    266  HA  VAL A  18      60.999  36.382  70.154  1.00  2.19              
ATOM    267  CB  VAL A  18      59.262  35.170  69.686  1.00  2.19              
ATOM    268  HB  VAL A  18      59.538  34.232  70.164  1.00  2.19              
ATOM    269  CG1 VAL A  18      57.729  35.227  69.705  1.00  2.19              
ATOM    270 1HG1 VAL A  18      57.326  34.308  69.278  1.00  2.19              
ATOM    271 2HG1 VAL A  18      57.374  35.317  70.732  1.00  2.19              
ATOM    272 3HG1 VAL A  18      57.368  36.074  69.122  1.00  2.19              
ATOM    273  CG2 VAL A  18      59.767  35.048  68.246  1.00  2.19              
ATOM    274 1HG2 VAL A  18      59.327  34.165  67.784  1.00  2.19              
ATOM    275 2HG2 VAL A  18      59.492  35.918  67.659  1.00  2.19              
ATOM    276 3HG2 VAL A  18      60.852  34.934  68.245  1.00  2.19              
ATOM    277  C   VAL A  18      59.293  37.689  70.226  1.00  2.19              
ATOM    278  O   VAL A  18      58.594  38.211  71.097  1.00  2.19              
ATOM    279  N   ILE A  19      59.468  38.244  69.042  1.00  1.92              
ATOM    280  H   ILE A  19      59.993  37.743  68.340  1.00  1.92              
ATOM    281  CA  ILE A  19      58.618  39.333  68.570  1.00  1.92              
ATOM    282  HA  ILE A  19      57.850  39.555  69.309  1.00  1.92              
ATOM    283  CB  ILE A  19      59.446  40.614  68.341  1.00  1.92              
ATOM    284  HB  ILE A  19      58.764  41.384  67.984  1.00  1.92              
ATOM    285  CG2 ILE A  19      60.015  41.083  69.693  1.00  1.92              
ATOM    286 1HG2 ILE A  19      60.369  42.109  69.609  1.00  1.92              
ATOM    287 2HG2 ILE A  19      59.235  41.057  70.455  1.00  1.92              
ATOM    288 3HG2 ILE A  19      60.833  40.440  70.010  1.00  1.92              
ATOM    289  CG1 ILE A  19      60.537  40.428  67.260  1.00  1.92              
ATOM    290 1HG1 ILE A  19      60.056  40.173  66.316  1.00  1.92              
ATOM    291 2HG1 ILE A  19      61.207  39.612  67.535  1.00  1.92              
ATOM    292  CD1 ILE A  19      61.381  41.680  67.024  1.00  1.92              
ATOM    293  HD1 ILE A  19      61.998  41.546  66.136  1.00  1.92              
ATOM    294  HD2 ILE A  19      60.731  42.543  66.876  1.00  1.92              
ATOM    295  HD3 ILE A  19      62.031  41.851  67.883  1.00  1.92              
ATOM    296  C   ILE A  19      57.926  38.835  67.303  1.00  1.92              
ATOM    297  O   ILE A  19      58.465  37.932  66.653  1.00  1.92              
ATOM    298  N   PRO A  20      56.739  39.348  66.948  1.00  1.93              
ATOM    299  CD  PRO A  20      55.948  40.359  67.634  1.00  1.93              
ATOM    300  HD1 PRO A  20      56.321  41.347  67.364  1.00  1.93              
ATOM    301  HD2 PRO A  20      55.949  40.229  68.716  1.00  1.93              
ATOM    302  CG  PRO A  20      54.530  40.188  67.093  1.00  1.93              
ATOM    303  HG1 PRO A  20      53.969  41.122  67.121  1.00  1.93              
ATOM    304  HG2 PRO A  20      54.015  39.408  67.655  1.00  1.93              
ATOM    305  CB  PRO A  20      54.773  39.716  65.661  1.00  1.93              
ATOM    306  HB1 PRO A  20      54.931  40.586  65.035  1.00  1.93              
ATOM    307  HB2 PRO A  20      53.938  39.127  65.280  1.00  1.93              
ATOM    308  CA  PRO A  20      56.062  38.889  65.750  1.00  1.93              
ATOM    309  HA  PRO A  20      55.795  37.841  65.893  1.00  1.93              
ATOM    310  C   PRO A  20      56.937  39.010  64.498  1.00  1.93              
ATOM    311  O   PRO A  20      57.791  39.894  64.412  1.00  1.93              
ATOM    312  N   LEU A  21      56.738  38.107  63.533  1.00  1.93              
ATOM    313  H   LEU A  21      55.994  37.439  63.654  1.00  1.93              
ATOM    314  CA  LEU A  21      57.610  37.979  62.361  1.00  1.93              
ATOM    315  HA  LEU A  21      58.614  37.761  62.728  1.00  1.93              
ATOM    316  CB  LEU A  21      57.137  36.774  61.519  1.00  1.93              
ATOM    317  HB1 LEU A  21      56.217  37.031  60.990  1.00  1.93              
ATOM    318  HB2 LEU A  21      56.897  35.974  62.220  1.00  1.93              
ATOM    319  CG  LEU A  21      58.175  36.212  60.521  1.00  1.93              
ATOM    320  HG  LEU A  21      59.162  36.214  60.983  1.00  1.93              
ATOM    321  CD1 LEU A  21      57.814  34.762  60.176  1.00  1.93              
ATOM    322 1HD1 LEU A  21      58.550  34.350  59.485  1.00  1.93              
ATOM    323 2HD1 LEU A  21      57.816  34.155  61.081  1.00  1.93              
ATOM    324 3HD1 LEU A  21      56.827  34.723  59.714  1.00  1.93              
ATOM    325  CD2 LEU A  21      58.235  36.979  59.195  1.00  1.93              
ATOM    326 1HD2 LEU A  21      58.917  36.474  58.510  1.00  1.93              
ATOM    327 2HD2 LEU A  21      57.245  37.029  58.742  1.00  1.93              
ATOM    328 3HD2 LEU A  21      58.618  37.983  59.352  1.00  1.93              
ATOM    329  C   LEU A  21      57.711  39.294  61.576  1.00  1.93              
ATOM    330  O   LEU A  21      58.794  39.676  61.142  1.00  1.93              
ATOM    331  N   GLU A  22      56.626  40.064  61.466  1.00  1.86              
ATOM    332  H   GLU A  22      55.761  39.825  61.955  1.00  1.86              
ATOM    333  CA  GLU A  22      56.663  41.326  60.735  1.00  1.86              
ATOM    334  HA  GLU A  22      57.214  41.126  59.816  1.00  1.86              
ATOM    335  CB  GLU A  22      55.256  41.756  60.274  1.00  1.86              
ATOM    336  HB1 GLU A  22      54.693  40.882  59.943  1.00  1.86              
ATOM    337  HB2 GLU A  22      55.402  42.381  59.392  1.00  1.86              
ATOM    338  CG  GLU A  22      54.403  42.579  61.252  1.00  1.86              
ATOM    339  HG1 GLU A  22      53.625  43.055  60.653  1.00  1.86              
ATOM    340  HG2 GLU A  22      55.009  43.375  61.683  1.00  1.86              
ATOM    341  CD  GLU A  22      53.716  41.800  62.381  1.00  1.86              
ATOM    342  OE1 GLU A  22      54.166  40.670  62.686  1.00  1.86              
ATOM    343  OE2 GLU A  22      52.750  42.378  62.943  1.00  1.86              
ATOM    344  C   GLU A  22      57.443  42.456  61.420  1.00  1.86              
ATOM    345  O   GLU A  22      57.616  43.514  60.824  1.00  1.86              
ATOM    346  N   PHE A  23      57.958  42.258  62.635  1.00  1.84              
ATOM    347  H   PHE A  23      57.754  41.382  63.107  1.00  1.84              
ATOM    348  CA  PHE A  23      58.939  43.157  63.248  1.00  1.84              
ATOM    349  HA  PHE A  23      58.864  44.140  62.782  1.00  1.84              
ATOM    350  CB  PHE A  23      58.626  43.352  64.737  1.00  1.84              
ATOM    351  HB1 PHE A  23      59.435  43.925  65.194  1.00  1.84              
ATOM    352  HB2 PHE A  23      58.595  42.380  65.232  1.00  1.84              
ATOM    353  CG  PHE A  23      57.324  44.085  64.987  1.00  1.84              
ATOM    354  CD1 PHE A  23      57.310  45.476  65.207  1.00  1.84              
ATOM    355  HD1 PHE A  23      58.234  46.037  65.212  1.00  1.84              
ATOM    356  CE1 PHE A  23      56.089  46.136  65.433  1.00  1.84              
ATOM    357  HE1 PHE A  23      56.068  47.200  65.605  1.00  1.84              
ATOM    358  CZ  PHE A  23      54.882  45.415  65.430  1.00  1.84              
ATOM    359  HZ  PHE A  23      53.943  45.925  65.599  1.00  1.84              
ATOM    360  CE2 PHE A  23      54.895  44.030  65.196  1.00  1.84              
ATOM    361  HE2 PHE A  23      53.967  43.471  65.174  1.00  1.84              
ATOM    362  CD2 PHE A  23      56.114  43.372  64.972  1.00  1.84              
ATOM    363  HD2 PHE A  23      56.124  42.315  64.762  1.00  1.84              
ATOM    364  C   PHE A  23      60.382  42.716  63.052  1.00  1.84              
ATOM    365  O   PHE A  23      61.268  43.583  63.102  1.00  1.84              
ATOM    366  N   ILE A  24      60.631  41.422  62.799  1.00  1.80              
ATOM    367  H   ILE A  24      59.866  40.780  62.626  1.00  1.80              
ATOM    368  CA  ILE A  24      62.004  40.976  62.571  1.00  1.80              
ATOM    369  HA  ILE A  24      62.571  41.398  63.392  1.00  1.80              
ATOM    370  CB  ILE A  24      62.234  39.447  62.674  1.00  1.80              
ATOM    371  HB  ILE A  24      63.317  39.332  62.744  1.00  1.80              
ATOM    372  CG2 ILE A  24      61.637  38.896  63.987  1.00  1.80              
ATOM    373 1HG2 ILE A  24      61.910  37.851  64.123  1.00  1.80              
ATOM    374 2HG2 ILE A  24      62.013  39.466  64.832  1.00  1.80              
ATOM    375 3HG2 ILE A  24      60.549  38.970  63.971  1.00  1.80              
ATOM    376  CG1 ILE A  24      61.778  38.590  61.471  1.00  1.80              
ATOM    377 1HG1 ILE A  24      61.889  39.147  60.543  1.00  1.80              
ATOM    378 2HG1 ILE A  24      60.734  38.317  61.590  1.00  1.80              
ATOM    379  CD1 ILE A  24      62.589  37.296  61.332  1.00  1.80              
ATOM    380  HD1 ILE A  24      62.234  36.741  60.463  1.00  1.80              
ATOM    381  HD2 ILE A  24      63.644  37.532  61.191  1.00  1.80              
ATOM    382  HD3 ILE A  24      62.472  36.673  62.218  1.00  1.80              
ATOM    383  C   ILE A  24      62.536  41.601  61.284  1.00  1.80              
ATOM    384  O   ILE A  24      61.827  41.745  60.285  1.00  1.80              
ATOM    385  N   ARG A  25      63.791  42.032  61.335  1.00  1.84              
ATOM    386  H   ARG A  25      64.278  41.929  62.219  1.00  1.84              
ATOM    387  CA  ARG A  25      64.511  42.600  60.199  1.00  1.84              
ATOM    388  HA  ARG A  25      63.879  43.320  59.680  1.00  1.84              
ATOM    389  CB  ARG A  25      65.793  43.294  60.699  1.00  1.84              
ATOM    390  HB1 ARG A  25      66.275  43.749  59.844  1.00  1.84              
ATOM    391  HB2 ARG A  25      66.477  42.537  61.073  1.00  1.84              
ATOM    392  CG  ARG A  25      65.666  44.381  61.786  1.00  1.84              
ATOM    393  HG1 ARG A  25      66.437  45.128  61.600  1.00  1.84              
ATOM    394  HG2 ARG A  25      65.879  43.930  62.754  1.00  1.84              
ATOM    395  CD  ARG A  25      64.324  45.107  61.878  1.00  1.84              
ATOM    396  HD1 ARG A  25      64.403  45.876  62.639  1.00  1.84              
ATOM    397  HD2 ARG A  25      63.548  44.406  62.184  1.00  1.84              
ATOM    398  NE  ARG A  25      63.971  45.754  60.611  1.00  1.84              
ATOM    399  HE  ARG A  25      64.727  45.972  59.958  1.00  1.84              
ATOM    400  CZ  ARG A  25      62.773  46.076  60.182  1.00  1.84              
ATOM    401  NH1 ARG A  25      61.696  45.843  60.882  1.00  1.84              
ATOM    402 1HH1 ARG A  25      61.758  45.217  61.674  1.00  1.84              
ATOM    403 2HH1 ARG A  25      60.812  46.282  60.670  1.00  1.84              
ATOM    404  NH2 ARG A  25      62.690  46.650  59.019  1.00  1.84              
ATOM    405 1HH2 ARG A  25      63.573  46.744  58.503  1.00  1.84              
ATOM    406 2HH2 ARG A  25      61.801  46.838  58.597  1.00  1.84              
ATOM    407  C   ARG A  25      64.847  41.514  59.181  1.00  1.84              
ATOM    408  O   ARG A  25      64.776  40.319  59.469  1.00  1.84              
ATOM    409  N   SER A  26      65.232  41.929  57.984  1.00  1.94              
ATOM    410  H   SER A  26      65.302  42.932  57.809  1.00  1.94              
ATOM    411  CA  SER A  26      65.802  41.007  57.007  1.00  1.94              
ATOM    412  HA  SER A  26      65.129  40.155  56.901  1.00  1.94              
ATOM    413  CB  SER A  26      65.851  41.735  55.662  1.00  1.94              
ATOM    414  HB1 SER A  26      66.425  42.656  55.775  1.00  1.94              
ATOM    415  HB2 SER A  26      64.833  42.000  55.372  1.00  1.94              
ATOM    416  OG  SER A  26      66.432  40.964  54.629  1.00  1.94              
ATOM    417  HG  SER A  26      66.226  40.005  54.733  1.00  1.94              
ATOM    418  C   SER A  26      67.171  40.479  57.491  1.00  1.94              
ATOM    419  O   SER A  26      67.920  41.117  58.241  1.00  1.94              
ATOM    420  N   GLU A  27      67.512  39.283  57.034  1.00  1.97              
ATOM    421  H   GLU A  27      66.865  38.840  56.384  1.00  1.97              
ATOM    422  CA  GLU A  27      68.701  38.501  57.377  1.00  1.97              
ATOM    423  HA  GLU A  27      68.683  38.332  58.455  1.00  1.97              
ATOM    424  CB  GLU A  27      68.574  37.123  56.694  1.00  1.97              
ATOM    425  HB1 GLU A  27      67.589  36.714  56.924  1.00  1.97              
ATOM    426  HB2 GLU A  27      69.307  36.454  57.146  1.00  1.97              
ATOM    427  CG  GLU A  27      68.776  37.075  55.164  1.00  1.97              
ATOM    428  HG1 GLU A  27      68.526  36.071  54.814  1.00  1.97              
ATOM    429  HG2 GLU A  27      69.840  37.228  54.963  1.00  1.97              
ATOM    430  CD  GLU A  27      67.963  38.103  54.359  1.00  1.97              
ATOM    431  OE1 GLU A  27      66.751  38.300  54.614  1.00  1.97              
ATOM    432  OE2 GLU A  27      68.578  38.800  53.522  1.00  1.97              
ATOM    433  C   GLU A  27      70.053  39.175  57.073  1.00  1.97              
ATOM    434  O   GLU A  27      71.037  38.860  57.740  1.00  1.97              
ATOM    435  N   LYS A  28      70.103  40.141  56.138  1.00  2.08              
ATOM    436  H   LYS A  28      69.270  40.273  55.580  1.00  2.08              
ATOM    437  CA  LYS A  28      71.267  41.039  55.937  1.00  2.08              
ATOM    438  HA  LYS A  28      71.978  40.782  56.725  1.00  2.08              
ATOM    439  CB  LYS A  28      72.060  40.754  54.642  1.00  2.08              
ATOM    440  HB1 LYS A  28      72.477  39.751  54.744  1.00  2.08              
ATOM    441  HB2 LYS A  28      72.915  41.431  54.615  1.00  2.08              
ATOM    442  CG  LYS A  28      71.381  40.807  53.262  1.00  2.08              
ATOM    443  HG1 LYS A  28      70.678  39.986  53.180  1.00  2.08              
ATOM    444  HG2 LYS A  28      72.163  40.610  52.527  1.00  2.08              
ATOM    445  CD  LYS A  28      70.704  42.126  52.853  1.00  2.08              
ATOM    446  HD1 LYS A  28      70.683  42.183  51.764  1.00  2.08              
ATOM    447  HD2 LYS A  28      71.306  42.963  53.207  1.00  2.08              
ATOM    448  CE  LYS A  28      69.270  42.269  53.373  1.00  2.08              
ATOM    449  HE1 LYS A  28      68.932  43.295  53.211  1.00  2.08              
ATOM    450  HE2 LYS A  28      69.259  42.080  54.448  1.00  2.08              
ATOM    451  NZ  LYS A  28      68.342  41.326  52.701  1.00  2.08              
ATOM    452  HZ1 LYS A  28      67.425  41.365  53.142  1.00  2.08              
ATOM    453  HZ2 LYS A  28      68.265  41.472  51.710  1.00  2.08              
ATOM    454  HZ3 LYS A  28      68.630  40.355  52.866  1.00  2.08              
ATOM    455  C   LYS A  28      71.010  42.515  56.281  1.00  2.08              
ATOM    456  O   LYS A  28      71.593  43.428  55.704  1.00  2.08              
ATOM    457  N   GLU A  29      70.125  42.726  57.249  1.00  1.95              
ATOM    458  H   GLU A  29      69.650  41.904  57.599  1.00  1.95              
ATOM    459  CA  GLU A  29      69.896  43.981  57.985  1.00  1.95              
ATOM    460  HA  GLU A  29      70.506  44.784  57.572  1.00  1.95              
ATOM    461  CB  GLU A  29      68.390  44.315  57.785  1.00  1.95              
ATOM    462  HB1 GLU A  29      67.825  43.537  58.279  1.00  1.95              
ATOM    463  HB2 GLU A  29      68.184  44.228  56.716  1.00  1.95              
ATOM    464  CG  GLU A  29      67.780  45.660  58.240  1.00  1.95              
ATOM    465  HG1 GLU A  29      68.246  46.466  57.671  1.00  1.95              
ATOM    466  HG2 GLU A  29      68.020  45.808  59.295  1.00  1.95              
ATOM    467  CD  GLU A  29      66.233  45.705  58.052  1.00  1.95              
ATOM    468  OE1 GLU A  29      65.645  44.747  57.504  1.00  1.95              
ATOM    469  OE2 GLU A  29      65.562  46.637  58.564  1.00  1.95              
ATOM    470  C   GLU A  29      70.323  43.746  59.450  1.00  1.95              
ATOM    471  O   GLU A  29      71.192  44.458  59.976  1.00  1.95              
ATOM    472  N   GLN A  30      69.891  42.621  60.033  1.00  1.86              
ATOM    473  H   GLN A  30      69.182  42.068  59.566  1.00  1.86              
ATOM    474  CA  GLN A  30      70.664  41.935  61.077  1.00  1.86              
ATOM    475  HA  GLN A  30      70.728  42.564  61.956  1.00  1.86              
ATOM    476  CB  GLN A  30      69.966  40.622  61.494  1.00  1.86              
ATOM    477  HB1 GLN A  30      70.579  40.167  62.278  1.00  1.86              
ATOM    478  HB2 GLN A  30      69.976  39.936  60.643  1.00  1.86              
ATOM    479  CG  GLN A  30      68.545  40.789  62.015  1.00  1.86              
ATOM    480  HG1 GLN A  30      67.861  40.897  61.174  1.00  1.86              
ATOM    481  HG2 GLN A  30      68.468  41.664  62.662  1.00  1.86              
ATOM    482  CD  GLN A  30      68.122  39.562  62.820  1.00  1.86              
ATOM    483  OE1 GLN A  30      67.584  38.596  62.296  1.00  1.86              
ATOM    484  NE2 GLN A  30      68.379  39.511  64.103  1.00  1.86              
ATOM    485 1HE2 GLN A  30      68.734  40.329  64.597  1.00  1.86              
ATOM    486 2HE2 GLN A  30      68.091  38.676  64.581  1.00  1.86              
ATOM    487  C   GLN A  30      72.128  41.634  60.597  1.00  1.86              
ATOM    488  O   GLN A  30      72.562  41.996  59.499  1.00  1.86              
ATOM    489  N   PRO A  31      72.911  40.930  61.416  1.00  1.96              
ATOM    490  CD  PRO A  31      73.136  39.537  61.011  1.00  1.96              
ATOM    491  HD1 PRO A  31      72.667  39.353  60.042  1.00  1.96              
ATOM    492  HD2 PRO A  31      72.690  38.869  61.748  1.00  1.96              
ATOM    493  CG  PRO A  31      74.639  39.309  60.912  1.00  1.96              
ATOM    494  HG1 PRO A  31      74.918  38.859  59.962  1.00  1.96              
ATOM    495  HG2 PRO A  31      74.970  38.682  61.736  1.00  1.96              
ATOM    496  CB  PRO A  31      75.246  40.702  61.062  1.00  1.96              
ATOM    497  HB1 PRO A  31      75.329  41.187  60.088  1.00  1.96              
ATOM    498  HB2 PRO A  31      76.219  40.671  61.550  1.00  1.96              
ATOM    499  CA  PRO A  31      74.211  41.399  61.927  1.00  1.96              
ATOM    500  HA  PRO A  31      74.284  40.987  62.933  1.00  1.96              
ATOM    501  C   PRO A  31      74.515  42.890  62.102  1.00  1.96              
ATOM    502  O   PRO A  31      75.273  43.197  63.017  1.00  1.96              
ATOM    503  N   ALA A  32      73.951  43.847  61.344  1.00  2.04              
ATOM    504  H   ALA A  32      73.302  43.619  60.594  1.00  2.04              
ATOM    505  CA  ALA A  32      74.407  45.238  61.484  1.00  2.04              
ATOM    506  HA  ALA A  32      75.488  45.234  61.632  1.00  2.04              
ATOM    507  CB  ALA A  32      74.123  45.974  60.166  1.00  2.04              
ATOM    508  HB1 ALA A  32      74.627  46.938  60.164  1.00  2.04              
ATOM    509  HB2 ALA A  32      74.485  45.385  59.322  1.00  2.04              
ATOM    510  HB3 ALA A  32      73.055  46.140  60.046  1.00  2.04              
ATOM    511  C   ALA A  32      73.797  45.952  62.703  1.00  2.04              
ATOM    512  O   ALA A  32      73.790  47.180  62.717  1.00  2.04              
ATOM    513  N   ILE A  33      73.235  45.232  63.691  1.00  1.92              
ATOM    514  H   ILE A  33      73.364  44.230  63.659  1.00  1.92              
ATOM    515  CA  ILE A  33      72.291  45.777  64.688  1.00  1.92              
ATOM    516  HA  ILE A  33      72.444  46.855  64.672  1.00  1.92              
ATOM    517  CB  ILE A  33      70.783  45.587  64.332  1.00  1.92              
ATOM    518  HB  ILE A  33      70.431  44.665  64.799  1.00  1.92              
ATOM    519  CG2 ILE A  33      69.982  46.781  64.903  1.00  1.92              
ATOM    520 1HG2 ILE A  33      68.914  46.557  64.884  1.00  1.92              
ATOM    521 2HG2 ILE A  33      70.238  46.973  65.942  1.00  1.92              
ATOM    522 3HG2 ILE A  33      70.184  47.682  64.327  1.00  1.92              
ATOM    523  CG1 ILE A  33      70.496  45.467  62.825  1.00  1.92              
ATOM    524 1HG1 ILE A  33      71.068  44.626  62.446  1.00  1.92              
ATOM    525 2HG1 ILE A  33      70.825  46.367  62.305  1.00  1.92              
ATOM    526  CD1 ILE A  33      69.022  45.208  62.495  1.00  1.92              
ATOM    527  HD1 ILE A  33      68.913  45.021  61.429  1.00  1.92              
ATOM    528  HD2 ILE A  33      68.663  44.338  63.047  1.00  1.92              
ATOM    529  HD3 ILE A  33      68.417  46.076  62.744  1.00  1.92              
ATOM    530  C   ILE A  33      72.572  45.422  66.155  1.00  1.92              
ATOM    531  O   ILE A  33      71.650  45.254  66.953  1.00  1.92              
ATOM    532  N   THR A  34      73.833  45.326  66.573  1.00  2.12              
ATOM    533  H   THR A  34      74.598  45.407  65.916  1.00  2.12              
ATOM    534  CA  THR A  34      74.154  45.209  68.008  1.00  2.12              
ATOM    535  HA  THR A  34      73.434  45.794  68.580  1.00  2.12              
ATOM    536  CB  THR A  34      74.061  43.737  68.483  1.00  2.12              
ATOM    537  HB  THR A  34      74.926  43.184  68.113  1.00  2.12              
ATOM    538  CG2 THR A  34      74.009  43.608  70.006  1.00  2.12              
ATOM    539 1HG2 THR A  34      73.843  42.564  70.272  1.00  2.12              
ATOM    540 2HG2 THR A  34      74.953  43.923  70.448  1.00  2.12              
ATOM    541 3HG2 THR A  34      73.194  44.208  70.408  1.00  2.12              
ATOM    542  OG1 THR A  34      72.901  43.088  68.013  1.00  2.12              
ATOM    543  HG1 THR A  34      72.245  43.769  67.800  1.00  2.12              
ATOM    544  C   THR A  34      75.547  45.713  68.337  1.00  2.12              
ATOM    545  O   THR A  34      76.494  45.390  67.622  1.00  2.12              
ATOM    546  N   THR A  35      75.657  46.422  69.467  1.00  2.77              
ATOM    547  H   THR A  35      74.782  46.718  69.868  1.00  2.77              
ATOM    548  CA  THR A  35      76.823  46.553  70.383  1.00  2.77              
ATOM    549  HA  THR A  35      76.460  46.218  71.354  1.00  2.77              
ATOM    550  CB  THR A  35      78.043  45.644  70.072  1.00  2.77              
ATOM    551  HB  THR A  35      78.583  46.025  69.205  1.00  2.77              
ATOM    552  CG2 THR A  35      79.012  45.485  71.247  1.00  2.77              
ATOM    553 1HG2 THR A  35      79.757  44.727  71.002  1.00  2.77              
ATOM    554 2HG2 THR A  35      79.540  46.414  71.434  1.00  2.77              
ATOM    555 3HG2 THR A  35      78.474  45.177  72.142  1.00  2.77              
ATOM    556  OG1 THR A  35      77.639  44.320  69.823  1.00  2.77              
ATOM    557  HG1 THR A  35      77.410  44.310  68.882  1.00  2.77              
ATOM    558  C   THR A  35      77.294  47.992  70.585  1.00  2.77              
ATOM    559  O   THR A  35      77.316  48.762  69.627  1.00  2.77              
ATOM    560  N   PHE A  36      77.692  48.348  71.818  1.00  2.47              
ATOM    561  H   PHE A  36      77.677  47.661  72.554  1.00  2.47              
ATOM    562  CA  PHE A  36      78.381  49.615  72.093  1.00  2.47              
ATOM    563  HA  PHE A  36      77.758  50.418  71.691  1.00  2.47              
ATOM    564  CB  PHE A  36      78.538  49.859  73.600  1.00  2.47              
ATOM    565  HB1 PHE A  36      79.081  49.022  74.041  1.00  2.47              
ATOM    566  HB2 PHE A  36      77.550  49.905  74.060  1.00  2.47              
ATOM    567  CG  PHE A  36      79.277  51.155  73.896  1.00  2.47              
ATOM    568  CD1 PHE A  36      78.725  52.389  73.492  1.00  2.47              
ATOM    569  HD1 PHE A  36      77.750  52.429  73.023  1.00  2.47              
ATOM    570  CE1 PHE A  36      79.467  53.575  73.630  1.00  2.47              
ATOM    571  HE1 PHE A  36      79.052  54.513  73.286  1.00  2.47              
ATOM    572  CZ  PHE A  36      80.760  53.538  74.180  1.00  2.47              
ATOM    573  HZ  PHE A  36      81.330  54.452  74.279  1.00  2.47              
ATOM    574  CE2 PHE A  36      81.315  52.311  74.580  1.00  2.47              
ATOM    575  HE2 PHE A  36      82.320  52.279  74.976  1.00  2.47              
ATOM    576  CD2 PHE A  36      80.579  51.122  74.434  1.00  2.47              
ATOM    577  HD2 PHE A  36      81.033  50.178  74.701  1.00  2.47              
ATOM    578  C   PHE A  36      79.730  49.726  71.369  1.00  2.47              
ATOM    579  O   PHE A  36      80.419  48.718  71.203  1.00  2.47              
ATOM    580  N   ARG A  37      80.127  50.945  70.979  1.00  2.62              
ATOM    581  H   ARG A  37      79.456  51.713  71.047  1.00  2.62              
ATOM    582  CA  ARG A  37      81.401  51.175  70.291  1.00  2.62              
ATOM    583  HA  ARG A  37      81.851  50.207  70.068  1.00  2.62              
ATOM    584  CB  ARG A  37      81.166  51.872  68.945  1.00  2.62              
ATOM    585  HB1 ARG A  37      82.141  52.003  68.477  1.00  2.62              
ATOM    586  HB2 ARG A  37      80.741  52.860  69.114  1.00  2.62              
ATOM    587  CG  ARG A  37      80.242  51.078  68.006  1.00  2.62              
ATOM    588  HG1 ARG A  37      79.226  51.078  68.403  1.00  2.62              
ATOM    589  HG2 ARG A  37      80.587  50.046  67.936  1.00  2.62              
ATOM    590  CD  ARG A  37      80.227  51.699  66.605  1.00  2.62              
ATOM    591  HD1 ARG A  37      79.885  52.734  66.676  1.00  2.62              
ATOM    592  HD2 ARG A  37      79.513  51.142  65.996  1.00  2.62              
ATOM    593  NE  ARG A  37      81.573  51.654  66.001  1.00  2.62              
ATOM    594  HE  ARG A  37      82.347  51.681  66.644  1.00  2.62              
ATOM    595  CZ  ARG A  37      81.875  51.548  64.727  1.00  2.62              
ATOM    596  NH1 ARG A  37      80.989  51.548  63.779  1.00  2.62              
ATOM    597 1HH1 ARG A  37      80.009  51.711  64.002  1.00  2.62              
ATOM    598 2HH1 ARG A  37      81.308  51.460  62.825  1.00  2.62              
ATOM    599  NH2 ARG A  37      83.120  51.454  64.360  1.00  2.62              
ATOM    600 1HH2 ARG A  37      83.853  51.514  65.046  1.00  2.62              
ATOM    601 2HH2 ARG A  37      83.311  51.417  63.369  1.00  2.62              
ATOM    602  C   ARG A  37      82.473  51.881  71.126  1.00  2.62              
ATOM    603  O   ARG A  37      83.244  51.213  71.806  1.00  2.62              
ATOM    604  N   GLY A  38      82.638  53.197  70.975  1.00  2.64              
ATOM    605  H   GLY A  38      81.936  53.702  70.453  1.00  2.64              
ATOM    606  CA  GLY A  38      83.819  53.932  71.439  1.00  2.64              
ATOM    607  HA1 GLY A  38      84.407  53.333  72.133  1.00  2.64              
ATOM    608  HA2 GLY A  38      83.481  54.813  71.985  1.00  2.64              
ATOM    609  C   GLY A  38      84.708  54.419  70.283  1.00  2.64              
ATOM    610  O   GLY A  38      84.532  55.542  69.820  1.00  2.64              
ATOM    611  N   PRO A  39      85.679  53.617  69.803  1.00  2.17              
ATOM    612  CD  PRO A  39      86.012  52.284  70.292  1.00  2.17              
ATOM    613  HD1 PRO A  39      85.184  51.592  70.137  1.00  2.17              
ATOM    614  HD2 PRO A  39      86.270  52.333  71.351  1.00  2.17              
ATOM    615  CG  PRO A  39      87.230  51.825  69.492  1.00  2.17              
ATOM    616  HG1 PRO A  39      86.904  51.248  68.626  1.00  2.17              
ATOM    617  HG2 PRO A  39      87.913  51.235  70.105  1.00  2.17              
ATOM    618  CB  PRO A  39      87.867  53.139  69.038  1.00  2.17              
ATOM    619  HB1 PRO A  39      88.461  53.011  68.132  1.00  2.17              
ATOM    620  HB2 PRO A  39      88.491  53.533  69.842  1.00  2.17              
ATOM    621  CA  PRO A  39      86.667  54.070  68.825  1.00  2.17              
ATOM    622  HA  PRO A  39      86.975  55.091  69.055  1.00  2.17              
ATOM    623  C   PRO A  39      86.168  54.012  67.378  1.00  2.17              
ATOM    624  O   PRO A  39      85.951  52.943  66.802  1.00  2.17              
ATOM    625  N   VAL A  40      85.982  55.200  66.807  1.00  1.87              
ATOM    626  H   VAL A  40      86.089  56.005  67.416  1.00  1.87              
ATOM    627  CA  VAL A  40      85.302  55.503  65.537  1.00  1.87              
ATOM    628  HA  VAL A  40      85.935  55.223  64.697  1.00  1.87              
ATOM    629  CB  VAL A  40      83.942  54.731  65.460  1.00  1.87              
ATOM    630  HB  VAL A  40      84.170  53.674  65.376  1.00  1.87              
ATOM    631  CG1 VAL A  40      83.057  54.898  66.704  1.00  1.87              
ATOM    632 1HG1 VAL A  40      82.136  54.331  66.593  1.00  1.87              
ATOM    633 2HG1 VAL A  40      83.556  54.523  67.593  1.00  1.87              
ATOM    634 3HG1 VAL A  40      82.822  55.951  66.859  1.00  1.87              
ATOM    635  CG2 VAL A  40      83.065  55.021  64.235  1.00  1.87              
ATOM    636 1HG2 VAL A  40      82.182  54.384  64.252  1.00  1.87              
ATOM    637 2HG2 VAL A  40      82.725  56.057  64.233  1.00  1.87              
ATOM    638 3HG2 VAL A  40      83.617  54.796  63.324  1.00  1.87              
ATOM    639  C   VAL A  40      85.024  57.018  65.518  1.00  1.87              
ATOM    640  O   VAL A  40      84.972  57.623  66.590  1.00  1.87              
ATOM    641  N   PRO A  41      84.854  57.677  64.359  1.00  1.68              
ATOM    642  CD  PRO A  41      85.247  57.251  63.021  1.00  1.68              
ATOM    643  HD1 PRO A  41      84.481  56.612  62.588  1.00  1.68              
ATOM    644  HD2 PRO A  41      86.212  56.744  63.024  1.00  1.68              
ATOM    645  CG  PRO A  41      85.328  58.534  62.195  1.00  1.68              
ATOM    646  HG1 PRO A  41      85.131  58.349  61.138  1.00  1.68              
ATOM    647  HG2 PRO A  41      86.305  59.000  62.332  1.00  1.68              
ATOM    648  CB  PRO A  41      84.247  59.405  62.831  1.00  1.68              
ATOM    649  HB1 PRO A  41      83.276  59.123  62.418  1.00  1.68              
ATOM    650  HB2 PRO A  41      84.435  60.465  62.665  1.00  1.68              
ATOM    651  CA  PRO A  41      84.329  59.038  64.320  1.00  1.68              
ATOM    652  HA  PRO A  41      85.070  59.688  64.787  1.00  1.68              
ATOM    653  C   PRO A  41      82.977  59.244  65.029  1.00  1.68              
ATOM    654  O   PRO A  41      81.959  58.691  64.615  1.00  1.68              
ATOM    655  N   ALA A  42      82.984  60.063  66.083  1.00  1.20              
ATOM    656  H   ALA A  42      83.861  60.452  66.385  1.00  1.20              
ATOM    657  CA  ALA A  42      81.795  60.483  66.822  1.00  1.20              
ATOM    658  HA  ALA A  42      81.203  59.596  67.028  1.00  1.20              
ATOM    659  CB  ALA A  42      82.254  61.078  68.162  1.00  1.20              
ATOM    660  HB1 ALA A  42      81.391  61.321  68.785  1.00  1.20              
ATOM    661  HB2 ALA A  42      82.864  60.351  68.701  1.00  1.20              
ATOM    662  HB3 ALA A  42      82.833  61.986  67.994  1.00  1.20              
ATOM    663  C   ALA A  42      80.901  61.456  66.049  1.00  1.20              
ATOM    664  O   ALA A  42      81.289  61.952  64.993  1.00  1.20              
ATOM    665  N   ILE A  43      79.721  61.769  66.596  1.00  0.80              
ATOM    666  H   ILE A  43      79.489  61.353  67.487  1.00  0.80              
ATOM    667  CA  ILE A  43      78.929  62.922  66.145  1.00  0.80              
ATOM    668  HA  ILE A  43      79.005  62.961  65.060  1.00  0.80              
ATOM    669  CB  ILE A  43      77.430  62.780  66.484  1.00  0.80              
ATOM    670  HB  ILE A  43      76.934  63.696  66.157  1.00  0.80              
ATOM    671  CG2 ILE A  43      76.879  61.625  65.629  1.00  0.80              
ATOM    672 1HG2 ILE A  43      75.852  61.395  65.896  1.00  0.80              
ATOM    673 2HG2 ILE A  43      76.922  61.899  64.575  1.00  0.80              
ATOM    674 3HG2 ILE A  43      77.474  60.731  65.775  1.00  0.80              
ATOM    675  CG1 ILE A  43      77.128  62.595  67.991  1.00  0.80              
ATOM    676 1HG1 ILE A  43      77.681  63.322  68.579  1.00  0.80              
ATOM    677 2HG1 ILE A  43      77.438  61.605  68.317  1.00  0.80              
ATOM    678  CD1 ILE A  43      75.652  62.799  68.338  1.00  0.80              
ATOM    679  HD1 ILE A  43      75.025  62.116  67.773  1.00  0.80              
ATOM    680  HD2 ILE A  43      75.504  62.613  69.402  1.00  0.80              
ATOM    681  HD3 ILE A  43      75.361  63.823  68.107  1.00  0.80              
ATOM    682  C   ILE A  43      79.509  64.212  66.724  1.00  0.80              
ATOM    683  O   ILE A  43      79.833  64.257  67.910  1.00  0.80              
ATOM    684  N   PRO A  44      79.655  65.274  65.926  1.00  0.93              
ATOM    685  CD  PRO A  44      79.476  65.342  64.486  1.00  0.93              
ATOM    686  HD1 PRO A  44      78.481  65.015  64.188  1.00  0.93              
ATOM    687  HD2 PRO A  44      80.236  64.726  64.008  1.00  0.93              
ATOM    688  CG  PRO A  44      79.692  66.805  64.112  1.00  0.93              
ATOM    689  HG1 PRO A  44      78.746  67.331  64.171  1.00  0.93              
ATOM    690  HG2 PRO A  44      80.128  66.915  63.120  1.00  0.93              
ATOM    691  CB  PRO A  44      80.620  67.319  65.209  1.00  0.93              
ATOM    692  HB1 PRO A  44      80.507  68.392  65.365  1.00  0.93              
ATOM    693  HB2 PRO A  44      81.652  67.082  64.944  1.00  0.93              
ATOM    694  CA  PRO A  44      80.215  66.502  66.443  1.00  0.93              
ATOM    695  HA  PRO A  44      81.117  66.279  67.015  1.00  0.93              
ATOM    696  C   PRO A  44      79.237  67.249  67.343  1.00  0.93              
ATOM    697  O   PRO A  44      78.152  67.646  66.918  1.00  0.93              
ATOM    698  N   VAL A  45      79.660  67.538  68.575  1.00  0.49              
ATOM    699  H   VAL A  45      80.527  67.132  68.891  1.00  0.49              
ATOM    700  CA  VAL A  45      79.155  68.720  69.285  1.00  0.49              
ATOM    701  HA  VAL A  45      78.084  68.590  69.413  1.00  0.49              
ATOM    702  CB  VAL A  45      79.780  68.828  70.698  1.00  0.49              
ATOM    703  HB  VAL A  45      79.505  67.919  71.232  1.00  0.49              
ATOM    704  CG1 VAL A  45      81.313  68.908  70.711  1.00  0.49              
ATOM    705 1HG1 VAL A  45      81.667  68.947  71.742  1.00  0.49              
ATOM    706 2HG1 VAL A  45      81.743  68.028  70.235  1.00  0.49              
ATOM    707 3HG1 VAL A  45      81.650  69.803  70.188  1.00  0.49              
ATOM    708  CG2 VAL A  45      79.233  70.006  71.513  1.00  0.49              
ATOM    709 1HG2 VAL A  45      79.584  69.936  72.543  1.00  0.49              
ATOM    710 2HG2 VAL A  45      79.568  70.954  71.094  1.00  0.49              
ATOM    711 3HG2 VAL A  45      78.143  69.983  71.518  1.00  0.49              
ATOM    712  C   VAL A  45      79.389  69.956  68.437  1.00  0.49              
ATOM    713  O   VAL A  45      80.446  70.100  67.823  1.00  0.49              
ATOM    714  N   VAL A  46      78.428  70.874  68.448  1.00  0.39              
ATOM    715  H   VAL A  46      77.610  70.704  69.030  1.00  0.39              
ATOM    716  CA  VAL A  46      78.734  72.281  68.135  1.00  0.39              
ATOM    717  HA  VAL A  46      79.817  72.385  68.070  1.00  0.39              
ATOM    718  CB  VAL A  46      78.158  72.773  66.791  1.00  0.39              
ATOM    719  HB  VAL A  46      77.085  72.946  66.884  1.00  0.39              
ATOM    720  CG1 VAL A  46      78.864  74.073  66.371  1.00  0.39              
ATOM    721 1HG1 VAL A  46      78.758  74.236  65.303  1.00  0.39              
ATOM    722 2HG1 VAL A  46      78.427  74.920  66.902  1.00  0.39              
ATOM    723 3HG1 VAL A  46      79.931  74.016  66.583  1.00  0.39              
ATOM    724  CG2 VAL A  46      78.392  71.754  65.664  1.00  0.39              
ATOM    725 1HG2 VAL A  46      77.974  72.122  64.727  1.00  0.39              
ATOM    726 2HG2 VAL A  46      79.459  71.566  65.540  1.00  0.39              
ATOM    727 3HG2 VAL A  46      77.903  70.817  65.911  1.00  0.39              
ATOM    728  C   VAL A  46      78.316  73.066  69.348  1.00  0.39              
ATOM    729  O   VAL A  46      77.516  72.579  70.151  1.00  0.39              
ATOM    730  N   ASP A  47      78.883  74.255  69.509  1.00  0.54              
ATOM    731  H   ASP A  47      79.536  74.596  68.826  1.00  0.54              
ATOM    732  CA  ASP A  47      78.320  75.181  70.467  1.00  0.54              
ATOM    733  HA  ASP A  47      78.112  74.613  71.374  1.00  0.54              
ATOM    734  CB  ASP A  47      79.368  76.226  70.881  1.00  0.54              
ATOM    735  HB1 ASP A  47      79.309  77.124  70.263  1.00  0.54              
ATOM    736  HB2 ASP A  47      80.372  75.807  70.784  1.00  0.54              
ATOM    737  CG  ASP A  47      79.111  76.537  72.350  1.00  0.54              
ATOM    738  OD1 ASP A  47      78.085  77.202  72.586  1.00  0.54              
ATOM    739  OD2 ASP A  47      79.792  75.980  73.234  1.00  0.54              
ATOM    740  C   ASP A  47      76.914  75.615  69.961  1.00  0.54              
ATOM    741  O   ASP A  47      76.097  74.780  69.493  1.00  0.54              
ATOM    742  N   LEU A  48      76.712  76.923  70.105  1.00  0.86              
ATOM    743  H   LEU A  48      77.281  77.288  70.862  1.00  0.86              
ATOM    744  CA  LEU A  48      75.961  77.941  69.357  1.00  0.86              
ATOM    745  HA  LEU A  48      76.514  78.179  68.455  1.00  0.86              
ATOM    746  CB  LEU A  48      74.544  77.433  68.987  1.00  0.86              
ATOM    747  HB1 LEU A  48      73.838  78.261  69.024  1.00  0.86              
ATOM    748  HB2 LEU A  48      74.219  76.717  69.744  1.00  0.86              
ATOM    749  CG  LEU A  48      74.416  76.796  67.589  1.00  0.86              
ATOM    750  HG  LEU A  48      75.097  75.955  67.483  1.00  0.86              
ATOM    751  CD1 LEU A  48      72.976  76.297  67.405  1.00  0.86              
ATOM    752 1HD1 LEU A  48      72.893  75.759  66.462  1.00  0.86              
ATOM    753 2HD1 LEU A  48      72.723  75.623  68.224  1.00  0.86              
ATOM    754 3HD1 LEU A  48      72.283  77.138  67.413  1.00  0.86              
ATOM    755  CD2 LEU A  48      74.692  77.797  66.458  1.00  0.86              
ATOM    756 1HD2 LEU A  48      74.463  77.336  65.499  1.00  0.86              
ATOM    757 2HD2 LEU A  48      74.073  78.684  66.584  1.00  0.86              
ATOM    758 3HD2 LEU A  48      75.741  78.089  66.453  1.00  0.86              
ATOM    759  C   LEU A  48      75.917  79.242  70.193  1.00  0.86              
ATOM    760  O   LEU A  48      75.156  80.144  69.852  1.00  0.86              
ATOM    761  N   SER A  49      76.727  79.351  71.260  1.00  1.08              
ATOM    762  H   SER A  49      77.313  78.567  71.531  1.00  1.08              
ATOM    763  CA  SER A  49      76.851  80.500  72.160  1.00  1.08              
ATOM    764  HA  SER A  49      75.939  80.583  72.751  1.00  1.08              
ATOM    765  CB  SER A  49      78.040  80.285  73.114  1.00  1.08              
ATOM    766  HB1 SER A  49      77.826  79.440  73.767  1.00  1.08              
ATOM    767  HB2 SER A  49      78.179  81.171  73.736  1.00  1.08              
ATOM    768  OG  SER A  49      79.237  80.019  72.396  1.00  1.08              
ATOM    769  HG  SER A  49      79.767  80.860  72.324  1.00  1.08              
ATOM    770  C   SER A  49      77.075  81.833  71.470  1.00  1.08              
ATOM    771  O   SER A  49      76.477  82.843  71.838  1.00  1.08              
ATOM    772  N   ASP A  50      77.923  81.793  70.450  1.00  1.28              
ATOM    773  H   ASP A  50      78.418  80.922  70.334  1.00  1.28              
ATOM    774  CA  ASP A  50      78.393  82.927  69.679  1.00  1.28              
ATOM    775  HA  ASP A  50      77.886  83.831  70.017  1.00  1.28              
ATOM    776  CB  ASP A  50      79.894  83.130  69.946  1.00  1.28              
ATOM    777  HB1 ASP A  50      80.216  84.043  69.449  1.00  1.28              
ATOM    778  HB2 ASP A  50      80.465  82.296  69.538  1.00  1.28              
ATOM    779  CG  ASP A  50      80.195  83.260  71.441  1.00  1.28              
ATOM    780  OD1 ASP A  50      80.075  84.390  71.959  1.00  1.28              
ATOM    781  OD2 ASP A  50      80.517  82.222  72.067  1.00  1.28              
ATOM    782  C   ASP A  50      78.011  82.688  68.218  1.00  1.28              
ATOM    783  O   ASP A  50      78.864  82.552  67.344  1.00  1.28              
ATOM    784  N   PRO A  51      76.701  82.539  67.935  1.00  1.32              
ATOM    785  CD  PRO A  51      75.591  83.077  68.720  1.00  1.32              
ATOM    786  HD1 PRO A  51      75.772  84.115  69.000  1.00  1.32              
ATOM    787  HD2 PRO A  51      75.428  82.485  69.611  1.00  1.32              
ATOM    788  CG  PRO A  51      74.350  82.979  67.839  1.00  1.32              
ATOM    789  HG1 PRO A  51      74.207  83.916  67.298  1.00  1.32              
ATOM    790  HG2 PRO A  51      73.462  82.732  68.421  1.00  1.32              
ATOM    791  CB  PRO A  51      74.712  81.866  66.860  1.00  1.32              
ATOM    792  HB1 PRO A  51      74.162  81.990  65.934  1.00  1.32              
ATOM    793  HB2 PRO A  51      74.499  80.898  67.314  1.00  1.32              
ATOM    794  CA  PRO A  51      76.223  82.018  66.661  1.00  1.32              
ATOM    795  HA  PRO A  51      76.675  81.051  66.443  1.00  1.32              
ATOM    796  C   PRO A  51      76.525  82.981  65.511  1.00  1.32              
ATOM    797  O   PRO A  51      76.619  82.568  64.358  1.00  1.32              
ATOM    798  N   ASP A  52      76.722  84.254  65.865  1.00  1.59              
ATOM    799  H   ASP A  52      76.631  84.471  66.843  1.00  1.59              
ATOM    800  CA  ASP A  52      77.165  85.332  65.000  1.00  1.59              
ATOM    801  HA  ASP A  52      77.141  84.942  63.981  1.00  1.59              
ATOM    802  CB  ASP A  52      76.141  86.489  64.984  1.00  1.59              
ATOM    803  HB1 ASP A  52      76.568  87.335  64.442  1.00  1.59              
ATOM    804  HB2 ASP A  52      75.942  86.812  66.007  1.00  1.59              
ATOM    805  CG  ASP A  52      74.816  86.099  64.285  1.00  1.59              
ATOM    806  OD1 ASP A  52      74.700  86.224  63.041  1.00  1.59              
ATOM    807  OD2 ASP A  52      73.873  85.659  64.978  1.00  1.59              
ATOM    808  C   ASP A  52      78.655  85.683  65.189  1.00  1.59              
ATOM    809  O   ASP A  52      79.070  86.837  65.082  1.00  1.59              
ATOM    810  N   GLU A  53      79.460  84.640  65.414  1.00  1.39              
ATOM    811  H   GLU A  53      79.029  83.742  65.594  1.00  1.39              
ATOM    812  CA  GLU A  53      80.919  84.637  65.331  1.00  1.39              
ATOM    813  HA  GLU A  53      81.243  85.632  65.020  1.00  1.39              
ATOM    814  CB  GLU A  53      81.532  84.353  66.717  1.00  1.39              
ATOM    815  HB1 GLU A  53      81.636  83.276  66.857  1.00  1.39              
ATOM    816  HB2 GLU A  53      80.844  84.727  67.473  1.00  1.39              
ATOM    817  CG  GLU A  53      82.882  85.041  66.986  1.00  1.39              
ATOM    818  HG1 GLU A  53      83.253  84.715  67.961  1.00  1.39              
ATOM    819  HG2 GLU A  53      82.718  86.120  67.042  1.00  1.39              
ATOM    820  CD  GLU A  53      83.932  84.740  65.915  1.00  1.39              
ATOM    821  OE1 GLU A  53      84.479  83.613  65.906  1.00  1.39              
ATOM    822  OE2 GLU A  53      84.112  85.592  65.018  1.00  1.39              
ATOM    823  C   GLU A  53      81.387  83.632  64.266  1.00  1.39              
ATOM    824  O   GLU A  53      80.882  82.510  64.143  1.00  1.39              
ATOM    825  N   GLU A  54      82.375  84.042  63.474  1.00  1.18              
ATOM    826  H   GLU A  54      82.890  84.880  63.751  1.00  1.18              
ATOM    827  CA  GLU A  54      82.848  83.316  62.298  1.00  1.18              
ATOM    828  HA  GLU A  54      81.965  83.114  61.693  1.00  1.18              
ATOM    829  CB  GLU A  54      83.780  84.221  61.469  1.00  1.18              
ATOM    830  HB1 GLU A  54      84.825  83.994  61.690  1.00  1.18              
ATOM    831  HB2 GLU A  54      83.607  85.258  61.761  1.00  1.18              
ATOM    832  CG  GLU A  54      83.513  84.149  59.953  1.00  1.18              
ATOM    833  HG1 GLU A  54      83.882  85.073  59.502  1.00  1.18              
ATOM    834  HG2 GLU A  54      82.438  84.111  59.766  1.00  1.18              
ATOM    835  CD  GLU A  54      84.222  82.979  59.267  1.00  1.18              
ATOM    836  OE1 GLU A  54      83.576  82.088  58.672  1.00  1.18              
ATOM    837  OE2 GLU A  54      85.472  82.952  59.281  1.00  1.18              
ATOM    838  C   GLU A  54      83.455  81.942  62.624  1.00  1.18              
ATOM    839  O   GLU A  54      83.360  81.016  61.819  1.00  1.18              
ATOM    840  N   SER A  55      83.993  81.747  63.830  1.00  1.02              
ATOM    841  H   SER A  55      84.078  82.544  64.462  1.00  1.02              
ATOM    842  CA  SER A  55      84.369  80.418  64.322  1.00  1.02              
ATOM    843  HA  SER A  55      84.987  79.955  63.554  1.00  1.02              
ATOM    844  CB  SER A  55      85.238  80.527  65.577  1.00  1.02              
ATOM    845  HB1 SER A  55      86.145  81.084  65.339  1.00  1.02              
ATOM    846  HB2 SER A  55      85.516  79.526  65.907  1.00  1.02              
ATOM    847  OG  SER A  55      84.563  81.183  66.620  1.00  1.02              
ATOM    848  HG  SER A  55      84.563  82.159  66.410  1.00  1.02              
ATOM    849  C   SER A  55      83.196  79.465  64.552  1.00  1.02              
ATOM    850  O   SER A  55      83.277  78.301  64.144  1.00  1.02              
ATOM    851  N   VAL A  56      82.090  79.927  65.144  1.00  0.82              
ATOM    852  H   VAL A  56      82.059  80.906  65.414  1.00  0.82              
ATOM    853  CA  VAL A  56      80.902  79.090  65.376  1.00  0.82              
ATOM    854  HA  VAL A  56      81.233  78.131  65.774  1.00  0.82              
ATOM    855  CB  VAL A  56      79.954  79.716  66.414  1.00  0.82              
ATOM    856  HB  VAL A  56      79.587  80.656  66.011  1.00  0.82              
ATOM    857  CG1 VAL A  56      78.753  78.816  66.736  1.00  0.82              
ATOM    858 1HG1 VAL A  56      78.129  79.321  67.472  1.00  0.82              
ATOM    859 2HG1 VAL A  56      78.154  78.653  65.842  1.00  0.82              
ATOM    860 3HG1 VAL A  56      79.092  77.860  67.135  1.00  0.82              
ATOM    861  CG2 VAL A  56      80.685  79.952  67.743  1.00  0.82              
ATOM    862 1HG2 VAL A  56      79.980  80.296  68.499  1.00  0.82              
ATOM    863 2HG2 VAL A  56      81.154  79.033  68.093  1.00  0.82              
ATOM    864 3HG2 VAL A  56      81.445  80.725  67.622  1.00  0.82              
ATOM    865  C   VAL A  56      80.181  78.811  64.067  1.00  0.82              
ATOM    866  O   VAL A  56      79.778  77.670  63.840  1.00  0.82              
ATOM    867  N   ALA A  57      80.122  79.792  63.160  1.00  0.80              
ATOM    868  H   ALA A  57      80.416  80.728  63.436  1.00  0.80              
ATOM    869  CA  ALA A  57      79.681  79.595  61.786  1.00  0.80              
ATOM    870  HA  ALA A  57      78.650  79.262  61.813  1.00  0.80              
ATOM    871  CB  ALA A  57      79.730  80.939  61.048  1.00  0.80              
ATOM    872  HB1 ALA A  57      79.311  80.824  60.048  1.00  0.80              
ATOM    873  HB2 ALA A  57      79.146  81.684  61.592  1.00  0.80              
ATOM    874  HB3 ALA A  57      80.758  81.289  60.962  1.00  0.80              
ATOM    875  C   ALA A  57      80.481  78.510  61.073  1.00  0.80              
ATOM    876  O   ALA A  57      79.903  77.513  60.647  1.00  0.80              
ATOM    877  N   ARG A  58      81.812  78.623  61.008  1.00  0.83              
ATOM    878  H   ARG A  58      82.253  79.476  61.357  1.00  0.83              
ATOM    879  CA  ARG A  58      82.631  77.604  60.343  1.00  0.83              
ATOM    880  HA  ARG A  58      82.268  77.527  59.317  1.00  0.83              
ATOM    881  CB  ARG A  58      84.103  78.026  60.319  1.00  0.83              
ATOM    882  HB1 ARG A  58      84.592  77.729  61.248  1.00  0.83              
ATOM    883  HB2 ARG A  58      84.153  79.111  60.234  1.00  0.83              
ATOM    884  CG  ARG A  58      84.810  77.397  59.104  1.00  0.83              
ATOM    885  HG1 ARG A  58      84.434  77.879  58.201  1.00  0.83              
ATOM    886  HG2 ARG A  58      84.556  76.340  59.036  1.00  0.83              
ATOM    887  CD  ARG A  58      86.346  77.496  59.121  1.00  0.83              
ATOM    888  HD1 ARG A  58      86.718  77.367  58.103  1.00  0.83              
ATOM    889  HD2 ARG A  58      86.724  76.666  59.722  1.00  0.83              
ATOM    890  NE  ARG A  58      86.879  78.747  59.691  1.00  0.83              
ATOM    891  HE  ARG A  58      87.531  78.655  60.449  1.00  0.83              
ATOM    892  CZ  ARG A  58      86.576  79.995  59.371  1.00  0.83              
ATOM    893  NH1 ARG A  58      85.744  80.317  58.429  1.00  0.83              
ATOM    894 1HH1 ARG A  58      85.183  79.636  57.973  1.00  0.83              
ATOM    895 2HH1 ARG A  58      85.365  81.277  58.462  1.00  0.83              
ATOM    896  NH2 ARG A  58      87.100  80.978  60.035  1.00  0.83              
ATOM    897 1HH2 ARG A  58      87.730  80.870  60.801  1.00  0.83              
ATOM    898 2HH2 ARG A  58      86.699  81.900  59.818  1.00  0.83              
ATOM    899  C   ARG A  58      82.484  76.225  60.966  1.00  0.83              
ATOM    900  O   ARG A  58      82.472  75.243  60.227  1.00  0.83              
ATOM    901  N   ALA A  59      82.362  76.132  62.289  1.00  0.75              
ATOM    902  H   ALA A  59      82.428  76.975  62.851  1.00  0.75              
ATOM    903  CA  ALA A  59      82.089  74.863  62.948  1.00  0.75              
ATOM    904  HA  ALA A  59      82.877  74.157  62.681  1.00  0.75              
ATOM    905  CB  ALA A  59      82.139  75.077  64.467  1.00  0.75              
ATOM    906  HB1 ALA A  59      82.002  74.122  64.975  1.00  0.75              
ATOM    907  HB2 ALA A  59      83.106  75.493  64.753  1.00  0.75              
ATOM    908  HB3 ALA A  59      81.351  75.762  64.783  1.00  0.75              
ATOM    909  C   ALA A  59      80.751  74.247  62.493  1.00  0.75              
ATOM    910  O   ALA A  59      80.756  73.100  62.028  1.00  0.75              
ATOM    911  N   VAL A  60      79.630  74.989  62.550  1.00  0.69              
ATOM    912  H   VAL A  60      79.667  75.948  62.897  1.00  0.69              
ATOM    913  CA  VAL A  60      78.353  74.423  62.083  1.00  0.69              
ATOM    914  HA  VAL A  60      78.230  73.474  62.606  1.00  0.69              
ATOM    915  CB  VAL A  60      77.073  75.233  62.401  1.00  0.69              
ATOM    916  HB  VAL A  60      76.235  74.694  61.955  1.00  0.69              
ATOM    917  CG1 VAL A  60      76.758  75.338  63.895  1.00  0.69              
ATOM    918 1HG1 VAL A  60      75.798  75.835  64.034  1.00  0.69              
ATOM    919 2HG1 VAL A  60      76.687  74.340  64.327  1.00  0.69              
ATOM    920 3HG1 VAL A  60      77.531  75.917  64.403  1.00  0.69              
ATOM    921  CG2 VAL A  60      77.048  76.643  61.824  1.00  0.69              
ATOM    922 1HG2 VAL A  60      76.068  77.083  62.000  1.00  0.69              
ATOM    923 2HG2 VAL A  60      77.805  77.255  62.304  1.00  0.69              
ATOM    924 3HG2 VAL A  60      77.222  76.624  60.750  1.00  0.69              
ATOM    925  C   VAL A  60      78.333  74.052  60.598  1.00  0.69              
ATOM    926  O   VAL A  60      77.740  73.037  60.220  1.00  0.69              
ATOM    927  N   VAL A  61      79.006  74.831  59.755  1.00  0.72              
ATOM    928  H   VAL A  61      79.417  75.686  60.128  1.00  0.72              
ATOM    929  CA  VAL A  61      79.128  74.555  58.319  1.00  0.72              
ATOM    930  HA  VAL A  61      78.133  74.429  57.892  1.00  0.72              
ATOM    931  CB  VAL A  61      79.804  75.749  57.615  1.00  0.72              
ATOM    932  HB  VAL A  61      80.725  75.994  58.144  1.00  0.72              
ATOM    933  CG1 VAL A  61      80.153  75.489  56.143  1.00  0.72              
ATOM    934 1HG1 VAL A  61      80.546  76.401  55.693  1.00  0.72              
ATOM    935 2HG1 VAL A  61      80.910  74.710  56.056  1.00  0.72              
ATOM    936 3HG1 VAL A  61      79.263  75.186  55.591  1.00  0.72              
ATOM    937  CG2 VAL A  61      78.876  76.965  57.659  1.00  0.72              
ATOM    938 1HG2 VAL A  61      79.444  77.854  57.392  1.00  0.72              
ATOM    939 2HG2 VAL A  61      78.035  76.823  56.981  1.00  0.72              
ATOM    940 3HG2 VAL A  61      78.470  77.127  58.654  1.00  0.72              
ATOM    941  C   VAL A  61      79.898  73.261  58.074  1.00  0.72              
ATOM    942  O   VAL A  61      79.417  72.382  57.360  1.00  0.72              
ATOM    943  N   LYS A  62      81.061  73.101  58.720  1.00  0.76              
ATOM    944  H   LYS A  62      81.380  73.856  59.321  1.00  0.76              
ATOM    945  CA  LYS A  62      81.892  71.895  58.616  1.00  0.76              
ATOM    946  HA  LYS A  62      82.164  71.759  57.568  1.00  0.76              
ATOM    947  CB  LYS A  62      83.175  72.085  59.449  1.00  0.76              
ATOM    948  HB1 LYS A  62      82.900  72.214  60.497  1.00  0.76              
ATOM    949  HB2 LYS A  62      83.665  73.005  59.127  1.00  0.76              
ATOM    950  CG  LYS A  62      84.203  70.939  59.361  1.00  0.76              
ATOM    951  HG1 LYS A  62      83.765  70.013  59.735  1.00  0.76              
ATOM    952  HG2 LYS A  62      85.031  71.203  60.021  1.00  0.76              
ATOM    953  CD  LYS A  62      84.755  70.706  57.942  1.00  0.76              
ATOM    954  HD1 LYS A  62      84.766  71.657  57.407  1.00  0.76              
ATOM    955  HD2 LYS A  62      84.104  70.018  57.398  1.00  0.76              
ATOM    956  CE  LYS A  62      86.197  70.174  57.966  1.00  0.76              
ATOM    957  HE1 LYS A  62      86.780  70.802  58.644  1.00  0.76              
ATOM    958  HE2 LYS A  62      86.624  70.270  56.964  1.00  0.76              
ATOM    959  NZ  LYS A  62      86.290  68.758  58.389  1.00  0.76              
ATOM    960  HZ1 LYS A  62      85.989  68.104  57.658  1.00  0.76              
ATOM    961  HZ2 LYS A  62      87.208  68.458  58.667  1.00  0.76              
ATOM    962  HZ3 LYS A  62      85.614  68.482  59.107  1.00  0.76              
ATOM    963  C   LYS A  62      81.122  70.639  59.036  1.00  0.76              
ATOM    964  O   LYS A  62      81.051  69.669  58.275  1.00  0.76              
ATOM    965  N   ALA A  63      80.491  70.697  60.211  1.00  0.72              
ATOM    966  H   ALA A  63      80.552  71.553  60.752  1.00  0.72              
ATOM    967  CA  ALA A  63      79.678  69.600  60.723  1.00  0.72              
ATOM    968  HA  ALA A  63      80.310  68.717  60.828  1.00  0.72              
ATOM    969  CB  ALA A  63      79.155  69.987  62.111  1.00  0.72              
ATOM    970  HB1 ALA A  63      78.562  69.167  62.514  1.00  0.72              
ATOM    971  HB2 ALA A  63      79.992  70.183  62.784  1.00  0.72              
ATOM    972  HB3 ALA A  63      78.529  70.877  62.045  1.00  0.72              
ATOM    973  C   ALA A  63      78.526  69.227  59.773  1.00  0.72              
ATOM    974  O   ALA A  63      78.286  68.047  59.517  1.00  0.72              
ATOM    975  N   SER A  64      77.870  70.223  59.176  1.00  0.75              
ATOM    976  H   SER A  64      78.097  71.176  59.434  1.00  0.75              
ATOM    977  CA  SER A  64      76.779  70.013  58.220  1.00  0.75              
ATOM    978  HA  SER A  64      76.064  69.319  58.664  1.00  0.75              
ATOM    979  CB  SER A  64      76.030  71.324  57.953  1.00  0.75              
ATOM    980  HB1 SER A  64      75.200  71.129  57.272  1.00  0.75              
ATOM    981  HB2 SER A  64      76.705  72.048  57.494  1.00  0.75              
ATOM    982  OG  SER A  64      75.515  71.862  59.149  1.00  0.75              
ATOM    983  HG  SER A  64      76.247  72.326  59.592  1.00  0.75              
ATOM    984  C   SER A  64      77.198  69.424  56.870  1.00  0.75              
ATOM    985  O   SER A  64      76.401  68.751  56.208  1.00  0.75              
ATOM    986  N   GLU A  65      78.438  69.683  56.444  1.00  0.73              
ATOM    987  H   GLU A  65      79.020  70.308  56.992  1.00  0.73              
ATOM    988  CA  GLU A  65      78.984  69.172  55.180  1.00  0.73              
ATOM    989  HA  GLU A  65      78.159  68.989  54.492  1.00  0.73              
ATOM    990  CB  GLU A  65      79.912  70.196  54.501  1.00  0.73              
ATOM    991  HB1 GLU A  65      80.412  69.699  53.668  1.00  0.73              
ATOM    992  HB2 GLU A  65      80.677  70.539  55.199  1.00  0.73              
ATOM    993  CG  GLU A  65      79.130  71.395  53.945  1.00  0.73              
ATOM    994  HG1 GLU A  65      79.025  72.146  54.729  1.00  0.73              
ATOM    995  HG2 GLU A  65      78.129  71.073  53.666  1.00  0.73              
ATOM    996  CD  GLU A  65      79.783  72.009  52.703  1.00  0.73              
ATOM    997  OE1 GLU A  65      80.189  73.193  52.758  1.00  0.73              
ATOM    998  OE2 GLU A  65      79.816  71.346  51.641  1.00  0.73              
ATOM    999  C   GLU A  65      79.693  67.817  55.312  1.00  0.73              
ATOM   1000  O   GLU A  65      79.923  67.157  54.297  1.00  0.73              
ATOM   1001  N   GLU A  66      80.001  67.380  56.534  1.00  0.87              
ATOM   1002  H   GLU A  66      79.884  68.035  57.298  1.00  0.87              
ATOM   1003  CA  GLU A  66      80.828  66.195  56.768  1.00  0.87              
ATOM   1004  HA  GLU A  66      81.122  65.739  55.822  1.00  0.87              
ATOM   1005  CB  GLU A  66      82.097  66.708  57.459  1.00  0.87              
ATOM   1006  HB1 GLU A  66      81.820  67.148  58.418  1.00  0.87              
ATOM   1007  HB2 GLU A  66      82.523  67.496  56.834  1.00  0.87              
ATOM   1008  CG  GLU A  66      83.185  65.665  57.708  1.00  0.87              
ATOM   1009  HG1 GLU A  66      83.360  65.097  56.790  1.00  0.87              
ATOM   1010  HG2 GLU A  66      82.874  64.976  58.495  1.00  0.87              
ATOM   1011  CD  GLU A  66      84.457  66.405  58.121  1.00  0.87              
ATOM   1012  OE1 GLU A  66      85.395  66.505  57.296  1.00  0.87              
ATOM   1013  OE2 GLU A  66      84.496  67.021  59.213  1.00  0.87              
ATOM   1014  C   GLU A  66      80.162  65.095  57.599  1.00  0.87              
ATOM   1015  O   GLU A  66      80.483  63.919  57.436  1.00  0.87              
ATOM   1016  N   TRP A  67      79.188  65.463  58.430  1.00  0.86              
ATOM   1017  H   TRP A  67      79.033  66.456  58.548  1.00  0.86              
ATOM   1018  CA  TRP A  67      78.376  64.557  59.246  1.00  0.86              
ATOM   1019  HA  TRP A  67      78.595  63.524  58.978  1.00  0.86              
ATOM   1020  CB  TRP A  67      78.715  64.745  60.732  1.00  0.86              
ATOM   1021  HB1 TRP A  67      77.866  64.414  61.333  1.00  0.86              
ATOM   1022  HB2 TRP A  67      78.843  65.807  60.946  1.00  0.86              
ATOM   1023  CG  TRP A  67      79.903  64.000  61.243  1.00  0.86              
ATOM   1024  CD1 TRP A  67      79.864  62.751  61.756  1.00  0.86              
ATOM   1025  HD1 TRP A  67      78.967  62.150  61.834  1.00  0.86              
ATOM   1026  NE1 TRP A  67      81.096  62.427  62.287  1.00  0.86              
ATOM   1027  HE1 TRP A  67      81.227  61.678  62.965  1.00  0.86              
ATOM   1028  CE2 TRP A  67      81.976  63.479  62.192  1.00  0.86              
ATOM   1029  CZ2 TRP A  67      83.265  63.682  62.703  1.00  0.86              
ATOM   1030  HZ2 TRP A  67      83.750  62.903  63.270  1.00  0.86              
ATOM   1031  CH2 TRP A  67      83.889  64.923  62.495  1.00  0.86              
ATOM   1032  HH2 TRP A  67      84.883  65.106  62.878  1.00  0.86              
ATOM   1033  CZ3 TRP A  67      83.210  65.934  61.791  1.00  0.86              
ATOM   1034  HZ3 TRP A  67      83.696  66.886  61.623  1.00  0.86              
ATOM   1035  CE3 TRP A  67      81.912  65.719  61.293  1.00  0.86              
ATOM   1036  HE3 TRP A  67      81.401  66.511  60.772  1.00  0.86              
ATOM   1037  CD2 TRP A  67      81.255  64.489  61.491  1.00  0.86              
ATOM   1038  C   TRP A  67      76.875  64.716  59.071  1.00  0.86              
ATOM   1039  O   TRP A  67      76.134  63.801  59.422  1.00  0.86              
ATOM   1040  N   GLY A  68      76.422  65.881  58.605  1.00  0.89              
ATOM   1041  H   GLY A  68      77.100  66.607  58.421  1.00  0.89              
ATOM   1042  CA  GLY A  68      75.005  66.236  58.506  1.00  0.89              
ATOM   1043  HA1 GLY A  68      74.472  65.396  58.068  1.00  0.89              
ATOM   1044  HA2 GLY A  68      74.893  67.108  57.864  1.00  0.89              
ATOM   1045  C   GLY A  68      74.315  66.501  59.835  1.00  0.89              
ATOM   1046  O   GLY A  68      73.357  67.273  59.888  1.00  0.89              
ATOM   1047  N   ILE A  69      74.787  65.837  60.888  1.00  0.45              
ATOM   1048  H   ILE A  69      75.515  65.161  60.710  1.00  0.45              
ATOM   1049  CA  ILE A  69      74.094  65.707  62.153  1.00  0.45              
ATOM   1050  HA  ILE A  69      73.371  66.515  62.182  1.00  0.45              
ATOM   1051  CB  ILE A  69      73.278  64.392  62.197  1.00  0.45              
ATOM   1052  HB  ILE A  69      72.515  64.536  62.959  1.00  0.45              
ATOM   1053  CG2 ILE A  69      72.542  64.096  60.871  1.00  0.45              
ATOM   1054 1HG2 ILE A  69      71.851  63.264  61.010  1.00  0.45              
ATOM   1055 2HG2 ILE A  69      71.966  64.957  60.549  1.00  0.45              
ATOM   1056 3HG2 ILE A  69      73.253  63.829  60.090  1.00  0.45              
ATOM   1057  CG1 ILE A  69      74.100  63.142  62.564  1.00  0.45              
ATOM   1058 1HG1 ILE A  69      75.139  63.253  62.256  1.00  0.45              
ATOM   1059 2HG1 ILE A  69      73.705  62.277  62.033  1.00  0.45              
ATOM   1060  CD1 ILE A  69      74.016  62.852  64.067  1.00  0.45              
ATOM   1061  HD1 ILE A  69      74.512  63.630  64.644  1.00  0.45              
ATOM   1062  HD2 ILE A  69      72.972  62.781  64.372  1.00  0.45              
ATOM   1063  HD3 ILE A  69      74.489  61.899  64.268  1.00  0.45              
ATOM   1064  C   ILE A  69      75.040  65.915  63.324  1.00  0.45              
ATOM   1065  O   ILE A  69      76.141  65.364  63.377  1.00  0.45              
ATOM   1066  N   PHE A  70      74.613  66.775  64.238  1.00  0.57              
ATOM   1067  H   PHE A  70      73.673  67.152  64.136  1.00  0.57              
ATOM   1068  CA  PHE A  70      75.467  67.405  65.238  1.00  0.57              
ATOM   1069  HA  PHE A  70      76.220  66.693  65.576  1.00  0.57              
ATOM   1070  CB  PHE A  70      76.176  68.594  64.564  1.00  0.57              
ATOM   1071  HB1 PHE A  70      76.825  68.194  63.790  1.00  0.57              
ATOM   1072  HB2 PHE A  70      76.814  69.075  65.297  1.00  0.57              
ATOM   1073  CG  PHE A  70      75.309  69.651  63.900  1.00  0.57              
ATOM   1074  CD1 PHE A  70      74.895  69.483  62.564  1.00  0.57              
ATOM   1075  HD1 PHE A  70      75.153  68.584  62.022  1.00  0.57              
ATOM   1076  CE1 PHE A  70      74.160  70.489  61.917  1.00  0.57              
ATOM   1077  HE1 PHE A  70      73.857  70.356  60.887  1.00  0.57              
ATOM   1078  CZ  PHE A  70      73.840  71.675  62.599  1.00  0.57              
ATOM   1079  HZ  PHE A  70      73.283  72.448  62.091  1.00  0.57              
ATOM   1080  CE2 PHE A  70      74.253  71.852  63.931  1.00  0.57              
ATOM   1081  HE2 PHE A  70      74.013  72.765  64.455  1.00  0.57              
ATOM   1082  CD2 PHE A  70      74.987  70.842  64.580  1.00  0.57              
ATOM   1083  HD2 PHE A  70      75.319  70.986  65.597  1.00  0.57              
ATOM   1084  C   PHE A  70      74.649  67.842  66.442  1.00  0.57              
ATOM   1085  O   PHE A  70      73.428  67.878  66.369  1.00  0.57              
ATOM   1086  N   GLN A  71      75.278  68.137  67.575  1.00  0.57              
ATOM   1087  H   GLN A  71      76.287  68.240  67.576  1.00  0.57              
ATOM   1088  CA  GLN A  71      74.580  68.056  68.851  1.00  0.57              
ATOM   1089  HA  GLN A  71      73.502  68.013  68.697  1.00  0.57              
ATOM   1090  CB  GLN A  71      74.983  66.783  69.611  1.00  0.57              
ATOM   1091  HB1 GLN A  71      76.044  66.807  69.862  1.00  0.57              
ATOM   1092  HB2 GLN A  71      74.805  65.936  68.948  1.00  0.57              
ATOM   1093  CG  GLN A  71      74.140  66.589  70.881  1.00  0.57              
ATOM   1094  HG1 GLN A  71      73.170  67.072  70.756  1.00  0.57              
ATOM   1095  HG2 GLN A  71      74.662  67.062  71.710  1.00  0.57              
ATOM   1096  CD  GLN A  71      73.883  65.123  71.224  1.00  0.57              
ATOM   1097  OE1 GLN A  71      72.752  64.669  71.267  1.00  0.57              
ATOM   1098  NE2 GLN A  71      74.913  64.347  71.481  1.00  0.57              
ATOM   1099 1HE2 GLN A  71      75.851  64.705  71.476  1.00  0.57              
ATOM   1100 2HE2 GLN A  71      74.737  63.359  71.654  1.00  0.57              
ATOM   1101  C   GLN A  71      74.889  69.391  69.492  1.00  0.57              
ATOM   1102  O   GLN A  71      76.030  69.664  69.876  1.00  0.57              
ATOM   1103  N   VAL A  72      73.908  70.287  69.406  1.00  0.61              
ATOM   1104  H   VAL A  72      72.983  69.987  69.114  1.00  0.61              
ATOM   1105  CA  VAL A  72      74.109  71.682  69.763  1.00  0.61              
ATOM   1106  HA  VAL A  72      75.126  71.945  69.469  1.00  0.61              
ATOM   1107  CB  VAL A  72      73.203  72.683  69.020  1.00  0.61              
ATOM   1108  HB  VAL A  72      73.387  73.673  69.438  1.00  0.61              
ATOM   1109  CG1 VAL A  72      73.604  72.743  67.540  1.00  0.61              
ATOM   1110 1HG1 VAL A  72      72.929  73.399  66.996  1.00  0.61              
ATOM   1111 2HG1 VAL A  72      74.620  73.132  67.457  1.00  0.61              
ATOM   1112 3HG1 VAL A  72      73.568  71.748  67.101  1.00  0.61              
ATOM   1113  CG2 VAL A  72      71.699  72.418  69.148  1.00  0.61              
ATOM   1114 1HG2 VAL A  72      71.139  73.228  68.683  1.00  0.61              
ATOM   1115 2HG2 VAL A  72      71.439  71.488  68.656  1.00  0.61              
ATOM   1116 3HG2 VAL A  72      71.418  72.353  70.197  1.00  0.61              
ATOM   1117  C   VAL A  72      74.047  71.896  71.250  1.00  0.61              
ATOM   1118  O   VAL A  72      73.211  71.277  71.934  1.00  0.61              
ATOM   1119  N   VAL A  73      74.920  72.802  71.707  1.00  0.51              
ATOM   1120  H   VAL A  73      75.565  73.251  71.053  1.00  0.51              
ATOM   1121  CA  VAL A  73      74.982  73.182  73.125  1.00  0.51              
ATOM   1122  HA  VAL A  73      74.044  72.876  73.588  1.00  0.51              
ATOM   1123  CB  VAL A  73      76.098  72.429  73.886  1.00  0.51              
ATOM   1124  HB  VAL A  73      76.065  71.386  73.567  1.00  0.51              
ATOM   1125  CG1 VAL A  73      77.515  72.947  73.633  1.00  0.51              
ATOM   1126 1HG1 VAL A  73      78.232  72.373  74.219  1.00  0.51              
ATOM   1127 2HG1 VAL A  73      77.765  72.821  72.585  1.00  0.51              
ATOM   1128 3HG1 VAL A  73      77.603  74.002  73.901  1.00  0.51              
ATOM   1129  CG2 VAL A  73      75.860  72.423  75.403  1.00  0.51              
ATOM   1130 1HG2 VAL A  73      76.549  71.720  75.872  1.00  0.51              
ATOM   1131 2HG2 VAL A  73      76.040  73.410  75.828  1.00  0.51              
ATOM   1132 3HG2 VAL A  73      74.842  72.099  75.621  1.00  0.51              
ATOM   1133  C   VAL A  73      75.027  74.708  73.240  1.00  0.51              
ATOM   1134  O   VAL A  73      75.232  75.410  72.261  1.00  0.51              
ATOM   1135  N   ASN A  74      74.681  75.254  74.404  1.00  0.94              
ATOM   1136  H   ASN A  74      74.610  74.660  75.215  1.00  0.94              
ATOM   1137  CA  ASN A  74      74.355  76.681  74.568  1.00  0.94              
ATOM   1138  HA  ASN A  74      73.838  76.755  75.525  1.00  0.94              
ATOM   1139  CB  ASN A  74      75.631  77.518  74.723  1.00  0.94              
ATOM   1140  HB1 ASN A  74      75.376  78.526  75.047  1.00  0.94              
ATOM   1141  HB2 ASN A  74      76.099  77.604  73.751  1.00  0.94              
ATOM   1142  CG  ASN A  74      76.598  76.929  75.733  1.00  0.94              
ATOM   1143  OD1 ASN A  74      76.216  76.565  76.838  1.00  0.94              
ATOM   1144  ND2 ASN A  74      77.850  76.777  75.386  1.00  0.94              
ATOM   1145 1HD2 ASN A  74      78.134  76.950  74.412  1.00  0.94              
ATOM   1146 2HD2 ASN A  74      78.486  76.334  76.016  1.00  0.94              
ATOM   1147  C   ASN A  74      73.355  77.261  73.546  1.00  0.94              
ATOM   1148  O   ASN A  74      73.291  78.464  73.310  1.00  0.94              
ATOM   1149  N   HIS A  75      72.506  76.391  72.997  1.00  0.98              
ATOM   1150  H   HIS A  75      72.631  75.429  73.264  1.00  0.98              
ATOM   1151  CA  HIS A  75      71.488  76.647  71.973  1.00  0.98              
ATOM   1152  HA  HIS A  75      71.994  77.056  71.097  1.00  0.98              
ATOM   1153  CB  HIS A  75      70.909  75.280  71.588  1.00  0.98              
ATOM   1154  HB1 HIS A  75      71.707  74.690  71.137  1.00  0.98              
ATOM   1155  HB2 HIS A  75      70.140  75.393  70.834  1.00  0.98              
ATOM   1156  CG  HIS A  75      70.365  74.519  72.772  1.00  0.98              
ATOM   1157  ND1 HIS A  75      69.371  74.960  73.648  1.00  0.98              
ATOM   1158  CE1 HIS A  75      69.343  74.068  74.651  1.00  0.98              
ATOM   1159  HE1 HIS A  75      68.687  74.127  75.511  1.00  0.98              
ATOM   1160  NE2 HIS A  75      70.265  73.113  74.453  1.00  0.98              
ATOM   1161  HE2 HIS A  75      70.492  72.355  75.097  1.00  0.98              
ATOM   1162  CD2 HIS A  75      70.921  73.384  73.278  1.00  0.98              
ATOM   1163  HD2 HIS A  75      71.748  72.837  72.862  1.00  0.98              
ATOM   1164  C   HIS A  75      70.399  77.671  72.323  1.00  0.98              
ATOM   1165  O   HIS A  75      69.619  78.051  71.452  1.00  0.98              
ATOM   1166  N   GLY A  76      70.352  78.132  73.573  1.00  1.04              
ATOM   1167  H   GLY A  76      71.078  77.815  74.195  1.00  1.04              
ATOM   1168  CA  GLY A  76      69.462  79.196  74.032  1.00  1.04              
ATOM   1169  HA1 GLY A  76      69.395  79.958  73.256  1.00  1.04              
ATOM   1170  HA2 GLY A  76      69.894  79.656  74.920  1.00  1.04              
ATOM   1171  C   GLY A  76      68.036  78.753  74.376  1.00  1.04              
ATOM   1172  O   GLY A  76      67.263  79.574  74.863  1.00  1.04              
ATOM   1173  N   ILE A  77      67.690  77.475  74.177  1.00  0.71              
ATOM   1174  H   ILE A  77      68.381  76.831  73.811  1.00  0.71              
ATOM   1175  CA  ILE A  77      66.461  76.921  74.740  1.00  0.71              
ATOM   1176  HA  ILE A  77      65.670  77.642  74.544  1.00  0.71              
ATOM   1177  CB  ILE A  77      66.010  75.604  74.069  1.00  0.71              
ATOM   1178  HB  ILE A  77      66.745  74.827  74.256  1.00  0.71              
ATOM   1179  CG2 ILE A  77      64.673  75.158  74.681  1.00  0.71              
ATOM   1180 1HG2 ILE A  77      64.379  74.188  74.288  1.00  0.71              
ATOM   1181 2HG2 ILE A  77      64.765  75.053  75.760  1.00  0.71              
ATOM   1182 3HG2 ILE A  77      63.899  75.894  74.459  1.00  0.71              
ATOM   1183  CG1 ILE A  77      65.861  75.794  72.548  1.00  0.71              
ATOM   1184 1HG1 ILE A  77      66.859  75.910  72.139  1.00  0.71              
ATOM   1185 2HG1 ILE A  77      65.314  76.715  72.363  1.00  0.71              
ATOM   1186  CD1 ILE A  77      65.162  74.659  71.785  1.00  0.71              
ATOM   1187  HD1 ILE A  77      65.185  74.865  70.717  1.00  0.71              
ATOM   1188  HD2 ILE A  77      65.664  73.711  71.980  1.00  0.71              
ATOM   1189  HD3 ILE A  77      64.115  74.596  72.076  1.00  0.71              
ATOM   1190  C   ILE A  77      66.645  76.741  76.251  1.00  0.71              
ATOM   1191  O   ILE A  77      67.607  76.088  76.675  1.00  0.71              
ATOM   1192  N   PRO A  78      65.747  77.300  77.079  1.00  0.80              
ATOM   1193  CD  PRO A  78      64.674  78.223  76.726  1.00  0.80              
ATOM   1194  HD1 PRO A  78      63.817  77.659  76.357  1.00  0.80              
ATOM   1195  HD2 PRO A  78      64.989  78.963  75.990  1.00  0.80              
ATOM   1196  CG  PRO A  78      64.307  78.936  78.020  1.00  0.80              
ATOM   1197  HG1 PRO A  78      63.265  79.260  78.026  1.00  0.80              
ATOM   1198  HG2 PRO A  78      64.980  79.778  78.182  1.00  0.80              
ATOM   1199  CB  PRO A  78      64.569  77.856  79.059  1.00  0.80              
ATOM   1200  HB1 PRO A  78      63.694  77.215  79.098  1.00  0.80              
ATOM   1201  HB2 PRO A  78      64.781  78.286  80.037  1.00  0.80              
ATOM   1202  CA  PRO A  78      65.765  77.071  78.513  1.00  0.80              
ATOM   1203  HA  PRO A  78      66.676  77.523  78.907  1.00  0.80              
ATOM   1204  C   PRO A  78      65.730  75.586  78.913  1.00  0.80              
ATOM   1205  O   PRO A  78      64.895  74.787  78.466  1.00  0.80              
ATOM   1206  N   THR A  79      66.669  75.208  79.782  1.00  0.77              
ATOM   1207  H   THR A  79      67.379  75.874  80.050  1.00  0.77              
ATOM   1208  CA  THR A  79      66.816  73.826  80.250  1.00  0.77              
ATOM   1209  HA  THR A  79      66.947  73.186  79.377  1.00  0.77              
ATOM   1210  CB  THR A  79      68.061  73.692  81.145  1.00  0.77              
ATOM   1211  HB  THR A  79      67.851  74.143  82.115  1.00  0.77              
ATOM   1212  CG2 THR A  79      68.492  72.240  81.350  1.00  0.77              
ATOM   1213 1HG2 THR A  79      69.404  72.215  81.947  1.00  0.77              
ATOM   1214 2HG2 THR A  79      67.714  71.691  81.880  1.00  0.77              
ATOM   1215 3HG2 THR A  79      68.680  71.761  80.389  1.00  0.77              
ATOM   1216  OG1 THR A  79      69.157  74.371  80.573  1.00  0.77              
ATOM   1217  HG1 THR A  79      69.487  73.852  79.836  1.00  0.77              
ATOM   1218  C   THR A  79      65.590  73.323  81.007  1.00  0.77              
ATOM   1219  O   THR A  79      65.206  72.162  80.826  1.00  0.77              
ATOM   1220  N   GLU A  80      64.946  74.168  81.829  1.00  0.89              
ATOM   1221  H   GLU A  80      65.188  75.151  81.842  1.00  0.89              
ATOM   1222  CA  GLU A  80      63.712  73.737  82.490  1.00  0.89              
ATOM   1223  HA  GLU A  80      63.912  72.740  82.881  1.00  0.89              
ATOM   1224  CB  GLU A  80      63.323  74.543  83.750  1.00  0.89              
ATOM   1225  HB1 GLU A  80      64.058  74.324  84.527  1.00  0.89              
ATOM   1226  HB2 GLU A  80      62.368  74.154  84.107  1.00  0.89              
ATOM   1227  CG  GLU A  80      63.201  76.069  83.661  1.00  0.89              
ATOM   1228  HG1 GLU A  80      64.209  76.494  83.650  1.00  0.89              
ATOM   1229  HG2 GLU A  80      62.694  76.440  84.555  1.00  0.89              
ATOM   1230  CD  GLU A  80      62.448  76.497  82.410  1.00  0.89              
ATOM   1231  OE1 GLU A  80      61.202  76.353  82.363  1.00  0.89              
ATOM   1232  OE2 GLU A  80      63.176  76.800  81.442  1.00  0.89              
ATOM   1233  C   GLU A  80      62.557  73.518  81.513  1.00  0.89              
ATOM   1234  O   GLU A  80      61.854  72.530  81.676  1.00  0.89              
ATOM   1235  N   LEU A  81      62.421  74.320  80.457  1.00  0.78              
ATOM   1236  H   LEU A  81      62.932  75.203  80.476  1.00  0.78              
ATOM   1237  CA  LEU A  81      61.436  74.138  79.394  1.00  0.78              
ATOM   1238  HA  LEU A  81      60.446  74.082  79.847  1.00  0.78              
ATOM   1239  CB  LEU A  81      61.470  75.389  78.500  1.00  0.78              
ATOM   1240  HB1 LEU A  81      62.501  75.608  78.242  1.00  0.78              
ATOM   1241  HB2 LEU A  81      61.117  76.229  79.100  1.00  0.78              
ATOM   1242  CG  LEU A  81      60.659  75.389  77.194  1.00  0.78              
ATOM   1243  HG  LEU A  81      60.554  76.427  76.889  1.00  0.78              
ATOM   1244  CD1 LEU A  81      61.411  74.685  76.073  1.00  0.78              
ATOM   1245 1HD1 LEU A  81      60.983  75.011  75.137  1.00  0.78              
ATOM   1246 2HD1 LEU A  81      62.456  74.971  76.105  1.00  0.78              
ATOM   1247 3HD1 LEU A  81      61.325  73.603  76.154  1.00  0.78              
ATOM   1248  CD2 LEU A  81      59.269  74.775  77.277  1.00  0.78              
ATOM   1249 1HD2 LEU A  81      59.321  73.694  77.338  1.00  0.78              
ATOM   1250 2HD2 LEU A  81      58.751  75.158  78.151  1.00  0.78              
ATOM   1251 3HD2 LEU A  81      58.703  75.043  76.391  1.00  0.78              
ATOM   1252  C   LEU A  81      61.662  72.815  78.660  1.00  0.78              
ATOM   1253  O   LEU A  81      60.718  72.044  78.475  1.00  0.78              
ATOM   1254  N   ILE A  82      62.913  72.470  78.325  1.00  0.71              
ATOM   1255  H   ILE A  82      63.662  73.136  78.496  1.00  0.71              
ATOM   1256  CA  ILE A  82      63.198  71.132  77.774  1.00  0.71              
ATOM   1257  HA  ILE A  82      62.606  71.000  76.867  1.00  0.71              
ATOM   1258  CB  ILE A  82      64.694  70.972  77.397  1.00  0.71              
ATOM   1259  HB  ILE A  82      65.305  71.300  78.239  1.00  0.71              
ATOM   1260  CG2 ILE A  82      65.052  69.497  77.091  1.00  0.71              
ATOM   1261 1HG2 ILE A  82      66.079  69.403  76.746  1.00  0.71              
ATOM   1262 2HG2 ILE A  82      64.969  68.888  77.992  1.00  0.71              
ATOM   1263 3HG2 ILE A  82      64.380  69.097  76.331  1.00  0.71              
ATOM   1264  CG1 ILE A  82      65.016  71.868  76.181  1.00  0.71              
ATOM   1265 1HG1 ILE A  82      64.668  72.876  76.396  1.00  0.71              
ATOM   1266 2HG1 ILE A  82      64.473  71.505  75.306  1.00  0.71              
ATOM   1267  CD1 ILE A  82      66.508  71.967  75.837  1.00  0.71              
ATOM   1268  HD1 ILE A  82      66.639  72.677  75.023  1.00  0.71              
ATOM   1269  HD2 ILE A  82      67.068  72.315  76.706  1.00  0.71              
ATOM   1270  HD3 ILE A  82      66.900  71.006  75.506  1.00  0.71              
ATOM   1271  C   ILE A  82      62.770  70.015  78.737  1.00  0.71              
ATOM   1272  O   ILE A  82      62.163  69.019  78.320  1.00  0.71              
ATOM   1273  N   LYS A  83      63.070  70.168  80.031  1.00  0.71              
ATOM   1274  H   LYS A  83      63.574  71.005  80.316  1.00  0.71              
ATOM   1275  CA  LYS A  83      62.695  69.148  81.016  1.00  0.71              
ATOM   1276  HA  LYS A  83      63.075  68.200  80.644  1.00  0.71              
ATOM   1277  CB  LYS A  83      63.304  69.467  82.395  1.00  0.71              
ATOM   1278  HB1 LYS A  83      62.759  68.915  83.163  1.00  0.71              
ATOM   1279  HB2 LYS A  83      63.159  70.524  82.615  1.00  0.71              
ATOM   1280  CG  LYS A  83      64.797  69.139  82.539  1.00  0.71              
ATOM   1281  HG1 LYS A  83      65.100  69.422  83.548  1.00  0.71              
ATOM   1282  HG2 LYS A  83      65.368  69.753  81.843  1.00  0.71              
ATOM   1283  CD  LYS A  83      65.192  67.669  82.318  1.00  0.71              
ATOM   1284  HD1 LYS A  83      66.215  67.549  82.678  1.00  0.71              
ATOM   1285  HD2 LYS A  83      65.209  67.455  81.250  1.00  0.71              
ATOM   1286  CE  LYS A  83      64.307  66.646  83.052  1.00  0.71              
ATOM   1287  HE1 LYS A  83      63.968  67.070  84.002  1.00  0.71              
ATOM   1288  HE2 LYS A  83      64.913  65.767  83.284  1.00  0.71              
ATOM   1289  NZ  LYS A  83      63.140  66.217  82.246  1.00  0.71              
ATOM   1290  HZ1 LYS A  83      63.425  65.838  81.345  1.00  0.71              
ATOM   1291  HZ2 LYS A  83      62.570  65.547  82.777  1.00  0.71              
ATOM   1292  HZ3 LYS A  83      62.479  66.970  82.099  1.00  0.71              
ATOM   1293  C   LYS A  83      61.188  68.972  81.160  1.00  0.71              
ATOM   1294  O   LYS A  83      60.752  67.828  81.252  1.00  0.71              
ATOM   1295  N   ARG A  84      60.439  70.071  81.179  1.00  0.84              
ATOM   1296  H   ARG A  84      60.936  70.961  81.157  1.00  0.84              
ATOM   1297  CA  ARG A  84      58.979  70.127  81.217  1.00  0.84              
ATOM   1298  HA  ARG A  84      58.608  69.593  82.094  1.00  0.84              
ATOM   1299  CB  ARG A  84      58.513  71.597  81.319  1.00  0.84              
ATOM   1300  HB1 ARG A  84      57.436  71.627  81.150  1.00  0.84              
ATOM   1301  HB2 ARG A  84      59.007  72.178  80.540  1.00  0.84              
ATOM   1302  CG  ARG A  84      58.747  72.275  82.681  1.00  0.84              
ATOM   1303  HG1 ARG A  84      59.684  71.926  83.113  1.00  0.84              
ATOM   1304  HG2 ARG A  84      57.938  71.989  83.355  1.00  0.84              
ATOM   1305  CD  ARG A  84      58.809  73.812  82.586  1.00  0.84              
ATOM   1306  HD1 ARG A  84      59.755  74.084  82.116  1.00  0.84              
ATOM   1307  HD2 ARG A  84      58.809  74.231  83.593  1.00  0.84              
ATOM   1308  NE  ARG A  84      57.692  74.401  81.818  1.00  0.84              
ATOM   1309  HE  ARG A  84      56.769  73.964  81.863  1.00  0.84              
ATOM   1310  CZ  ARG A  84      57.780  75.396  80.956  1.00  0.84              
ATOM   1311  NH1 ARG A  84      58.843  76.129  80.753  1.00  0.84              
ATOM   1312 1HH1 ARG A  84      59.665  76.107  81.371  1.00  0.84              
ATOM   1313 2HH1 ARG A  84      58.792  76.819  80.004  1.00  0.84              
ATOM   1314  NH2 ARG A  84      56.744  75.670  80.230  1.00  0.84              
ATOM   1315 1HH2 ARG A  84      55.902  75.106  80.369  1.00  0.84              
ATOM   1316 2HH2 ARG A  84      56.875  76.362  79.486  1.00  0.84              
ATOM   1317  C   ARG A  84      58.398  69.413  80.009  1.00  0.84              
ATOM   1318  O   ARG A  84      57.704  68.432  80.190  1.00  0.84              
ATOM   1319  N   LEU A  85      58.819  69.767  78.796  1.00  0.71              
ATOM   1320  H   LEU A  85      59.407  70.592  78.734  1.00  0.71              
ATOM   1321  CA  LEU A  85      58.441  69.104  77.540  1.00  0.71              
ATOM   1322  HA  LEU A  85      57.395  69.311  77.322  1.00  0.71              
ATOM   1323  CB  LEU A  85      59.326  69.717  76.437  1.00  0.71              
ATOM   1324  HB1 LEU A  85      60.348  69.754  76.803  1.00  0.71              
ATOM   1325  HB2 LEU A  85      59.014  70.748  76.265  1.00  0.71              
ATOM   1326  CG  LEU A  85      59.342  68.957  75.098  1.00  0.71              
ATOM   1327  HG  LEU A  85      59.536  67.897  75.249  1.00  0.71              
ATOM   1328  CD1 LEU A  85      58.013  69.130  74.373  1.00  0.71              
ATOM   1329 1HD1 LEU A  85      57.857  70.175  74.103  1.00  0.71              
ATOM   1330 2HD1 LEU A  85      58.003  68.523  73.474  1.00  0.71              
ATOM   1331 3HD1 LEU A  85      57.191  68.802  75.009  1.00  0.71              
ATOM   1332  CD2 LEU A  85      60.476  69.517  74.250  1.00  0.71              
ATOM   1333 1HD2 LEU A  85      60.483  69.047  73.267  1.00  0.71              
ATOM   1334 2HD2 LEU A  85      60.351  70.590  74.149  1.00  0.71              
ATOM   1335 3HD2 LEU A  85      61.430  69.331  74.741  1.00  0.71              
ATOM   1336  C   LEU A  85      58.613  67.579  77.599  1.00  0.71              
ATOM   1337  O   LEU A  85      57.711  66.818  77.218  1.00  0.71              
ATOM   1338  N   GLN A  86      59.772  67.135  78.095  1.00  0.75              
ATOM   1339  H   GLN A  86      60.483  67.807  78.365  1.00  0.75              
ATOM   1340  CA  GLN A  86      60.024  65.710  78.271  1.00  0.75              
ATOM   1341  HA  GLN A  86      59.891  65.219  77.315  1.00  0.75              
ATOM   1342  CB  GLN A  86      61.471  65.477  78.748  1.00  0.75              
ATOM   1343  HB1 GLN A  86      61.567  64.436  79.063  1.00  0.75              
ATOM   1344  HB2 GLN A  86      61.629  66.094  79.629  1.00  0.75              
ATOM   1345  CG  GLN A  86      62.607  65.751  77.740  1.00  0.75              
ATOM   1346  HG1 GLN A  86      62.461  66.717  77.261  1.00  0.75              
ATOM   1347  HG2 GLN A  86      62.581  64.988  76.961  1.00  0.75              
ATOM   1348  CD  GLN A  86      63.988  65.744  78.414  1.00  0.75              
ATOM   1349  OE1 GLN A  86      64.116  65.856  79.629  1.00  0.75              
ATOM   1350  NE2 GLN A  86      65.073  65.584  77.683  1.00  0.75              
ATOM   1351 1HE2 GLN A  86      65.019  65.296  76.716  1.00  0.75              
ATOM   1352 2HE2 GLN A  86      65.960  65.554  78.157  1.00  0.75              
ATOM   1353  C   GLN A  86      59.095  65.052  79.295  1.00  0.75              
ATOM   1354  O   GLN A  86      58.620  63.940  79.073  1.00  0.75              
ATOM   1355  N   GLU A  87      58.835  65.706  80.426  1.00  0.89              
ATOM   1356  H   GLU A  87      59.259  66.615  80.584  1.00  0.89              
ATOM   1357  CA  GLU A  87      57.982  65.154  81.474  1.00  0.89              
ATOM   1358  HA  GLU A  87      58.251  64.103  81.587  1.00  0.89              
ATOM   1359  CB  GLU A  87      58.234  65.825  82.838  1.00  0.89              
ATOM   1360  HB1 GLU A  87      57.272  66.008  83.318  1.00  0.89              
ATOM   1361  HB2 GLU A  87      58.723  66.792  82.710  1.00  0.89              
ATOM   1362  CG  GLU A  87      59.058  64.931  83.786  1.00  0.89              
ATOM   1363  HG1 GLU A  87      58.645  63.920  83.787  1.00  0.89              
ATOM   1364  HG2 GLU A  87      58.943  65.322  84.799  1.00  0.89              
ATOM   1365  CD  GLU A  87      60.554  64.881  83.445  1.00  0.89              
ATOM   1366  OE1 GLU A  87      60.981  64.145  82.517  1.00  0.89              
ATOM   1367  OE2 GLU A  87      61.345  65.602  84.088  1.00  0.89              
ATOM   1368  C   GLU A  87      56.500  65.128  81.102  1.00  0.89              
ATOM   1369  O   GLU A  87      55.794  64.199  81.504  1.00  0.89              
ATOM   1370  N   VAL A  88      56.042  66.064  80.262  1.00  0.79              
ATOM   1371  H   VAL A  88      56.650  66.847  80.031  1.00  0.79              
ATOM   1372  CA  VAL A  88      54.680  66.036  79.742  1.00  0.79              
ATOM   1373  HA  VAL A  88      54.122  65.597  80.551  1.00  0.79              
ATOM   1374  CB  VAL A  88      53.988  67.387  79.522  1.00  0.79              
ATOM   1375  HB  VAL A  88      54.121  67.737  78.498  1.00  0.79              
ATOM   1376  CG1 VAL A  88      52.507  67.143  79.824  1.00  0.79              
ATOM   1377 1HG1 VAL A  88      51.950  68.064  79.792  1.00  0.79              
ATOM   1378 2HG1 VAL A  88      52.074  66.434  79.122  1.00  0.79              
ATOM   1379 3HG1 VAL A  88      52.422  66.734  80.831  1.00  0.79              
ATOM   1380  CG2 VAL A  88      54.386  68.498  80.499  1.00  0.79              
ATOM   1381 1HG2 VAL A  88      55.396  68.830  80.305  1.00  0.79              
ATOM   1382 2HG2 VAL A  88      53.748  69.373  80.368  1.00  0.79              
ATOM   1383 3HG2 VAL A  88      54.317  68.152  81.531  1.00  0.79              
ATOM   1384  C   VAL A  88      54.492  65.049  78.589  1.00  0.79              
ATOM   1385  O   VAL A  88      53.420  64.454  78.437  1.00  0.79              
ATOM   1386  N   GLY A  89      55.544  64.773  77.819  1.00  0.66              
ATOM   1387  H   GLY A  89      56.401  65.305  77.935  1.00  0.66              
ATOM   1388  CA  GLY A  89      55.492  63.661  76.875  1.00  0.66              
ATOM   1389  HA1 GLY A  89      56.333  63.732  76.192  1.00  0.66              
ATOM   1390  HA2 GLY A  89      54.580  63.738  76.283  1.00  0.66              
ATOM   1391  C   GLY A  89      55.512  62.280  77.520  1.00  0.66              
ATOM   1392  O   GLY A  89      54.739  61.413  77.109  1.00  0.66              
ATOM   1393  N   ARG A  90      56.369  62.095  78.537  1.00  0.68              
ATOM   1394  H   ARG A  90      57.006  62.853  78.767  1.00  0.68              
ATOM   1395  CA  ARG A  90      56.370  60.909  79.401  1.00  0.68              
ATOM   1396  HA  ARG A  90      56.540  60.012  78.800  1.00  0.68              
ATOM   1397  CB  ARG A  90      57.477  60.979  80.477  1.00  0.68              
ATOM   1398  HB1 ARG A  90      57.204  60.308  81.293  1.00  0.68              
ATOM   1399  HB2 ARG A  90      57.560  61.988  80.879  1.00  0.68              
ATOM   1400  CG  ARG A  90      58.831  60.511  79.910  1.00  0.68              
ATOM   1401  HG1 ARG A  90      59.193  61.223  79.171  1.00  0.68              
ATOM   1402  HG2 ARG A  90      58.659  59.562  79.404  1.00  0.68              
ATOM   1403  CD  ARG A  90      59.910  60.256  80.979  1.00  0.68              
ATOM   1404  HD1 ARG A  90      60.470  59.372  80.674  1.00  0.68              
ATOM   1405  HD2 ARG A  90      59.428  60.013  81.929  1.00  0.68              
ATOM   1406  NE  ARG A  90      60.838  61.396  81.169  1.00  0.68              
ATOM   1407  HE  ARG A  90      60.440  62.269  81.497  1.00  0.68              
ATOM   1408  CZ  ARG A  90      62.155  61.406  81.029  1.00  0.68              
ATOM   1409  NH1 ARG A  90      62.864  60.374  80.662  1.00  0.68              
ATOM   1410 1HH1 ARG A  90      62.420  59.491  80.495  1.00  0.68              
ATOM   1411 2HH1 ARG A  90      63.882  60.474  80.651  1.00  0.68              
ATOM   1412  NH2 ARG A  90      62.807  62.497  81.283  1.00  0.68              
ATOM   1413 1HH2 ARG A  90      62.266  63.265  81.699  1.00  0.68              
ATOM   1414 2HH2 ARG A  90      63.812  62.476  81.237  1.00  0.68              
ATOM   1415  C   ARG A  90      54.989  60.692  79.985  1.00  0.68              
ATOM   1416  O   ARG A  90      54.353  59.715  79.632  1.00  0.68              
ATOM   1417  N   THR A  91      54.446  61.669  80.713  1.00  0.76              
ATOM   1418  H   THR A  91      54.996  62.494  80.914  1.00  0.76              
ATOM   1419  CA  THR A  91      53.089  61.540  81.263  1.00  0.76              
ATOM   1420  HA  THR A  91      53.123  60.650  81.892  1.00  0.76              
ATOM   1421  CB  THR A  91      52.660  62.673  82.198  1.00  0.76              
ATOM   1422  HB  THR A  91      51.580  62.636  82.339  1.00  0.76              
ATOM   1423  CG2 THR A  91      53.333  62.557  83.563  1.00  0.76              
ATOM   1424 1HG2 THR A  91      53.025  63.391  84.192  1.00  0.76              
ATOM   1425 2HG2 THR A  91      53.031  61.626  84.042  1.00  0.76              
ATOM   1426 3HG2 THR A  91      54.418  62.568  83.454  1.00  0.76              
ATOM   1427  OG1 THR A  91      53.013  63.922  81.686  1.00  0.76              
ATOM   1428  HG1 THR A  91      53.981  63.990  81.730  1.00  0.76              
ATOM   1429  C   THR A  91      52.019  61.193  80.228  1.00  0.76              
ATOM   1430  O   THR A  91      51.294  60.225  80.462  1.00  0.76              
ATOM   1431  N   PHE A  92      51.970  61.852  79.058  1.00  0.81              
ATOM   1432  H   PHE A  92      52.572  62.655  78.900  1.00  0.81              
ATOM   1433  CA  PHE A  92      51.067  61.386  77.994  1.00  0.81              
ATOM   1434  HA  PHE A  92      50.049  61.484  78.371  1.00  0.81              
ATOM   1435  CB  PHE A  92      51.175  62.256  76.731  1.00  0.81              
ATOM   1436  HB1 PHE A  92      52.212  62.267  76.393  1.00  0.81              
ATOM   1437  HB2 PHE A  92      50.896  63.281  76.982  1.00  0.81              
ATOM   1438  CG  PHE A  92      50.281  61.766  75.597  1.00  0.81              
ATOM   1439  CD1 PHE A  92      48.881  61.875  75.704  1.00  0.81              
ATOM   1440  HD1 PHE A  92      48.443  62.328  76.580  1.00  0.81              
ATOM   1441  CE1 PHE A  92      48.047  61.377  74.686  1.00  0.81              
ATOM   1442  HE1 PHE A  92      46.973  61.460  74.783  1.00  0.81              
ATOM   1443  CZ  PHE A  92      48.607  60.741  73.564  1.00  0.81              
ATOM   1444  HZ  PHE A  92      47.963  60.336  72.793  1.00  0.81              
ATOM   1445  CE2 PHE A  92      50.004  60.611  73.459  1.00  0.81              
ATOM   1446  HE2 PHE A  92      50.437  60.094  72.612  1.00  0.81              
ATOM   1447  CD2 PHE A  92      50.838  61.130  74.468  1.00  0.81              
ATOM   1448  HD2 PHE A  92      51.908  61.011  74.393  1.00  0.81              
ATOM   1449  C   PHE A  92      51.239  59.894  77.655  1.00  0.81              
ATOM   1450  O   PHE A  92      50.275  59.126  77.702  1.00  0.81              
ATOM   1451  N   PHE A  93      52.460  59.448  77.357  1.00  0.67              
ATOM   1452  H   PHE A  93      53.256  60.075  77.429  1.00  0.67              
ATOM   1453  CA  PHE A  93      52.679  58.036  77.035  1.00  0.67              
ATOM   1454  HA  PHE A  93      51.948  57.774  76.281  1.00  0.67              
ATOM   1455  CB  PHE A  93      54.030  57.832  76.363  1.00  0.67              
ATOM   1456  HB1 PHE A  93      54.339  56.806  76.549  1.00  0.67              
ATOM   1457  HB2 PHE A  93      54.780  58.496  76.796  1.00  0.67              
ATOM   1458  CG  PHE A  93      53.935  58.022  74.860  1.00  0.67              
ATOM   1459  CD1 PHE A  93      53.594  56.927  74.042  1.00  0.67              
ATOM   1460  HD1 PHE A  93      53.456  55.947  74.479  1.00  0.67              
ATOM   1461  CE1 PHE A  93      53.472  57.092  72.650  1.00  0.67              
ATOM   1462  HE1 PHE A  93      53.253  56.239  72.018  1.00  0.67              
ATOM   1463  CZ  PHE A  93      53.669  58.359  72.082  1.00  0.67              
ATOM   1464  HZ  PHE A  93      53.588  58.478  71.016  1.00  0.67              
ATOM   1465  CE2 PHE A  93      53.983  59.461  72.895  1.00  0.67              
ATOM   1466  HE2 PHE A  93      54.121  60.436  72.453  1.00  0.67              
ATOM   1467  CD2 PHE A  93      54.121  59.293  74.284  1.00  0.67              
ATOM   1468  HD2 PHE A  93      54.353  60.141  74.913  1.00  0.67              
ATOM   1469  C   PHE A  93      52.425  57.051  78.179  1.00  0.67              
ATOM   1470  O   PHE A  93      52.120  55.884  77.913  1.00  0.67              
ATOM   1471  N   GLU A  94      52.432  57.532  79.419  1.00  0.97              
ATOM   1472  H   GLU A  94      52.748  58.488  79.546  1.00  0.97              
ATOM   1473  CA  GLU A  94      52.181  56.746  80.621  1.00  0.97              
ATOM   1474  HA  GLU A  94      52.452  55.711  80.409  1.00  0.97              
ATOM   1475  CB  GLU A  94      53.111  57.219  81.759  1.00  0.97              
ATOM   1476  HB1 GLU A  94      52.607  57.031  82.707  1.00  0.97              
ATOM   1477  HB2 GLU A  94      53.283  58.293  81.698  1.00  0.97              
ATOM   1478  CG  GLU A  94      54.465  56.464  81.825  1.00  0.97              
ATOM   1479  HG1 GLU A  94      54.265  55.391  81.773  1.00  0.97              
ATOM   1480  HG2 GLU A  94      54.885  56.644  82.818  1.00  0.97              
ATOM   1481  CD  GLU A  94      55.546  56.839  80.783  1.00  0.97              
ATOM   1482  OE1 GLU A  94      55.812  56.014  79.869  1.00  0.97              
ATOM   1483  OE2 GLU A  94      56.211  57.884  80.972  1.00  0.97              
ATOM   1484  C   GLU A  94      50.675  56.686  80.959  1.00  0.97              
ATOM   1485  O   GLU A  94      50.272  56.025  81.920  1.00  0.97              
ATOM   1486  N   LEU A  95      49.815  57.267  80.107  1.00  0.89              
ATOM   1487  H   LEU A  95      50.192  57.836  79.359  1.00  0.89              
ATOM   1488  CA  LEU A  95      48.402  56.886  80.041  1.00  0.89              
ATOM   1489  HA  LEU A  95      47.974  56.979  81.038  1.00  0.89              
ATOM   1490  CB  LEU A  95      47.654  57.814  79.074  1.00  0.89              
ATOM   1491  HB1 LEU A  95      46.628  57.462  78.991  1.00  0.89              
ATOM   1492  HB2 LEU A  95      48.118  57.706  78.097  1.00  0.89              
ATOM   1493  CG  LEU A  95      47.626  59.302  79.436  1.00  0.89              
ATOM   1494  HG  LEU A  95      48.634  59.693  79.554  1.00  0.89              
ATOM   1495  CD1 LEU A  95      46.946  60.033  78.277  1.00  0.89              
ATOM   1496 1HD1 LEU A  95      47.005  61.124  78.457  1.00  0.89              
ATOM   1497 2HD1 LEU A  95      47.484  59.823  77.360  1.00  0.89              
ATOM   1498 3HD1 LEU A  95      45.919  59.712  78.167  1.00  0.89              
ATOM   1499  CD2 LEU A  95      46.847  59.581  80.723  1.00  0.89              
ATOM   1500 1HD2 LEU A  95      46.847  60.650  80.934  1.00  0.89              
ATOM   1501 2HD2 LEU A  95      45.828  59.199  80.640  1.00  0.89              
ATOM   1502 3HD2 LEU A  95      47.342  59.083  81.555  1.00  0.89              
ATOM   1503  C   LEU A  95      48.222  55.451  79.542  1.00  0.89              
ATOM   1504  O   LEU A  95      48.930  55.052  78.615  1.00  0.89              
ATOM   1505  N   PRO A  96      47.223  54.691  80.025  1.00  0.90              
ATOM   1506  CD  PRO A  96      46.394  54.970  81.187  1.00  0.90              
ATOM   1507  HD1 PRO A  96      45.679  55.756  80.945  1.00  0.90              
ATOM   1508  HD2 PRO A  96      46.996  55.254  82.051  1.00  0.90              
ATOM   1509  CG  PRO A  96      45.655  53.663  81.472  1.00  0.90              
ATOM   1510  HG1 PRO A  96      44.700  53.830  81.970  1.00  0.90              
ATOM   1511  HG2 PRO A  96      46.288  53.010  82.075  1.00  0.90              
ATOM   1512  CB  PRO A  96      45.480  53.063  80.079  1.00  0.90              
ATOM   1513  HB1 PRO A  96      44.614  53.518  79.597  1.00  0.90              
ATOM   1514  HB2 PRO A  96      45.364  51.980  80.117  1.00  0.90              
ATOM   1515  CA  PRO A  96      46.765  53.476  79.354  1.00  0.90              
ATOM   1516  HA  PRO A  96      47.520  52.703  79.498  1.00  0.90              
ATOM   1517  C   PRO A  96      46.525  53.682  77.846  1.00  0.90              
ATOM   1518  O   PRO A  96      46.055  54.736  77.393  1.00  0.90              
ATOM   1519  N   SER A  97      46.832  52.661  77.045  1.00  0.73              
ATOM   1520  H   SER A  97      47.303  51.850  77.420  1.00  0.73              
ATOM   1521  CA  SER A  97      46.613  52.713  75.593  1.00  0.73              
ATOM   1522  HA  SER A  97      47.204  53.532  75.187  1.00  0.73              
ATOM   1523  CB  SER A  97      47.094  51.432  74.926  1.00  0.73              
ATOM   1524  HB1 SER A  97      46.779  51.426  73.881  1.00  0.73              
ATOM   1525  HB2 SER A  97      46.664  50.565  75.427  1.00  0.73              
ATOM   1526  OG  SER A  97      48.501  51.378  74.973  1.00  0.73              
ATOM   1527  HG  SER A  97      48.718  50.626  74.361  1.00  0.73              
ATOM   1528  C   SER A  97      45.170  52.965  75.169  1.00  0.73              
ATOM   1529  O   SER A  97      44.969  53.500  74.087  1.00  0.73              
ATOM   1530  N   SER A  98      44.177  52.659  76.010  1.00  0.82              
ATOM   1531  H   SER A  98      44.389  52.164  76.860  1.00  0.82              
ATOM   1532  CA  SER A  98      42.784  53.053  75.785  1.00  0.82              
ATOM   1533  HA  SER A  98      42.446  52.625  74.841  1.00  0.82              
ATOM   1534  CB  SER A  98      41.897  52.502  76.908  1.00  0.82              
ATOM   1535  HB1 SER A  98      40.856  52.759  76.709  1.00  0.82              
ATOM   1536  HB2 SER A  98      42.197  52.938  77.857  1.00  0.82              
ATOM   1537  OG  SER A  98      42.034  51.097  77.005  1.00  0.82              
ATOM   1538  HG  SER A  98      41.541  50.807  77.777  1.00  0.82              
ATOM   1539  C   SER A  98      42.641  54.591  75.680  1.00  0.82              
ATOM   1540  O   SER A  98      42.245  55.150  74.644  1.00  0.82              
ATOM   1541  N   GLU A  99      43.046  55.301  76.738  1.00  0.82              
ATOM   1542  H   GLU A  99      43.215  54.816  77.616  1.00  0.82              
ATOM   1543  CA  GLU A  99      43.087  56.761  76.768  1.00  0.82              
ATOM   1544  HA  GLU A  99      42.069  57.132  76.638  1.00  0.82              
ATOM   1545  CB  GLU A  99      43.612  57.283  78.119  1.00  0.82              
ATOM   1546  HB1 GLU A  99      43.823  58.346  77.997  1.00  0.82              
ATOM   1547  HB2 GLU A  99      44.549  56.787  78.372  1.00  0.82              
ATOM   1548  CG  GLU A  99      42.619  57.152  79.286  1.00  0.82              
ATOM   1549  HG1 GLU A  99      41.603  57.333  78.926  1.00  0.82              
ATOM   1550  HG2 GLU A  99      42.849  57.941  80.006  1.00  0.82              
ATOM   1551  CD  GLU A  99      42.693  55.792  79.998  1.00  0.82              
ATOM   1552  OE1 GLU A  99      42.324  54.777  79.366  1.00  0.82              
ATOM   1553  OE2 GLU A  99      43.152  55.768  81.159  1.00  0.82              
ATOM   1554  C   GLU A  99      43.900  57.346  75.590  1.00  0.82              
ATOM   1555  O   GLU A  99      43.441  58.244  74.859  1.00  0.82              
ATOM   1556  N   LYS A 100      45.091  56.795  75.331  1.00  0.70              
ATOM   1557  H   LYS A 100      45.429  56.038  75.921  1.00  0.70              
ATOM   1558  CA  LYS A 100      45.869  57.272  74.176  1.00  0.70              
ATOM   1559  HA  LYS A 100      45.995  58.350  74.268  1.00  0.70              
ATOM   1560  CB  LYS A 100      47.261  56.625  74.138  1.00  0.70              
ATOM   1561  HB1 LYS A 100      47.790  57.018  73.268  1.00  0.70              
ATOM   1562  HB2 LYS A 100      47.163  55.545  74.025  1.00  0.70              
ATOM   1563  CG  LYS A 100      48.074  56.953  75.395  1.00  0.70              
ATOM   1564  HG1 LYS A 100      47.700  56.368  76.233  1.00  0.70              
ATOM   1565  HG2 LYS A 100      47.949  58.011  75.627  1.00  0.70              
ATOM   1566  CD  LYS A 100      49.573  56.692  75.229  1.00  0.70              
ATOM   1567  HD1 LYS A 100      50.055  57.055  76.131  1.00  0.70              
ATOM   1568  HD2 LYS A 100      49.940  57.273  74.382  1.00  0.70              
ATOM   1569  CE  LYS A 100      49.946  55.219  75.025  1.00  0.70              
ATOM   1570  HE1 LYS A 100      50.868  55.165  74.440  1.00  0.70              
ATOM   1571  HE2 LYS A 100      49.161  54.723  74.452  1.00  0.70              
ATOM   1572  NZ  LYS A 100      50.156  54.525  76.310  1.00  0.70              
ATOM   1573  HZ1 LYS A 100      50.919  54.931  76.845  1.00  0.70              
ATOM   1574  HZ2 LYS A 100      49.358  54.595  76.934  1.00  0.70              
ATOM   1575  HZ3 LYS A 100      50.409  53.543  76.192  1.00  0.70              
ATOM   1576  C   LYS A 100      45.169  57.057  72.829  1.00  0.70              
ATOM   1577  O   LYS A 100      45.324  57.904  71.950  1.00  0.70              
ATOM   1578  N   GLU A 101      44.354  56.010  72.688  1.00  0.77              
ATOM   1579  H   GLU A 101      44.308  55.321  73.431  1.00  0.77              
ATOM   1580  CA  GLU A 101      43.534  55.756  71.504  1.00  0.77              
ATOM   1581  HA  GLU A 101      44.165  55.992  70.648  1.00  0.77              
ATOM   1582  CB  GLU A 101      43.128  54.275  71.379  1.00  0.77              
ATOM   1583  HB1 GLU A 101      42.298  54.071  72.057  1.00  0.77              
ATOM   1584  HB2 GLU A 101      43.967  53.649  71.681  1.00  0.77              
ATOM   1585  CG  GLU A 101      42.725  53.854  69.947  1.00  0.77              
ATOM   1586  HG1 GLU A 101      41.855  54.430  69.629  1.00  0.77              
ATOM   1587  HG2 GLU A 101      42.422  52.804  69.979  1.00  0.77              
ATOM   1588  CD  GLU A 101      43.852  54.000  68.904  1.00  0.77              
ATOM   1589  OE1 GLU A 101      43.604  53.866  67.684  1.00  0.77              
ATOM   1590  OE2 GLU A 101      45.021  54.215  69.284  1.00  0.77              
ATOM   1591  C   GLU A 101      42.338  56.714  71.383  1.00  0.77              
ATOM   1592  O   GLU A 101      41.861  56.962  70.279  1.00  0.77              
ATOM   1593  N   SER A 102      41.938  57.410  72.457  1.00  0.83              
ATOM   1594  H   SER A 102      42.325  57.181  73.368  1.00  0.83              
ATOM   1595  CA  SER A 102      41.133  58.648  72.284  1.00  0.83              
ATOM   1596  HA  SER A 102      40.240  58.375  71.720  1.00  0.83              
ATOM   1597  CB  SER A 102      40.670  59.179  73.647  1.00  0.83              
ATOM   1598  HB1 SER A 102      41.523  59.566  74.202  1.00  0.83              
ATOM   1599  HB2 SER A 102      40.199  58.380  74.221  1.00  0.83              
ATOM   1600  OG  SER A 102      39.741  60.233  73.459  1.00  0.83              
ATOM   1601  HG  SER A 102      40.011  60.680  72.638  1.00  0.83              
ATOM   1602  C   SER A 102      41.810  59.791  71.512  1.00  0.83              
ATOM   1603  O   SER A 102      41.168  60.806  71.224  1.00  0.83              
ATOM   1604  N   VAL A 103      43.087  59.646  71.165  1.00  1.00              
ATOM   1605  H   VAL A 103      43.588  58.839  71.519  1.00  1.00              
ATOM   1606  CA  VAL A 103      43.796  60.535  70.207  1.00  1.00              
ATOM   1607  HA  VAL A 103      43.089  61.272  69.828  1.00  1.00              
ATOM   1608  CB  VAL A 103      44.940  61.297  70.935  1.00  1.00              
ATOM   1609  HB  VAL A 103      45.829  60.667  70.973  1.00  1.00              
ATOM   1610  CG1 VAL A 103      45.289  62.606  70.214  1.00  1.00              
ATOM   1611 1HG1 VAL A 103      46.086  63.125  70.747  1.00  1.00              
ATOM   1612 2HG1 VAL A 103      45.639  62.403  69.206  1.00  1.00              
ATOM   1613 3HG1 VAL A 103      44.410  63.246  70.158  1.00  1.00              
ATOM   1614  CG2 VAL A 103      44.592  61.696  72.383  1.00  1.00              
ATOM   1615 1HG2 VAL A 103      45.388  62.306  72.810  1.00  1.00              
ATOM   1616 2HG2 VAL A 103      43.651  62.244  72.403  1.00  1.00              
ATOM   1617 3HG2 VAL A 103      44.500  60.801  73.003  1.00  1.00              
ATOM   1618  C   VAL A 103      44.286  59.751  68.979  1.00  1.00              
ATOM   1619  O   VAL A 103      45.294  60.127  68.380  1.00  1.00              
ATOM   1620  N   ALA A 104      43.595  58.674  68.581  1.00  1.11              
ATOM   1621  H   ALA A 104      42.807  58.371  69.141  1.00  1.11              
ATOM   1622  CA  ALA A 104      43.828  57.970  67.316  1.00  1.11              
ATOM   1623  HA  ALA A 104      44.763  57.413  67.402  1.00  1.11              
ATOM   1624  CB  ALA A 104      42.688  56.972  67.085  1.00  1.11              
ATOM   1625  HB1 ALA A 104      42.883  56.389  66.184  1.00  1.11              
ATOM   1626  HB2 ALA A 104      42.615  56.289  67.928  1.00  1.11              
ATOM   1627  HB3 ALA A 104      41.741  57.503  66.976  1.00  1.11              
ATOM   1628  C   ALA A 104      43.929  58.934  66.138  1.00  1.11              
ATOM   1629  O   ALA A 104      43.185  59.912  66.046  1.00  1.11              
ATOM   1630  N   LYS A 105      44.814  58.615  65.194  1.00  1.23              
ATOM   1631  H   LYS A 105      45.448  57.848  65.385  1.00  1.23              
ATOM   1632  CA  LYS A 105      44.974  59.381  63.951  1.00  1.23              
ATOM   1633  HA  LYS A 105      44.214  60.161  63.928  1.00  1.23              
ATOM   1634  CB  LYS A 105      46.290  60.172  63.979  1.00  1.23              
ATOM   1635  HB1 LYS A 105      46.648  60.203  65.005  1.00  1.23              
ATOM   1636  HB2 LYS A 105      46.033  61.201  63.742  1.00  1.23              
ATOM   1637  CG  LYS A 105      47.460  59.789  63.069  1.00  1.23              
ATOM   1638  HG1 LYS A 105      48.092  60.661  63.035  1.00  1.23              
ATOM   1639  HG2 LYS A 105      47.130  59.605  62.047  1.00  1.23              
ATOM   1640  CD  LYS A 105      48.320  58.630  63.585  1.00  1.23              
ATOM   1641  HD1 LYS A 105      47.890  57.683  63.258  1.00  1.23              
ATOM   1642  HD2 LYS A 105      48.331  58.648  64.671  1.00  1.23              
ATOM   1643  CE  LYS A 105      49.766  58.743  63.085  1.00  1.23              
ATOM   1644  HE1 LYS A 105      49.757  58.818  61.995  1.00  1.23              
ATOM   1645  HE2 LYS A 105      50.297  57.831  63.369  1.00  1.23              
ATOM   1646  NZ  LYS A 105      50.447  59.923  63.675  1.00  1.23              
ATOM   1647  HZ1 LYS A 105      50.293  59.968  64.685  1.00  1.23              
ATOM   1648  HZ2 LYS A 105      51.431  59.959  63.481  1.00  1.23              
ATOM   1649  HZ3 LYS A 105      50.025  60.803  63.359  1.00  1.23              
ATOM   1650  C   LYS A 105      44.668  58.498  62.739  1.00  1.23              
ATOM   1651  O   LYS A 105      45.523  57.710  62.323  1.00  1.23              
ATOM   1652  N   PRO A 106      43.418  58.502  62.249  1.00  1.26              
ATOM   1653  CD  PRO A 106      42.234  59.123  62.829  1.00  1.26              
ATOM   1654  HD1 PRO A 106      42.295  60.208  62.730  1.00  1.26              
ATOM   1655  HD2 PRO A 106      42.119  58.854  63.879  1.00  1.26              
ATOM   1656  CG  PRO A 106      41.047  58.593  62.028  1.00  1.26              
ATOM   1657  HG1 PRO A 106      40.248  59.332  61.956  1.00  1.26              
ATOM   1658  HG2 PRO A 106      40.684  57.671  62.483  1.00  1.26              
ATOM   1659  CB  PRO A 106      41.655  58.284  60.663  1.00  1.26              
ATOM   1660  HB1 PRO A 106      41.655  59.192  60.060  1.00  1.26              
ATOM   1661  HB2 PRO A 106      41.112  57.493  60.148  1.00  1.26              
ATOM   1662  CA  PRO A 106      43.099  57.873  60.979  1.00  1.26              
ATOM   1663  HA  PRO A 106      43.151  56.791  61.102  1.00  1.26              
ATOM   1664  C   PRO A 106      44.051  58.325  59.865  1.00  1.26              
ATOM   1665  O   PRO A 106      44.448  59.496  59.774  1.00  1.26              
ATOM   1666  N   ALA A 107      44.408  57.388  58.996  1.00  1.09              
ATOM   1667  H   ALA A 107      44.071  56.456  59.158  1.00  1.09              
ATOM   1668  CA  ALA A 107      45.366  57.588  57.911  1.00  1.09              
ATOM   1669  HA  ALA A 107      45.457  58.657  57.711  1.00  1.09              
ATOM   1670  CB  ALA A 107      46.740  57.092  58.416  1.00  1.09              
ATOM   1671  HB1 ALA A 107      47.497  57.296  57.659  1.00  1.09              
ATOM   1672  HB2 ALA A 107      46.997  57.621  59.336  1.00  1.09              
ATOM   1673  HB3 ALA A 107      46.693  56.019  58.609  1.00  1.09              
ATOM   1674  C   ALA A 107      44.931  56.925  56.612  1.00  1.09              
ATOM   1675  O   ALA A 107      45.744  56.550  55.773  1.00  1.09              
ATOM   1676  N   ASP A 108      43.592  56.816  56.448  1.00  1.36              
ATOM   1677  H   ASP A 108      43.078  57.253  57.199  1.00  1.36              
ATOM   1678  CA  ASP A 108      43.000  56.840  55.114  1.00  1.36              
ATOM   1679  HA  ASP A 108      43.706  57.448  54.552  1.00  1.36              
ATOM   1680  CB  ASP A 108      43.061  55.455  54.411  1.00  1.36              
ATOM   1681  HB1 ASP A 108      42.114  55.291  53.903  1.00  1.36              
ATOM   1682  HB2 ASP A 108      43.180  54.667  55.152  1.00  1.36              
ATOM   1683  CG  ASP A 108      44.198  55.383  53.372  1.00  1.36              
ATOM   1684  OD1 ASP A 108      44.237  56.295  52.498  1.00  1.36              
ATOM   1685  OD2 ASP A 108      45.045  54.453  53.404  1.00  1.36              
ATOM   1686  C   ASP A 108      41.698  57.634  54.986  1.00  1.36              
ATOM   1687  O   ASP A 108      41.392  58.099  53.849  1.00  1.36              
ATOM   1688  N   ALA A 109      41.017  58.043  56.065  1.00  1.65              
ATOM   1689  H   ALA A 109      41.227  57.509  56.884  1.00  1.65              
ATOM   1690  CA  ALA A 109      40.694  59.457  56.271  1.00  1.65              
ATOM   1691  HA  ALA A 109      40.314  59.910  55.355  1.00  1.65              
ATOM   1692  CB  ALA A 109      39.590  59.542  57.321  1.00  1.65              
ATOM   1693  HB1 ALA A 109      38.736  58.931  57.029  1.00  1.65              
ATOM   1694  HB2 ALA A 109      39.946  59.197  58.292  1.00  1.65              
ATOM   1695  HB3 ALA A 109      39.249  60.572  57.442  1.00  1.65              
ATOM   1696  C   ALA A 109      42.016  60.178  56.637  1.00  1.65              
ATOM   1697  O   ALA A 109      42.919  59.540  57.192  1.00  1.65              
ATOM   1698  N   LYS A 110      42.239  61.413  56.187  1.00  1.38              
ATOM   1699  H   LYS A 110      41.429  61.954  55.943  1.00  1.38              
ATOM   1700  CA  LYS A 110      43.591  62.003  56.049  1.00  1.38              
ATOM   1701  HA  LYS A 110      44.305  61.186  55.945  1.00  1.38              
ATOM   1702  CB  LYS A 110      43.662  62.829  54.747  1.00  1.38              
ATOM   1703  HB1 LYS A 110      44.392  63.631  54.852  1.00  1.38              
ATOM   1704  HB2 LYS A 110      42.694  63.300  54.564  1.00  1.38              
ATOM   1705  CG  LYS A 110      44.075  61.996  53.511  1.00  1.38              
ATOM   1706  HG1 LYS A 110      45.148  61.804  53.571  1.00  1.38              
ATOM   1707  HG2 LYS A 110      43.900  62.605  52.624  1.00  1.38              
ATOM   1708  CD  LYS A 110      43.365  60.639  53.328  1.00  1.38              
ATOM   1709  HD1 LYS A 110      42.286  60.784  53.397  1.00  1.38              
ATOM   1710  HD2 LYS A 110      43.685  59.955  54.116  1.00  1.38              
ATOM   1711  CE  LYS A 110      43.698  60.015  51.962  1.00  1.38              
ATOM   1712  HE1 LYS A 110      44.783  59.992  51.832  1.00  1.38              
ATOM   1713  HE2 LYS A 110      43.278  60.666  51.190  1.00  1.38              
ATOM   1714  NZ  LYS A 110      43.146  58.645  51.821  1.00  1.38              
ATOM   1715  HZ1 LYS A 110      42.269  58.536  52.329  1.00  1.38              
ATOM   1716  HZ2 LYS A 110      43.011  58.370  50.862  1.00  1.38              
ATOM   1717  HZ3 LYS A 110      43.765  57.923  52.205  1.00  1.38              
ATOM   1718  C   LYS A 110      44.087  62.689  57.335  1.00  1.38              
ATOM   1719  O   LYS A 110      44.865  63.647  57.289  1.00  1.38              
ATOM   1720  N   ASP A 111      43.664  62.171  58.480  1.00  1.34              
ATOM   1721  H   ASP A 111      43.110  61.324  58.431  1.00  1.34              
ATOM   1722  CA  ASP A 111      43.716  62.806  59.798  1.00  1.34              
ATOM   1723  HA  ASP A 111      43.611  63.886  59.675  1.00  1.34              
ATOM   1724  CB  ASP A 111      42.519  62.302  60.626  1.00  1.34              
ATOM   1725  HB1 ASP A 111      42.481  62.844  61.572  1.00  1.34              
ATOM   1726  HB2 ASP A 111      42.668  61.247  60.845  1.00  1.34              
ATOM   1727  CG  ASP A 111      41.189  62.461  59.893  1.00  1.34              
ATOM   1728  OD1 ASP A 111      40.510  63.482  60.129  1.00  1.34              
ATOM   1729  OD2 ASP A 111      40.880  61.568  59.070  1.00  1.34              
ATOM   1730  C   ASP A 111      45.049  62.529  60.521  1.00  1.34              
ATOM   1731  O   ASP A 111      45.085  62.135  61.683  1.00  1.34              
ATOM   1732  N   ILE A 112      46.161  62.682  59.789  1.00  1.21              
ATOM   1733  H   ILE A 112      46.015  63.085  58.871  1.00  1.21              
ATOM   1734  CA  ILE A 112      47.490  62.080  60.034  1.00  1.21              
ATOM   1735  HA  ILE A 112      47.287  61.020  60.184  1.00  1.21              
ATOM   1736  CB  ILE A 112      48.304  62.198  58.724  1.00  1.21              
ATOM   1737  HB  ILE A 112      47.611  61.981  57.907  1.00  1.21              
ATOM   1738  CG2 ILE A 112      48.814  63.634  58.517  1.00  1.21              
ATOM   1739 1HG2 ILE A 112      49.592  63.866  59.244  1.00  1.21              
ATOM   1740 2HG2 ILE A 112      49.218  63.750  57.513  1.00  1.21              
ATOM   1741 3HG2 ILE A 112      47.996  64.344  58.640  1.00  1.21              
ATOM   1742  CG1 ILE A 112      49.432  61.147  58.624  1.00  1.21              
ATOM   1743 1HG1 ILE A 112      49.047  60.181  58.954  1.00  1.21              
ATOM   1744 2HG1 ILE A 112      50.266  61.423  59.268  1.00  1.21              
ATOM   1745  CD1 ILE A 112      49.969  60.969  57.198  1.00  1.21              
ATOM   1746  HD1 ILE A 112      50.719  60.178  57.192  1.00  1.21              
ATOM   1747  HD2 ILE A 112      49.156  60.691  56.527  1.00  1.21              
ATOM   1748  HD3 ILE A 112      50.432  61.892  56.850  1.00  1.21              
ATOM   1749  C   ILE A 112      48.253  62.525  61.302  1.00  1.21              
ATOM   1750  O   ILE A 112      49.444  62.248  61.484  1.00  1.21              
ATOM   1751  N   GLU A 113      47.547  63.197  62.193  1.00  0.76              
ATOM   1752  H   GLU A 113      46.555  63.250  61.995  1.00  0.76              
ATOM   1753  CA  GLU A 113      47.995  63.856  63.406  1.00  0.76              
ATOM   1754  HA  GLU A 113      48.879  64.444  63.154  1.00  0.76              
ATOM   1755  CB  GLU A 113      46.893  64.865  63.822  1.00  0.76              
ATOM   1756  HB1 GLU A 113      47.249  65.461  64.664  1.00  0.76              
ATOM   1757  HB2 GLU A 113      46.029  64.293  64.160  1.00  0.76              
ATOM   1758  CG  GLU A 113      46.369  65.819  62.720  1.00  0.76              
ATOM   1759  HG1 GLU A 113      45.398  66.186  63.056  1.00  0.76              
ATOM   1760  HG2 GLU A 113      46.173  65.274  61.795  1.00  0.76              
ATOM   1761  CD  GLU A 113      47.263  67.033  62.436  1.00  0.76              
ATOM   1762  OE1 GLU A 113      47.990  67.072  61.416  1.00  0.76              
ATOM   1763  OE2 GLU A 113      47.182  68.033  63.187  1.00  0.76              
ATOM   1764  C   GLU A 113      48.432  62.887  64.525  1.00  0.76              
ATOM   1765  O   GLU A 113      49.497  62.277  64.438  1.00  0.76              
ATOM   1766  N   GLY A 114      47.631  62.788  65.585  1.00  0.62              
ATOM   1767  H   GLY A 114      46.841  63.415  65.544  1.00  0.62              
ATOM   1768  CA  GLY A 114      47.697  61.979  66.809  1.00  0.62              
ATOM   1769  HA1 GLY A 114      46.680  61.643  66.995  1.00  0.62              
ATOM   1770  HA2 GLY A 114      47.934  62.649  67.633  1.00  0.62              
ATOM   1771  C   GLY A 114      48.576  60.726  66.974  1.00  0.62              
ATOM   1772  O   GLY A 114      49.573  60.456  66.308  1.00  0.62              
ATOM   1773  N   TYR A 115      48.205  59.960  67.989  1.00  0.56              
ATOM   1774  H   TYR A 115      47.310  60.182  68.414  1.00  0.56              
ATOM   1775  CA  TYR A 115      48.746  58.648  68.323  1.00  0.56              
ATOM   1776  HA  TYR A 115      49.825  58.712  68.454  1.00  0.56              
ATOM   1777  CB  TYR A 115      48.093  58.277  69.665  1.00  0.56              
ATOM   1778  HB1 TYR A 115      47.009  58.282  69.531  1.00  0.56              
ATOM   1779  HB2 TYR A 115      48.320  59.065  70.384  1.00  0.56              
ATOM   1780  CG  TYR A 115      48.484  56.963  70.306  1.00  0.56              
ATOM   1781  CD1 TYR A 115      49.747  56.809  70.908  1.00  0.56              
ATOM   1782  HD1 TYR A 115      50.472  57.608  70.855  1.00  0.56              
ATOM   1783  CE1 TYR A 115      50.040  55.629  71.620  1.00  0.56              
ATOM   1784  HE1 TYR A 115      50.999  55.491  72.092  1.00  0.56              
ATOM   1785  CZ  TYR A 115      49.073  54.608  71.737  1.00  0.56              
ATOM   1786  OH  TYR A 115      49.356  53.521  72.501  1.00  0.56              
ATOM   1787  HH  TYR A 115      48.675  52.841  72.492  1.00  0.56              
ATOM   1788  CE2 TYR A 115      47.811  54.762  71.130  1.00  0.56              
ATOM   1789  HE2 TYR A 115      47.050  53.997  71.222  1.00  0.56              
ATOM   1790  CD2 TYR A 115      47.527  55.935  70.410  1.00  0.56              
ATOM   1791  HD2 TYR A 115      46.549  56.054  69.963  1.00  0.56              
ATOM   1792  C   TYR A 115      48.414  57.638  67.217  1.00  0.56              
ATOM   1793  O   TYR A 115      47.281  57.526  66.736  1.00  0.56              
ATOM   1794  N   GLY A 116      49.454  56.939  66.782  1.00  0.94              
ATOM   1795  H   GLY A 116      50.363  57.160  67.169  1.00  0.94              
ATOM   1796  CA  GLY A 116      49.409  55.868  65.807  1.00  0.94              
ATOM   1797  HA1 GLY A 116      49.171  56.261  64.821  1.00  0.94              
ATOM   1798  HA2 GLY A 116      48.631  55.160  66.095  1.00  0.94              
ATOM   1799  C   GLY A 116      50.729  55.129  65.730  1.00  0.94              
ATOM   1800  O   GLY A 116      51.769  55.681  66.070  1.00  0.94              
ATOM   1801  N   THR A 117      50.706  53.896  65.250  1.00  0.82              
ATOM   1802  H   THR A 117      49.825  53.446  65.043  1.00  0.82              
ATOM   1803  CA  THR A 117      51.908  53.177  64.814  1.00  0.82              
ATOM   1804  HA  THR A 117      52.722  53.337  65.523  1.00  0.82              
ATOM   1805  CB  THR A 117      51.604  51.661  64.762  1.00  0.82              
ATOM   1806  HB  THR A 117      52.424  51.124  64.286  1.00  0.82              
ATOM   1807  CG2 THR A 117      51.446  51.082  66.155  1.00  0.82              
ATOM   1808 1HG2 THR A 117      51.222  50.020  66.094  1.00  0.82              
ATOM   1809 2HG2 THR A 117      52.383  51.201  66.695  1.00  0.82              
ATOM   1810 3HG2 THR A 117      50.648  51.589  66.689  1.00  0.82              
ATOM   1811  OG1 THR A 117      50.429  51.449  64.016  1.00  0.82              
ATOM   1812  HG1 THR A 117      50.215  50.477  64.098  1.00  0.82              
ATOM   1813  C   THR A 117      52.361  53.661  63.431  1.00  0.82              
ATOM   1814  O   THR A 117      51.888  54.668  62.889  1.00  0.82              
ATOM   1815  N   LYS A 118      53.287  52.931  62.805  1.00  0.99              
ATOM   1816  H   LYS A 118      53.657  52.128  63.299  1.00  0.99              
ATOM   1817  CA  LYS A 118      53.472  52.930  61.349  1.00  0.99              
ATOM   1818  HA  LYS A 118      53.049  53.828  60.901  1.00  0.99              
ATOM   1819  CB  LYS A 118      54.998  52.886  61.072  1.00  0.99              
ATOM   1820  HB1 LYS A 118      55.461  52.131  61.711  1.00  0.99              
ATOM   1821  HB2 LYS A 118      55.409  53.851  61.374  1.00  0.99              
ATOM   1822  CG  LYS A 118      55.441  52.628  59.611  1.00  0.99              
ATOM   1823  HG1 LYS A 118      56.298  53.268  59.400  1.00  0.99              
ATOM   1824  HG2 LYS A 118      54.637  52.920  58.933  1.00  0.99              
ATOM   1825  CD  LYS A 118      55.866  51.171  59.323  1.00  0.99              
ATOM   1826  HD1 LYS A 118      55.049  50.499  59.577  1.00  0.99              
ATOM   1827  HD2 LYS A 118      56.728  50.907  59.939  1.00  0.99              
ATOM   1828  CE  LYS A 118      56.228  50.988  57.839  1.00  0.99              
ATOM   1829  HE1 LYS A 118      57.258  51.313  57.670  1.00  0.99              
ATOM   1830  HE2 LYS A 118      55.568  51.626  57.245  1.00  0.99              
ATOM   1831  NZ  LYS A 118      56.046  49.591  57.373  1.00  0.99              
ATOM   1832  HZ1 LYS A 118      56.291  49.508  56.380  1.00  0.99              
ATOM   1833  HZ2 LYS A 118      56.641  48.918  57.852  1.00  0.99              
ATOM   1834  HZ3 LYS A 118      55.075  49.322  57.450  1.00  0.99              
ATOM   1835  C   LYS A 118      52.768  51.700  60.776  1.00  0.99              
ATOM   1836  O   LYS A 118      53.106  50.584  61.157  1.00  0.99              
ATOM   1837  N   LEU A 119      51.845  51.913  59.842  1.00  1.06              
ATOM   1838  H   LEU A 119      51.616  52.862  59.600  1.00  1.06              
ATOM   1839  CA  LEU A 119      51.208  50.835  59.086  1.00  1.06              
ATOM   1840  HA  LEU A 119      50.791  50.111  59.791  1.00  1.06              
ATOM   1841  CB  LEU A 119      50.063  51.392  58.214  1.00  1.06              
ATOM   1842  HB1 LEU A 119      49.745  50.589  57.548  1.00  1.06              
ATOM   1843  HB2 LEU A 119      50.444  52.201  57.589  1.00  1.06              
ATOM   1844  CG  LEU A 119      48.803  51.869  58.969  1.00  1.06              
ATOM   1845  HG  LEU A 119      48.454  51.070  59.621  1.00  1.06              
ATOM   1846  CD1 LEU A 119      49.016  53.135  59.809  1.00  1.06              
ATOM   1847 1HD1 LEU A 119      48.058  53.492  60.189  1.00  1.06              
ATOM   1848 2HD1 LEU A 119      49.631  52.898  60.678  1.00  1.06              
ATOM   1849 3HD1 LEU A 119      49.481  53.920  59.212  1.00  1.06              
ATOM   1850  CD2 LEU A 119      47.697  52.193  57.965  1.00  1.06              
ATOM   1851 1HD2 LEU A 119      46.794  52.496  58.497  1.00  1.06              
ATOM   1852 2HD2 LEU A 119      48.013  52.991  57.295  1.00  1.06              
ATOM   1853 3HD2 LEU A 119      47.461  51.302  57.381  1.00  1.06              
ATOM   1854  C   LEU A 119      52.257  50.104  58.224  1.00  1.06              
ATOM   1855  O   LEU A 119      53.224  50.714  57.758  1.00  1.06              
ATOM   1856  N   GLN A 120      52.061  48.815  57.930  1.00  0.99              
ATOM   1857  H   GLN A 120      51.295  48.329  58.373  1.00  0.99              
ATOM   1858  CA  GLN A 120      52.594  48.239  56.688  1.00  0.99              
ATOM   1859  HA  GLN A 120      53.678  48.149  56.742  1.00  0.99              
ATOM   1860  CB  GLN A 120      51.991  46.833  56.451  1.00  0.99              
ATOM   1861  HB1 GLN A 120      50.928  46.850  56.698  1.00  0.99              
ATOM   1862  HB2 GLN A 120      52.487  46.117  57.107  1.00  0.99              
ATOM   1863  CG  GLN A 120      52.132  46.369  54.982  1.00  0.99              
ATOM   1864  HG1 GLN A 120      53.177  46.443  54.692  1.00  0.99              
ATOM   1865  HG2 GLN A 120      51.556  47.022  54.328  1.00  0.99              
ATOM   1866  CD  GLN A 120      51.644  44.956  54.691  1.00  0.99              
ATOM   1867  OE1 GLN A 120      50.785  44.402  55.353  1.00  0.99              
ATOM   1868  NE2 GLN A 120      52.165  44.342  53.649  1.00  0.99              
ATOM   1869 1HE2 GLN A 120      52.916  44.778  53.120  1.00  0.99              
ATOM   1870 2HE2 GLN A 120      51.848  43.406  53.471  1.00  0.99              
ATOM   1871  C   GLN A 120      52.202  49.175  55.527  1.00  0.99              
ATOM   1872  O   GLN A 120      51.045  49.591  55.450  1.00  0.99              
ATOM   1873  N   LYS A 121      53.116  49.444  54.586  1.00  1.06              
ATOM   1874  H   LYS A 121      54.053  49.058  54.715  1.00  1.06              
ATOM   1875  CA  LYS A 121      52.743  49.951  53.250  1.00  1.06              
ATOM   1876  HA  LYS A 121      51.877  49.351  52.966  1.00  1.06              
ATOM   1877  CB  LYS A 121      52.236  51.428  53.297  1.00  1.06              
ATOM   1878  HB1 LYS A 121      52.838  52.070  52.654  1.00  1.06              
ATOM   1879  HB2 LYS A 121      52.328  51.808  54.316  1.00  1.06              
ATOM   1880  CG  LYS A 121      50.743  51.519  52.868  1.00  1.06              
ATOM   1881  HG1 LYS A 121      50.194  50.702  53.336  1.00  1.06              
ATOM   1882  HG2 LYS A 121      50.684  51.375  51.788  1.00  1.06              
ATOM   1883  CD  LYS A 121      50.011  52.827  53.243  1.00  1.06              
ATOM   1884  HD1 LYS A 121      50.423  53.648  52.655  1.00  1.06              
ATOM   1885  HD2 LYS A 121      50.176  53.027  54.302  1.00  1.06              
ATOM   1886  CE  LYS A 121      48.489  52.694  52.985  1.00  1.06              
ATOM   1887  HE1 LYS A 121      48.116  51.848  53.570  1.00  1.06              
ATOM   1888  HE2 LYS A 121      48.334  52.454  51.928  1.00  1.06              
ATOM   1889  NZ  LYS A 121      47.708  53.918  53.338  1.00  1.06              
ATOM   1890  HZ1 LYS A 121      47.828  54.189  54.303  1.00  1.06              
ATOM   1891  HZ2 LYS A 121      47.936  54.696  52.739  1.00  1.06              
ATOM   1892  HZ3 LYS A 121      46.689  53.796  53.237  1.00  1.06              
ATOM   1893  C   LYS A 121      53.732  49.586  52.145  1.00  1.06              
ATOM   1894  O   LYS A 121      53.961  50.330  51.198  1.00  1.06              
ATOM   1895  N   GLU A 122      54.263  48.375  52.270  1.00  1.15              
ATOM   1896  H   GLU A 122      54.065  47.857  53.120  1.00  1.15              
ATOM   1897  CA  GLU A 122      55.189  47.730  51.348  1.00  1.15              
ATOM   1898  HA  GLU A 122      55.012  48.093  50.334  1.00  1.15              
ATOM   1899  CB  GLU A 122      56.633  48.091  51.767  1.00  1.15              
ATOM   1900  HB1 GLU A 122      56.755  49.174  51.717  1.00  1.15              
ATOM   1901  HB2 GLU A 122      57.310  47.657  51.030  1.00  1.15              
ATOM   1902  CG  GLU A 122      57.081  47.605  53.165  1.00  1.15              
ATOM   1903  HG1 GLU A 122      58.151  47.800  53.260  1.00  1.15              
ATOM   1904  HG2 GLU A 122      56.958  46.523  53.227  1.00  1.15              
ATOM   1905  CD  GLU A 122      56.353  48.286  54.339  1.00  1.15              
ATOM   1906  OE1 GLU A 122      55.379  47.729  54.893  1.00  1.15              
ATOM   1907  OE2 GLU A 122      56.730  49.403  54.747  1.00  1.15              
ATOM   1908  C   GLU A 122      54.979  46.199  51.382  1.00  1.15              
ATOM   1909  O   GLU A 122      54.470  45.642  52.360  1.00  1.15              
ATOM   1910  N   VAL A 123      55.398  45.496  50.324  1.00  1.17              
ATOM   1911  H   VAL A 123      55.814  45.993  49.551  1.00  1.17              
ATOM   1912  CA  VAL A 123      55.217  44.034  50.181  1.00  1.17              
ATOM   1913  HA  VAL A 123      54.153  43.811  50.258  1.00  1.17              
ATOM   1914  CB  VAL A 123      55.704  43.564  48.790  1.00  1.17              
ATOM   1915  HB  VAL A 123      56.778  43.738  48.713  1.00  1.17              
ATOM   1916  CG1 VAL A 123      55.434  42.074  48.541  1.00  1.17              
ATOM   1917 1HG1 VAL A 123      55.742  41.799  47.532  1.00  1.17              
ATOM   1918 2HG1 VAL A 123      56.007  41.467  49.242  1.00  1.17              
ATOM   1919 3HG1 VAL A 123      54.373  41.859  48.668  1.00  1.17              
ATOM   1920  CG2 VAL A 123      55.010  44.345  47.663  1.00  1.17              
ATOM   1921 1HG2 VAL A 123      55.327  43.957  46.695  1.00  1.17              
ATOM   1922 2HG2 VAL A 123      53.928  44.244  47.751  1.00  1.17              
ATOM   1923 3HG2 VAL A 123      55.282  45.399  47.699  1.00  1.17              
ATOM   1924  C   VAL A 123      55.914  43.231  51.288  1.00  1.17              
ATOM   1925  O   VAL A 123      55.395  42.230  51.769  1.00  1.17              
ATOM   1926  N   GLU A 124      57.072  43.721  51.724  1.00  1.20              
ATOM   1927  H   GLU A 124      57.393  44.568  51.288  1.00  1.20              
ATOM   1928  CA  GLU A 124      57.918  43.175  52.795  1.00  1.20              
ATOM   1929  HA  GLU A 124      58.023  42.098  52.647  1.00  1.20              
ATOM   1930  CB  GLU A 124      59.301  43.833  52.554  1.00  1.20              
ATOM   1931  HB1 GLU A 124      59.139  44.907  52.444  1.00  1.20              
ATOM   1932  HB2 GLU A 124      59.664  43.477  51.587  1.00  1.20              
ATOM   1933  CG  GLU A 124      60.466  43.690  53.547  1.00  1.20              
ATOM   1934  HG1 GLU A 124      60.207  44.259  54.438  1.00  1.20              
ATOM   1935  HG2 GLU A 124      61.332  44.190  53.107  1.00  1.20              
ATOM   1936  CD  GLU A 124      60.878  42.262  53.937  1.00  1.20              
ATOM   1937  OE1 GLU A 124      60.138  41.297  53.644  1.00  1.20              
ATOM   1938  OE2 GLU A 124      61.837  42.117  54.730  1.00  1.20              
ATOM   1939  C   GLU A 124      57.327  43.363  54.207  1.00  1.20              
ATOM   1940  O   GLU A 124      57.860  42.826  55.181  1.00  1.20              
ATOM   1941  N   GLY A 125      56.210  44.100  54.324  1.00  1.18              
ATOM   1942  H   GLY A 125      55.831  44.493  53.471  1.00  1.18              
ATOM   1943  CA  GLY A 125      55.387  44.269  55.530  1.00  1.18              
ATOM   1944  HA1 GLY A 125      55.142  43.283  55.924  1.00  1.18              
ATOM   1945  HA2 GLY A 125      54.458  44.756  55.250  1.00  1.18              
ATOM   1946  C   GLY A 125      56.015  45.078  56.666  1.00  1.18              
ATOM   1947  O   GLY A 125      55.287  45.646  57.481  1.00  1.18              
ATOM   1948  N   LYS A 126      57.350  45.075  56.769  1.00  1.04              
ATOM   1949  H   LYS A 126      57.845  44.560  56.050  1.00  1.04              
ATOM   1950  CA  LYS A 126      58.032  45.249  58.048  1.00  1.04              
ATOM   1951  HA  LYS A 126      57.697  44.413  58.655  1.00  1.04              
ATOM   1952  CB  LYS A 126      59.561  45.112  57.934  1.00  1.04              
ATOM   1953  HB1 LYS A 126      59.976  45.316  58.918  1.00  1.04              
ATOM   1954  HB2 LYS A 126      59.941  45.868  57.245  1.00  1.04              
ATOM   1955  CG  LYS A 126      60.090  43.728  57.500  1.00  1.04              
ATOM   1956  HG1 LYS A 126      61.169  43.708  57.665  1.00  1.04              
ATOM   1957  HG2 LYS A 126      59.919  43.618  56.438  1.00  1.04              
ATOM   1958  CD  LYS A 126      59.455  42.521  58.215  1.00  1.04              
ATOM   1959  HD1 LYS A 126      58.397  42.464  57.962  1.00  1.04              
ATOM   1960  HD2 LYS A 126      59.551  42.665  59.291  1.00  1.04              
ATOM   1961  CE  LYS A 126      60.097  41.171  57.865  1.00  1.04              
ATOM   1962  HE1 LYS A 126      59.557  40.391  58.408  1.00  1.04              
ATOM   1963  HE2 LYS A 126      61.129  41.167  58.225  1.00  1.04              
ATOM   1964  NZ  LYS A 126      60.081  40.889  56.410  1.00  1.04              
ATOM   1965  HZ1 LYS A 126      60.180  39.914  56.183  1.00  1.04              
ATOM   1966  HZ2 LYS A 126      59.265  41.260  55.932  1.00  1.04              
ATOM   1967  HZ3 LYS A 126      60.871  41.343  55.939  1.00  1.04              
ATOM   1968  C   LYS A 126      57.607  46.492  58.838  1.00  1.04              
ATOM   1969  O   LYS A 126      57.821  47.643  58.445  1.00  1.04              
ATOM   1970  N   LYS A 127      57.017  46.228  60.002  1.00  1.05              
ATOM   1971  H   LYS A 127      56.904  45.242  60.217  1.00  1.05              
ATOM   1972  CA  LYS A 127      56.767  47.149  61.103  1.00  1.05              
ATOM   1973  HA  LYS A 127      56.326  48.057  60.691  1.00  1.05              
ATOM   1974  CB  LYS A 127      55.702  46.532  62.047  1.00  1.05              
ATOM   1975  HB1 LYS A 127      55.515  47.221  62.872  1.00  1.05              
ATOM   1976  HB2 LYS A 127      56.084  45.595  62.458  1.00  1.05              
ATOM   1977  CG  LYS A 127      54.350  46.266  61.338  1.00  1.05              
ATOM   1978  HG1 LYS A 127      54.502  45.538  60.540  1.00  1.05              
ATOM   1979  HG2 LYS A 127      53.991  47.194  60.889  1.00  1.05              
ATOM   1980  CD  LYS A 127      53.266  45.726  62.290  1.00  1.05              
ATOM   1981  HD1 LYS A 127      52.987  46.506  63.000  1.00  1.05              
ATOM   1982  HD2 LYS A 127      53.672  44.886  62.850  1.00  1.05              
ATOM   1983  CE  LYS A 127      52.003  45.252  61.543  1.00  1.05              
ATOM   1984  HE1 LYS A 127      52.293  44.574  60.737  1.00  1.05              
ATOM   1985  HE2 LYS A 127      51.507  46.127  61.111  1.00  1.05              
ATOM   1986  NZ  LYS A 127      51.052  44.566  62.456  1.00  1.05              
ATOM   1987  HZ1 LYS A 127      50.208  44.261  61.990  1.00  1.05              
ATOM   1988  HZ2 LYS A 127      51.492  43.762  62.910  1.00  1.05              
ATOM   1989  HZ3 LYS A 127      50.717  45.259  63.132  1.00  1.05              
ATOM   1990  C   LYS A 127      58.059  47.592  61.789  1.00  1.05              
ATOM   1991  O   LYS A 127      59.153  47.156  61.428  1.00  1.05              
ATOM   1992  N   ALA A 128      57.919  48.483  62.757  1.00  0.95              
ATOM   1993  H   ALA A 128      56.985  48.742  63.041  1.00  0.95              
ATOM   1994  CA  ALA A 128      58.998  48.959  63.604  1.00  0.95              
ATOM   1995  HA  ALA A 128      59.805  48.223  63.623  1.00  0.95              
ATOM   1996  CB  ALA A 128      59.552  50.271  63.037  1.00  0.95              
ATOM   1997  HB1 ALA A 128      60.448  50.552  63.589  1.00  0.95              
ATOM   1998  HB2 ALA A 128      59.818  50.134  61.988  1.00  0.95              
ATOM   1999  HB3 ALA A 128      58.809  51.064  63.128  1.00  0.95              
ATOM   2000  C   ALA A 128      58.442  49.090  65.020  1.00  0.95              
ATOM   2001  O   ALA A 128      57.247  49.344  65.182  1.00  0.95              
ATOM   2002  N   TRP A 129      59.281  48.848  66.028  1.00  0.97              
ATOM   2003  H   TRP A 129      60.268  48.747  65.809  1.00  0.97              
ATOM   2004  CA  TRP A 129      58.877  48.673  67.427  1.00  0.97              
ATOM   2005  HA  TRP A 129      57.908  48.172  67.448  1.00  0.97              
ATOM   2006  CB  TRP A 129      59.890  47.741  68.122  1.00  0.97              
ATOM   2007  HB1 TRP A 129      60.826  48.282  68.266  1.00  0.97              
ATOM   2008  HB2 TRP A 129      60.109  46.918  67.441  1.00  0.97              
ATOM   2009  CG  TRP A 129      59.474  47.115  69.429  1.00  0.97              
ATOM   2010  CD1 TRP A 129      59.671  47.627  70.670  1.00  0.97              
ATOM   2011  HD1 TRP A 129      60.123  48.589  70.894  1.00  0.97              
ATOM   2012  NE1 TRP A 129      59.227  46.734  71.625  1.00  0.97              
ATOM   2013  HE1 TRP A 129      59.313  46.890  72.628  1.00  0.97              
ATOM   2014  CE2 TRP A 129      58.682  45.609  71.052  1.00  0.97              
ATOM   2015  CZ2 TRP A 129      58.105  44.450  71.590  1.00  0.97              
ATOM   2016  HZ2 TRP A 129      58.041  44.325  72.661  1.00  0.97              
ATOM   2017  CH2 TRP A 129      57.588  43.479  70.718  1.00  0.97              
ATOM   2018  HH2 TRP A 129      57.126  42.585  71.115  1.00  0.97              
ATOM   2019  CZ3 TRP A 129      57.666  43.678  69.327  1.00  0.97              
ATOM   2020  HZ3 TRP A 129      57.244  42.944  68.658  1.00  0.97              
ATOM   2021  CE3 TRP A 129      58.282  44.829  68.798  1.00  0.97              
ATOM   2022  HE3 TRP A 129      58.337  44.962  67.729  1.00  0.97              
ATOM   2023  CD2 TRP A 129      58.805  45.830  69.646  1.00  0.97              
ATOM   2024  C   TRP A 129      58.693  50.021  68.164  1.00  0.97              
ATOM   2025  O   TRP A 129      59.303  50.281  69.202  1.00  0.97              
ATOM   2026  N   VAL A 130      57.881  50.907  67.584  1.00  0.67              
ATOM   2027  H   VAL A 130      57.394  50.620  66.743  1.00  0.67              
ATOM   2028  CA  VAL A 130      57.552  52.234  68.100  1.00  0.67              
ATOM   2029  HA  VAL A 130      57.723  52.248  69.175  1.00  0.67              
ATOM   2030  CB  VAL A 130      58.459  53.304  67.436  1.00  0.67              
ATOM   2031  HB  VAL A 130      58.590  53.049  66.384  1.00  0.67              
ATOM   2032  CG1 VAL A 130      57.957  54.758  67.488  1.00  0.67              
ATOM   2033 1HG1 VAL A 130      58.684  55.421  67.023  1.00  0.67              
ATOM   2034 2HG1 VAL A 130      57.021  54.851  66.941  1.00  0.67              
ATOM   2035 3HG1 VAL A 130      57.804  55.062  68.523  1.00  0.67              
ATOM   2036  CG2 VAL A 130      59.829  53.331  68.112  1.00  0.67              
ATOM   2037 1HG2 VAL A 130      60.476  54.037  67.596  1.00  0.67              
ATOM   2038 2HG2 VAL A 130      59.717  53.627  69.156  1.00  0.67              
ATOM   2039 3HG2 VAL A 130      60.287  52.347  68.067  1.00  0.67              
ATOM   2040  C   VAL A 130      56.092  52.613  67.867  1.00  0.67              
ATOM   2041  O   VAL A 130      55.555  52.436  66.770  1.00  0.67              
ATOM   2042  N   ASP A 131      55.515  53.265  68.878  1.00  0.73              
ATOM   2043  H   ASP A 131      56.069  53.409  69.715  1.00  0.73              
ATOM   2044  CA  ASP A 131      54.265  54.028  68.787  1.00  0.73              
ATOM   2045  HA  ASP A 131      53.721  53.769  67.878  1.00  0.73              
ATOM   2046  CB  ASP A 131      53.361  53.783  70.009  1.00  0.73              
ATOM   2047  HB1 ASP A 131      52.542  54.503  69.985  1.00  0.73              
ATOM   2048  HB2 ASP A 131      53.937  53.974  70.918  1.00  0.73              
ATOM   2049  CG  ASP A 131      52.734  52.395  70.094  1.00  0.73              
ATOM   2050  OD1 ASP A 131      52.219  51.882  69.080  1.00  0.73              
ATOM   2051  OD2 ASP A 131      52.734  51.831  71.206  1.00  0.73              
ATOM   2052  C   ASP A 131      54.582  55.520  68.790  1.00  0.73              
ATOM   2053  O   ASP A 131      55.515  55.957  69.467  1.00  0.73              
ATOM   2054  N   HIS A 132      53.791  56.347  68.104  1.00  0.51              
ATOM   2055  H   HIS A 132      53.060  55.963  67.513  1.00  0.51              
ATOM   2056  CA  HIS A 132      54.050  57.785  68.064  1.00  0.51              
ATOM   2057  HA  HIS A 132      54.544  58.039  68.998  1.00  0.51              
ATOM   2058  CB  HIS A 132      55.059  58.109  66.936  1.00  0.51              
ATOM   2059  HB1 HIS A 132      56.052  57.864  67.313  1.00  0.51              
ATOM   2060  HB2 HIS A 132      55.051  59.181  66.737  1.00  0.51              
ATOM   2061  CG  HIS A 132      54.888  57.362  65.628  1.00  0.51              
ATOM   2062  ND1 HIS A 132      55.835  56.489  65.083  1.00  0.51              
ATOM   2063  CE1 HIS A 132      55.221  55.871  64.062  1.00  0.51              
ATOM   2064  HE1 HIS A 132      55.631  55.029  63.519  1.00  0.51              
ATOM   2065  NE2 HIS A 132      53.994  56.382  63.873  1.00  0.51              
ATOM   2066  HE2 HIS A 132      53.264  55.955  63.302  1.00  0.51              
ATOM   2067  CD2 HIS A 132      53.776  57.337  64.840  1.00  0.51              
ATOM   2068  HD2 HIS A 132      52.832  57.809  65.067  1.00  0.51              
ATOM   2069  C   HIS A 132      52.847  58.712  67.987  1.00  0.51              
ATOM   2070  O   HIS A 132      51.937  58.542  67.183  1.00  0.51              
ATOM   2071  N   LEU A 133      52.938  59.791  68.767  1.00  0.44              
ATOM   2072  H   LEU A 133      53.783  59.889  69.321  1.00  0.44              
ATOM   2073  CA  LEU A 133      52.149  61.000  68.543  1.00  0.44              
ATOM   2074  HA  LEU A 133      51.121  60.723  68.314  1.00  0.44              
ATOM   2075  CB  LEU A 133      52.164  61.824  69.848  1.00  0.44              
ATOM   2076  HB1 LEU A 133      53.199  61.954  70.151  1.00  0.44              
ATOM   2077  HB2 LEU A 133      51.664  61.234  70.618  1.00  0.44              
ATOM   2078  CG  LEU A 133      51.518  63.222  69.803  1.00  0.44              
ATOM   2079  HG  LEU A 133      52.105  63.869  69.152  1.00  0.44              
ATOM   2080  CD1 LEU A 133      50.075  63.191  69.312  1.00  0.44              
ATOM   2081 1HD1 LEU A 133      50.043  62.860  68.279  1.00  0.44              
ATOM   2082 2HD1 LEU A 133      49.470  62.527  69.931  1.00  0.44              
ATOM   2083 3HD1 LEU A 133      49.654  64.197  69.348  1.00  0.44              
ATOM   2084  CD2 LEU A 133      51.500  63.815  71.212  1.00  0.44              
ATOM   2085 1HD2 LEU A 133      50.878  63.209  71.871  1.00  0.44              
ATOM   2086 2HD2 LEU A 133      52.509  63.838  71.609  1.00  0.44              
ATOM   2087 3HD2 LEU A 133      51.113  64.834  71.175  1.00  0.44              
ATOM   2088  C   LEU A 133      52.738  61.751  67.340  1.00  0.44              
ATOM   2089  O   LEU A 133      53.965  61.861  67.255  1.00  0.44              
ATOM   2090  N   PHE A 134      51.918  62.312  66.444  1.00  0.53              
ATOM   2091  H   PHE A 134      50.918  62.129  66.439  1.00  0.53              
ATOM   2092  CA  PHE A 134      52.380  63.420  65.619  1.00  0.53              
ATOM   2093  HA  PHE A 134      53.326  63.791  66.010  1.00  0.53              
ATOM   2094  CB  PHE A 134      52.656  62.886  64.198  1.00  0.53              
ATOM   2095  HB1 PHE A 134      51.755  62.452  63.785  1.00  0.53              
ATOM   2096  HB2 PHE A 134      53.370  62.067  64.291  1.00  0.53              
ATOM   2097  CG  PHE A 134      53.215  63.839  63.160  1.00  0.53              
ATOM   2098  CD1 PHE A 134      54.586  64.153  63.156  1.00  0.53              
ATOM   2099  HD1 PHE A 134      55.212  63.819  63.964  1.00  0.53              
ATOM   2100  CE1 PHE A 134      55.148  64.897  62.105  1.00  0.53              
ATOM   2101  HE1 PHE A 134      56.201  65.144  62.111  1.00  0.53              
ATOM   2102  CZ  PHE A 134      54.334  65.323  61.042  1.00  0.53              
ATOM   2103  HZ  PHE A 134      54.768  65.890  60.229  1.00  0.53              
ATOM   2104  CE2 PHE A 134      52.956  65.040  61.054  1.00  0.53              
ATOM   2105  HE2 PHE A 134      52.328  65.388  60.247  1.00  0.53              
ATOM   2106  CD2 PHE A 134      52.397  64.297  62.109  1.00  0.53              
ATOM   2107  HD2 PHE A 134      51.345  64.051  62.094  1.00  0.53              
ATOM   2108  C   PHE A 134      51.385  64.574  65.738  1.00  0.53              
ATOM   2109  O   PHE A 134      50.203  64.386  66.017  1.00  0.53              
ATOM   2110  N   HIS A 135      51.878  65.802  65.614  1.00  0.86              
ATOM   2111  H   HIS A 135      52.873  65.926  65.445  1.00  0.86              
ATOM   2112  CA  HIS A 135      51.030  66.986  65.509  1.00  0.86              
ATOM   2113  HA  HIS A 135      50.260  66.770  64.765  1.00  0.86              
ATOM   2114  CB  HIS A 135      50.285  67.341  66.817  1.00  0.86              
ATOM   2115  HB1 HIS A 135      49.604  66.534  67.081  1.00  0.86              
ATOM   2116  HB2 HIS A 135      49.656  68.208  66.609  1.00  0.86              
ATOM   2117  CG  HIS A 135      51.101  67.665  68.043  1.00  0.86              
ATOM   2118  ND1 HIS A 135      50.809  68.716  68.915  1.00  0.86              
ATOM   2119  CE1 HIS A 135      51.683  68.617  69.918  1.00  0.86              
ATOM   2120  HE1 HIS A 135      51.732  69.309  70.748  1.00  0.86              
ATOM   2121  NE2 HIS A 135      52.490  67.560  69.739  1.00  0.86              
ATOM   2122  HE2 HIS A 135      53.162  67.235  70.427  1.00  0.86              
ATOM   2123  CD2 HIS A 135      52.134  66.938  68.565  1.00  0.86              
ATOM   2124  HD2 HIS A 135      52.568  66.044  68.144  1.00  0.86              
ATOM   2125  C   HIS A 135      51.810  68.180  64.994  1.00  0.86              
ATOM   2126  O   HIS A 135      52.947  68.425  65.390  1.00  0.86              
ATOM   2127  N   ARG A 136      51.166  68.939  64.117  1.00  0.93              
ATOM   2128  H   ARG A 136      50.219  68.683  63.867  1.00  0.93              
ATOM   2129  CA  ARG A 136      51.608  70.280  63.734  1.00  0.93              
ATOM   2130  HA  ARG A 136      52.618  70.236  63.332  1.00  0.93              
ATOM   2131  CB  ARG A 136      50.639  70.713  62.642  1.00  0.93              
ATOM   2132  HB1 ARG A 136      49.658  70.829  63.105  1.00  0.93              
ATOM   2133  HB2 ARG A 136      50.618  69.873  61.951  1.00  0.93              
ATOM   2134  CG  ARG A 136      50.944  71.962  61.809  1.00  0.93              
ATOM   2135  HG1 ARG A 136      51.883  71.832  61.270  1.00  0.93              
ATOM   2136  HG2 ARG A 136      51.037  72.826  62.468  1.00  0.93              
ATOM   2137  CD  ARG A 136      49.793  72.206  60.801  1.00  0.93              
ATOM   2138  HD1 ARG A 136      50.047  73.061  60.180  1.00  0.93              
ATOM   2139  HD2 ARG A 136      48.886  72.461  61.349  1.00  0.93              
ATOM   2140  NE  ARG A 136      49.553  71.062  59.898  1.00  0.93              
ATOM   2141  HE  ARG A 136      50.139  71.067  59.066  1.00  0.93              
ATOM   2142  CZ  ARG A 136      48.834  69.989  60.197  1.00  0.93              
ATOM   2143  NH1 ARG A 136      48.037  69.968  61.225  1.00  0.93              
ATOM   2144 1HH1 ARG A 136      47.934  70.791  61.782  1.00  0.93              
ATOM   2145 2HH1 ARG A 136      47.737  69.069  61.613  1.00  0.93              
ATOM   2146  NH2 ARG A 136      48.951  68.878  59.535  1.00  0.93              
ATOM   2147 1HH2 ARG A 136      49.634  68.789  58.811  1.00  0.93              
ATOM   2148 2HH2 ARG A 136      48.538  68.053  59.990  1.00  0.93              
ATOM   2149  C   ARG A 136      51.578  71.166  64.963  1.00  0.93              
ATOM   2150  O   ARG A 136      50.582  71.183  65.685  1.00  0.93              
ATOM   2151  N   ILE A 137      52.686  71.864  65.195  1.00  1.05              
ATOM   2152  H   ILE A 137      53.406  71.776  64.501  1.00  1.05              
ATOM   2153  CA  ILE A 137      53.020  72.585  66.422  1.00  1.05              
ATOM   2154  HA  ILE A 137      52.119  72.638  67.022  1.00  1.05              
ATOM   2155  CB  ILE A 137      54.030  71.764  67.263  1.00  1.05              
ATOM   2156  HB  ILE A 137      53.672  70.731  67.270  1.00  1.05              
ATOM   2157  CG2 ILE A 137      55.419  71.739  66.631  1.00  1.05              
ATOM   2158 1HG2 ILE A 137      56.092  71.183  67.276  1.00  1.05              
ATOM   2159 2HG2 ILE A 137      55.394  71.224  65.678  1.00  1.05              
ATOM   2160 3HG2 ILE A 137      55.810  72.747  66.500  1.00  1.05              
ATOM   2161  CG1 ILE A 137      54.144  72.234  68.723  1.00  1.05              
ATOM   2162 1HG1 ILE A 137      54.094  73.316  68.800  1.00  1.05              
ATOM   2163 2HG1 ILE A 137      55.093  71.919  69.157  1.00  1.05              
ATOM   2164  CD1 ILE A 137      53.047  71.647  69.598  1.00  1.05              
ATOM   2165  HD1 ILE A 137      53.289  70.604  69.783  1.00  1.05              
ATOM   2166  HD2 ILE A 137      53.028  72.182  70.544  1.00  1.05              
ATOM   2167  HD3 ILE A 137      52.077  71.730  69.110  1.00  1.05              
ATOM   2168  C   ILE A 137      53.428  74.046  66.203  1.00  1.05              
ATOM   2169  O   ILE A 137      53.332  74.874  67.097  1.00  1.05              
ATOM   2170  N   TRP A 138      53.783  74.372  64.970  1.00  1.37              
ATOM   2171  H   TRP A 138      53.879  73.665  64.256  1.00  1.37              
ATOM   2172  CA  TRP A 138      54.022  75.759  64.593  1.00  1.37              
ATOM   2173  HA  TRP A 138      53.463  76.424  65.235  1.00  1.37              
ATOM   2174  CB  TRP A 138      55.542  76.087  64.729  1.00  1.37              
ATOM   2175  HB1 TRP A 138      56.098  75.177  64.506  1.00  1.37              
ATOM   2176  HB2 TRP A 138      55.740  76.357  65.764  1.00  1.37              
ATOM   2177  CG  TRP A 138      56.050  77.160  63.800  1.00  1.37              
ATOM   2178  CD1 TRP A 138      56.435  76.943  62.528  1.00  1.37              
ATOM   2179  HD1 TRP A 138      56.494  75.996  62.079  1.00  1.37              
ATOM   2180  NE1 TRP A 138      56.429  78.115  61.801  1.00  1.37              
ATOM   2181  HE1 TRP A 138      56.376  78.108  60.779  1.00  1.37              
ATOM   2182  CE2 TRP A 138      56.096  79.178  62.614  1.00  1.37              
ATOM   2183  CZ2 TRP A 138      55.817  80.528  62.348  1.00  1.37              
ATOM   2184  HZ2 TRP A 138      55.785  80.902  61.326  1.00  1.37              
ATOM   2185  CH2 TRP A 138      55.535  81.390  63.417  1.00  1.37              
ATOM   2186  HH2 TRP A 138      55.316  82.435  63.238  1.00  1.37              
ATOM   2187  CZ3 TRP A 138      55.522  80.889  64.736  1.00  1.37              
ATOM   2188  HZ3 TRP A 138      55.299  81.549  65.561  1.00  1.37              
ATOM   2189  CE3 TRP A 138      55.721  79.519  64.980  1.00  1.37              
ATOM   2190  HE3 TRP A 138      55.630  79.119  65.988  1.00  1.37              
ATOM   2191  CD2 TRP A 138      55.986  78.625  63.917  1.00  1.37              
ATOM   2192  C   TRP A 138      53.573  76.098  63.092  1.00  1.37              
ATOM   2193  O   TRP A 138      53.779  75.183  62.317  1.00  1.37              
ATOM   2194  N   PRO A 139      53.160  77.365  62.567  1.00  1.24              
ATOM   2195  CD  PRO A 139      53.116  77.437  61.099  1.00  1.24              
ATOM   2196  HD1 PRO A 139      52.227  76.918  60.723  1.00  1.24              
ATOM   2197  HD2 PRO A 139      54.008  76.999  60.639  1.00  1.24              
ATOM   2198  CG  PRO A 139      53.026  78.909  60.695  1.00  1.24              
ATOM   2199  HG1 PRO A 139      52.502  79.022  59.738  1.00  1.24              
ATOM   2200  HG2 PRO A 139      54.026  79.335  60.638  1.00  1.24              
ATOM   2201  CB  PRO A 139      52.245  79.544  61.840  1.00  1.24              
ATOM   2202  HB1 PRO A 139      51.186  79.454  61.605  1.00  1.24              
ATOM   2203  HB2 PRO A 139      52.529  80.589  61.962  1.00  1.24              
ATOM   2204  CA  PRO A 139      52.631  78.689  63.062  1.00  1.24              
ATOM   2205  HA  PRO A 139      53.385  79.217  63.625  1.00  1.24              
ATOM   2206  C   PRO A 139      51.379  78.408  63.921  1.00  1.24              
ATOM   2207  O   PRO A 139      50.575  77.607  63.517  1.00  1.24              
ATOM   2208  N   PRO A 140      51.198  79.059  65.085  1.00  1.09              
ATOM   2209  CD  PRO A 140      52.078  80.005  65.745  1.00  1.09              
ATOM   2210  HD1 PRO A 140      52.025  80.973  65.234  1.00  1.09              
ATOM   2211  HD2 PRO A 140      53.111  79.644  65.748  1.00  1.09              
ATOM   2212  CG  PRO A 140      51.560  80.127  67.177  1.00  1.09              
ATOM   2213  HG1 PRO A 140      51.719  81.131  67.583  1.00  1.09              
ATOM   2214  HG2 PRO A 140      52.054  79.380  67.807  1.00  1.09              
ATOM   2215  CB  PRO A 140      50.076  79.799  67.053  1.00  1.09              
ATOM   2216  HB1 PRO A 140      49.527  80.689  66.740  1.00  1.09              
ATOM   2217  HB2 PRO A 140      49.663  79.405  67.984  1.00  1.09              
ATOM   2218  CA  PRO A 140      50.045  78.745  65.941  1.00  1.09              
ATOM   2219  HA  PRO A 140      50.233  77.765  66.389  1.00  1.09              
ATOM   2220  C   PRO A 140      48.684  78.693  65.211  1.00  1.09              
ATOM   2221  O   PRO A 140      47.843  77.843  65.461  1.00  1.09              
ATOM   2222  N   SER A 141      48.484  79.567  64.219  1.00  1.29              
ATOM   2223  H   SER A 141      49.147  80.311  64.072  1.00  1.29              
ATOM   2224  CA  SER A 141      47.269  79.602  63.402  1.00  1.29              
ATOM   2225  HA  SER A 141      46.430  79.735  64.085  1.00  1.29              
ATOM   2226  CB  SER A 141      47.306  80.827  62.482  1.00  1.29              
ATOM   2227  HB1 SER A 141      46.367  80.887  61.928  1.00  1.29              
ATOM   2228  HB2 SER A 141      48.127  80.724  61.771  1.00  1.29              
ATOM   2229  OG  SER A 141      47.473  82.014  63.238  1.00  1.29              
ATOM   2230  HG  SER A 141      47.404  82.769  62.645  1.00  1.29              
ATOM   2231  C   SER A 141      46.933  78.361  62.559  1.00  1.29              
ATOM   2232  O   SER A 141      45.843  78.324  61.993  1.00  1.29              
ATOM   2233  N   CYS A 142      47.793  77.342  62.462  1.00  1.33              
ATOM   2234  H   CYS A 142      48.709  77.424  62.893  1.00  1.33              
ATOM   2235  CA  CYS A 142      47.462  76.059  61.821  1.00  1.33              
ATOM   2236  HA  CYS A 142      46.511  76.156  61.297  1.00  1.33              
ATOM   2237  CB  CYS A 142      48.516  75.723  60.749  1.00  1.33              
ATOM   2238  HB1 CYS A 142      48.605  76.549  60.043  1.00  1.33              
ATOM   2239  HB2 CYS A 142      48.205  74.832  60.201  1.00  1.33              
ATOM   2240  SG  CYS A 142      50.134  75.402  61.503  1.00  1.33              
ATOM   2241  HG  CYS A 142      50.833  75.037  60.399  1.00  1.33              
ATOM   2242  C   CYS A 142      47.245  74.905  62.824  1.00  1.33              
ATOM   2243  O   CYS A 142      47.047  73.764  62.409  1.00  1.33              
ATOM   2244  N   VAL A 143      47.285  75.176  64.136  1.00  1.05              
ATOM   2245  H   VAL A 143      47.387  76.146  64.420  1.00  1.05              
ATOM   2246  CA  VAL A 143      47.762  74.177  65.108  1.00  1.05              
ATOM   2247  HA  VAL A 143      48.430  73.528  64.541  1.00  1.05              
ATOM   2248  CB  VAL A 143      48.671  74.881  66.138  1.00  1.05              
ATOM   2249  HB  VAL A 143      49.081  75.768  65.662  1.00  1.05              
ATOM   2250  CG1 VAL A 143      47.949  75.315  67.410  1.00  1.05              
ATOM   2251 1HG1 VAL A 143      48.619  75.936  68.005  1.00  1.05              
ATOM   2252 2HG1 VAL A 143      47.070  75.903  67.151  1.00  1.05              
ATOM   2253 3HG1 VAL A 143      47.649  74.451  68.001  1.00  1.05              
ATOM   2254  CG2 VAL A 143      49.906  74.060  66.471  1.00  1.05              
ATOM   2255 1HG2 VAL A 143      50.564  74.641  67.114  1.00  1.05              
ATOM   2256 2HG2 VAL A 143      49.621  73.135  66.969  1.00  1.05              
ATOM   2257 3HG2 VAL A 143      50.440  73.837  65.549  1.00  1.05              
ATOM   2258  C   VAL A 143      46.740  73.196  65.689  1.00  1.05              
ATOM   2259  O   VAL A 143      47.109  72.401  66.539  1.00  1.05              
ATOM   2260  N   ASN A 144      45.492  73.162  65.201  1.00  0.92              
ATOM   2261  H   ASN A 144      45.288  73.797  64.447  1.00  0.92              
ATOM   2262  CA  ASN A 144      44.563  72.038  65.452  1.00  0.92              
ATOM   2263  HA  ASN A 144      43.566  72.346  65.132  1.00  0.92              
ATOM   2264  CB  ASN A 144      45.016  70.875  64.532  1.00  0.92              
ATOM   2265  HB1 ASN A 144      45.977  70.494  64.882  1.00  0.92              
ATOM   2266  HB2 ASN A 144      45.153  71.239  63.515  1.00  0.92              
ATOM   2267  CG  ASN A 144      44.049  69.704  64.462  1.00  0.92              
ATOM   2268  OD1 ASN A 144      42.877  69.807  64.792  1.00  0.92              
ATOM   2269  ND2 ASN A 144      44.504  68.567  63.990  1.00  0.92              
ATOM   2270 1HD2 ASN A 144      45.496  68.452  63.763  1.00  0.92              
ATOM   2271 2HD2 ASN A 144      43.854  67.815  63.866  1.00  0.92              
ATOM   2272  C   ASN A 144      44.441  71.636  66.945  1.00  0.92              
ATOM   2273  O   ASN A 144      44.507  70.454  67.294  1.00  0.92              
ATOM   2274  N   TYR A 145      44.303  72.623  67.845  1.00  1.02              
ATOM   2275  H   TYR A 145      44.339  73.575  67.510  1.00  1.02              
ATOM   2276  CA  TYR A 145      44.401  72.421  69.300  1.00  1.02              
ATOM   2277  HA  TYR A 145      45.450  72.257  69.535  1.00  1.02              
ATOM   2278  CB  TYR A 145      43.962  73.684  70.053  1.00  1.02              
ATOM   2279  HB1 TYR A 145      43.850  73.433  71.109  1.00  1.02              
ATOM   2280  HB2 TYR A 145      42.979  73.990  69.692  1.00  1.02              
ATOM   2281  CG  TYR A 145      44.930  74.848  69.976  1.00  1.02              
ATOM   2282  CD1 TYR A 145      44.526  76.067  69.395  1.00  1.02              
ATOM   2283  HD1 TYR A 145      43.535  76.172  68.979  1.00  1.02              
ATOM   2284  CE1 TYR A 145      45.409  77.164  69.378  1.00  1.02              
ATOM   2285  HE1 TYR A 145      45.114  78.108  68.946  1.00  1.02              
ATOM   2286  CZ  TYR A 145      46.701  77.045  69.930  1.00  1.02              
ATOM   2287  OH  TYR A 145      47.543  78.110  69.905  1.00  1.02              
ATOM   2288  HH  TYR A 145      48.398  77.915  70.358  1.00  1.02              
ATOM   2289  CE2 TYR A 145      47.110  75.816  70.493  1.00  1.02              
ATOM   2290  HE2 TYR A 145      48.123  75.710  70.858  1.00  1.02              
ATOM   2291  CD2 TYR A 145      46.222  74.725  70.526  1.00  1.02              
ATOM   2292  HD2 TYR A 145      46.550  73.786  70.953  1.00  1.02              
ATOM   2293  C   TYR A 145      43.643  71.203  69.845  1.00  1.02              
ATOM   2294  O   TYR A 145      44.160  70.492  70.700  1.00  1.02              
ATOM   2295  N   SER A 146      42.457  70.895  69.322  1.00  1.04              
ATOM   2296  H   SER A 146      42.060  71.513  68.631  1.00  1.04              
ATOM   2297  CA  SER A 146      41.636  69.764  69.772  1.00  1.04              
ATOM   2298  HA  SER A 146      41.394  69.931  70.821  1.00  1.04              
ATOM   2299  CB  SER A 146      40.314  69.747  68.995  1.00  1.04              
ATOM   2300  HB1 SER A 146      39.661  68.976  69.407  1.00  1.04              
ATOM   2301  HB2 SER A 146      40.510  69.524  67.944  1.00  1.04              
ATOM   2302  OG  SER A 146      39.680  71.009  69.100  1.00  1.04              
ATOM   2303  HG  SER A 146      38.819  70.964  68.673  1.00  1.04              
ATOM   2304  C   SER A 146      42.287  68.377  69.687  1.00  1.04              
ATOM   2305  O   SER A 146      41.892  67.467  70.419  1.00  1.04              
ATOM   2306  N   PHE A 147      43.300  68.192  68.840  1.00  0.97              
ATOM   2307  H   PHE A 147      43.578  68.962  68.237  1.00  0.97              
ATOM   2308  CA  PHE A 147      44.064  66.945  68.748  1.00  0.97              
ATOM   2309  HA  PHE A 147      43.389  66.103  68.902  1.00  0.97              
ATOM   2310  CB  PHE A 147      44.665  66.815  67.332  1.00  0.97              
ATOM   2311  HB1 PHE A 147      45.755  66.802  67.389  1.00  0.97              
ATOM   2312  HB2 PHE A 147      44.402  67.689  66.734  1.00  0.97              
ATOM   2313  CG  PHE A 147      44.212  65.569  66.595  1.00  0.97              
ATOM   2314  CD1 PHE A 147      44.694  64.304  66.986  1.00  0.97              
ATOM   2315  HD1 PHE A 147      45.397  64.228  67.801  1.00  0.97              
ATOM   2316  CE1 PHE A 147      44.242  63.144  66.329  1.00  0.97              
ATOM   2317  HE1 PHE A 147      44.569  62.164  66.647  1.00  0.97              
ATOM   2318  CZ  PHE A 147      43.336  63.246  65.261  1.00  0.97              
ATOM   2319  HZ  PHE A 147      42.995  62.353  64.753  1.00  0.97              
ATOM   2320  CE2 PHE A 147      42.861  64.507  64.863  1.00  0.97              
ATOM   2321  HE2 PHE A 147      42.158  64.579  64.041  1.00  0.97              
ATOM   2322  CD2 PHE A 147      43.285  65.665  65.539  1.00  0.97              
ATOM   2323  HD2 PHE A 147      42.890  66.628  65.248  1.00  0.97              
ATOM   2324  C   PHE A 147      45.170  66.835  69.802  1.00  0.97              
ATOM   2325  O   PHE A 147      45.501  65.726  70.209  1.00  0.97              
ATOM   2326  N   TRP A 148      45.697  67.959  70.306  1.00  0.97              
ATOM   2327  H   TRP A 148      45.304  68.852  70.032  1.00  0.97              
ATOM   2328  CA  TRP A 148      46.779  67.970  71.293  1.00  0.97              
ATOM   2329  HA  TRP A 148      47.659  67.525  70.830  1.00  0.97              
ATOM   2330  CB  TRP A 148      47.131  69.391  71.744  1.00  0.97              
ATOM   2331  HB1 TRP A 148      47.820  69.308  72.585  1.00  0.97              
ATOM   2332  HB2 TRP A 148      46.232  69.867  72.134  1.00  0.97              
ATOM   2333  CG  TRP A 148      47.762  70.330  70.768  1.00  0.97              
ATOM   2334  CD1 TRP A 148      47.359  70.579  69.502  1.00  0.97              
ATOM   2335  HD1 TRP A 148      46.556  70.083  68.969  1.00  0.97              
ATOM   2336  NE1 TRP A 148      48.070  71.647  69.004  1.00  0.97              
ATOM   2337  HE1 TRP A 148      47.945  71.992  68.052  1.00  0.97              
ATOM   2338  CE2 TRP A 148      48.959  72.155  69.915  1.00  0.97              
ATOM   2339  CZ2 TRP A 148      49.809  73.268  69.921  1.00  0.97              
ATOM   2340  HZ2 TRP A 148      49.806  73.969  69.110  1.00  0.97              
ATOM   2341  CH2 TRP A 148      50.680  73.453  70.998  1.00  0.97              
ATOM   2342  HH2 TRP A 148      51.364  74.289  70.995  1.00  0.97              
ATOM   2343  CZ3 TRP A 148      50.707  72.510  72.037  1.00  0.97              
ATOM   2344  HZ3 TRP A 148      51.424  72.637  72.832  1.00  0.97              
ATOM   2345  CE3 TRP A 148      49.809  71.424  72.048  1.00  0.97              
ATOM   2346  HE3 TRP A 148      49.826  70.714  72.853  1.00  0.97              
ATOM   2347  CD2 TRP A 148      48.878  71.246  71.006  1.00  0.97              
ATOM   2348  C   TRP A 148      46.361  67.180  72.546  1.00  0.97              
ATOM   2349  O   TRP A 148      45.194  67.230  72.947  1.00  0.97              
ATOM   2350  N   PRO A 149      47.293  66.493  73.216  1.00  1.13              
ATOM   2351  CD  PRO A 149      48.654  66.262  72.741  1.00  1.13              
ATOM   2352  HD1 PRO A 149      49.197  67.201  72.751  1.00  1.13              
ATOM   2353  HD2 PRO A 149      48.653  65.843  71.734  1.00  1.13              
ATOM   2354  CG  PRO A 149      49.290  65.251  73.702  1.00  1.13              
ATOM   2355  HG1 PRO A 149      50.336  65.455  73.904  1.00  1.13              
ATOM   2356  HG2 PRO A 149      49.178  64.242  73.299  1.00  1.13              
ATOM   2357  CB  PRO A 149      48.435  65.391  74.952  1.00  1.13              
ATOM   2358  HB1 PRO A 149      48.711  66.283  75.514  1.00  1.13              
ATOM   2359  HB2 PRO A 149      48.486  64.507  75.583  1.00  1.13              
ATOM   2360  CA  PRO A 149      47.063  65.566  74.308  1.00  1.13              
ATOM   2361  HA  PRO A 149      46.834  64.617  73.817  1.00  1.13              
ATOM   2362  C   PRO A 149      45.981  65.680  75.375  1.00  1.13              
ATOM   2363  O   PRO A 149      45.562  64.625  75.847  1.00  1.13              
ATOM   2364  N   LYS A 150      45.513  66.873  75.756  1.00  1.43              
ATOM   2365  H   LYS A 150      45.823  67.663  75.214  1.00  1.43              
ATOM   2366  CA  LYS A 150      44.615  67.143  76.908  1.00  1.43              
ATOM   2367  HA  LYS A 150      44.418  68.212  76.918  1.00  1.43              
ATOM   2368  CB  LYS A 150      43.243  66.436  76.752  1.00  1.43              
ATOM   2369  HB1 LYS A 150      42.564  66.873  77.486  1.00  1.43              
ATOM   2370  HB2 LYS A 150      43.346  65.384  77.021  1.00  1.43              
ATOM   2371  CG  LYS A 150      42.585  66.548  75.353  1.00  1.43              
ATOM   2372  HG1 LYS A 150      43.147  67.242  74.728  1.00  1.43              
ATOM   2373  HG2 LYS A 150      41.588  66.974  75.480  1.00  1.43              
ATOM   2374  CD  LYS A 150      42.443  65.184  74.650  1.00  1.43              
ATOM   2375  HD1 LYS A 150      41.736  64.576  75.219  1.00  1.43              
ATOM   2376  HD2 LYS A 150      43.393  64.653  74.633  1.00  1.43              
ATOM   2377  CE  LYS A 150      41.924  65.313  73.209  1.00  1.43              
ATOM   2378  HE1 LYS A 150      41.096  66.027  73.211  1.00  1.43              
ATOM   2379  HE2 LYS A 150      41.527  64.344  72.892  1.00  1.43              
ATOM   2380  NZ  LYS A 150      42.978  65.754  72.263  1.00  1.43              
ATOM   2381  HZ1 LYS A 150      42.561  66.167  71.431  1.00  1.43              
ATOM   2382  HZ2 LYS A 150      43.572  66.480  72.661  1.00  1.43              
ATOM   2383  HZ3 LYS A 150      43.599  65.011  71.974  1.00  1.43              
ATOM   2384  C   LYS A 150      45.261  66.827  78.265  1.00  1.43              
ATOM   2385  O   LYS A 150      45.308  67.682  79.154  1.00  1.43              
ATOM   2386  N   ASN A 151      45.786  65.630  78.392  1.00  1.34              
ATOM   2387  H   ASN A 151      45.723  65.011  77.597  1.00  1.34              
ATOM   2388  CA  ASN A 151      46.417  65.101  79.584  1.00  1.34              
ATOM   2389  HA  ASN A 151      45.948  65.448  80.410  1.00  1.34              
ATOM   2390  CB  ASN A 151      46.206  63.544  79.571  1.00  1.34              
ATOM   2391  HB1 ASN A 151      46.845  63.186  80.382  1.00  1.34              
ATOM   2392  HB2 ASN A 151      46.592  63.243  78.605  1.00  1.34              
ATOM   2393  CG  ASN A 151      44.773  63.152  79.754  1.00  1.34              
ATOM   2394  OD1 ASN A 151      43.832  63.931  79.807  1.00  1.34              
ATOM   2395  ND2 ASN A 151      44.507  61.866  79.878  1.00  1.34              
ATOM   2396 1HD2 ASN A 151      45.213  61.170  79.835  1.00  1.34              
ATOM   2397 2HD2 ASN A 151      43.567  61.579  80.011  1.00  1.34              
ATOM   2398  C   ASN A 151      47.929  65.556  79.692  1.00  1.34              
ATOM   2399  O   ASN A 151      48.609  65.352  78.648  1.00  1.34              
ATOM   2400  N   PRO A 152      48.573  65.950  80.820  1.00  1.60              
ATOM   2401  CD  PRO A 152      49.801  65.232  81.217  1.00  1.60              
ATOM   2402  HD1 PRO A 152      50.510  65.336  80.401  1.00  1.60              
ATOM   2403  HD2 PRO A 152      49.558  64.190  81.360  1.00  1.60              
ATOM   2404  CG  PRO A 152      50.306  65.870  82.492  1.00  1.60              
ATOM   2405  HG1 PRO A 152      51.371  65.722  82.643  1.00  1.60              
ATOM   2406  HG2 PRO A 152      49.759  65.492  83.359  1.00  1.60              
ATOM   2407  CB  PRO A 152      49.979  67.353  82.317  1.00  1.60              
ATOM   2408  HB1 PRO A 152      50.709  67.851  81.690  1.00  1.60              
ATOM   2409  HB2 PRO A 152      49.855  67.860  83.277  1.00  1.60              
ATOM   2410  CA  PRO A 152      48.638  67.260  81.588  1.00  1.60              
ATOM   2411  HA  PRO A 152      47.918  67.216  82.315  1.00  1.60              
ATOM   2412  C   PRO A 152      48.291  68.535  80.736  1.00  1.60              
ATOM   2413  O   PRO A 152      48.795  68.706  79.622  1.00  1.60              
ATOM   2414  N   PRO A 153      47.493  69.453  81.294  1.00  1.70              
ATOM   2415  CD  PRO A 153      46.681  69.333  82.502  1.00  1.70              
ATOM   2416  HD1 PRO A 153      47.328  69.406  83.377  1.00  1.70              
ATOM   2417  HD2 PRO A 153      46.137  68.387  82.502  1.00  1.70              
ATOM   2418  CG  PRO A 153      45.701  70.499  82.479  1.00  1.70              
ATOM   2419  HG1 PRO A 153      45.422  70.824  83.480  1.00  1.70              
ATOM   2420  HG2 PRO A 153      44.812  70.230  81.909  1.00  1.70              
ATOM   2421  CB  PRO A 153      46.470  71.581  81.725  1.00  1.70              
ATOM   2422  HB1 PRO A 153      47.138  72.098  82.413  1.00  1.70              
ATOM   2423  HB2 PRO A 153      45.806  72.297  81.240  1.00  1.70              
ATOM   2424  CA  PRO A 153      47.269  70.777  80.701  1.00  1.70              
ATOM   2425  HA  PRO A 153      46.677  70.640  79.802  1.00  1.70              
ATOM   2426  C   PRO A 153      48.579  71.511  80.288  1.00  1.70              
ATOM   2427  O   PRO A 153      48.702  72.131  79.222  1.00  1.70              
ATOM   2428  N   GLU A 154      49.608  71.332  81.120  1.00  1.03              
ATOM   2429  H   GLU A 154      49.459  70.831  81.980  1.00  1.03              
ATOM   2430  CA  GLU A 154      50.948  71.821  80.817  1.00  1.03              
ATOM   2431  HA  GLU A 154      50.830  72.884  80.606  1.00  1.03              
ATOM   2432  CB  GLU A 154      51.884  71.706  82.040  1.00  1.03              
ATOM   2433  HB1 GLU A 154      52.417  70.755  82.022  1.00  1.03              
ATOM   2434  HB2 GLU A 154      51.254  71.687  82.931  1.00  1.03              
ATOM   2435  CG  GLU A 154      52.849  72.907  82.222  1.00  1.03              
ATOM   2436  HG1 GLU A 154      52.948  73.082  83.296  1.00  1.03              
ATOM   2437  HG2 GLU A 154      52.394  73.808  81.804  1.00  1.03              
ATOM   2438  CD  GLU A 154      54.279  72.742  81.661  1.00  1.03              
ATOM   2439  OE1 GLU A 154      54.794  71.607  81.687  1.00  1.03              
ATOM   2440  OE2 GLU A 154      54.913  73.773  81.315  1.00  1.03              
ATOM   2441  C   GLU A 154      51.559  71.243  79.534  1.00  1.03              
ATOM   2442  O   GLU A 154      52.484  71.832  79.017  1.00  1.03              
ATOM   2443  N   TYR A 155      51.013  70.175  78.942  1.00  0.96              
ATOM   2444  H   TYR A 155      50.219  69.728  79.385  1.00  0.96              
ATOM   2445  CA  TYR A 155      51.437  69.681  77.629  1.00  0.96              
ATOM   2446  HA  TYR A 155      52.495  69.427  77.680  1.00  0.96              
ATOM   2447  CB  TYR A 155      50.643  68.433  77.200  1.00  0.96              
ATOM   2448  HB1 TYR A 155      49.594  68.692  77.042  1.00  0.96              
ATOM   2449  HB2 TYR A 155      50.668  67.665  77.966  1.00  0.96              
ATOM   2450  CG  TYR A 155      51.196  67.857  75.912  1.00  0.96              
ATOM   2451  CD1 TYR A 155      50.786  68.406  74.684  1.00  0.96              
ATOM   2452  HD1 TYR A 155      50.017  69.165  74.656  1.00  0.96              
ATOM   2453  CE1 TYR A 155      51.416  68.008  73.498  1.00  0.96              
ATOM   2454  HE1 TYR A 155      51.120  68.450  72.560  1.00  0.96              
ATOM   2455  CZ  TYR A 155      52.421  67.024  73.528  1.00  0.96              
ATOM   2456  OH  TYR A 155      52.994  66.616  72.374  1.00  0.96              
ATOM   2457  HH  TYR A 155      53.691  65.981  72.546  1.00  0.96              
ATOM   2458  CE2 TYR A 155      52.817  66.450  74.755  1.00  0.96              
ATOM   2459  HE2 TYR A 155      53.580  65.690  74.782  1.00  0.96              
ATOM   2460  CD2 TYR A 155      52.201  66.870  75.947  1.00  0.96              
ATOM   2461  HD2 TYR A 155      52.498  66.440  76.888  1.00  0.96              
ATOM   2462  C   TYR A 155      51.248  70.748  76.575  1.00  0.96              
ATOM   2463  O   TYR A 155      52.151  71.014  75.782  1.00  0.96              
ATOM   2464  N   ARG A 156      50.048  71.334  76.530  1.00  0.87              
ATOM   2465  H   ARG A 156      49.398  71.166  77.292  1.00  0.87              
ATOM   2466  CA  ARG A 156      49.769  72.355  75.498  1.00  0.87              
ATOM   2467  HA  ARG A 156      50.016  71.967  74.522  1.00  0.87              
ATOM   2468  CB  ARG A 156      48.276  72.722  75.572  1.00  0.87              
ATOM   2469  HB1 ARG A 156      48.097  73.274  76.497  1.00  0.87              
ATOM   2470  HB2 ARG A 156      47.685  71.806  75.624  1.00  0.87              
ATOM   2471  CG  ARG A 156      47.780  73.537  74.363  1.00  0.87              
ATOM   2472  HG1 ARG A 156      47.256  72.864  73.683  1.00  0.87              
ATOM   2473  HG2 ARG A 156      48.622  73.964  73.816  1.00  0.87              
ATOM   2474  CD  ARG A 156      46.824  74.662  74.794  1.00  0.87              
ATOM   2475  HD1 ARG A 156      46.114  74.280  75.530  1.00  0.87              
ATOM   2476  HD2 ARG A 156      46.258  75.004  73.926  1.00  0.87              
ATOM   2477  NE  ARG A 156      47.565  75.798  75.374  1.00  0.87              
ATOM   2478  HE  ARG A 156      47.661  75.837  76.394  1.00  0.87              
ATOM   2479  CZ  ARG A 156      48.240  76.709  74.699  1.00  0.87              
ATOM   2480  NH1 ARG A 156      48.191  76.761  73.404  1.00  0.87              
ATOM   2481 1HH1 ARG A 156      47.626  76.132  72.881  1.00  0.87              
ATOM   2482 2HH1 ARG A 156      48.824  77.410  72.923  1.00  0.87              
ATOM   2483  NH2 ARG A 156      49.012  77.569  75.279  1.00  0.87              
ATOM   2484 1HH2 ARG A 156      49.084  77.597  76.302  1.00  0.87              
ATOM   2485 2HH2 ARG A 156      49.615  78.133  74.676  1.00  0.87              
ATOM   2486  C   ARG A 156      50.654  73.572  75.727  1.00  0.87              
ATOM   2487  O   ARG A 156      51.344  74.004  74.805  1.00  0.87              
ATOM   2488  N   GLU A 157      50.718  74.052  76.970  1.00  0.83              
ATOM   2489  H   GLU A 157      50.103  73.691  77.687  1.00  0.83              
ATOM   2490  CA  GLU A 157      51.547  75.247  77.217  1.00  0.83              
ATOM   2491  HA  GLU A 157      51.186  76.071  76.597  1.00  0.83              
ATOM   2492  CB  GLU A 157      51.442  75.668  78.701  1.00  0.83              
ATOM   2493  HB1 GLU A 157      51.849  76.675  78.797  1.00  0.83              
ATOM   2494  HB2 GLU A 157      52.065  75.008  79.307  1.00  0.83              
ATOM   2495  CG  GLU A 157      50.033  75.643  79.322  1.00  0.83              
ATOM   2496  HG1 GLU A 157      50.069  76.136  80.296  1.00  0.83              
ATOM   2497  HG2 GLU A 157      49.745  74.605  79.491  1.00  0.83              
ATOM   2498  CD  GLU A 157      48.992  76.329  78.437  1.00  0.83              
ATOM   2499  OE1 GLU A 157      47.980  75.685  78.089  1.00  0.83              
ATOM   2500  OE2 GLU A 157      49.242  77.472  78.001  1.00  0.83              
ATOM   2501  C   GLU A 157      53.034  75.032  76.873  1.00  0.83              
ATOM   2502  O   GLU A 157      53.644  75.828  76.156  1.00  0.83              
ATOM   2503  N   VAL A 158      53.605  73.922  77.354  1.00  0.75              
ATOM   2504  H   VAL A 158      53.051  73.326  77.963  1.00  0.75              
ATOM   2505  CA  VAL A 158      55.027  73.602  77.237  1.00  0.75              
ATOM   2506  HA  VAL A 158      55.579  74.489  77.554  1.00  0.75              
ATOM   2507  CB  VAL A 158      55.453  72.436  78.148  1.00  0.75              
ATOM   2508  HB  VAL A 158      54.973  72.561  79.109  1.00  0.75              
ATOM   2509  CG1 VAL A 158      55.167  71.012  77.645  1.00  0.75              
ATOM   2510 1HG1 VAL A 158      55.387  70.304  78.441  1.00  0.75              
ATOM   2511 2HG1 VAL A 158      54.120  70.924  77.386  1.00  0.75              
ATOM   2512 3HG1 VAL A 158      55.772  70.775  76.771  1.00  0.75              
ATOM   2513  CG2 VAL A 158      56.957  72.496  78.364  1.00  0.75              
ATOM   2514 1HG2 VAL A 158      57.219  71.700  79.035  1.00  0.75              
ATOM   2515 2HG2 VAL A 158      57.493  72.364  77.425  1.00  0.75              
ATOM   2516 3HG2 VAL A 158      57.230  73.442  78.823  1.00  0.75              
ATOM   2517  C   VAL A 158      55.442  73.313  75.805  1.00  0.75              
ATOM   2518  O   VAL A 158      56.510  73.732  75.359  1.00  0.75              
ATOM   2519  N   ASN A 159      54.605  72.587  75.059  1.00  0.70              
ATOM   2520  H   ASN A 159      53.712  72.302  75.446  1.00  0.70              
ATOM   2521  CA  ASN A 159      54.931  72.291  73.677  1.00  0.70              
ATOM   2522  HA  ASN A 159      55.987  72.022  73.619  1.00  0.70              
ATOM   2523  CB  ASN A 159      54.127  71.106  73.131  1.00  0.70              
ATOM   2524  HB1 ASN A 159      54.261  71.075  72.053  1.00  0.70              
ATOM   2525  HB2 ASN A 159      53.068  71.232  73.342  1.00  0.70              
ATOM   2526  CG  ASN A 159      54.590  69.765  73.646  1.00  0.70              
ATOM   2527  OD1 ASN A 159      55.273  69.012  72.967  1.00  0.70              
ATOM   2528  ND2 ASN A 159      54.153  69.388  74.818  1.00  0.70              
ATOM   2529 1HD2 ASN A 159      53.494  69.987  75.302  1.00  0.70              
ATOM   2530 2HD2 ASN A 159      54.266  68.426  75.065  1.00  0.70              
ATOM   2531  C   ASN A 159      54.756  73.517  72.788  1.00  0.70              
ATOM   2532  O   ASN A 159      55.498  73.638  71.821  1.00  0.70              
ATOM   2533  N   GLU A 160      53.835  74.430  73.109  1.00  0.73              
ATOM   2534  H   GLU A 160      53.225  74.293  73.912  1.00  0.73              
ATOM   2535  CA  GLU A 160      53.730  75.688  72.366  1.00  0.73              
ATOM   2536  HA  GLU A 160      53.712  75.457  71.300  1.00  0.73              
ATOM   2537  CB  GLU A 160      52.420  76.385  72.728  1.00  0.73              
ATOM   2538  HB1 GLU A 160      52.483  76.807  73.732  1.00  0.73              
ATOM   2539  HB2 GLU A 160      51.612  75.654  72.720  1.00  0.73              
ATOM   2540  CG  GLU A 160      52.076  77.486  71.720  1.00  0.73              
ATOM   2541  HG1 GLU A 160      52.173  77.096  70.704  1.00  0.73              
ATOM   2542  HG2 GLU A 160      52.760  78.329  71.839  1.00  0.73              
ATOM   2543  CD  GLU A 160      50.641  77.925  71.970  1.00  0.73              
ATOM   2544  OE1 GLU A 160      50.373  78.484  73.054  1.00  0.73              
ATOM   2545  OE2 GLU A 160      49.745  77.590  71.165  1.00  0.73              
ATOM   2546  C   GLU A 160      54.929  76.621  72.617  1.00  0.73              
ATOM   2547  O   GLU A 160      55.511  77.162  71.672  1.00  0.73              
ATOM   2548  N   GLU A 161      55.358  76.758  73.875  1.00  0.68              
ATOM   2549  H   GLU A 161      54.812  76.338  74.627  1.00  0.68              
ATOM   2550  CA  GLU A 161      56.552  77.528  74.228  1.00  0.68              
ATOM   2551  HA  GLU A 161      56.419  78.555  73.888  1.00  0.68              
ATOM   2552  CB  GLU A 161      56.718  77.540  75.765  1.00  0.68              
ATOM   2553  HB1 GLU A 161      56.981  76.535  76.092  1.00  0.68              
ATOM   2554  HB2 GLU A 161      55.769  77.807  76.232  1.00  0.68              
ATOM   2555  CG  GLU A 161      57.788  78.546  76.233  1.00  0.68              
ATOM   2556  HG1 GLU A 161      57.334  79.538  76.285  1.00  0.68              
ATOM   2557  HG2 GLU A 161      58.575  78.598  75.483  1.00  0.68              
ATOM   2558  CD  GLU A 161      58.441  78.208  77.586  1.00  0.68              
ATOM   2559  OE1 GLU A 161      59.582  78.674  77.805  1.00  0.68              
ATOM   2560  OE2 GLU A 161      57.833  77.477  78.406  1.00  0.68              
ATOM   2561  C   GLU A 161      57.814  76.972  73.558  1.00  0.68              
ATOM   2562  O   GLU A 161      58.543  77.699  72.877  1.00  0.68              
ATOM   2563  N   TYR A 162      58.047  75.659  73.694  1.00  0.68              
ATOM   2564  H   TYR A 162      57.416  75.115  74.278  1.00  0.68              
ATOM   2565  CA  TYR A 162      59.124  74.964  72.994  1.00  0.68              
ATOM   2566  HA  TYR A 162      60.069  75.400  73.306  1.00  0.68              
ATOM   2567  CB  TYR A 162      59.146  73.472  73.338  1.00  0.68              
ATOM   2568  HB1 TYR A 162      58.180  73.039  73.073  1.00  0.68              
ATOM   2569  HB2 TYR A 162      59.267  73.356  74.415  1.00  0.68              
ATOM   2570  CG  TYR A 162      60.252  72.693  72.639  1.00  0.68              
ATOM   2571  CD1 TYR A 162      61.606  72.895  72.980  1.00  0.68              
ATOM   2572  HD1 TYR A 162      61.882  73.647  73.696  1.00  0.68              
ATOM   2573  CE1 TYR A 162      62.617  72.105  72.402  1.00  0.68              
ATOM   2574  HE1 TYR A 162      63.651  72.237  72.688  1.00  0.68              
ATOM   2575  CZ  TYR A 162      62.287  71.120  71.454  1.00  0.68              
ATOM   2576  OH  TYR A 162      63.262  70.341  70.916  1.00  0.68              
ATOM   2577  HH  TYR A 162      62.892  69.669  70.340  1.00  0.68              
ATOM   2578  CE2 TYR A 162      60.938  70.948  71.075  1.00  0.68              
ATOM   2579  HE2 TYR A 162      60.681  70.207  70.340  1.00  0.68              
ATOM   2580  CD2 TYR A 162      59.927  71.728  71.669  1.00  0.68              
ATOM   2581  HD2 TYR A 162      58.893  71.573  71.393  1.00  0.68              
ATOM   2582  C   TYR A 162      59.048  75.163  71.493  1.00  0.68              
ATOM   2583  O   TYR A 162      60.084  75.339  70.856  1.00  0.68              
ATOM   2584  N   ALA A 163      57.856  75.183  70.908  1.00  0.66              
ATOM   2585  H   ALA A 163      57.009  74.999  71.438  1.00  0.66              
ATOM   2586  CA  ALA A 163      57.774  75.401  69.486  1.00  0.66              
ATOM   2587  HA  ALA A 163      58.476  74.695  69.091  1.00  0.66              
ATOM   2588  CB  ALA A 163      56.373  75.050  68.988  1.00  0.66              
ATOM   2589  HB1 ALA A 163      56.315  75.178  67.906  1.00  0.66              
ATOM   2590  HB2 ALA A 163      56.171  74.012  69.234  1.00  0.66              
ATOM   2591  HB3 ALA A 163      55.625  75.686  69.464  1.00  0.66              
ATOM   2592  C   ALA A 163      58.205  76.813  69.067  1.00  0.66              
ATOM   2593  O   ALA A 163      58.911  76.977  68.066  1.00  0.66              
ATOM   2594  N   LEU A 164      57.856  77.829  69.853  1.00  0.72              
ATOM   2595  H   LEU A 164      57.261  77.652  70.661  1.00  0.72              
ATOM   2596  CA  LEU A 164      58.352  79.180  69.601  1.00  0.72              
ATOM   2597  HA  LEU A 164      58.134  79.439  68.565  1.00  0.72              
ATOM   2598  CB  LEU A 164      57.598  80.158  70.522  1.00  0.72              
ATOM   2599  HB1 LEU A 164      58.074  81.138  70.470  1.00  0.72              
ATOM   2600  HB2 LEU A 164      57.686  79.804  71.550  1.00  0.72              
ATOM   2601  CG  LEU A 164      56.105  80.309  70.167  1.00  0.72              
ATOM   2602  HG  LEU A 164      55.642  79.329  70.062  1.00  0.72              
ATOM   2603  CD1 LEU A 164      55.379  81.061  71.281  1.00  0.72              
ATOM   2604 1HD1 LEU A 164      54.315  81.124  71.050  1.00  0.72              
ATOM   2605 2HD1 LEU A 164      55.487  80.515  72.219  1.00  0.72              
ATOM   2606 3HD1 LEU A 164      55.791  82.063  71.399  1.00  0.72              
ATOM   2607  CD2 LEU A 164      55.909  81.089  68.861  1.00  0.72              
ATOM   2608 1HD2 LEU A 164      54.842  81.227  68.684  1.00  0.72              
ATOM   2609 2HD2 LEU A 164      56.389  82.065  68.928  1.00  0.72              
ATOM   2610 3HD2 LEU A 164      56.325  80.532  68.023  1.00  0.72              
ATOM   2611  C   LEU A 164      59.882  79.310  69.752  1.00  0.72              
ATOM   2612  O   LEU A 164      60.545  79.866  68.861  1.00  0.72              
ATOM   2613  N   HIS A 165      60.447  78.727  70.818  1.00  0.65              
ATOM   2614  H   HIS A 165      59.838  78.302  71.516  1.00  0.65              
ATOM   2615  CA  HIS A 165      61.900  78.660  71.018  1.00  0.65              
ATOM   2616  HA  HIS A 165      62.296  79.670  71.133  1.00  0.65              
ATOM   2617  CB  HIS A 165      62.238  77.862  72.289  1.00  0.65              
ATOM   2618  HB1 HIS A 165      63.302  77.637  72.272  1.00  0.65              
ATOM   2619  HB2 HIS A 165      61.705  76.912  72.283  1.00  0.65              
ATOM   2620  CG  HIS A 165      61.979  78.564  73.596  1.00  0.65              
ATOM   2621  ND1 HIS A 165      62.615  79.727  74.027  1.00  0.65              
ATOM   2622  CE1 HIS A 165      62.147  79.960  75.266  1.00  0.65              
ATOM   2623  HE1 HIS A 165      62.430  80.802  75.883  1.00  0.65              
ATOM   2624  NE2 HIS A 165      61.288  78.998  75.638  1.00  0.65              
ATOM   2625  HE2 HIS A 165      60.776  78.956  76.531  1.00  0.65              
ATOM   2626  CD2 HIS A 165      61.171  78.111  74.594  1.00  0.65              
ATOM   2627  HD2 HIS A 165      60.554  77.228  74.571  1.00  0.65              
ATOM   2628  C   HIS A 165      62.613  78.026  69.826  1.00  0.65              
ATOM   2629  O   HIS A 165      63.514  78.618  69.238  1.00  0.65              
ATOM   2630  N   VAL A 166      62.166  76.840  69.417  1.00  0.81              
ATOM   2631  H   VAL A 166      61.415  76.422  69.965  1.00  0.81              
ATOM   2632  CA  VAL A 166      62.659  76.110  68.246  1.00  0.81              
ATOM   2633  HA  VAL A 166      63.699  75.831  68.406  1.00  0.81              
ATOM   2634  CB  VAL A 166      61.830  74.828  68.061  1.00  0.81              
ATOM   2635  HB  VAL A 166      60.792  75.070  68.267  1.00  0.81              
ATOM   2636  CG1 VAL A 166      61.882  74.255  66.637  1.00  0.81              
ATOM   2637 1HG1 VAL A 166      61.481  74.952  65.903  1.00  0.81              
ATOM   2638 2HG1 VAL A 166      62.896  73.975  66.362  1.00  0.81              
ATOM   2639 3HG1 VAL A 166      61.236  73.396  66.587  1.00  0.81              
ATOM   2640  CG2 VAL A 166      62.263  73.752  69.061  1.00  0.81              
ATOM   2641 1HG2 VAL A 166      61.593  72.897  68.985  1.00  0.81              
ATOM   2642 2HG2 VAL A 166      63.284  73.431  68.876  1.00  0.81              
ATOM   2643 3HG2 VAL A 166      62.205  74.136  70.079  1.00  0.81              
ATOM   2644  C   VAL A 166      62.591  76.942  66.953  1.00  0.81              
ATOM   2645  O   VAL A 166      63.509  76.886  66.125  1.00  0.81              
ATOM   2646  N   LYS A 167      61.502  77.688  66.716  1.00  0.84              
ATOM   2647  H   LYS A 167      60.737  77.649  67.388  1.00  0.84              
ATOM   2648  CA  LYS A 167      61.388  78.579  65.546  1.00  0.84              
ATOM   2649  HA  LYS A 167      61.551  77.995  64.640  1.00  0.84              
ATOM   2650  CB  LYS A 167      59.950  79.175  65.474  1.00  0.84              
ATOM   2651  HB1 LYS A 167      59.630  79.350  66.501  1.00  0.84              
ATOM   2652  HB2 LYS A 167      59.278  78.410  65.081  1.00  0.84              
ATOM   2653  CG  LYS A 167      59.669  80.514  64.729  1.00  0.84              
ATOM   2654  HG1 LYS A 167      60.424  81.252  65.002  1.00  0.84              
ATOM   2655  HG2 LYS A 167      58.728  80.881  65.143  1.00  0.84              
ATOM   2656  CD  LYS A 167      59.495  80.522  63.188  1.00  0.84              
ATOM   2657  HD1 LYS A 167      58.845  79.693  62.905  1.00  0.84              
ATOM   2658  HD2 LYS A 167      60.465  80.396  62.705  1.00  0.84              
ATOM   2659  CE  LYS A 167      58.842  81.864  62.748  1.00  0.84              
ATOM   2660  HE1 LYS A 167      59.537  82.687  62.939  1.00  0.84              
ATOM   2661  HE2 LYS A 167      57.971  82.024  63.391  1.00  0.84              
ATOM   2662  NZ  LYS A 167      58.374  81.915  61.328  1.00  0.84              
ATOM   2663  HZ1 LYS A 167      59.083  82.158  60.649  1.00  0.84              
ATOM   2664  HZ2 LYS A 167      57.888  81.078  61.048  1.00  0.84              
ATOM   2665  HZ3 LYS A 167      57.657  82.637  61.166  1.00  0.84              
ATOM   2666  C   LYS A 167      62.476  79.663  65.561  1.00  0.84              
ATOM   2667  O   LYS A 167      63.133  79.876  64.533  1.00  0.84              
ATOM   2668  N   LYS A 168      62.720  80.285  66.728  1.00  0.81              
ATOM   2669  H   LYS A 168      62.125  80.062  67.523  1.00  0.81              
ATOM   2670  CA  LYS A 168      63.865  81.201  66.924  1.00  0.81              
ATOM   2671  HA  LYS A 168      63.737  82.055  66.255  1.00  0.81              
ATOM   2672  CB  LYS A 168      63.872  81.705  68.389  1.00  0.81              
ATOM   2673  HB1 LYS A 168      64.321  80.948  69.030  1.00  0.81              
ATOM   2674  HB2 LYS A 168      62.837  81.823  68.715  1.00  0.81              
ATOM   2675  CG  LYS A 168      64.578  83.042  68.693  1.00  0.81              
ATOM   2676  HG1 LYS A 168      64.490  83.208  69.767  1.00  0.81              
ATOM   2677  HG2 LYS A 168      64.034  83.852  68.203  1.00  0.81              
ATOM   2678  CD  LYS A 168      66.073  83.129  68.333  1.00  0.81              
ATOM   2679  HD1 LYS A 168      66.524  82.136  68.364  1.00  0.81              
ATOM   2680  HD2 LYS A 168      66.581  83.760  69.065  1.00  0.81              
ATOM   2681  CE  LYS A 168      66.229  83.765  66.951  1.00  0.81              
ATOM   2682  HE1 LYS A 168      65.952  84.823  66.990  1.00  0.81              
ATOM   2683  HE2 LYS A 168      65.518  83.295  66.266  1.00  0.81              
ATOM   2684  NZ  LYS A 168      67.582  83.624  66.370  1.00  0.81              
ATOM   2685  HZ1 LYS A 168      67.555  83.972  65.402  1.00  0.81              
ATOM   2686  HZ2 LYS A 168      68.280  84.136  66.880  1.00  0.81              
ATOM   2687  HZ3 LYS A 168      67.849  82.647  66.291  1.00  0.81              
ATOM   2688  C   LYS A 168      65.191  80.517  66.531  1.00  0.81              
ATOM   2689  O   LYS A 168      65.988  81.032  65.739  1.00  0.81              
ATOM   2690  N   LEU A 169      65.398  79.307  67.040  1.00  0.84              
ATOM   2691  H   LEU A 169      64.721  78.953  67.712  1.00  0.84              
ATOM   2692  CA  LEU A 169      66.640  78.576  66.842  1.00  0.84              
ATOM   2693  HA  LEU A 169      67.456  79.208  67.193  1.00  0.84              
ATOM   2694  CB  LEU A 169      66.655  77.275  67.666  1.00  0.84              
ATOM   2695  HB1 LEU A 169      67.159  76.504  67.080  1.00  0.84              
ATOM   2696  HB2 LEU A 169      65.641  76.923  67.853  1.00  0.84              
ATOM   2697  CG  LEU A 169      67.420  77.404  68.988  1.00  0.84              
ATOM   2698  HG  LEU A 169      68.344  77.961  68.830  1.00  0.84              
ATOM   2699  CD1 LEU A 169      66.578  78.111  70.046  1.00  0.84              
ATOM   2700 1HD1 LEU A 169      67.141  78.184  70.976  1.00  0.84              
ATOM   2701 2HD1 LEU A 169      66.328  79.118  69.717  1.00  0.84              
ATOM   2702 3HD1 LEU A 169      65.664  77.551  70.229  1.00  0.84              
ATOM   2703  CD2 LEU A 169      67.782  75.994  69.445  1.00  0.84              
ATOM   2704 1HD2 LEU A 169      68.175  76.045  70.454  1.00  0.84              
ATOM   2705 2HD2 LEU A 169      66.906  75.349  69.435  1.00  0.84              
ATOM   2706 3HD2 LEU A 169      68.545  75.578  68.789  1.00  0.84              
ATOM   2707  C   LEU A 169      66.968  78.230  65.404  1.00  0.84              
ATOM   2708  O   LEU A 169      68.063  78.528  64.942  1.00  0.84              
ATOM   2709  N   SER A 170      66.036  77.592  64.711  1.00  0.82              
ATOM   2710  H   SER A 170      65.162  77.392  65.185  1.00  0.82              
ATOM   2711  CA  SER A 170      66.179  77.208  63.308  1.00  0.82              
ATOM   2712  HA  SER A 170      67.117  76.672  63.171  1.00  0.82              
ATOM   2713  CB  SER A 170      65.021  76.276  62.947  1.00  0.82              
ATOM   2714  HB1 SER A 170      65.101  75.355  63.527  1.00  0.82              
ATOM   2715  HB2 SER A 170      65.091  76.024  61.890  1.00  0.82              
ATOM   2716  OG  SER A 170      63.768  76.891  63.225  1.00  0.82              
ATOM   2717  HG  SER A 170      63.594  76.812  64.179  1.00  0.82              
ATOM   2718  C   SER A 170      66.186  78.416  62.373  1.00  0.82              
ATOM   2719  O   SER A 170      66.748  78.323  61.289  1.00  0.82              
ATOM   2720  N   GLU A 171      65.621  79.570  62.758  1.00  0.89              
ATOM   2721  H   GLU A 171      65.077  79.606  63.617  1.00  0.89              
ATOM   2722  CA  GLU A 171      66.035  80.843  62.139  1.00  0.89              
ATOM   2723  HA  GLU A 171      65.889  80.751  61.068  1.00  0.89              
ATOM   2724  CB  GLU A 171      65.107  81.985  62.591  1.00  0.89              
ATOM   2725  HB1 GLU A 171      64.923  81.915  63.660  1.00  0.89              
ATOM   2726  HB2 GLU A 171      64.145  81.828  62.102  1.00  0.89              
ATOM   2727  CG  GLU A 171      65.588  83.406  62.248  1.00  0.89              
ATOM   2728  HG1 GLU A 171      64.720  83.997  61.945  1.00  0.89              
ATOM   2729  HG2 GLU A 171      66.279  83.382  61.404  1.00  0.89              
ATOM   2730  CD  GLU A 171      66.227  84.056  63.479  1.00  0.89              
ATOM   2731  OE1 GLU A 171      65.462  84.492  64.364  1.00  0.89              
ATOM   2732  OE2 GLU A 171      67.467  83.982  63.657  1.00  0.89              
ATOM   2733  C   GLU A 171      67.529  81.116  62.264  1.00  0.89              
ATOM   2734  O   GLU A 171      68.177  81.204  61.221  1.00  0.89              
ATOM   2735  N   THR A 172      68.100  81.119  63.475  1.00  0.84              
ATOM   2736  H   THR A 172      67.516  81.128  64.303  1.00  0.84              
ATOM   2737  CA  THR A 172      69.558  81.351  63.602  1.00  0.84              
ATOM   2738  HA  THR A 172      69.758  82.342  63.194  1.00  0.84              
ATOM   2739  CB  THR A 172      70.074  81.313  65.058  1.00  0.84              
ATOM   2740  HB  THR A 172      70.773  80.484  65.176  1.00  0.84              
ATOM   2741  CG2 THR A 172      70.801  82.602  65.438  1.00  0.84              
ATOM   2742 1HG2 THR A 172      71.086  82.570  66.489  1.00  0.84              
ATOM   2743 2HG2 THR A 172      71.706  82.701  64.837  1.00  0.84              
ATOM   2744 3HG2 THR A 172      70.163  83.465  65.256  1.00  0.84              
ATOM   2745  OG1 THR A 172      69.027  81.116  65.989  1.00  0.84              
ATOM   2746  HG1 THR A 172      68.692  80.226  65.799  1.00  0.84              
ATOM   2747  C   THR A 172      70.379  80.364  62.766  1.00  0.84              
ATOM   2748  O   THR A 172      71.278  80.758  62.030  1.00  0.84              
ATOM   2749  N   LEU A 173      70.022  79.079  62.814  1.00  0.60              
ATOM   2750  H   LEU A 173      69.239  78.829  63.406  1.00  0.60              
ATOM   2751  CA  LEU A 173      70.742  78.030  62.103  1.00  0.60              
ATOM   2752  HA  LEU A 173      71.794  78.130  62.373  1.00  0.60              
ATOM   2753  CB  LEU A 173      70.246  76.636  62.550  1.00  0.60              
ATOM   2754  HB1 LEU A 173      69.847  76.094  61.691  1.00  0.60              
ATOM   2755  HB2 LEU A 173      69.433  76.752  63.267  1.00  0.60              
ATOM   2756  CG  LEU A 173      71.345  75.778  63.209  1.00  0.60              
ATOM   2757  HG  LEU A 173      71.766  76.333  64.048  1.00  0.60              
ATOM   2758  CD1 LEU A 173      70.710  74.497  63.749  1.00  0.60              
ATOM   2759 1HD1 LEU A 173      71.475  73.906  64.252  1.00  0.60              
ATOM   2760 2HD1 LEU A 173      69.937  74.742  64.479  1.00  0.60              
ATOM   2761 3HD1 LEU A 173      70.274  73.916  62.936  1.00  0.60              
ATOM   2762  CD2 LEU A 173      72.475  75.393  62.256  1.00  0.60              
ATOM   2763 1HD2 LEU A 173      73.225  74.812  62.792  1.00  0.60              
ATOM   2764 2HD2 LEU A 173      72.083  74.803  61.429  1.00  0.60              
ATOM   2765 3HD2 LEU A 173      72.956  76.286  61.857  1.00  0.60              
ATOM   2766  C   LEU A 173      70.676  78.195  60.583  1.00  0.60              
ATOM   2767  O   LEU A 173      71.697  78.067  59.912  1.00  0.60              
ATOM   2768  N   LEU A 174      69.495  78.519  60.040  1.00  0.69              
ATOM   2769  H   LEU A 174      68.699  78.686  60.644  1.00  0.69              
ATOM   2770  CA  LEU A 174      69.357  78.754  58.602  1.00  0.69              
ATOM   2771  HA  LEU A 174      69.910  77.965  58.096  1.00  0.69              
ATOM   2772  CB  LEU A 174      67.894  78.656  58.146  1.00  0.69              
ATOM   2773  HB1 LEU A 174      67.829  79.005  57.114  1.00  0.69              
ATOM   2774  HB2 LEU A 174      67.286  79.317  58.763  1.00  0.69              
ATOM   2775  CG  LEU A 174      67.335  77.220  58.203  1.00  0.69              
ATOM   2776  HG  LEU A 174      67.361  76.858  59.230  1.00  0.69              
ATOM   2777  CD1 LEU A 174      65.878  77.229  57.741  1.00  0.69              
ATOM   2778 1HD1 LEU A 174      65.450  76.245  57.923  1.00  0.69              
ATOM   2779 2HD1 LEU A 174      65.315  77.970  58.303  1.00  0.69              
ATOM   2780 3HD1 LEU A 174      65.823  77.455  56.674  1.00  0.69              
ATOM   2781  CD2 LEU A 174      68.102  76.219  57.331  1.00  0.69              
ATOM   2782 1HD2 LEU A 174      67.564  75.272  57.292  1.00  0.69              
ATOM   2783 2HD2 LEU A 174      68.215  76.611  56.320  1.00  0.69              
ATOM   2784 3HD2 LEU A 174      69.086  76.021  57.757  1.00  0.69              
ATOM   2785  C   LEU A 174      70.045  80.033  58.111  1.00  0.69              
ATOM   2786  O   LEU A 174      70.529  80.049  56.975  1.00  0.69              
ATOM   2787  N   GLY A 175      70.180  81.048  58.966  1.00  0.72              
ATOM   2788  H   GLY A 175      69.711  81.012  59.865  1.00  0.72              
ATOM   2789  CA  GLY A 175      71.034  82.194  58.665  1.00  0.72              
ATOM   2790  HA1 GLY A 175      70.916  82.942  59.448  1.00  0.72              
ATOM   2791  HA2 GLY A 175      70.722  82.634  57.727  1.00  0.72              
ATOM   2792  C   GLY A 175      72.506  81.821  58.571  1.00  0.72              
ATOM   2793  O   GLY A 175      73.166  82.118  57.570  1.00  0.72              
ATOM   2794  N   ILE A 176      73.002  81.101  59.585  1.00  0.69              
ATOM   2795  H   ILE A 176      72.386  80.883  60.364  1.00  0.69              
ATOM   2796  CA  ILE A 176      74.417  80.709  59.693  1.00  0.69              
ATOM   2797  HA  ILE A 176      75.015  81.616  59.587  1.00  0.69              
ATOM   2798  CB  ILE A 176      74.720  80.117  61.086  1.00  0.69              
ATOM   2799  HB  ILE A 176      74.150  79.192  61.188  1.00  0.69              
ATOM   2800  CG2 ILE A 176      76.214  79.804  61.238  1.00  0.69              
ATOM   2801 1HG2 ILE A 176      76.418  79.442  62.245  1.00  0.69              
ATOM   2802 2HG2 ILE A 176      76.523  79.043  60.523  1.00  0.69              
ATOM   2803 3HG2 ILE A 176      76.797  80.709  61.062  1.00  0.69              
ATOM   2804  CG1 ILE A 176      74.358  81.082  62.239  1.00  0.69              
ATOM   2805 1HG1 ILE A 176      73.487  81.678  61.991  1.00  0.69              
ATOM   2806 2HG1 ILE A 176      75.161  81.800  62.397  1.00  0.69              
ATOM   2807  CD1 ILE A 176      74.070  80.327  63.544  1.00  0.69              
ATOM   2808  HD1 ILE A 176      73.497  80.974  64.201  1.00  0.69              
ATOM   2809  HD2 ILE A 176      73.471  79.438  63.350  1.00  0.69              
ATOM   2810  HD3 ILE A 176      75.002  80.038  64.031  1.00  0.69              
ATOM   2811  C   ILE A 176      74.864  79.770  58.564  1.00  0.69              
ATOM   2812  O   ILE A 176      76.010  79.870  58.108  1.00  0.69              
ATOM   2813  N   LEU A 177      73.935  78.904  58.119  1.00  0.63              
ATOM   2814  H   LEU A 177      73.056  78.884  58.625  1.00  0.63              
ATOM   2815  CA  LEU A 177      74.079  77.979  56.990  1.00  0.63              
ATOM   2816  HA  LEU A 177      75.120  77.657  56.967  1.00  0.63              
ATOM   2817  CB  LEU A 177      73.180  76.743  57.192  1.00  0.63              
ATOM   2818  HB1 LEU A 177      73.221  76.143  56.285  1.00  0.63              
ATOM   2819  HB2 LEU A 177      72.150  77.080  57.312  1.00  0.63              
ATOM   2820  CG  LEU A 177      73.550  75.829  58.380  1.00  0.63              
ATOM   2821  HG  LEU A 177      73.417  76.368  59.315  1.00  0.63              
ATOM   2822  CD1 LEU A 177      72.609  74.622  58.370  1.00  0.63              
ATOM   2823 1HD1 LEU A 177      72.844  73.970  59.212  1.00  0.63              
ATOM   2824 2HD1 LEU A 177      71.575  74.955  58.449  1.00  0.63              
ATOM   2825 3HD1 LEU A 177      72.739  74.058  57.446  1.00  0.63              
ATOM   2826  CD2 LEU A 177      74.989  75.307  58.351  1.00  0.63              
ATOM   2827 1HD2 LEU A 177      75.155  74.678  59.225  1.00  0.63              
ATOM   2828 2HD2 LEU A 177      75.154  74.713  57.455  1.00  0.63              
ATOM   2829 3HD2 LEU A 177      75.697  76.134  58.386  1.00  0.63              
ATOM   2830  C   LEU A 177      73.841  78.633  55.608  1.00  0.63              
ATOM   2831  O   LEU A 177      74.350  78.105  54.602  1.00  0.63              
ATOM   2832  N   SER A 178      73.162  79.789  55.540  1.00  0.61              
ATOM   2833  H   SER A 178      72.807  80.196  56.397  1.00  0.61              
ATOM   2834  CA  SER A 178      73.116  80.599  54.311  1.00  0.61              
ATOM   2835  HA  SER A 178      72.936  79.941  53.465  1.00  0.61              
ATOM   2836  CB  SER A 178      72.011  81.652  54.354  1.00  0.61              
ATOM   2837  HB1 SER A 178      72.044  82.238  53.438  1.00  0.61              
ATOM   2838  HB2 SER A 178      72.171  82.311  55.205  1.00  0.61              
ATOM   2839  OG  SER A 178      70.749  81.049  54.453  1.00  0.61              
ATOM   2840  HG  SER A 178      70.682  80.710  55.365  1.00  0.61              
ATOM   2841  C   SER A 178      74.422  81.343  54.050  1.00  0.61              
ATOM   2842  O   SER A 178      75.101  81.112  53.037  1.00  0.61              
ATOM   2843  N   GLU A 179      74.873  82.117  55.039  1.00  0.67              
ATOM   2844  H   GLU A 179      74.316  82.192  55.884  1.00  0.67              
ATOM   2845  CA  GLU A 179      76.320  82.261  55.186  1.00  0.67              
ATOM   2846  HA  GLU A 179      76.739  82.539  54.218  1.00  0.67              
ATOM   2847  CB  GLU A 179      76.659  83.403  56.153  1.00  0.67              
ATOM   2848  HB1 GLU A 179      77.576  83.158  56.690  1.00  0.67              
ATOM   2849  HB2 GLU A 179      75.859  83.538  56.883  1.00  0.67              
ATOM   2850  CG  GLU A 179      76.899  84.716  55.372  1.00  0.67              
ATOM   2851  HG1 GLU A 179      77.768  84.577  54.724  1.00  0.67              
ATOM   2852  HG2 GLU A 179      77.166  85.492  56.093  1.00  0.67              
ATOM   2853  CD  GLU A 179      75.710  85.205  54.514  1.00  0.67              
ATOM   2854  OE1 GLU A 179      75.477  84.657  53.407  1.00  0.67              
ATOM   2855  OE2 GLU A 179      75.047  86.179  54.933  1.00  0.67              
ATOM   2856  C   GLU A 179      76.900  80.865  55.482  1.00  0.67              
ATOM   2857  O   GLU A 179      76.204  79.868  55.468  1.00  0.67              
ATOM   2858  N   GLY A 180      78.196  80.666  55.499  1.00  0.78              
ATOM   2859  H   GLY A 180      78.815  81.439  55.670  1.00  0.78              
ATOM   2860  CA  GLY A 180      78.740  79.361  55.088  1.00  0.78              
ATOM   2861  HA1 GLY A 180      78.332  78.638  55.784  1.00  0.78              
ATOM   2862  HA2 GLY A 180      79.821  79.377  55.218  1.00  0.78              
ATOM   2863  C   GLY A 180      78.431  78.779  53.696  1.00  0.78              
ATOM   2864  O   GLY A 180      79.378  78.258  53.090  1.00  0.78              
ATOM   2865  N   LEU A 181      77.204  78.850  53.127  1.00  0.91              
ATOM   2866  H   LEU A 181      76.415  79.221  53.654  1.00  0.91              
ATOM   2867  CA  LEU A 181      77.112  78.589  51.670  1.00  0.91              
ATOM   2868  HA  LEU A 181      77.701  77.705  51.453  1.00  0.91              
ATOM   2869  CB  LEU A 181      75.670  78.286  51.227  1.00  0.91              
ATOM   2870  HB1 LEU A 181      75.615  78.336  50.140  1.00  0.91              
ATOM   2871  HB2 LEU A 181      75.014  79.045  51.644  1.00  0.91              
ATOM   2872  CG  LEU A 181      75.163  76.909  51.682  1.00  0.91              
ATOM   2873  HG  LEU A 181      75.304  76.842  52.749  1.00  0.91              
ATOM   2874  CD1 LEU A 181      73.667  76.769  51.386  1.00  0.91              
ATOM   2875 1HD1 LEU A 181      73.286  75.841  51.806  1.00  0.91              
ATOM   2876 2HD1 LEU A 181      73.138  77.603  51.847  1.00  0.91              
ATOM   2877 3HD1 LEU A 181      73.483  76.778  50.314  1.00  0.91              
ATOM   2878  CD2 LEU A 181      75.898  75.719  51.057  1.00  0.91              
ATOM   2879 1HD2 LEU A 181      75.772  75.713  49.977  1.00  0.91              
ATOM   2880 2HD2 LEU A 181      76.954  75.757  51.306  1.00  0.91              
ATOM   2881 3HD2 LEU A 181      75.519  74.804  51.502  1.00  0.91              
ATOM   2882  C   LEU A 181      77.762  79.704  50.853  1.00  0.91              
ATOM   2883  O   LEU A 181      78.492  79.404  49.907  1.00  0.91              
ATOM   2884  N   GLY A 182      77.556  80.951  51.282  1.00  0.90              
ATOM   2885  H   GLY A 182      76.930  81.059  52.074  1.00  0.90              
ATOM   2886  CA  GLY A 182      78.035  82.169  50.619  1.00  0.90              
ATOM   2887  HA1 GLY A 182      78.663  81.920  49.763  1.00  0.90              
ATOM   2888  HA2 GLY A 182      78.623  82.753  51.326  1.00  0.90              
ATOM   2889  C   GLY A 182      76.872  83.044  50.129  1.00  0.90              
ATOM   2890  O   GLY A 182      77.032  83.750  49.137  1.00  0.90              
ATOM   2891  N   LEU A 183      75.673  82.897  50.715  1.00  0.73              
ATOM   2892  H   LEU A 183      75.602  82.390  51.589  1.00  0.73              
ATOM   2893  CA  LEU A 183      74.437  83.195  49.997  1.00  0.73              
ATOM   2894  HA  LEU A 183      74.626  82.986  48.946  1.00  0.73              
ATOM   2895  CB  LEU A 183      73.265  82.307  50.442  1.00  0.73              
ATOM   2896  HB1 LEU A 183      72.338  82.789  50.133  1.00  0.73              
ATOM   2897  HB2 LEU A 183      73.256  82.252  51.528  1.00  0.73              
ATOM   2898  CG  LEU A 183      73.259  80.895  49.840  1.00  0.73              
ATOM   2899  HG  LEU A 183      74.176  80.389  50.125  1.00  0.73              
ATOM   2900  CD1 LEU A 183      72.065  80.130  50.410  1.00  0.73              
ATOM   2901 1HD1 LEU A 183      72.121  79.088  50.104  1.00  0.73              
ATOM   2902 2HD1 LEU A 183      72.089  80.182  51.494  1.00  0.73              
ATOM   2903 3HD1 LEU A 183      71.132  80.567  50.051  1.00  0.73              
ATOM   2904  CD2 LEU A 183      73.147  80.866  48.312  1.00  0.73              
ATOM   2905 1HD2 LEU A 183      73.038  79.838  47.970  1.00  0.73              
ATOM   2906 2HD2 LEU A 183      72.280  81.443  47.987  1.00  0.73              
ATOM   2907 3HD2 LEU A 183      74.045  81.274  47.851  1.00  0.73              
ATOM   2908  C   LEU A 183      73.972  84.652  49.986  1.00  0.73              
ATOM   2909  O   LEU A 183      73.582  85.131  48.918  1.00  0.73              
ATOM   2910  N   ARG A 184      73.878  85.274  51.168  1.00  0.96              
ATOM   2911  H   ARG A 184      74.450  84.858  51.910  1.00  0.96              
ATOM   2912  CA  ARG A 184      72.792  86.164  51.655  1.00  0.96              
ATOM   2913  HA  ARG A 184      73.206  87.124  51.961  1.00  0.96              
ATOM   2914  CB  ARG A 184      71.602  86.367  50.675  1.00  0.96              
ATOM   2915  HB1 ARG A 184      70.725  86.642  51.266  1.00  0.96              
ATOM   2916  HB2 ARG A 184      71.388  85.403  50.224  1.00  0.96              
ATOM   2917  CG  ARG A 184      71.687  87.418  49.559  1.00  0.96              
ATOM   2918  HG1 ARG A 184      72.508  87.216  48.879  1.00  0.96              
ATOM   2919  HG2 ARG A 184      71.881  88.392  50.009  1.00  0.96              
ATOM   2920  CD  ARG A 184      70.375  87.507  48.747  1.00  0.96              
ATOM   2921  HD1 ARG A 184      70.580  88.037  47.815  1.00  0.96              
ATOM   2922  HD2 ARG A 184      69.678  88.121  49.321  1.00  0.96              
ATOM   2923  NE  ARG A 184      69.681  86.227  48.438  1.00  0.96              
ATOM   2924  HE  ARG A 184      68.733  86.150  48.781  1.00  0.96              
ATOM   2925  CZ  ARG A 184      70.074  85.238  47.645  1.00  0.96              
ATOM   2926  NH1 ARG A 184      71.293  85.061  47.229  1.00  0.96              
ATOM   2927 1HH1 ARG A 184      72.079  85.460  47.730  1.00  0.96              
ATOM   2928 2HH1 ARG A 184      71.456  84.238  46.642  1.00  0.96              
ATOM   2929  NH2 ARG A 184      69.227  84.345  47.225  1.00  0.96              
ATOM   2930 1HH2 ARG A 184      68.260  84.363  47.496  1.00  0.96              
ATOM   2931 2HH2 ARG A 184      69.616  83.606  46.627  1.00  0.96              
ATOM   2932  C   ARG A 184      72.186  85.488  52.882  1.00  0.96              
ATOM   2933  O   ARG A 184      71.454  84.516  52.707  1.00  0.96              
ATOM   2934  N   ARG A 185      72.411  86.014  54.087  1.00  0.96              
ATOM   2935  H   ARG A 185      73.246  86.592  54.169  1.00  0.96              
ATOM   2936  CA  ARG A 185      71.927  85.431  55.353  1.00  0.96              
ATOM   2937  HA  ARG A 185      72.571  84.573  55.556  1.00  0.96              
ATOM   2938  CB  ARG A 185      72.151  86.425  56.512  1.00  0.96              
ATOM   2939  HB1 ARG A 185      71.298  87.103  56.576  1.00  0.96              
ATOM   2940  HB2 ARG A 185      73.038  87.025  56.310  1.00  0.96              
ATOM   2941  CG  ARG A 185      72.362  85.725  57.868  1.00  0.96              
ATOM   2942  HG1 ARG A 185      73.265  85.114  57.822  1.00  0.96              
ATOM   2943  HG2 ARG A 185      71.511  85.081  58.083  1.00  0.96              
ATOM   2944  CD  ARG A 185      72.516  86.773  58.985  1.00  0.96              
ATOM   2945  HD1 ARG A 185      71.627  87.409  58.997  1.00  0.96              
ATOM   2946  HD2 ARG A 185      73.375  87.404  58.750  1.00  0.96              
ATOM   2947  NE  ARG A 185      72.715  86.187  60.330  1.00  0.96              
ATOM   2948  HE  ARG A 185      73.636  86.250  60.748  1.00  0.96              
ATOM   2949  CZ  ARG A 185      71.778  85.693  61.119  1.00  0.96              
ATOM   2950  NH1 ARG A 185      70.532  85.549  60.739  1.00  0.96              
ATOM   2951 1HH1 ARG A 185      70.231  85.865  59.806  1.00  0.96              
ATOM   2952 2HH1 ARG A 185      69.826  85.169  61.339  1.00  0.96              
ATOM   2953  NH2 ARG A 185      72.100  85.339  62.333  1.00  0.96              
ATOM   2954 1HH2 ARG A 185      73.036  85.569  62.703  1.00  0.96              
ATOM   2955 2HH2 ARG A 185      71.422  84.980  62.967  1.00  0.96              
ATOM   2956  C   ARG A 185      70.505  84.884  55.344  1.00  0.96              
ATOM   2957  O   ARG A 185      70.299  83.763  55.779  1.00  0.96              
ATOM   2958  N   GLU A 186      69.537  85.617  54.791  1.00  0.92              
ATOM   2959  H   GLU A 186      69.763  86.537  54.462  1.00  0.92              
ATOM   2960  CA  GLU A 186      68.129  85.200  54.859  1.00  0.92              
ATOM   2961  HA  GLU A 186      68.064  84.517  55.708  1.00  0.92              
ATOM   2962  CB  GLU A 186      67.220  86.353  55.303  1.00  0.92              
ATOM   2963  HB1 GLU A 186      66.222  85.958  55.498  1.00  0.92              
ATOM   2964  HB2 GLU A 186      67.145  87.086  54.499  1.00  0.92              
ATOM   2965  CG  GLU A 186      67.734  87.061  56.590  1.00  0.92              
ATOM   2966  HG1 GLU A 186      66.945  87.723  56.952  1.00  0.92              
ATOM   2967  HG2 GLU A 186      68.576  87.699  56.311  1.00  0.92              
ATOM   2968  CD  GLU A 186      68.175  86.127  57.750  1.00  0.92              
ATOM   2969  OE1 GLU A 186      69.257  86.377  58.345  1.00  0.92              
ATOM   2970  OE2 GLU A 186      67.444  85.153  58.041  1.00  0.92              
ATOM   2971  C   GLU A 186      67.649  84.254  53.735  1.00  0.92              
ATOM   2972  O   GLU A 186      66.525  83.741  53.780  1.00  0.92              
ATOM   2973  N   ALA A 187      68.539  83.913  52.793  1.00  0.95              
ATOM   2974  H   ALA A 187      69.489  84.250  52.899  1.00  0.95              
ATOM   2975  CA  ALA A 187      68.225  83.138  51.587  1.00  0.95              
ATOM   2976  HA  ALA A 187      67.430  83.664  51.053  1.00  0.95              
ATOM   2977  CB  ALA A 187      69.453  83.095  50.683  1.00  0.95              
ATOM   2978  HB1 ALA A 187      69.238  82.502  49.793  1.00  0.95              
ATOM   2979  HB2 ALA A 187      69.699  84.107  50.381  1.00  0.95              
ATOM   2980  HB3 ALA A 187      70.290  82.651  51.223  1.00  0.95              
ATOM   2981  C   ALA A 187      67.716  81.711  51.846  1.00  0.95              
ATOM   2982  O   ALA A 187      66.733  81.297  51.224  1.00  0.95              
ATOM   2983  N   LEU A 188      68.346  80.934  52.745  1.00  0.74              
ATOM   2984  H   LEU A 188      69.148  81.292  53.256  1.00  0.74              
ATOM   2985  CA  LEU A 188      67.863  79.572  53.002  1.00  0.74              
ATOM   2986  HA  LEU A 188      67.724  79.077  52.042  1.00  0.74              
ATOM   2987  CB  LEU A 188      68.806  78.703  53.860  1.00  0.74              
ATOM   2988  HB1 LEU A 188      68.240  77.829  54.186  1.00  0.74              
ATOM   2989  HB2 LEU A 188      69.062  79.249  54.766  1.00  0.74              
ATOM   2990  CG  LEU A 188      70.079  78.173  53.177  1.00  0.74              
ATOM   2991  HG  LEU A 188      70.679  79.002  52.813  1.00  0.74              
ATOM   2992  CD1 LEU A 188      70.890  77.381  54.207  1.00  0.74              
ATOM   2993 1HD1 LEU A 188      71.841  77.085  53.771  1.00  0.74              
ATOM   2994 2HD1 LEU A 188      71.089  78.013  55.071  1.00  0.74              
ATOM   2995 3HD1 LEU A 188      70.350  76.496  54.534  1.00  0.74              
ATOM   2996  CD2 LEU A 188      69.760  77.242  52.003  1.00  0.74              
ATOM   2997 1HD2 LEU A 188      70.677  76.790  51.628  1.00  0.74              
ATOM   2998 2HD2 LEU A 188      69.070  76.457  52.312  1.00  0.74              
ATOM   2999 3HD2 LEU A 188      69.313  77.815  51.192  1.00  0.74              
ATOM   3000  C   LEU A 188      66.480  79.563  53.660  1.00  0.74              
ATOM   3001  O   LEU A 188      65.656  78.687  53.384  1.00  0.74              
ATOM   3002  N   ARG A 189      66.224  80.528  54.546  1.00  0.93              
ATOM   3003  H   ARG A 189      66.907  81.271  54.647  1.00  0.93              
ATOM   3004  CA  ARG A 189      64.937  80.632  55.230  1.00  0.93              
ATOM   3005  HA  ARG A 189      64.678  79.648  55.623  1.00  0.93              
ATOM   3006  CB  ARG A 189      65.066  81.622  56.402  1.00  0.93              
ATOM   3007  HB1 ARG A 189      65.545  82.544  56.065  1.00  0.93              
ATOM   3008  HB2 ARG A 189      65.712  81.169  57.154  1.00  0.93              
ATOM   3009  CG  ARG A 189      63.701  81.979  57.016  1.00  0.93              
ATOM   3010  HG1 ARG A 189      62.989  81.174  56.834  1.00  0.93              
ATOM   3011  HG2 ARG A 189      63.324  82.877  56.523  1.00  0.93              
ATOM   3012  CD  ARG A 189      63.775  82.233  58.527  1.00  0.93              
ATOM   3013  HD1 ARG A 189      62.842  82.696  58.855  1.00  0.93              
ATOM   3014  HD2 ARG A 189      64.585  82.941  58.725  1.00  0.93              
ATOM   3015  NE  ARG A 189      64.008  80.983  59.287  1.00  0.93              
ATOM   3016  HE  ARG A 189      64.948  80.858  59.627  1.00  0.93              
ATOM   3017  CZ  ARG A 189      63.139  80.014  59.537  1.00  0.93              
ATOM   3018  NH1 ARG A 189      61.931  80.029  59.034  1.00  0.93              
ATOM   3019 1HH1 ARG A 189      61.681  80.793  58.429  1.00  0.93              
ATOM   3020 2HH1 ARG A 189      61.291  79.273  59.180  1.00  0.93              
ATOM   3021  NH2 ARG A 189      63.479  78.999  60.286  1.00  0.93              
ATOM   3022 1HH2 ARG A 189      64.367  78.988  60.767  1.00  0.93              
ATOM   3023 2HH2 ARG A 189      62.829  78.260  60.480  1.00  0.93              
ATOM   3024  C   ARG A 189      63.815  81.007  54.249  1.00  0.93              
ATOM   3025  O   ARG A 189      62.770  80.336  54.223  1.00  0.93              
ATOM   3026  N   GLU A 190      64.055  82.029  53.425  1.00  0.95              
ATOM   3027  H   GLU A 190      64.923  82.549  53.522  1.00  0.95              
ATOM   3028  CA  GLU A 190      63.184  82.370  52.298  1.00  0.95              
ATOM   3029  HA  GLU A 190      62.241  82.774  52.667  1.00  0.95              
ATOM   3030  CB  GLU A 190      63.847  83.428  51.385  1.00  0.95              
ATOM   3031  HB1 GLU A 190      63.289  83.461  50.448  1.00  0.95              
ATOM   3032  HB2 GLU A 190      64.861  83.107  51.151  1.00  0.95              
ATOM   3033  CG  GLU A 190      63.893  84.864  51.929  1.00  0.95              
ATOM   3034  HG1 GLU A 190      64.443  84.887  52.869  1.00  0.95              
ATOM   3035  HG2 GLU A 190      62.869  85.181  52.142  1.00  0.95              
ATOM   3036  CD  GLU A 190      64.547  85.823  50.911  1.00  0.95              
ATOM   3037  OE1 GLU A 190      65.733  85.600  50.556  1.00  0.95              
ATOM   3038  OE2 GLU A 190      63.845  86.764  50.472  1.00  0.95              
ATOM   3039  C   GLU A 190      62.855  81.148  51.442  1.00  0.95              
ATOM   3040  O   GLU A 190      61.685  80.844  51.217  1.00  0.95              
ATOM   3041  N   GLY A 191      63.881  80.395  51.037  1.00  1.06              
ATOM   3042  H   GLY A 191      64.827  80.725  51.212  1.00  1.06              
ATOM   3043  CA  GLY A 191      63.714  79.194  50.220  1.00  1.06              
ATOM   3044  HA1 GLY A 191      64.698  78.854  49.901  1.00  1.06              
ATOM   3045  HA2 GLY A 191      63.135  79.450  49.332  1.00  1.06              
ATOM   3046  C   GLY A 191      63.016  78.023  50.906  1.00  1.06              
ATOM   3047  O   GLY A 191      62.526  77.138  50.209  1.00  1.06              
ATOM   3048  N   LEU A 192      62.936  78.004  52.243  1.00  0.97              
ATOM   3049  H   LEU A 192      63.425  78.718  52.768  1.00  0.97              
ATOM   3050  CA  LEU A 192      62.111  77.026  52.966  1.00  0.97              
ATOM   3051  HA  LEU A 192      62.076  76.097  52.393  1.00  0.97              
ATOM   3052  CB  LEU A 192      62.760  76.763  54.340  1.00  0.97              
ATOM   3053  HB1 LEU A 192      62.367  77.486  55.057  1.00  0.97              
ATOM   3054  HB2 LEU A 192      63.838  76.914  54.279  1.00  0.97              
ATOM   3055  CG  LEU A 192      62.501  75.332  54.840  1.00  0.97              
ATOM   3056  HG  LEU A 192      61.470  75.038  54.648  1.00  0.97              
ATOM   3057  CD1 LEU A 192      63.452  74.353  54.159  1.00  0.97              
ATOM   3058 1HD1 LEU A 192      63.233  73.351  54.524  1.00  0.97              
ATOM   3059 2HD1 LEU A 192      63.298  74.395  53.081  1.00  0.97              
ATOM   3060 3HD1 LEU A 192      64.488  74.607  54.380  1.00  0.97              
ATOM   3061  CD2 LEU A 192      62.760  75.232  56.338  1.00  0.97              
ATOM   3062 1HD2 LEU A 192      62.584  74.207  56.669  1.00  0.97              
ATOM   3063 2HD2 LEU A 192      63.784  75.518  56.561  1.00  0.97              
ATOM   3064 3HD2 LEU A 192      62.064  75.878  56.868  1.00  0.97              
ATOM   3065  C   LEU A 192      60.667  77.503  53.147  1.00  0.97              
ATOM   3066  O   LEU A 192      59.791  76.722  53.499  1.00  0.97              
ATOM   3067  N   GLY A 193      60.428  78.796  52.946  1.00  1.29              
ATOM   3068  H   GLY A 193      61.193  79.369  52.608  1.00  1.29              
ATOM   3069  CA  GLY A 193      59.089  79.366  52.863  1.00  1.29              
ATOM   3070  HA1 GLY A 193      58.331  78.594  53.004  1.00  1.29              
ATOM   3071  HA2 GLY A 193      58.960  79.786  51.865  1.00  1.29              
ATOM   3072  C   GLY A 193      58.817  80.468  53.863  1.00  1.29              
ATOM   3073  O   GLY A 193      57.709  80.991  53.877  1.00  1.29              
ATOM   3074  N   GLY A 194      59.802  80.783  54.714  1.00  1.52              
ATOM   3075  H   GLY A 194      60.697  80.337  54.540  1.00  1.52              
ATOM   3076  CA  GLY A 194      59.690  81.650  55.890  1.00  1.52              
ATOM   3077  HA1 GLY A 194      59.801  82.686  55.568  1.00  1.52              
ATOM   3078  HA2 GLY A 194      60.509  81.427  56.568  1.00  1.52              
ATOM   3079  C   GLY A 194      58.393  81.533  56.669  1.00  1.52              
ATOM   3080  O   GLY A 194      58.303  80.719  57.589  1.00  1.52              
ATOM   3081  N   ASP A 195      57.385  82.302  56.256  1.00  2.06              
ATOM   3082  H   ASP A 195      57.517  82.857  55.423  1.00  2.06              
ATOM   3083  CA  ASP A 195      56.072  82.329  56.893  1.00  2.06              
ATOM   3084  HA  ASP A 195      56.169  81.601  57.698  1.00  2.06              
ATOM   3085  CB  ASP A 195      55.870  83.584  57.761  1.00  2.06              
ATOM   3086  HB1 ASP A 195      54.823  83.659  58.058  1.00  2.06              
ATOM   3087  HB2 ASP A 195      56.140  84.479  57.198  1.00  2.06              
ATOM   3088  CG  ASP A 195      56.746  83.462  59.039  1.00  2.06              
ATOM   3089  OD1 ASP A 195      57.989  83.607  58.986  1.00  2.06              
ATOM   3090  OD2 ASP A 195      56.247  83.069  60.118  1.00  2.06              
ATOM   3091  C   ASP A 195      54.934  81.569  56.194  1.00  2.06              
ATOM   3092  O   ASP A 195      53.749  81.809  56.409  1.00  2.06              
ATOM   3093  N   LEU A 196      55.373  80.510  55.497  1.00  1.96              
ATOM   3094  H   LEU A 196      56.340  80.558  55.197  1.00  1.96              
ATOM   3095  CA  LEU A 196      54.759  79.176  55.419  1.00  1.96              
ATOM   3096  HA  LEU A 196      54.006  79.087  56.204  1.00  1.96              
ATOM   3097  CB  LEU A 196      54.072  78.957  54.047  1.00  1.96              
ATOM   3098  HB1 LEU A 196      53.634  77.959  54.090  1.00  1.96              
ATOM   3099  HB2 LEU A 196      54.833  78.937  53.266  1.00  1.96              
ATOM   3100  CG  LEU A 196      52.945  79.918  53.622  1.00  1.96              
ATOM   3101  HG  LEU A 196      52.361  80.216  54.492  1.00  1.96              
ATOM   3102  CD1 LEU A 196      53.466  81.160  52.889  1.00  1.96              
ATOM   3103 1HD1 LEU A 196      52.629  81.787  52.582  1.00  1.96              
ATOM   3104 2HD1 LEU A 196      54.097  81.747  53.552  1.00  1.96              
ATOM   3105 3HD1 LEU A 196      54.046  80.868  52.014  1.00  1.96              
ATOM   3106  CD2 LEU A 196      52.015  79.199  52.632  1.00  1.96              
ATOM   3107 1HD2 LEU A 196      51.223  79.875  52.311  1.00  1.96              
ATOM   3108 2HD2 LEU A 196      52.578  78.854  51.764  1.00  1.96              
ATOM   3109 3HD2 LEU A 196      51.554  78.342  53.124  1.00  1.96              
ATOM   3110  C   LEU A 196      55.824  78.075  55.668  1.00  1.96              
ATOM   3111  O   LEU A 196      55.790  77.043  54.997  1.00  1.96              
ATOM   3112  N   VAL A 197      56.790  78.254  56.596  1.00  1.44              
ATOM   3113  H   VAL A 197      56.851  79.123  57.106  1.00  1.44              
ATOM   3114  CA  VAL A 197      57.391  77.041  57.204  1.00  1.44              
ATOM   3115  HA  VAL A 197      57.539  76.301  56.416  1.00  1.44              
ATOM   3116  CB  VAL A 197      58.775  77.218  57.870  1.00  1.44              
ATOM   3117  HB  VAL A 197      59.133  76.218  58.119  1.00  1.44              
ATOM   3118  CG1 VAL A 197      59.807  77.789  56.892  1.00  1.44              
ATOM   3119 1HG1 VAL A 197      60.786  77.855  57.360  1.00  1.44              
ATOM   3120 2HG1 VAL A 197      59.874  77.121  56.033  1.00  1.44              
ATOM   3121 3HG1 VAL A 197      59.496  78.766  56.542  1.00  1.44              
ATOM   3122  CG2 VAL A 197      58.786  77.999  59.195  1.00  1.44              
ATOM   3123 1HG2 VAL A 197      59.797  78.275  59.470  1.00  1.44              
ATOM   3124 2HG2 VAL A 197      58.153  78.879  59.128  1.00  1.44              
ATOM   3125 3HG2 VAL A 197      58.389  77.356  59.980  1.00  1.44              
ATOM   3126  C   VAL A 197      56.421  76.456  58.221  1.00  1.44              
ATOM   3127  O   VAL A 197      55.925  77.166  59.101  1.00  1.44              
ATOM   3128  N   GLU A 198      56.230  75.146  58.138  1.00  1.07              
ATOM   3129  H   GLU A 198      56.756  74.633  57.438  1.00  1.07              
ATOM   3130  CA  GLU A 198      55.593  74.379  59.201  1.00  1.07              
ATOM   3131  HA  GLU A 198      54.858  74.988  59.727  1.00  1.07              
ATOM   3132  CB  GLU A 198      54.863  73.156  58.607  1.00  1.07              
ATOM   3133  HB1 GLU A 198      54.513  72.512  59.415  1.00  1.07              
ATOM   3134  HB2 GLU A 198      55.584  72.579  58.033  1.00  1.07              
ATOM   3135  CG  GLU A 198      53.673  73.475  57.678  1.00  1.07              
ATOM   3136  HG1 GLU A 198      53.735  72.815  56.809  1.00  1.07              
ATOM   3137  HG2 GLU A 198      53.746  74.499  57.306  1.00  1.07              
ATOM   3138  CD  GLU A 198      52.312  73.263  58.362  1.00  1.07              
ATOM   3139  OE1 GLU A 198      51.625  72.260  58.038  1.00  1.07              
ATOM   3140  OE2 GLU A 198      51.948  74.091  59.225  1.00  1.07              
ATOM   3141  C   GLU A 198      56.635  73.913  60.193  1.00  1.07              
ATOM   3142  O   GLU A 198      57.806  73.713  59.840  1.00  1.07              
ATOM   3143  N   TYR A 199      56.216  73.660  61.426  1.00  0.75              
ATOM   3144  H   TYR A 199      55.256  73.873  61.677  1.00  0.75              
ATOM   3145  CA  TYR A 199      56.970  72.739  62.257  1.00  0.75              
ATOM   3146  HA  TYR A 199      57.469  72.105  61.529  1.00  0.75              
ATOM   3147  CB  TYR A 199      58.140  73.414  62.980  1.00  0.75              
ATOM   3148  HB1 TYR A 199      58.037  74.493  62.879  1.00  0.75              
ATOM   3149  HB2 TYR A 199      59.057  73.153  62.457  1.00  0.75              
ATOM   3150  CG  TYR A 199      58.349  73.076  64.420  1.00  0.75              
ATOM   3151  CD1 TYR A 199      58.452  71.747  64.877  1.00  0.75              
ATOM   3152  HD1 TYR A 199      58.470  70.921  64.183  1.00  0.75              
ATOM   3153  CE1 TYR A 199      58.516  71.487  66.253  1.00  0.75              
ATOM   3154  HE1 TYR A 199      58.518  70.476  66.626  1.00  0.75              
ATOM   3155  CZ  TYR A 199      58.629  72.558  67.158  1.00  0.75              
ATOM   3156  OH  TYR A 199      58.755  72.290  68.485  1.00  0.75              
ATOM   3157  HH  TYR A 199      58.866  73.084  69.011  1.00  0.75              
ATOM   3158  CE2 TYR A 199      58.677  73.879  66.658  1.00  0.75              
ATOM   3159  HE2 TYR A 199      58.886  74.721  67.264  1.00  0.75              
ATOM   3160  CD2 TYR A 199      58.504  74.142  65.306  1.00  0.75              
ATOM   3161  HD2 TYR A 199      58.509  75.167  64.955  1.00  0.75              
ATOM   3162  C   TYR A 199      56.064  71.747  62.947  1.00  0.75              
ATOM   3163  O   TYR A 199      54.995  72.093  63.441  1.00  0.75              
ATOM   3164  N   MET A 200      56.467  70.485  62.844  1.00  0.60              
ATOM   3165  H   MET A 200      57.357  70.324  62.377  1.00  0.60              
ATOM   3166  CA  MET A 200      55.706  69.330  63.248  1.00  0.60              
ATOM   3167  HA  MET A 200      54.792  69.665  63.737  1.00  0.60              
ATOM   3168  CB  MET A 200      55.267  68.494  62.036  1.00  0.60              
ATOM   3169  HB1 MET A 200      54.608  67.708  62.402  1.00  0.60              
ATOM   3170  HB2 MET A 200      56.133  68.035  61.557  1.00  0.60              
ATOM   3171  CG  MET A 200      54.500  69.325  60.997  1.00  0.60              
ATOM   3172  HG1 MET A 200      55.216  69.919  60.428  1.00  0.60              
ATOM   3173  HG2 MET A 200      53.832  70.012  61.517  1.00  0.60              
ATOM   3174  SD  MET A 200      53.496  68.364  59.833  1.00  0.60              
ATOM   3175  CE  MET A 200      52.884  69.731  58.833  1.00  0.60              
ATOM   3176  HE1 MET A 200      53.717  70.262  58.372  1.00  0.60              
ATOM   3177  HE2 MET A 200      52.220  69.359  58.056  1.00  0.60              
ATOM   3178  HE3 MET A 200      52.342  70.422  59.475  1.00  0.60              
ATOM   3179  C   MET A 200      56.491  68.513  64.263  1.00  0.60              
ATOM   3180  O   MET A 200      57.597  68.034  64.016  1.00  0.60              
ATOM   3181  N   MET A 201      55.887  68.399  65.436  1.00  0.60              
ATOM   3182  H   MET A 201      54.935  68.747  65.489  1.00  0.60              
ATOM   3183  CA  MET A 201      56.297  67.522  66.513  1.00  0.60              
ATOM   3184  HA  MET A 201      57.364  67.632  66.706  1.00  0.60              
ATOM   3185  CB  MET A 201      55.477  67.890  67.771  1.00  0.60              
ATOM   3186  HB1 MET A 201      55.081  66.992  68.247  1.00  0.60              
ATOM   3187  HB2 MET A 201      54.621  68.507  67.499  1.00  0.60              
ATOM   3188  CG  MET A 201      56.293  68.637  68.820  1.00  0.60              
ATOM   3189  HG1 MET A 201      55.603  69.131  69.507  1.00  0.60              
ATOM   3190  HG2 MET A 201      56.892  69.402  68.328  1.00  0.60              
ATOM   3191  SD  MET A 201      57.377  67.564  69.790  1.00  0.60              
ATOM   3192  CE  MET A 201      58.183  68.872  70.733  1.00  0.60              
ATOM   3193  HE1 MET A 201      58.993  68.452  71.329  1.00  0.60              
ATOM   3194  HE2 MET A 201      58.584  69.608  70.038  1.00  0.60              
ATOM   3195  HE3 MET A 201      57.452  69.356  71.382  1.00  0.60              
ATOM   3196  C   MET A 201      55.980  66.078  66.165  1.00  0.60              
ATOM   3197  O   MET A 201      54.877  65.737  65.722  1.00  0.60              
ATOM   3198  N   LYS A 202      56.919  65.212  66.526  1.00  0.49              
ATOM   3199  H   LYS A 202      57.776  65.594  66.927  1.00  0.49              
ATOM   3200  CA  LYS A 202      56.703  63.774  66.652  1.00  0.49              
ATOM   3201  HA  LYS A 202      55.636  63.566  66.589  1.00  0.49              
ATOM   3202  CB  LYS A 202      57.434  63.053  65.514  1.00  0.49              
ATOM   3203  HB1 LYS A 202      58.498  62.995  65.741  1.00  0.49              
ATOM   3204  HB2 LYS A 202      57.311  63.638  64.604  1.00  0.49              
ATOM   3205  CG  LYS A 202      56.887  61.642  65.261  1.00  0.49              
ATOM   3206  HG1 LYS A 202      55.802  61.687  65.160  1.00  0.49              
ATOM   3207  HG2 LYS A 202      57.133  61.005  66.110  1.00  0.49              
ATOM   3208  CD  LYS A 202      57.479  61.068  63.964  1.00  0.49              
ATOM   3209  HD1 LYS A 202      58.570  61.074  64.018  1.00  0.49              
ATOM   3210  HD2 LYS A 202      57.176  61.707  63.131  1.00  0.49              
ATOM   3211  CE  LYS A 202      56.977  59.646  63.691  1.00  0.49              
ATOM   3212  HE1 LYS A 202      57.206  59.378  62.655  1.00  0.49              
ATOM   3213  HE2 LYS A 202      55.889  59.628  63.816  1.00  0.49              
ATOM   3214  NZ  LYS A 202      57.607  58.668  64.605  1.00  0.49              
ATOM   3215  HZ1 LYS A 202      57.104  57.781  64.622  1.00  0.49              
ATOM   3216  HZ2 LYS A 202      58.577  58.502  64.380  1.00  0.49              
ATOM   3217  HZ3 LYS A 202      57.611  59.022  65.562  1.00  0.49              
ATOM   3218  C   LYS A 202      57.196  63.390  68.032  1.00  0.49              
ATOM   3219  O   LYS A 202      58.255  63.844  68.450  1.00  0.49              
ATOM   3220  N   ILE A 203      56.454  62.552  68.736  1.00  0.41              
ATOM   3221  H   ILE A 203      55.582  62.219  68.339  1.00  0.41              
ATOM   3222  CA  ILE A 203      56.911  62.003  70.008  1.00  0.41              
ATOM   3223  HA  ILE A 203      57.951  62.286  70.178  1.00  0.41              
ATOM   3224  CB  ILE A 203      56.127  62.523  71.230  1.00  0.41              
ATOM   3225  HB  ILE A 203      55.099  62.177  71.169  1.00  0.41              
ATOM   3226  CG2 ILE A 203      56.751  61.961  72.526  1.00  0.41              
ATOM   3227 1HG2 ILE A 203      56.111  62.184  73.380  1.00  0.41              
ATOM   3228 2HG2 ILE A 203      56.840  60.875  72.476  1.00  0.41              
ATOM   3229 3HG2 ILE A 203      57.741  62.390  72.694  1.00  0.41              
ATOM   3230  CG1 ILE A 203      56.129  64.069  71.251  1.00  0.41              
ATOM   3231 1HG1 ILE A 203      55.609  64.441  70.368  1.00  0.41              
ATOM   3232 2HG1 ILE A 203      57.159  64.425  71.204  1.00  0.41              
ATOM   3233  CD1 ILE A 203      55.450  64.693  72.475  1.00  0.41              
ATOM   3234  HD1 ILE A 203      55.484  65.779  72.382  1.00  0.41              
ATOM   3235  HD2 ILE A 203      54.421  64.351  72.539  1.00  0.41              
ATOM   3236  HD3 ILE A 203      55.960  64.415  73.392  1.00  0.41              
ATOM   3237  C   ILE A 203      56.878  60.499  69.844  1.00  0.41              
ATOM   3238  O   ILE A 203      55.814  59.884  69.745  1.00  0.41              
ATOM   3239  N   ASN A 204      58.085  59.959  69.714  1.00  0.40              
ATOM   3240  H   ASN A 204      58.879  60.573  69.853  1.00  0.40              
ATOM   3241  CA  ASN A 204      58.373  58.545  69.601  1.00  0.40              
ATOM   3242  HA  ASN A 204      57.593  58.044  69.026  1.00  0.40              
ATOM   3243  CB  ASN A 204      59.737  58.338  68.931  1.00  0.40              
ATOM   3244  HB1 ASN A 204      59.926  57.268  68.854  1.00  0.40              
ATOM   3245  HB2 ASN A 204      60.498  58.779  69.567  1.00  0.40              
ATOM   3246  CG  ASN A 204      59.890  58.929  67.552  1.00  0.40              
ATOM   3247  OD1 ASN A 204      58.940  59.234  66.848  1.00  0.40              
ATOM   3248  ND2 ASN A 204      61.116  59.079  67.108  1.00  0.40              
ATOM   3249 1HD2 ASN A 204      61.892  58.699  67.644  1.00  0.40              
ATOM   3250 2HD2 ASN A 204      61.253  59.481  66.200  1.00  0.40              
ATOM   3251  C   ASN A 204      58.446  57.948  70.996  1.00  0.40              
ATOM   3252  O   ASN A 204      59.160  58.472  71.861  1.00  0.40              
ATOM   3253  N   TYR A 205      57.807  56.801  71.136  1.00  0.80              
ATOM   3254  H   TYR A 205      57.204  56.470  70.388  1.00  0.80              
ATOM   3255  CA  TYR A 205      57.896  55.944  72.291  1.00  0.80              
ATOM   3256  HA  TYR A 205      58.678  56.310  72.958  1.00  0.80              
ATOM   3257  CB  TYR A 205      56.580  55.988  73.047  1.00  0.80              
ATOM   3258  HB1 TYR A 205      55.819  55.442  72.488  1.00  0.80              
ATOM   3259  HB2 TYR A 205      56.261  57.028  73.118  1.00  0.80              
ATOM   3260  CG  TYR A 205      56.678  55.428  74.445  1.00  0.80              
ATOM   3261  CD1 TYR A 205      56.820  56.309  75.532  1.00  0.80              
ATOM   3262  HD1 TYR A 205      56.906  57.373  75.358  1.00  0.80              
ATOM   3263  CE1 TYR A 205      56.728  55.821  76.846  1.00  0.80              
ATOM   3264  HE1 TYR A 205      56.731  56.503  77.685  1.00  0.80              
ATOM   3265  CZ  TYR A 205      56.532  54.443  77.068  1.00  0.80              
ATOM   3266  OH  TYR A 205      56.298  53.986  78.322  1.00  0.80              
ATOM   3267  HH  TYR A 205      56.147  54.745  78.941  1.00  0.80              
ATOM   3268  CE2 TYR A 205      56.522  53.547  75.978  1.00  0.80              
ATOM   3269  HE2 TYR A 205      56.402  52.492  76.160  1.00  0.80              
ATOM   3270  CD2 TYR A 205      56.571  54.042  74.662  1.00  0.80              
ATOM   3271  HD2 TYR A 205      56.471  53.371  73.819  1.00  0.80              
ATOM   3272  C   TYR A 205      58.255  54.547  71.816  1.00  0.80              
ATOM   3273  O   TYR A 205      57.589  53.959  70.961  1.00  0.80              
ATOM   3274  N   TYR A 206      59.343  54.057  72.390  1.00  0.95              
ATOM   3275  H   TYR A 206      59.757  54.600  73.141  1.00  0.95              
ATOM   3276  CA  TYR A 206      59.998  52.804  72.077  1.00  0.95              
ATOM   3277  HA  TYR A 206      59.539  52.324  71.211  1.00  0.95              
ATOM   3278  CB  TYR A 206      61.498  53.011  71.797  1.00  0.95              
ATOM   3279  HB1 TYR A 206      61.888  52.057  71.456  1.00  0.95              
ATOM   3280  HB2 TYR A 206      61.997  53.218  72.735  1.00  0.95              
ATOM   3281  CG  TYR A 206      61.921  54.098  70.824  1.00  0.95              
ATOM   3282  CD1 TYR A 206      61.773  55.459  71.151  1.00  0.95              
ATOM   3283  HD1 TYR A 206      61.332  55.745  72.086  1.00  0.95              
ATOM   3284  CE1 TYR A 206      62.179  56.459  70.258  1.00  0.95              
ATOM   3285  HE1 TYR A 206      62.063  57.497  70.525  1.00  0.95              
ATOM   3286  CZ  TYR A 206      62.693  56.098  69.001  1.00  0.95              
ATOM   3287  OH  TYR A 206      62.939  57.066  68.084  1.00  0.95              
ATOM   3288  HH  TYR A 206      63.255  56.682  67.262  1.00  0.95              
ATOM   3289  CE2 TYR A 206      62.902  54.738  68.688  1.00  0.95              
ATOM   3290  HE2 TYR A 206      63.317  54.445  67.740  1.00  0.95              
ATOM   3291  CD2 TYR A 206      62.541  53.743  69.614  1.00  0.95              
ATOM   3292  HD2 TYR A 206      62.695  52.700  69.378  1.00  0.95              
ATOM   3293  C   TYR A 206      59.830  51.955  73.331  1.00  0.95              
ATOM   3294  O   TYR A 206      60.538  52.191  74.323  1.00  0.95              
ATOM   3295  N   PRO A 207      58.845  51.046  73.369  1.00  0.80              
ATOM   3296  CD  PRO A 207      57.820  50.785  72.370  1.00  0.80              
ATOM   3297  HD1 PRO A 207      58.230  50.148  71.585  1.00  0.80              
ATOM   3298  HD2 PRO A 207      57.416  51.700  71.942  1.00  0.80              
ATOM   3299  CG  PRO A 207      56.720  50.038  73.115  1.00  0.80              
ATOM   3300  HG1 PRO A 207      56.179  49.362  72.456  1.00  0.80              
ATOM   3301  HG2 PRO A 207      56.042  50.754  73.582  1.00  0.80              
ATOM   3302  CB  PRO A 207      57.484  49.271  74.188  1.00  0.80              
ATOM   3303  HB1 PRO A 207      57.768  48.297  73.788  1.00  0.80              
ATOM   3304  HB2 PRO A 207      56.884  49.150  75.089  1.00  0.80              
ATOM   3305  CA  PRO A 207      58.732  50.114  74.474  1.00  0.80              
ATOM   3306  HA  PRO A 207      58.585  50.680  75.390  1.00  0.80              
ATOM   3307  C   PRO A 207      59.962  49.215  74.596  1.00  0.80              
ATOM   3308  O   PRO A 207      60.667  49.012  73.600  1.00  0.80              
ATOM   3309  N   PRO A 208      60.194  48.590  75.763  1.00  0.82              
ATOM   3310  CD  PRO A 208      59.425  48.678  76.990  1.00  0.82              
ATOM   3311  HD1 PRO A 208      58.517  48.079  76.893  1.00  0.82              
ATOM   3312  HD2 PRO A 208      59.172  49.703  77.239  1.00  0.82              
ATOM   3313  CG  PRO A 208      60.328  48.074  78.061  1.00  0.82              
ATOM   3314  HG1 PRO A 208      59.754  47.670  78.895  1.00  0.82              
ATOM   3315  HG2 PRO A 208      61.037  48.827  78.409  1.00  0.82              
ATOM   3316  CB  PRO A 208      61.076  46.980  77.300  1.00  0.82              
ATOM   3317  HB1 PRO A 208      60.500  46.054  77.347  1.00  0.82              
ATOM   3318  HB2 PRO A 208      62.073  46.825  77.712  1.00  0.82              
ATOM   3319  CA  PRO A 208      61.143  47.494  75.854  1.00  0.82              
ATOM   3320  HA  PRO A 208      62.145  47.872  75.643  1.00  0.82              
ATOM   3321  C   PRO A 208      60.774  46.392  74.854  1.00  0.82              
ATOM   3322  O   PRO A 208      59.601  46.167  74.538  1.00  0.82              
ATOM   3323  N   CYS A 209      61.773  45.682  74.359  1.00  0.70              
ATOM   3324  H   CYS A 209      62.716  45.966  74.617  1.00  0.70              
ATOM   3325  CA  CYS A 209      61.651  44.693  73.301  1.00  0.70              
ATOM   3326  HA  CYS A 209      60.604  44.516  73.057  1.00  0.70              
ATOM   3327  CB  CYS A 209      62.342  45.253  72.052  1.00  0.70              
ATOM   3328  HB1 CYS A 209      63.389  45.465  72.282  1.00  0.70              
ATOM   3329  HB2 CYS A 209      61.852  46.182  71.755  1.00  0.70              
ATOM   3330  SG  CYS A 209      62.246  44.042  70.700  1.00  0.70              
ATOM   3331  HG  CYS A 209      62.841  44.790  69.765  1.00  0.70              
ATOM   3332  C   CYS A 209      62.331  43.398  73.754  1.00  0.70              
ATOM   3333  O   CYS A 209      63.521  43.430  74.057  1.00  0.70              
ATOM   3334  N   PRO A 210      61.643  42.243  73.790  1.00  0.82              
ATOM   3335  CD  PRO A 210      60.208  42.075  73.593  1.00  0.82              
ATOM   3336  HD1 PRO A 210      59.989  42.033  72.525  1.00  0.82              
ATOM   3337  HD2 PRO A 210      59.637  42.876  74.064  1.00  0.82              
ATOM   3338  CG  PRO A 210      59.846  40.745  74.249  1.00  0.82              
ATOM   3339  HG1 PRO A 210      59.019  40.256  73.734  1.00  0.82              
ATOM   3340  HG2 PRO A 210      59.602  40.908  75.300  1.00  0.82              
ATOM   3341  CB  PRO A 210      61.137  39.939  74.143  1.00  0.82              
ATOM   3342  HB1 PRO A 210      61.157  39.436  73.174  1.00  0.82              
ATOM   3343  HB2 PRO A 210      61.214  39.205  74.946  1.00  0.82              
ATOM   3344  CA  PRO A 210      62.257  40.989  74.224  1.00  0.82              
ATOM   3345  HA  PRO A 210      62.551  41.098  75.268  1.00  0.82              
ATOM   3346  C   PRO A 210      63.471  40.488  73.427  1.00  0.82              
ATOM   3347  O   PRO A 210      64.267  39.688  73.923  1.00  0.82              
ATOM   3348  N   ARG A 211      63.603  40.945  72.180  1.00  1.02              
ATOM   3349  H   ARG A 211      62.937  41.648  71.885  1.00  1.02              
ATOM   3350  CA  ARG A 211      64.623  40.545  71.203  1.00  1.02              
ATOM   3351  HA  ARG A 211      65.488  40.121  71.708  1.00  1.02              
ATOM   3352  CB  ARG A 211      64.035  39.509  70.210  1.00  1.02              
ATOM   3353  HB1 ARG A 211      64.665  39.464  69.322  1.00  1.02              
ATOM   3354  HB2 ARG A 211      63.059  39.864  69.881  1.00  1.02              
ATOM   3355  CG  ARG A 211      63.881  38.069  70.731  1.00  1.02              
ATOM   3356  HG1 ARG A 211      62.995  37.636  70.268  1.00  1.02              
ATOM   3357  HG2 ARG A 211      63.713  38.072  71.807  1.00  1.02              
ATOM   3358  CD  ARG A 211      65.075  37.161  70.368  1.00  1.02              
ATOM   3359  HD1 ARG A 211      65.114  37.052  69.283  1.00  1.02              
ATOM   3360  HD2 ARG A 211      64.908  36.168  70.792  1.00  1.02              
ATOM   3361  NE  ARG A 211      66.373  37.687  70.833  1.00  1.02              
ATOM   3362  HE  ARG A 211      67.026  38.072  70.143  1.00  1.02              
ATOM   3363  CZ  ARG A 211      66.755  37.850  72.080  1.00  1.02              
ATOM   3364  NH1 ARG A 211      66.058  37.433  73.103  1.00  1.02              
ATOM   3365 1HH1 ARG A 211      65.178  36.974  72.939  1.00  1.02              
ATOM   3366 2HH1 ARG A 211      66.238  37.800  74.018  1.00  1.02              
ATOM   3367  NH2 ARG A 211      67.845  38.505  72.319  1.00  1.02              
ATOM   3368 1HH2 ARG A 211      68.268  39.014  71.527  1.00  1.02              
ATOM   3369 2HH2 ARG A 211      68.113  38.767  73.242  1.00  1.02              
ATOM   3370  C   ARG A 211      65.124  41.792  70.479  1.00  1.02              
ATOM   3371  O   ARG A 211      64.825  41.961  69.299  1.00  1.02              
ATOM   3372  N   PRO A 212      65.814  42.727  71.155  1.00  1.05              
ATOM   3373  CD  PRO A 212      66.393  42.616  72.488  1.00  1.05              
ATOM   3374  HD1 PRO A 212      66.894  41.660  72.634  1.00  1.05              
ATOM   3375  HD2 PRO A 212      65.620  42.735  73.241  1.00  1.05              
ATOM   3376  CG  PRO A 212      67.395  43.765  72.598  1.00  1.05              
ATOM   3377  HG1 PRO A 212      68.367  43.440  72.224  1.00  1.05              
ATOM   3378  HG2 PRO A 212      67.484  44.131  73.621  1.00  1.05              
ATOM   3379  CB  PRO A 212      66.817  44.828  71.664  1.00  1.05              
ATOM   3380  HB1 PRO A 212      67.591  45.496  71.281  1.00  1.05              
ATOM   3381  HB2 PRO A 212      66.057  45.398  72.200  1.00  1.05              
ATOM   3382  CA  PRO A 212      66.142  44.018  70.554  1.00  1.05              
ATOM   3383  HA  PRO A 212      65.217  44.517  70.271  1.00  1.05              
ATOM   3384  C   PRO A 212      67.002  43.892  69.287  1.00  1.05              
ATOM   3385  O   PRO A 212      66.779  44.581  68.295  1.00  1.05              
ATOM   3386  N   ASP A 213      67.896  42.909  69.307  1.00  1.23              
ATOM   3387  H   ASP A 213      68.011  42.432  70.199  1.00  1.23              
ATOM   3388  CA  ASP A 213      68.732  42.374  68.230  1.00  1.23              
ATOM   3389  HA  ASP A 213      69.413  43.164  67.909  1.00  1.23              
ATOM   3390  CB  ASP A 213      69.588  41.237  68.846  1.00  1.23              
ATOM   3391  HB1 ASP A 213      70.448  41.695  69.335  1.00  1.23              
ATOM   3392  HB2 ASP A 213      69.973  40.589  68.057  1.00  1.23              
ATOM   3393  CG  ASP A 213      68.851  40.389  69.904  1.00  1.23              
ATOM   3394  OD1 ASP A 213      68.628  40.880  71.030  1.00  1.23              
ATOM   3395  OD2 ASP A 213      68.437  39.240  69.651  1.00  1.23              
ATOM   3396  C   ASP A 213      68.025  41.893  66.945  1.00  1.23              
ATOM   3397  O   ASP A 213      68.680  41.728  65.912  1.00  1.23              
ATOM   3398  N   LEU A 214      66.705  41.693  66.971  1.00  1.24              
ATOM   3399  H   LEU A 214      66.223  41.829  67.852  1.00  1.24              
ATOM   3400  CA  LEU A 214      65.892  41.308  65.808  1.00  1.24              
ATOM   3401  HA  LEU A 214      66.513  40.925  65.004  1.00  1.24              
ATOM   3402  CB  LEU A 214      64.874  40.221  66.251  1.00  1.24              
ATOM   3403  HB1 LEU A 214      64.037  40.232  65.554  1.00  1.24              
ATOM   3404  HB2 LEU A 214      64.455  40.522  67.209  1.00  1.24              
ATOM   3405  CG  LEU A 214      65.307  38.745  66.366  1.00  1.24              
ATOM   3406  HG  LEU A 214      64.554  38.237  66.969  1.00  1.24              
ATOM   3407  CD1 LEU A 214      65.310  38.053  65.004  1.00  1.24              
ATOM   3408 1HD1 LEU A 214      65.731  37.051  65.085  1.00  1.24              
ATOM   3409 2HD1 LEU A 214      64.290  37.963  64.639  1.00  1.24              
ATOM   3410 3HD1 LEU A 214      65.880  38.630  64.282  1.00  1.24              
ATOM   3411  CD2 LEU A 214      66.647  38.532  67.060  1.00  1.24              
ATOM   3412 1HD2 LEU A 214      66.847  37.468  67.177  1.00  1.24              
ATOM   3413 2HD2 LEU A 214      67.456  38.995  66.504  1.00  1.24              
ATOM   3414 3HD2 LEU A 214      66.601  38.990  68.043  1.00  1.24              
ATOM   3415  C   LEU A 214      65.086  42.474  65.245  1.00  1.24              
ATOM   3416  O   LEU A 214      64.492  42.340  64.181  1.00  1.24              
ATOM   3417  N   ALA A 215      65.025  43.605  65.934  1.00  0.91              
ATOM   3418  H   ALA A 215      65.646  43.729  66.725  1.00  0.91              
ATOM   3419  CA  ALA A 215      64.078  44.671  65.654  1.00  0.91              
ATOM   3420  HA  ALA A 215      63.439  44.413  64.809  1.00  0.91              
ATOM   3421  CB  ALA A 215      63.202  44.863  66.901  1.00  0.91              
ATOM   3422  HB1 ALA A 215      62.418  45.595  66.709  1.00  0.91              
ATOM   3423  HB2 ALA A 215      62.740  43.922  67.179  1.00  0.91              
ATOM   3424  HB3 ALA A 215      63.819  45.201  67.735  1.00  0.91              
ATOM   3425  C   ALA A 215      64.820  45.970  65.336  1.00  0.91              
ATOM   3426  O   ALA A 215      66.031  46.106  65.500  1.00  0.91              
ATOM   3427  N   LEU A 216      64.049  46.967  64.927  1.00  0.66              
ATOM   3428  H   LEU A 216      63.058  46.791  64.831  1.00  0.66              
ATOM   3429  CA  LEU A 216      64.459  48.358  64.931  1.00  0.66              
ATOM   3430  HA  LEU A 216      65.283  48.501  65.630  1.00  0.66              
ATOM   3431  CB  LEU A 216      64.885  48.809  63.514  1.00  0.66              
ATOM   3432  HB1 LEU A 216      64.830  49.897  63.457  1.00  0.66              
ATOM   3433  HB2 LEU A 216      64.172  48.408  62.791  1.00  0.66              
ATOM   3434  CG  LEU A 216      66.311  48.383  63.115  1.00  0.66              
ATOM   3435  HG  LEU A 216      66.443  47.322  63.310  1.00  0.66              
ATOM   3436  CD1 LEU A 216      66.555  48.597  61.619  1.00  0.66              
ATOM   3437 1HD1 LEU A 216      67.528  48.189  61.348  1.00  0.66              
ATOM   3438 2HD1 LEU A 216      65.796  48.071  61.037  1.00  0.66              
ATOM   3439 3HD1 LEU A 216      66.525  49.660  61.381  1.00  0.66              
ATOM   3440  CD2 LEU A 216      67.369  49.180  63.886  1.00  0.66              
ATOM   3441 1HD2 LEU A 216      68.359  48.896  63.537  1.00  0.66              
ATOM   3442 2HD2 LEU A 216      67.218  50.250  63.733  1.00  0.66              
ATOM   3443 3HD2 LEU A 216      67.307  48.957  64.951  1.00  0.66              
ATOM   3444  C   LEU A 216      63.276  49.168  65.439  1.00  0.66              
ATOM   3445  O   LEU A 216      62.122  48.877  65.114  1.00  0.66              
ATOM   3446  N   GLY A 217      63.592  50.172  66.247  1.00  0.80              
ATOM   3447  H   GLY A 217      64.574  50.373  66.386  1.00  0.80              
ATOM   3448  CA  GLY A 217      62.677  51.185  66.739  1.00  0.80              
ATOM   3449  HA1 GLY A 217      63.197  51.790  67.477  1.00  0.80              
ATOM   3450  HA2 GLY A 217      61.812  50.713  67.209  1.00  0.80              
ATOM   3451  C   GLY A 217      62.199  52.101  65.624  1.00  0.80              
ATOM   3452  O   GLY A 217      61.001  52.254  65.407  1.00  0.80              
ATOM   3453  N   VAL A 218      63.148  52.619  64.842  1.00  0.98              
ATOM   3454  H   VAL A 218      64.119  52.426  65.067  1.00  0.98              
ATOM   3455  CA  VAL A 218      62.868  53.252  63.548  1.00  0.98              
ATOM   3456  HA  VAL A 218      61.861  52.971  63.250  1.00  0.98              
ATOM   3457  CB  VAL A 218      62.907  54.796  63.647  1.00  0.98              
ATOM   3458  HB  VAL A 218      63.911  55.105  63.930  1.00  0.98              
ATOM   3459  CG1 VAL A 218      62.543  55.514  62.341  1.00  0.98              
ATOM   3460 1HG1 VAL A 218      62.650  56.591  62.471  1.00  0.98              
ATOM   3461 2HG1 VAL A 218      63.229  55.221  61.545  1.00  0.98              
ATOM   3462 3HG1 VAL A 218      61.518  55.294  62.049  1.00  0.98              
ATOM   3463  CG2 VAL A 218      61.901  55.317  64.692  1.00  0.98              
ATOM   3464 1HG2 VAL A 218      60.896  54.978  64.437  1.00  0.98              
ATOM   3465 2HG2 VAL A 218      62.150  54.947  65.683  1.00  0.98              
ATOM   3466 3HG2 VAL A 218      61.925  56.406  64.714  1.00  0.98              
ATOM   3467  C   VAL A 218      63.866  52.725  62.529  1.00  0.98              
ATOM   3468  O   VAL A 218      65.047  52.606  62.896  1.00  0.98              
ATOM   3469  N   PRO A 219      63.397  52.374  61.308  1.00  0.94              
ATOM   3470  CD  PRO A 219      62.016  52.426  60.833  1.00  0.94              
ATOM   3471  HD1 PRO A 219      61.489  53.316  61.167  1.00  0.94              
ATOM   3472  HD2 PRO A 219      61.491  51.533  61.170  1.00  0.94              
ATOM   3473  CG  PRO A 219      62.089  52.431  59.309  1.00  0.94              
ATOM   3474  HG1 PRO A 219      62.259  53.448  58.951  1.00  0.94              
ATOM   3475  HG2 PRO A 219      61.193  52.004  58.857  1.00  0.94              
ATOM   3476  CB  PRO A 219      63.323  51.580  59.042  1.00  0.94              
ATOM   3477  HB1 PRO A 219      63.764  51.810  58.071  1.00  0.94              
ATOM   3478  HB2 PRO A 219      63.054  50.524  59.094  1.00  0.94              
ATOM   3479  CA  PRO A 219      64.248  51.930  60.215  1.00  0.94              
ATOM   3480  HA  PRO A 219      64.775  51.028  60.522  1.00  0.94              
ATOM   3481  C   PRO A 219      65.308  52.970  59.845  1.00  0.94              
ATOM   3482  O   PRO A 219      65.220  54.123  60.257  1.00  0.94              
ATOM   3483  N   ALA A 220      66.284  52.527  59.053  1.00  0.86              
ATOM   3484  H   ALA A 220      66.237  51.584  58.707  1.00  0.86              
ATOM   3485  CA  ALA A 220      67.181  53.436  58.361  1.00  0.86              
ATOM   3486  HA  ALA A 220      67.587  54.148  59.075  1.00  0.86              
ATOM   3487  CB  ALA A 220      68.336  52.616  57.774  1.00  0.86              
ATOM   3488  HB1 ALA A 220      69.038  53.291  57.281  1.00  0.86              
ATOM   3489  HB2 ALA A 220      68.852  52.081  58.571  1.00  0.86              
ATOM   3490  HB3 ALA A 220      67.952  51.904  57.041  1.00  0.86              
ATOM   3491  C   ALA A 220      66.428  54.217  57.280  1.00  0.86              
ATOM   3492  O   ALA A 220      65.600  53.641  56.567  1.00  0.86              
ATOM   3493  N   HIS A 221      66.770  55.503  57.184  1.00  0.84              
ATOM   3494  CA  HIS A 221      66.018  56.653  56.691  1.00  0.84              
ATOM   3495  CB  HIS A 221      64.822  56.275  55.803  1.00  0.84              
ATOM   3496  CG  HIS A 221      63.627  57.200  55.832  1.00  0.84              
ATOM   3497  ND1 HIS A 221      62.599  57.175  54.890  1.00  0.84              
ATOM   3498  CE1 HIS A 221      61.824  58.238  55.144  1.00  0.84              
ATOM   3499  NE2 HIS A 221      62.373  58.975  56.126  1.00  0.84              
ATOM   3500  CD2 HIS A 221      63.514  58.342  56.574  1.00  0.84              
ATOM   3501  C   HIS A 221      66.909  57.733  56.102  1.00  0.84              
ATOM   3502  O   HIS A 221      67.887  57.455  55.406  1.00  0.84              
ATOM   3503  N   THR A 222      66.465  58.973  56.302  1.00  0.85              
ATOM   3504  H   THR A 222      65.666  59.020  56.922  1.00  0.85              
ATOM   3505  CA  THR A 222      66.972  60.272  55.824  1.00  0.85              
ATOM   3506  HA  THR A 222      67.735  60.622  56.523  1.00  0.85              
ATOM   3507  CB  THR A 222      67.591  60.293  54.392  1.00  0.85              
ATOM   3508  HB  THR A 222      67.241  61.180  53.863  1.00  0.85              
ATOM   3509  CG2 THR A 222      69.113  60.355  54.400  1.00  0.85              
ATOM   3510 1HG2 THR A 222      69.520  59.462  54.862  1.00  0.85              
ATOM   3511 2HG2 THR A 222      69.485  60.442  53.379  1.00  0.85              
ATOM   3512 3HG2 THR A 222      69.440  61.225  54.965  1.00  0.85              
ATOM   3513  OG1 THR A 222      67.253  59.179  53.596  1.00  0.85              
ATOM   3514  HG1 THR A 222      67.666  58.424  54.067  1.00  0.85              
ATOM   3515  C   THR A 222      65.803  61.254  55.877  1.00  0.85              
ATOM   3516  O   THR A 222      64.964  61.272  54.973  1.00  0.85              
ATOM   3517  N   ASP A 223      65.730  62.050  56.943  1.00  0.77              
ATOM   3518  H   ASP A 223      66.453  61.965  57.647  1.00  0.77              
ATOM   3519  CA  ASP A 223      64.700  63.072  57.174  1.00  0.77              
ATOM   3520  HA  ASP A 223      63.782  62.580  57.497  1.00  0.77              
ATOM   3521  CB  ASP A 223      65.200  63.967  58.324  1.00  0.77              
ATOM   3522  HB1 ASP A 223      66.219  64.291  58.103  1.00  0.77              
ATOM   3523  HB2 ASP A 223      65.220  63.384  59.247  1.00  0.77              
ATOM   3524  CG  ASP A 223      64.340  65.210  58.539  1.00  0.77              
ATOM   3525  OD1 ASP A 223      64.853  66.230  59.047  1.00  0.77              
ATOM   3526  OD2 ASP A 223      63.146  65.197  58.174  1.00  0.77              
ATOM   3527  C   ASP A 223      64.376  63.905  55.932  1.00  0.77              
ATOM   3528  O   ASP A 223      65.285  64.451  55.327  1.00  0.77              
ATOM   3529  N   LEU A 224      63.111  64.047  55.543  1.00  0.81              
ATOM   3530  H   LEU A 224      62.386  63.670  56.136  1.00  0.81              
ATOM   3531  CA  LEU A 224      62.749  64.841  54.366  1.00  0.81              
ATOM   3532  HA  LEU A 224      63.418  64.565  53.551  1.00  0.81              
ATOM   3533  CB  LEU A 224      61.307  64.485  53.949  1.00  0.81              
ATOM   3534  HB1 LEU A 224      61.097  64.987  53.005  1.00  0.81              
ATOM   3535  HB2 LEU A 224      60.624  64.881  54.702  1.00  0.81              
ATOM   3536  CG  LEU A 224      61.004  62.984  53.762  1.00  0.81              
ATOM   3537  HG  LEU A 224      61.170  62.448  54.696  1.00  0.81              
ATOM   3538  CD1 LEU A 224      59.542  62.802  53.361  1.00  0.81              
ATOM   3539 1HD1 LEU A 224      59.313  61.741  53.259  1.00  0.81              
ATOM   3540 2HD1 LEU A 224      58.894  63.231  54.125  1.00  0.81              
ATOM   3541 3HD1 LEU A 224      59.363  63.308  52.416  1.00  0.81              
ATOM   3542  CD2 LEU A 224      61.850  62.351  52.661  1.00  0.81              
ATOM   3543 1HD2 LEU A 224      61.538  61.319  52.529  1.00  0.81              
ATOM   3544 2HD2 LEU A 224      61.710  62.888  51.725  1.00  0.81              
ATOM   3545 3HD2 LEU A 224      62.902  62.367  52.948  1.00  0.81              
ATOM   3546  C   LEU A 224      62.902  66.353  54.560  1.00  0.81              
ATOM   3547  O   LEU A 224      63.077  67.070  53.564  1.00  0.81              
ATOM   3548  N   SER A 225      62.787  66.798  55.820  1.00  0.78              
ATOM   3549  H   SER A 225      62.773  66.104  56.567  1.00  0.78              
ATOM   3550  CA  SER A 225      62.627  68.189  56.244  1.00  0.78              
ATOM   3551  HA  SER A 225      61.719  68.561  55.773  1.00  0.78              
ATOM   3552  CB  SER A 225      62.395  68.262  57.758  1.00  0.78              
ATOM   3553  HB1 SER A 225      61.864  67.374  58.097  1.00  0.78              
ATOM   3554  HB2 SER A 225      61.755  69.115  57.971  1.00  0.78              
ATOM   3555  OG  SER A 225      63.600  68.426  58.477  1.00  0.78              
ATOM   3556  HG  SER A 225      64.030  67.544  58.619  1.00  0.78              
ATOM   3557  C   SER A 225      63.774  69.099  55.768  1.00  0.78              
ATOM   3558  O   SER A 225      64.730  68.700  55.092  1.00  0.78              
ATOM   3559  N   GLY A 226      63.695  70.371  56.134  1.00  0.58              
ATOM   3560  H   GLY A 226      62.918  70.648  56.728  1.00  0.58              
ATOM   3561  CA  GLY A 226      64.848  71.244  56.084  1.00  0.58              
ATOM   3562  HA1 GLY A 226      64.504  72.276  56.131  1.00  0.58              
ATOM   3563  HA2 GLY A 226      65.372  71.090  55.142  1.00  0.58              
ATOM   3564  C   GLY A 226      65.823  71.027  57.233  1.00  0.58              
ATOM   3565  O   GLY A 226      67.021  70.842  57.020  1.00  0.58              
ATOM   3566  N   ILE A 227      65.303  71.038  58.454  1.00  0.35              
ATOM   3567  H   ILE A 227      64.296  71.039  58.551  1.00  0.35              
ATOM   3568  CA  ILE A 227      66.094  70.894  59.672  1.00  0.35              
ATOM   3569  HA  ILE A 227      66.892  70.183  59.462  1.00  0.35              
ATOM   3570  CB  ILE A 227      66.781  72.242  60.040  1.00  0.35              
ATOM   3571  HB  ILE A 227      67.502  72.414  59.240  1.00  0.35              
ATOM   3572  CG2 ILE A 227      65.859  73.479  60.021  1.00  0.35              
ATOM   3573 1HG2 ILE A 227      66.434  74.367  60.283  1.00  0.35              
ATOM   3574 2HG2 ILE A 227      65.445  73.617  59.024  1.00  0.35              
ATOM   3575 3HG2 ILE A 227      65.046  73.347  60.734  1.00  0.35              
ATOM   3576  CG1 ILE A 227      67.633  72.182  61.332  1.00  0.35              
ATOM   3577 1HG1 ILE A 227      68.423  72.928  61.240  1.00  0.35              
ATOM   3578 2HG1 ILE A 227      68.122  71.209  61.393  1.00  0.35              
ATOM   3579  CD1 ILE A 227      66.907  72.457  62.660  1.00  0.35              
ATOM   3580  HD1 ILE A 227      66.140  71.710  62.848  1.00  0.35              
ATOM   3581  HD2 ILE A 227      67.628  72.426  63.473  1.00  0.35              
ATOM   3582  HD3 ILE A 227      66.458  73.448  62.654  1.00  0.35              
ATOM   3583  C   ILE A 227      65.261  70.284  60.786  1.00  0.35              
ATOM   3584  O   ILE A 227      64.197  70.811  61.111  1.00  0.35              
ATOM   3585  N   THR A 228      65.783  69.222  61.403  1.00  0.51              
ATOM   3586  H   THR A 228      66.672  68.852  61.084  1.00  0.51              
ATOM   3587  CA  THR A 228      65.098  68.548  62.516  1.00  0.51              
ATOM   3588  HA  THR A 228      64.129  69.018  62.663  1.00  0.51              
ATOM   3589  CB  THR A 228      64.784  67.081  62.203  1.00  0.51              
ATOM   3590  HB  THR A 228      65.659  66.581  61.789  1.00  0.51              
ATOM   3591  CG2 THR A 228      64.238  66.274  63.381  1.00  0.51              
ATOM   3592 1HG2 THR A 228      63.929  65.290  63.028  1.00  0.51              
ATOM   3593 2HG2 THR A 228      65.012  66.146  64.137  1.00  0.51              
ATOM   3594 3HG2 THR A 228      63.379  66.787  63.812  1.00  0.51              
ATOM   3595  OG1 THR A 228      63.739  67.083  61.272  1.00  0.51              
ATOM   3596  HG1 THR A 228      64.130  66.806  60.414  1.00  0.51              
ATOM   3597  C   THR A 228      65.863  68.705  63.809  1.00  0.51              
ATOM   3598  O   THR A 228      66.996  68.240  63.910  1.00  0.51              
ATOM   3599  N   LEU A 229      65.241  69.352  64.803  1.00  0.39              
ATOM   3600  H   LEU A 229      64.280  69.643  64.651  1.00  0.39              
ATOM   3601  CA  LEU A 229      65.746  69.274  66.183  1.00  0.39              
ATOM   3602  HA  LEU A 229      66.823  69.128  66.160  1.00  0.39              
ATOM   3603  CB  LEU A 229      65.468  70.589  66.948  1.00  0.39              
ATOM   3604  HB1 LEU A 229      65.788  70.458  67.978  1.00  0.39              
ATOM   3605  HB2 LEU A 229      64.401  70.762  66.963  1.00  0.39              
ATOM   3606  CG  LEU A 229      66.148  71.858  66.386  1.00  0.39              
ATOM   3607  HG  LEU A 229      65.784  72.050  65.377  1.00  0.39              
ATOM   3608  CD1 LEU A 229      65.843  73.084  67.252  1.00  0.39              
ATOM   3609 1HD1 LEU A 229      64.772  73.244  67.269  1.00  0.39              
ATOM   3610 2HD1 LEU A 229      66.202  72.930  68.270  1.00  0.39              
ATOM   3611 3HD1 LEU A 229      66.322  73.967  66.829  1.00  0.39              
ATOM   3612  CD2 LEU A 229      67.667  71.731  66.354  1.00  0.39              
ATOM   3613 1HD2 LEU A 229      68.120  72.659  66.008  1.00  0.39              
ATOM   3614 2HD2 LEU A 229      68.038  71.497  67.353  1.00  0.39              
ATOM   3615 3HD2 LEU A 229      67.942  70.935  65.666  1.00  0.39              
ATOM   3616  C   LEU A 229      65.154  68.025  66.855  1.00  0.39              
ATOM   3617  O   LEU A 229      64.169  67.448  66.388  1.00  0.39              
ATOM   3618  N   LEU A 230      65.778  67.579  67.939  1.00  0.34              
ATOM   3619  H   LEU A 230      66.662  68.011  68.174  1.00  0.34              
ATOM   3620  CA  LEU A 230      65.501  66.277  68.528  1.00  0.34              
ATOM   3621  HA  LEU A 230      64.425  66.127  68.539  1.00  0.34              
ATOM   3622  CB  LEU A 230      66.100  65.212  67.584  1.00  0.34              
ATOM   3623  HB1 LEU A 230      67.096  65.534  67.294  1.00  0.34              
ATOM   3624  HB2 LEU A 230      65.505  65.222  66.669  1.00  0.34              
ATOM   3625  CG  LEU A 230      66.171  63.754  68.070  1.00  0.34              
ATOM   3626  HG  LEU A 230      66.907  63.650  68.865  1.00  0.34              
ATOM   3627  CD1 LEU A 230      64.833  63.246  68.592  1.00  0.34              
ATOM   3628 1HD1 LEU A 230      64.882  62.170  68.737  1.00  0.34              
ATOM   3629 2HD1 LEU A 230      64.587  63.731  69.535  1.00  0.34              
ATOM   3630 3HD1 LEU A 230      64.063  63.479  67.862  1.00  0.34              
ATOM   3631  CD2 LEU A 230      66.572  62.869  66.884  1.00  0.34              
ATOM   3632 1HD2 LEU A 230      66.725  61.848  67.223  1.00  0.34              
ATOM   3633 2HD2 LEU A 230      65.794  62.884  66.119  1.00  0.34              
ATOM   3634 3HD2 LEU A 230      67.495  63.227  66.429  1.00  0.34              
ATOM   3635  C   LEU A 230      66.006  66.234  69.966  1.00  0.34              
ATOM   3636  O   LEU A 230      67.218  66.213  70.209  1.00  0.34              
ATOM   3637  N   VAL A 231      65.067  66.227  70.919  1.00  0.58              
ATOM   3638  H   VAL A 231      64.086  66.248  70.648  1.00  0.58              
ATOM   3639  CA  VAL A 231      65.421  66.005  72.329  1.00  0.58              
ATOM   3640  HA  VAL A 231      66.483  66.206  72.438  1.00  0.58              
ATOM   3641  CB  VAL A 231      64.765  66.980  73.330  1.00  0.58              
ATOM   3642  HB  VAL A 231      65.020  66.639  74.335  1.00  0.58              
ATOM   3643  CG1 VAL A 231      65.340  68.387  73.180  1.00  0.58              
ATOM   3644 1HG1 VAL A 231      64.914  69.051  73.931  1.00  0.58              
ATOM   3645 2HG1 VAL A 231      66.419  68.350  73.318  1.00  0.58              
ATOM   3646 3HG1 VAL A 231      65.109  68.783  72.192  1.00  0.58              
ATOM   3647  CG2 VAL A 231      63.245  67.069  73.248  1.00  0.58              
ATOM   3648 1HG2 VAL A 231      62.887  67.779  73.989  1.00  0.58              
ATOM   3649 2HG2 VAL A 231      62.935  67.401  72.257  1.00  0.58              
ATOM   3650 3HG2 VAL A 231      62.810  66.099  73.482  1.00  0.58              
ATOM   3651  C   VAL A 231      65.186  64.566  72.720  1.00  0.58              
ATOM   3652  O   VAL A 231      64.091  64.047  72.520  1.00  0.58              
ATOM   3653  N   PRO A 232      66.193  63.856  73.233  1.00  0.91              
ATOM   3654  CD  PRO A 232      67.618  64.183  73.242  1.00  0.91              
ATOM   3655  HD1 PRO A 232      67.833  64.981  73.953  1.00  0.91              
ATOM   3656  HD2 PRO A 232      67.939  64.472  72.240  1.00  0.91              
ATOM   3657  CG  PRO A 232      68.335  62.896  73.657  1.00  0.91              
ATOM   3658  HG1 PRO A 232      68.530  62.905  74.729  1.00  0.91              
ATOM   3659  HG2 PRO A 232      69.257  62.745  73.094  1.00  0.91              
ATOM   3660  CB  PRO A 232      67.289  61.829  73.336  1.00  0.91              
ATOM   3661  HB1 PRO A 232      67.471  60.890  73.842  1.00  0.91              
ATOM   3662  HB2 PRO A 232      67.281  61.651  72.259  1.00  0.91              
ATOM   3663  CA  PRO A 232      65.982  62.518  73.739  1.00  0.91              
ATOM   3664  HA  PRO A 232      65.157  62.016  73.234  1.00  0.91              
ATOM   3665  C   PRO A 232      65.702  62.545  75.243  1.00  0.91              
ATOM   3666  O   PRO A 232      66.094  63.468  75.954  1.00  0.91              
ATOM   3667  N   ASN A 233      65.039  61.512  75.747  1.00  1.08              
ATOM   3668  H   ASN A 233      64.588  60.879  75.099  1.00  1.08              
ATOM   3669  CA  ASN A 233      65.350  60.997  77.072  1.00  1.08              
ATOM   3670  HA  ASN A 233      65.275  61.811  77.797  1.00  1.08              
ATOM   3671  CB  ASN A 233      64.323  59.906  77.433  1.00  1.08              
ATOM   3672  HB1 ASN A 233      63.330  60.225  77.128  1.00  1.08              
ATOM   3673  HB2 ASN A 233      64.320  59.801  78.513  1.00  1.08              
ATOM   3674  CG  ASN A 233      64.590  58.519  76.869  1.00  1.08              
ATOM   3675  OD1 ASN A 233      64.245  57.517  77.463  1.00  1.08              
ATOM   3676  ND2 ASN A 233      65.248  58.355  75.748  1.00  1.08              
ATOM   3677 1HD2 ASN A 233      65.733  59.148  75.348  1.00  1.08              
ATOM   3678 2HD2 ASN A 233      65.584  57.430  75.549  1.00  1.08              
ATOM   3679  C   ASN A 233      66.796  60.475  77.090  1.00  1.08              
ATOM   3680  O   ASN A 233      67.393  60.173  76.065  1.00  1.08              
ATOM   3681  N   GLU A 234      67.295  60.231  78.276  1.00  1.27              
ATOM   3682  H   GLU A 234      66.743  60.555  79.064  1.00  1.27              
ATOM   3683  CA  GLU A 234      68.653  59.752  78.528  1.00  1.27              
ATOM   3684  HA  GLU A 234      69.361  60.519  78.219  1.00  1.27              
ATOM   3685  CB  GLU A 234      68.771  59.530  80.065  1.00  1.27              
ATOM   3686  HB1 GLU A 234      69.821  59.655  80.330  1.00  1.27              
ATOM   3687  HB2 GLU A 234      68.511  58.494  80.289  1.00  1.27              
ATOM   3688  CG  GLU A 234      67.928  60.418  81.022  1.00  1.27              
ATOM   3689  HG1 GLU A 234      68.072  61.466  80.746  1.00  1.27              
ATOM   3690  HG2 GLU A 234      68.325  60.295  82.032  1.00  1.27              
ATOM   3691  CD  GLU A 234      66.417  60.079  81.053  1.00  1.27              
ATOM   3692  OE1 GLU A 234      65.603  60.869  80.517  1.00  1.27              
ATOM   3693  OE2 GLU A 234      66.020  58.979  81.498  1.00  1.27              
ATOM   3694  C   GLU A 234      69.061  58.438  77.837  1.00  1.27              
ATOM   3695  O   GLU A 234      70.237  58.224  77.562  1.00  1.27              
ATOM   3696  N   VAL A 235      68.116  57.526  77.593  1.00  1.08              
ATOM   3697  H   VAL A 235      67.167  57.746  77.847  1.00  1.08              
ATOM   3698  CA  VAL A 235      68.405  56.209  77.000  1.00  1.08              
ATOM   3699  HA  VAL A 235      69.179  55.748  77.607  1.00  1.08              
ATOM   3700  CB  VAL A 235      67.158  55.307  77.078  1.00  1.08              
ATOM   3701  HB  VAL A 235      66.295  55.861  76.713  1.00  1.08              
ATOM   3702  CG1 VAL A 235      67.251  53.997  76.289  1.00  1.08              
ATOM   3703 1HG1 VAL A 235      66.362  53.389  76.471  1.00  1.08              
ATOM   3704 2HG1 VAL A 235      67.298  54.199  75.222  1.00  1.08              
ATOM   3705 3HG1 VAL A 235      68.132  53.428  76.587  1.00  1.08              
ATOM   3706  CG2 VAL A 235      66.909  54.926  78.539  1.00  1.08              
ATOM   3707 1HG2 VAL A 235      65.965  54.393  78.601  1.00  1.08              
ATOM   3708 2HG2 VAL A 235      67.709  54.279  78.902  1.00  1.08              
ATOM   3709 3HG2 VAL A 235      66.861  55.812  79.168  1.00  1.08              
ATOM   3710  C   VAL A 235      68.903  56.347  75.556  1.00  1.08              
ATOM   3711  O   VAL A 235      68.224  56.972  74.724  1.00  1.08              
ATOM   3712  N   PRO A 236      70.062  55.746  75.227  1.00  1.08              
ATOM   3713  CD  PRO A 236      70.931  54.953  76.090  1.00  1.08              
ATOM   3714  HD1 PRO A 236      70.371  54.199  76.642  1.00  1.08              
ATOM   3715  HD2 PRO A 236      71.456  55.616  76.780  1.00  1.08              
ATOM   3716  CG  PRO A 236      71.936  54.266  75.167  1.00  1.08              
ATOM   3717  HG1 PRO A 236      71.530  53.311  74.830  1.00  1.08              
ATOM   3718  HG2 PRO A 236      72.901  54.125  75.653  1.00  1.08              
ATOM   3719  CB  PRO A 236      72.027  55.230  73.988  1.00  1.08              
ATOM   3720  HB1 PRO A 236      72.345  54.721  73.077  1.00  1.08              
ATOM   3721  HB2 PRO A 236      72.723  56.034  74.232  1.00  1.08              
ATOM   3722  CA  PRO A 236      70.606  55.801  73.885  1.00  1.08              
ATOM   3723  HA  PRO A 236      70.672  56.841  73.563  1.00  1.08              
ATOM   3724  C   PRO A 236      69.747  55.042  72.882  1.00  1.08              
ATOM   3725  O   PRO A 236      68.853  54.276  73.225  1.00  1.08              
ATOM   3726  N   GLY A 237      70.000  55.288  71.603  1.00  0.74              
ATOM   3727  H   GLY A 237      70.813  55.841  71.361  1.00  0.74              
ATOM   3728  CA  GLY A 237      69.279  54.566  70.559  1.00  0.74              
ATOM   3729  HA1 GLY A 237      68.210  54.583  70.763  1.00  0.74              
ATOM   3730  HA2 GLY A 237      69.602  53.523  70.570  1.00  0.74              
ATOM   3731  C   GLY A 237      69.505  55.116  69.163  1.00  0.74              
ATOM   3732  O   GLY A 237      69.499  54.350  68.210  1.00  0.74              
ATOM   3733  N   LEU A 238      69.715  56.430  69.035  1.00  0.50              
ATOM   3734  H   LEU A 238      69.826  56.984  69.866  1.00  0.50              
ATOM   3735  CA  LEU A 238      70.010  57.045  67.741  1.00  0.50              
ATOM   3736  HA  LEU A 238      69.258  56.706  67.028  1.00  0.50              
ATOM   3737  CB  LEU A 238      69.952  58.586  67.827  1.00  0.50              
ATOM   3738  HB1 LEU A 238      70.967  58.971  67.898  1.00  0.50              
ATOM   3739  HB2 LEU A 238      69.425  58.904  68.725  1.00  0.50              
ATOM   3740  CG  LEU A 238      69.271  59.205  66.590  1.00  0.50              
ATOM   3741  HG  LEU A 238      69.538  58.643  65.695  1.00  0.50              
ATOM   3742  CD1 LEU A 238      67.753  59.181  66.789  1.00  0.50              
ATOM   3743 1HD1 LEU A 238      67.283  59.726  65.970  1.00  0.50              
ATOM   3744 2HD1 LEU A 238      67.393  58.157  66.754  1.00  0.50              
ATOM   3745 3HD1 LEU A 238      67.478  59.661  67.724  1.00  0.50              
ATOM   3746  CD2 LEU A 238      69.714  60.652  66.398  1.00  0.50              
ATOM   3747 1HD2 LEU A 238      69.198  61.071  65.533  1.00  0.50              
ATOM   3748 2HD2 LEU A 238      69.483  61.243  67.282  1.00  0.50              
ATOM   3749 3HD2 LEU A 238      70.787  60.677  66.206  1.00  0.50              
ATOM   3750  C   LEU A 238      71.378  56.593  67.220  1.00  0.50              
ATOM   3751  O   LEU A 238      72.379  56.649  67.937  1.00  0.50              
ATOM   3752  N   GLN A 239      71.410  56.184  65.962  1.00  0.47              
ATOM   3753  H   GLN A 239      70.549  56.181  65.422  1.00  0.47              
ATOM   3754  CA  GLN A 239      72.588  55.684  65.280  1.00  0.47              
ATOM   3755  HA  GLN A 239      73.475  56.015  65.815  1.00  0.47              
ATOM   3756  CB  GLN A 239      72.554  54.149  65.229  1.00  0.47              
ATOM   3757  HB1 GLN A 239      73.385  53.804  64.614  1.00  0.47              
ATOM   3758  HB2 GLN A 239      71.627  53.819  64.759  1.00  0.47              
ATOM   3759  CG  GLN A 239      72.672  53.503  66.616  1.00  0.47              
ATOM   3760  HG1 GLN A 239      71.738  53.617  67.162  1.00  0.47              
ATOM   3761  HG2 GLN A 239      73.455  54.001  67.179  1.00  0.47              
ATOM   3762  CD  GLN A 239      73.005  52.024  66.520  1.00  0.47              
ATOM   3763  OE1 GLN A 239      72.483  51.296  65.688  1.00  0.47              
ATOM   3764  NE2 GLN A 239      73.920  51.527  67.321  1.00  0.47              
ATOM   3765 1HE2 GLN A 239      74.403  52.118  67.982  1.00  0.47              
ATOM   3766 2HE2 GLN A 239      74.146  50.553  67.249  1.00  0.47              
ATOM   3767  C   GLN A 239      72.644  56.252  63.874  1.00  0.47              
ATOM   3768  O   GLN A 239      71.605  56.347  63.229  1.00  0.47              
ATOM   3769  N   VAL A 240      73.836  56.609  63.398  1.00  0.40              
ATOM   3770  H   VAL A 240      74.660  56.393  63.950  1.00  0.40              
ATOM   3771  CA  VAL A 240      73.981  57.338  62.134  1.00  0.40              
ATOM   3772  HA  VAL A 240      73.036  57.274  61.590  1.00  0.40              
ATOM   3773  CB  VAL A 240      74.212  58.847  62.335  1.00  0.40              
ATOM   3774  HB  VAL A 240      74.184  59.322  61.359  1.00  0.40              
ATOM   3775  CG1 VAL A 240      73.068  59.429  63.176  1.00  0.40              
ATOM   3776 1HG1 VAL A 240      73.054  60.508  63.102  1.00  0.40              
ATOM   3777 2HG1 VAL A 240      72.115  59.063  62.800  1.00  0.40              
ATOM   3778 3HG1 VAL A 240      73.172  59.141  64.222  1.00  0.40              
ATOM   3779  CG2 VAL A 240      75.549  59.204  62.994  1.00  0.40              
ATOM   3780 1HG2 VAL A 240      75.624  60.284  63.108  1.00  0.40              
ATOM   3781 2HG2 VAL A 240      75.626  58.730  63.970  1.00  0.40              
ATOM   3782 3HG2 VAL A 240      76.374  58.874  62.364  1.00  0.40              
ATOM   3783  C   VAL A 240      75.016  56.674  61.239  1.00  0.40              
ATOM   3784  O   VAL A 240      76.131  56.364  61.670  1.00  0.40              
ATOM   3785  N   PHE A 241      74.579  56.384  60.017  1.00  0.55              
ATOM   3786  H   PHE A 241      73.637  56.678  59.766  1.00  0.55              
ATOM   3787  CA  PHE A 241      75.362  55.799  58.950  1.00  0.55              
ATOM   3788  HA  PHE A 241      75.893  54.936  59.343  1.00  0.55              
ATOM   3789  CB  PHE A 241      74.420  55.312  57.844  1.00  0.55              
ATOM   3790  HB1 PHE A 241      73.986  56.183  57.357  1.00  0.55              
ATOM   3791  HB2 PHE A 241      73.605  54.748  58.294  1.00  0.55              
ATOM   3792  CG  PHE A 241      75.073  54.432  56.798  1.00  0.55              
ATOM   3793  CD1 PHE A 241      75.348  53.082  57.089  1.00  0.55              
ATOM   3794  HD1 PHE A 241      75.120  52.683  58.066  1.00  0.55              
ATOM   3795  CE1 PHE A 241      75.929  52.253  56.112  1.00  0.55              
ATOM   3796  HE1 PHE A 241      76.168  51.223  56.339  1.00  0.55              
ATOM   3797  CZ  PHE A 241      76.231  52.772  54.841  1.00  0.55              
ATOM   3798  HZ  PHE A 241      76.706  52.149  54.093  1.00  0.55              
ATOM   3799  CE2 PHE A 241      75.976  54.124  54.554  1.00  0.55              
ATOM   3800  HE2 PHE A 241      76.258  54.525  53.588  1.00  0.55              
ATOM   3801  CD2 PHE A 241      75.399  54.954  55.532  1.00  0.55              
ATOM   3802  HD2 PHE A 241      75.219  55.996  55.311  1.00  0.55              
ATOM   3803  C   PHE A 241      76.371  56.817  58.413  1.00  0.55              
ATOM   3804  O   PHE A 241      76.031  57.788  57.734  1.00  0.55              
ATOM   3805  N   LYS A 242      77.634  56.601  58.750  1.00  0.62              
ATOM   3806  H   LYS A 242      77.843  55.750  59.271  1.00  0.62              
ATOM   3807  CA  LYS A 242      78.735  57.523  58.528  1.00  0.62              
ATOM   3808  HA  LYS A 242      78.453  58.238  57.756  1.00  0.62              
ATOM   3809  CB  LYS A 242      79.002  58.274  59.856  1.00  0.62              
ATOM   3810  HB1 LYS A 242      79.719  57.711  60.457  1.00  0.62              
ATOM   3811  HB2 LYS A 242      78.076  58.321  60.433  1.00  0.62              
ATOM   3812  CG  LYS A 242      79.490  59.722  59.699  1.00  0.62              
ATOM   3813  HG1 LYS A 242      79.704  60.119  60.691  1.00  0.62              
ATOM   3814  HG2 LYS A 242      78.695  60.320  59.251  1.00  0.62              
ATOM   3815  CD  LYS A 242      80.747  59.837  58.837  1.00  0.62              
ATOM   3816  HD1 LYS A 242      80.501  59.510  57.830  1.00  0.62              
ATOM   3817  HD2 LYS A 242      81.531  59.199  59.247  1.00  0.62              
ATOM   3818  CE  LYS A 242      81.256  61.272  58.739  1.00  0.62              
ATOM   3819  HE1 LYS A 242      81.608  61.609  59.718  1.00  0.62              
ATOM   3820  HE2 LYS A 242      80.428  61.917  58.436  1.00  0.62              
ATOM   3821  NZ  LYS A 242      82.342  61.352  57.738  1.00  0.62              
ATOM   3822  HZ1 LYS A 242      83.114  60.729  57.988  1.00  0.62              
ATOM   3823  HZ2 LYS A 242      82.064  60.928  56.852  1.00  0.62              
ATOM   3824  HZ3 LYS A 242      82.652  62.297  57.590  1.00  0.62              
ATOM   3825  C   LYS A 242      79.931  56.704  58.053  1.00  0.62              
ATOM   3826  O   LYS A 242      80.358  55.776  58.735  1.00  0.62              
ATOM   3827  N   ASP A 243      80.439  57.048  56.872  1.00  1.05              
ATOM   3828  H   ASP A 243      80.047  57.844  56.397  1.00  1.05              
ATOM   3829  CA  ASP A 243      81.544  56.369  56.190  1.00  1.05              
ATOM   3830  HA  ASP A 243      81.482  56.647  55.137  1.00  1.05              
ATOM   3831  CB  ASP A 243      82.895  56.938  56.696  1.00  1.05              
ATOM   3832  HB1 ASP A 243      83.693  56.557  56.057  1.00  1.05              
ATOM   3833  HB2 ASP A 243      83.070  56.563  57.706  1.00  1.05              
ATOM   3834  CG  ASP A 243      82.990  58.484  56.732  1.00  1.05              
ATOM   3835  OD1 ASP A 243      82.292  59.192  55.962  1.00  1.05              
ATOM   3836  OD2 ASP A 243      83.699  59.024  57.616  1.00  1.05              
ATOM   3837  C   ASP A 243      81.392  54.824  56.222  1.00  1.05              
ATOM   3838  O   ASP A 243      82.208  54.101  56.791  1.00  1.05              
ATOM   3839  N   ASP A 244      80.260  54.351  55.678  1.00  1.03              
ATOM   3840  H   ASP A 244      79.716  55.007  55.138  1.00  1.03              
ATOM   3841  CA  ASP A 244      79.708  52.977  55.655  1.00  1.03              
ATOM   3842  HA  ASP A 244      78.670  53.102  55.365  1.00  1.03              
ATOM   3843  CB  ASP A 244      80.355  52.166  54.511  1.00  1.03              
ATOM   3844  HB1 ASP A 244      80.126  51.109  54.652  1.00  1.03              
ATOM   3845  HB2 ASP A 244      81.441  52.274  54.556  1.00  1.03              
ATOM   3846  CG  ASP A 244      79.854  52.559  53.107  1.00  1.03              
ATOM   3847  OD1 ASP A 244      80.162  51.796  52.163  1.00  1.03              
ATOM   3848  OD2 ASP A 244      79.149  53.590  52.978  1.00  1.03              
ATOM   3849  C   ASP A 244      79.593  52.212  56.997  1.00  1.03              
ATOM   3850  O   ASP A 244      79.186  51.046  57.037  1.00  1.03              
ATOM   3851  N   HIS A 245      79.869  52.859  58.131  1.00  0.54              
ATOM   3852  H   HIS A 245      80.208  53.814  58.060  1.00  0.54              
ATOM   3853  CA  HIS A 245      79.653  52.290  59.464  1.00  0.54              
ATOM   3854  HA  HIS A 245      79.597  51.203  59.409  1.00  0.54              
ATOM   3855  CB  HIS A 245      80.829  52.691  60.379  1.00  0.54              
ATOM   3856  HB1 HIS A 245      80.490  52.691  61.413  1.00  0.54              
ATOM   3857  HB2 HIS A 245      81.141  53.711  60.153  1.00  0.54              
ATOM   3858  CG  HIS A 245      82.031  51.788  60.292  1.00  0.54              
ATOM   3859  ND1 HIS A 245      82.595  51.063  61.356  1.00  0.54              
ATOM   3860  CE1 HIS A 245      83.627  50.389  60.815  1.00  0.54              
ATOM   3861  HE1 HIS A 245      84.277  49.714  61.358  1.00  0.54              
ATOM   3862  NE2 HIS A 245      83.744  50.667  59.504  1.00  0.54              
ATOM   3863  HE2 HIS A 245      84.434  50.291  58.868  1.00  0.54              
ATOM   3864  CD2 HIS A 245      82.749  51.551  59.161  1.00  0.54              
ATOM   3865  HD2 HIS A 245      82.559  51.985  58.184  1.00  0.54              
ATOM   3866  C   HIS A 245      78.366  52.813  60.103  1.00  0.54              
ATOM   3867  O   HIS A 245      77.986  53.962  59.934  1.00  0.54              
ATOM   3868  N   TRP A 246      77.778  52.035  61.012  1.00  0.51              
ATOM   3869  H   TRP A 246      78.123  51.101  61.155  1.00  0.51              
ATOM   3870  CA  TRP A 246      76.868  52.604  62.013  1.00  0.51              
ATOM   3871  HA  TRP A 246      76.335  53.455  61.583  1.00  0.51              
ATOM   3872  CB  TRP A 246      75.801  51.570  62.391  1.00  0.51              
ATOM   3873  HB1 TRP A 246      75.265  51.934  63.270  1.00  0.51              
ATOM   3874  HB2 TRP A 246      76.278  50.627  62.661  1.00  0.51              
ATOM   3875  CG  TRP A 246      74.787  51.338  61.309  1.00  0.51              
ATOM   3876  CD1 TRP A 246      74.758  50.296  60.444  1.00  0.51              
ATOM   3877  HD1 TRP A 246      75.477  49.484  60.428  1.00  0.51              
ATOM   3878  NE1 TRP A 246      73.720  50.464  59.546  1.00  0.51              
ATOM   3879  HE1 TRP A 246      73.571  49.861  58.748  1.00  0.51              
ATOM   3880  CE2 TRP A 246      73.031  51.635  59.782  1.00  0.51              
ATOM   3881  CZ2 TRP A 246      71.949  52.255  59.141  1.00  0.51              
ATOM   3882  HZ2 TRP A 246      71.480  51.797  58.283  1.00  0.51              
ATOM   3883  CH2 TRP A 246      71.499  53.501  59.612  1.00  0.51              
ATOM   3884  HH2 TRP A 246      70.678  54.016  59.126  1.00  0.51              
ATOM   3885  CZ3 TRP A 246      72.141  54.108  60.705  1.00  0.51              
ATOM   3886  HZ3 TRP A 246      71.806  55.083  61.033  1.00  0.51              
ATOM   3887  CE3 TRP A 246      73.222  53.473  61.348  1.00  0.51              
ATOM   3888  HE3 TRP A 246      73.717  53.963  62.173  1.00  0.51              
ATOM   3889  CD2 TRP A 246      73.694  52.219  60.903  1.00  0.51              
ATOM   3890  C   TRP A 246      77.639  53.123  63.231  1.00  0.51              
ATOM   3891  O   TRP A 246      78.308  52.349  63.921  1.00  0.51              
ATOM   3892  N   PHE A 247      77.540  54.428  63.486  1.00  0.44              
ATOM   3893  H   PHE A 247      77.044  55.018  62.826  1.00  0.44              
ATOM   3894  CA  PHE A 247      77.915  55.044  64.759  1.00  0.44              
ATOM   3895  HA  PHE A 247      78.663  54.426  65.258  1.00  0.44              
ATOM   3896  CB  PHE A 247      78.540  56.424  64.486  1.00  0.44              
ATOM   3897  HB1 PHE A 247      77.824  57.040  63.940  1.00  0.44              
ATOM   3898  HB2 PHE A 247      79.421  56.300  63.855  1.00  0.44              
ATOM   3899  CG  PHE A 247      78.952  57.141  65.757  1.00  0.44              
ATOM   3900  CD1 PHE A 247      80.023  56.647  66.519  1.00  0.44              
ATOM   3901  HD1 PHE A 247      80.598  55.824  66.140  1.00  0.44              
ATOM   3902  CE1 PHE A 247      80.307  57.182  67.788  1.00  0.44              
ATOM   3903  HE1 PHE A 247      81.114  56.780  68.386  1.00  0.44              
ATOM   3904  CZ  PHE A 247      79.517  58.225  68.299  1.00  0.44              
ATOM   3905  HZ  PHE A 247      79.717  58.628  69.286  1.00  0.44              
ATOM   3906  CE2 PHE A 247      78.458  58.733  67.528  1.00  0.44              
ATOM   3907  HE2 PHE A 247      77.845  59.519  67.930  1.00  0.44              
ATOM   3908  CD2 PHE A 247      78.165  58.184  66.269  1.00  0.44              
ATOM   3909  HD2 PHE A 247      77.303  58.525  65.721  1.00  0.44              
ATOM   3910  C   PHE A 247      76.712  55.141  65.710  1.00  0.44              
ATOM   3911  O   PHE A 247      75.563  55.060  65.277  1.00  0.44              
ATOM   3912  N   ASP A 248      76.969  55.358  66.995  1.00  0.49              
ATOM   3913  H   ASP A 248      77.941  55.360  67.300  1.00  0.49              
ATOM   3914  CA  ASP A 248      76.012  55.339  68.088  1.00  0.49              
ATOM   3915  HA  ASP A 248      75.009  55.332  67.671  1.00  0.49              
ATOM   3916  CB  ASP A 248      76.164  54.027  68.910  1.00  0.49              
ATOM   3917  HB1 ASP A 248      75.711  53.234  68.318  1.00  0.49              
ATOM   3918  HB2 ASP A 248      75.564  54.120  69.817  1.00  0.49              
ATOM   3919  CG  ASP A 248      77.583  53.525  69.288  1.00  0.49              
ATOM   3920  OD1 ASP A 248      78.542  53.766  68.519  1.00  0.49              
ATOM   3921  OD2 ASP A 248      77.682  52.749  70.273  1.00  0.49              
ATOM   3922  C   ASP A 248      76.098  56.613  68.935  1.00  0.49              
ATOM   3923  O   ASP A 248      76.987  56.798  69.759  1.00  0.49              
ATOM   3924  N   ALA A 249      75.150  57.521  68.682  1.00  0.87              
ATOM   3925  H   ALA A 249      74.383  57.249  68.083  1.00  0.87              
ATOM   3926  CA  ALA A 249      75.091  58.856  69.259  1.00  0.87              
ATOM   3927  HA  ALA A 249      76.019  59.376  69.028  1.00  0.87              
ATOM   3928  CB  ALA A 249      73.940  59.617  68.595  1.00  0.87              
ATOM   3929  HB1 ALA A 249      73.864  60.612  69.032  1.00  0.87              
ATOM   3930  HB2 ALA A 249      74.107  59.694  67.520  1.00  0.87              
ATOM   3931  HB3 ALA A 249      73.007  59.094  68.788  1.00  0.87              
ATOM   3932  C   ALA A 249      74.937  58.839  70.787  1.00  0.87              
ATOM   3933  O   ALA A 249      73.856  58.585  71.327  1.00  0.87              
ATOM   3934  N   GLU A 250      76.027  59.172  71.465  1.00  0.97              
ATOM   3935  H   GLU A 250      76.896  59.260  70.958  1.00  0.97              
ATOM   3936  CA  GLU A 250      76.048  59.504  72.882  1.00  0.97              
ATOM   3937  HA  GLU A 250      75.764  58.612  73.439  1.00  0.97              
ATOM   3938  CB  GLU A 250      77.493  59.864  73.276  1.00  0.97              
ATOM   3939  HB1 GLU A 250      78.136  59.019  73.029  1.00  0.97              
ATOM   3940  HB2 GLU A 250      77.537  60.015  74.356  1.00  0.97              
ATOM   3941  CG  GLU A 250      78.026  61.125  72.571  1.00  0.97              
ATOM   3942  HG1 GLU A 250      77.497  62.002  72.949  1.00  0.97              
ATOM   3943  HG2 GLU A 250      77.837  61.061  71.497  1.00  0.97              
ATOM   3944  CD  GLU A 250      79.530  61.290  72.804  1.00  0.97              
ATOM   3945  OE1 GLU A 250      79.888  61.813  73.884  1.00  0.97              
ATOM   3946  OE2 GLU A 250      80.297  60.903  71.893  1.00  0.97              
ATOM   3947  C   GLU A 250      75.076  60.629  73.269  1.00  0.97              
ATOM   3948  O   GLU A 250      74.785  61.541  72.483  1.00  0.97              
ATOM   3949  N   TYR A 251      74.610  60.607  74.519  1.00  1.14              
ATOM   3950  H   TYR A 251      74.950  59.904  75.156  1.00  1.14              
ATOM   3951  CA  TYR A 251      73.704  61.630  75.030  1.00  1.14              
ATOM   3952  HA  TYR A 251      73.206  62.097  74.180  1.00  1.14              
ATOM   3953  CB  TYR A 251      72.585  61.024  75.888  1.00  1.14              
ATOM   3954  HB1 TYR A 251      73.037  60.408  76.667  1.00  1.14              
ATOM   3955  HB2 TYR A 251      71.968  60.376  75.265  1.00  1.14              
ATOM   3956  CG  TYR A 251      71.692  62.076  76.534  1.00  1.14              
ATOM   3957  CD1 TYR A 251      71.156  63.137  75.770  1.00  1.14              
ATOM   3958  HD1 TYR A 251      71.348  63.200  74.706  1.00  1.14              
ATOM   3959  CE1 TYR A 251      70.395  64.145  76.392  1.00  1.14              
ATOM   3960  HE1 TYR A 251      69.990  64.966  75.818  1.00  1.14              
ATOM   3961  CZ  TYR A 251      70.162  64.094  77.780  1.00  1.14              
ATOM   3962  OH  TYR A 251      69.431  65.061  78.394  1.00  1.14              
ATOM   3963  HH  TYR A 251      69.253  64.824  79.304  1.00  1.14              
ATOM   3964  CE2 TYR A 251      70.691  63.033  78.548  1.00  1.14              
ATOM   3965  HE2 TYR A 251      70.528  62.995  79.613  1.00  1.14              
ATOM   3966  CD2 TYR A 251      71.460  62.033  77.924  1.00  1.14              
ATOM   3967  HD2 TYR A 251      71.888  61.234  78.515  1.00  1.14              
ATOM   3968  C   TYR A 251      74.442  62.754  75.771  1.00  1.14              
ATOM   3969  O   TYR A 251      74.772  62.625  76.951  1.00  1.14              
ATOM   3970  N   ILE A 252      74.674  63.869  75.078  1.00  0.93              
ATOM   3971  H   ILE A 252      74.435  63.889  74.096  1.00  0.93              
ATOM   3972  CA  ILE A 252      75.249  65.062  75.701  1.00  0.93              
ATOM   3973  HA  ILE A 252      76.051  64.718  76.350  1.00  0.93              
ATOM   3974  CB  ILE A 252      75.915  65.981  74.648  1.00  0.93              
ATOM   3975  HB  ILE A 252      75.167  66.247  73.901  1.00  0.93              
ATOM   3976  CG2 ILE A 252      76.449  67.277  75.293  1.00  0.93              
ATOM   3977 1HG2 ILE A 252      76.847  67.945  74.531  1.00  0.93              
ATOM   3978 2HG2 ILE A 252      75.654  67.820  75.804  1.00  0.93              
ATOM   3979 3HG2 ILE A 252      77.238  67.047  76.010  1.00  0.93              
ATOM   3980  CG1 ILE A 252      77.078  65.233  73.948  1.00  0.93              
ATOM   3981 1HG1 ILE A 252      76.711  64.297  73.529  1.00  0.93              
ATOM   3982 2HG1 ILE A 252      77.840  64.976  74.686  1.00  0.93              
ATOM   3983  CD1 ILE A 252      77.749  66.010  72.807  1.00  0.93              
ATOM   3984  HD1 ILE A 252      78.433  65.347  72.276  1.00  0.93              
ATOM   3985  HD2 ILE A 252      76.999  66.379  72.110  1.00  0.93              
ATOM   3986  HD3 ILE A 252      78.323  66.847  73.204  1.00  0.93              
ATOM   3987  C   ILE A 252      74.198  65.811  76.541  1.00  0.93              
ATOM   3988  O   ILE A 252      73.190  66.291  76.005  1.00  0.93              
ATOM   3989  N   PRO A 253      74.426  65.970  77.859  1.00  0.98              
ATOM   3990  CD  PRO A 253      75.606  65.572  78.616  1.00  0.98              
ATOM   3991  HD1 PRO A 253      76.527  65.874  78.116  1.00  0.98              
ATOM   3992  HD2 PRO A 253      75.593  64.491  78.764  1.00  0.98              
ATOM   3993  CG  PRO A 253      75.495  66.283  79.962  1.00  0.98              
ATOM   3994  HG1 PRO A 253      75.937  67.278  79.887  1.00  0.98              
ATOM   3995  HG2 PRO A 253      75.966  65.712  80.763  1.00  0.98              
ATOM   3996  CB  PRO A 253      73.987  66.405  80.160  1.00  0.98              
ATOM   3997  HB1 PRO A 253      73.729  67.243  80.810  1.00  0.98              
ATOM   3998  HB2 PRO A 253      73.602  65.472  80.575  1.00  0.98              
ATOM   3999  CA  PRO A 253      73.448  66.585  78.737  1.00  0.98              
ATOM   4000  HA  PRO A 253      72.507  66.040  78.647  1.00  0.98              
ATOM   4001  C   PRO A 253      73.205  68.047  78.379  1.00  0.98              
ATOM   4002  O   PRO A 253      74.134  68.810  78.122  1.00  0.98              
ATOM   4003  N   SER A 254      71.926  68.422  78.393  1.00  1.03              
ATOM   4004  H   SER A 254      71.234  67.719  78.602  1.00  1.03              
ATOM   4005  CA  SER A 254      71.424  69.731  77.953  1.00  1.03              
ATOM   4006  HA  SER A 254      70.343  69.699  78.073  1.00  1.03              
ATOM   4007  CB  SER A 254      71.921  70.872  78.858  1.00  1.03              
ATOM   4008  HB1 SER A 254      71.392  71.789  78.597  1.00  1.03              
ATOM   4009  HB2 SER A 254      72.988  71.035  78.701  1.00  1.03              
ATOM   4010  OG  SER A 254      71.678  70.585  80.223  1.00  1.03              
ATOM   4011  HG  SER A 254      72.488  70.215  80.586  1.00  1.03              
ATOM   4012  C   SER A 254      71.648  70.050  76.477  1.00  1.03              
ATOM   4013  O   SER A 254      71.476  71.205  76.087  1.00  1.03              
ATOM   4014  N   ALA A 255      71.981  69.063  75.642  1.00  0.80              
ATOM   4015  H   ALA A 255      72.145  68.125  75.990  1.00  0.80              
ATOM   4016  CA  ALA A 255      72.025  69.277  74.203  1.00  0.80              
ATOM   4017  HA  ALA A 255      72.341  70.302  74.019  1.00  0.80              
ATOM   4018  CB  ALA A 255      73.108  68.376  73.610  1.00  0.80              
ATOM   4019  HB1 ALA A 255      73.300  68.680  72.583  1.00  0.80              
ATOM   4020  HB2 ALA A 255      74.031  68.491  74.176  1.00  0.80              
ATOM   4021  HB3 ALA A 255      72.784  67.335  73.633  1.00  0.80              
ATOM   4022  C   ALA A 255      70.677  69.096  73.505  1.00  0.80              
ATOM   4023  O   ALA A 255      69.703  68.617  74.090  1.00  0.80              
ATOM   4024  N   VAL A 256      70.669  69.423  72.211  1.00  0.51              
ATOM   4025  H   VAL A 256      71.500  69.849  71.811  1.00  0.51              
ATOM   4026  CA  VAL A 256      69.603  68.980  71.285  1.00  0.51              
ATOM   4027  HA  VAL A 256      69.041  68.156  71.724  1.00  0.51              
ATOM   4028  CB  VAL A 256      68.635  70.141  70.959  1.00  0.51              
ATOM   4029  HB  VAL A 256      69.153  70.878  70.344  1.00  0.51              
ATOM   4030  CG1 VAL A 256      67.421  69.631  70.183  1.00  0.51              
ATOM   4031 1HG1 VAL A 256      66.719  70.447  70.018  1.00  0.51              
ATOM   4032 2HG1 VAL A 256      67.738  69.244  69.217  1.00  0.51              
ATOM   4033 3HG1 VAL A 256      66.921  68.845  70.745  1.00  0.51              
ATOM   4034  CG2 VAL A 256      68.100  70.873  72.198  1.00  0.51              
ATOM   4035 1HG2 VAL A 256      67.384  71.641  71.906  1.00  0.51              
ATOM   4036 2HG2 VAL A 256      67.627  70.170  72.881  1.00  0.51              
ATOM   4037 3HG2 VAL A 256      68.918  71.368  72.716  1.00  0.51              
ATOM   4038  C   VAL A 256      70.284  68.503  70.018  1.00  0.51              
ATOM   4039  O   VAL A 256      71.166  69.200  69.517  1.00  0.51              
ATOM   4040  N   ILE A 257      69.937  67.321  69.508  1.00  0.57              
ATOM   4041  H   ILE A 257      69.152  66.813  69.897  1.00  0.57              
ATOM   4042  CA  ILE A 257      70.532  66.877  68.243  1.00  0.57              
ATOM   4043  HA  ILE A 257      71.535  67.296  68.210  1.00  0.57              
ATOM   4044  CB  ILE A 257      70.772  65.352  68.220  1.00  0.57              
ATOM   4045  HB  ILE A 257      71.146  65.081  69.208  1.00  0.57              
ATOM   4046  CG2 ILE A 257      69.496  64.553  67.991  1.00  0.57              
ATOM   4047 1HG2 ILE A 257      69.152  64.716  66.969  1.00  0.57              
ATOM   4048 2HG2 ILE A 257      69.670  63.492  68.153  1.00  0.57              
ATOM   4049 3HG2 ILE A 257      68.752  64.888  68.704  1.00  0.57              
ATOM   4050  CG1 ILE A 257      71.877  64.974  67.211  1.00  0.57              
ATOM   4051 1HG1 ILE A 257      72.751  65.595  67.402  1.00  0.57              
ATOM   4052 2HG1 ILE A 257      71.535  65.162  66.191  1.00  0.57              
ATOM   4053  CD1 ILE A 257      72.327  63.514  67.328  1.00  0.57              
ATOM   4054  HD1 ILE A 257      73.212  63.364  66.716  1.00  0.57              
ATOM   4055  HD2 ILE A 257      72.570  63.279  68.365  1.00  0.57              
ATOM   4056  HD3 ILE A 257      71.542  62.849  66.974  1.00  0.57              
ATOM   4057  C   ILE A 257      69.803  67.522  67.069  1.00  0.57              
ATOM   4058  O   ILE A 257      68.609  67.799  67.132  1.00  0.57              
ATOM   4059  N   VAL A 258      70.559  67.834  66.031  1.00  0.69              
ATOM   4060  H   VAL A 258      71.544  67.590  66.081  1.00  0.69              
ATOM   4061  CA  VAL A 258      70.187  68.630  64.871  1.00  0.69              
ATOM   4062  HA  VAL A 258      69.122  68.847  64.869  1.00  0.69              
ATOM   4063  CB  VAL A 258      71.007  69.933  64.781  1.00  0.69              
ATOM   4064  HB  VAL A 258      72.040  69.707  64.515  1.00  0.69              
ATOM   4065  CG1 VAL A 258      70.436  70.845  63.691  1.00  0.69              
ATOM   4066 1HG1 VAL A 258      71.065  71.723  63.589  1.00  0.69              
ATOM   4067 2HG1 VAL A 258      70.433  70.329  62.731  1.00  0.69              
ATOM   4068 3HG1 VAL A 258      69.423  71.141  63.942  1.00  0.69              
ATOM   4069  CG2 VAL A 258      71.061  70.686  66.106  1.00  0.69              
ATOM   4070 1HG2 VAL A 258      71.398  71.709  65.948  1.00  0.69              
ATOM   4071 2HG2 VAL A 258      70.087  70.688  66.583  1.00  0.69              
ATOM   4072 3HG2 VAL A 258      71.761  70.176  66.767  1.00  0.69              
ATOM   4073  C   VAL A 258      70.585  67.784  63.671  1.00  0.69              
ATOM   4074  O   VAL A 258      71.748  67.396  63.540  1.00  0.69              
ATOM   4075  N   HIS A 259      69.639  67.559  62.774  1.00  0.54              
ATOM   4076  H   HIS A 259      68.687  67.828  63.005  1.00  0.54              
ATOM   4077  CA  HIS A 259      69.873  66.916  61.492  1.00  0.54              
ATOM   4078  HA  HIS A 259      70.894  66.548  61.425  1.00  0.54              
ATOM   4079  CB  HIS A 259      68.878  65.753  61.310  1.00  0.54              
ATOM   4080  HB1 HIS A 259      68.787  65.542  60.242  1.00  0.54              
ATOM   4081  HB2 HIS A 259      67.892  66.067  61.654  1.00  0.54              
ATOM   4082  CG  HIS A 259      69.208  64.441  61.968  1.00  0.54              
ATOM   4083  ND1 HIS A 259      69.939  64.239  63.142  1.00  0.54              
ATOM   4084  CE1 HIS A 259      69.952  62.913  63.338  1.00  0.54              
ATOM   4085  HE1 HIS A 259      70.436  62.424  64.172  1.00  0.54              
ATOM   4086  NE2 HIS A 259      69.267  62.285  62.369  1.00  0.54              
ATOM   4087  HE2 HIS A 259      69.031  61.290  62.332  1.00  0.54              
ATOM   4088  CD2 HIS A 259      68.795  63.232  61.496  1.00  0.54              
ATOM   4089  HD2 HIS A 259      68.194  63.055  60.611  1.00  0.54              
ATOM   4090  C   HIS A 259      69.608  67.882  60.357  1.00  0.54              
ATOM   4091  O   HIS A 259      68.618  68.624  60.410  1.00  0.54              
ATOM   4092  N   ILE A 260      70.428  67.808  59.306  1.00  0.93              
ATOM   4093  H   ILE A 260      71.264  67.237  59.364  1.00  0.93              
ATOM   4094  CA  ILE A 260      70.220  68.603  58.103  1.00  0.93              
ATOM   4095  HA  ILE A 260      69.514  69.382  58.372  1.00  0.93              
ATOM   4096  CB  ILE A 260      71.533  69.342  57.737  1.00  0.93              
ATOM   4097  HB  ILE A 260      72.041  69.585  58.673  1.00  0.93              
ATOM   4098  CG2 ILE A 260      72.530  68.513  56.913  1.00  0.93              
ATOM   4099 1HG2 ILE A 260      72.600  67.509  57.328  1.00  0.93              
ATOM   4100 2HG2 ILE A 260      72.199  68.446  55.878  1.00  0.93              
ATOM   4101 3HG2 ILE A 260      73.513  68.983  56.946  1.00  0.93              
ATOM   4102  CG1 ILE A 260      71.273  70.684  57.028  1.00  0.93              
ATOM   4103 1HG1 ILE A 260      70.667  70.500  56.144  1.00  0.93              
ATOM   4104 2HG1 ILE A 260      72.229  71.104  56.712  1.00  0.93              
ATOM   4105  CD1 ILE A 260      70.580  71.730  57.919  1.00  0.93              
ATOM   4106  HD1 ILE A 260      70.584  72.698  57.421  1.00  0.93              
ATOM   4107  HD2 ILE A 260      69.544  71.457  58.109  1.00  0.93              
ATOM   4108  HD3 ILE A 260      71.111  71.825  58.867  1.00  0.93              
ATOM   4109  C   ILE A 260      69.529  67.803  57.012  1.00  0.93              
ATOM   4110  O   ILE A 260      70.133  66.932  56.391  1.00  0.93              
ATOM   4111  N   GLY A 261      68.232  68.077  56.844  1.00  0.89              
ATOM   4112  H   GLY A 261      67.844  68.877  57.327  1.00  0.89              
ATOM   4113  CA  GLY A 261      67.302  67.236  56.093  1.00  0.89              
ATOM   4114  HA1 GLY A 261      66.284  67.459  56.405  1.00  0.89              
ATOM   4115  HA2 GLY A 261      67.483  66.193  56.350  1.00  0.89              
ATOM   4116  C   GLY A 261      67.417  67.388  54.579  1.00  0.89              
ATOM   4117  O   GLY A 261      68.119  68.253  54.035  1.00  0.89              
ATOM   4118  N   ASP A 262      66.713  66.502  53.882  1.00  0.75              
ATOM   4119  H   ASP A 262      66.103  65.874  54.403  1.00  0.75              
ATOM   4120  CA  ASP A 262      66.798  66.337  52.444  1.00  0.75              
ATOM   4121  HA  ASP A 262      67.825  66.102  52.213  1.00  0.75              
ATOM   4122  CB  ASP A 262      65.981  65.144  51.965  1.00  0.75              
ATOM   4123  HB1 ASP A 262      64.994  65.481  51.646  1.00  0.75              
ATOM   4124  HB2 ASP A 262      65.855  64.430  52.779  1.00  0.75              
ATOM   4125  CG  ASP A 262      66.700  64.436  50.817  1.00  0.75              
ATOM   4126  OD1 ASP A 262      66.639  63.188  50.791  1.00  0.75              
ATOM   4127  OD2 ASP A 262      67.263  65.111  49.925  1.00  0.75              
ATOM   4128  C   ASP A 262      66.460  67.616  51.689  1.00  0.75              
ATOM   4129  O   ASP A 262      67.158  67.984  50.748  1.00  0.75              
ATOM   4130  N   GLN A 263      65.481  68.388  52.156  1.00  0.79              
ATOM   4131  H   GLN A 263      64.934  68.087  52.962  1.00  0.79              
ATOM   4132  CA  GLN A 263      65.241  69.702  51.565  1.00  0.79              
ATOM   4133  HA  GLN A 263      65.068  69.547  50.500  1.00  0.79              
ATOM   4134  CB  GLN A 263      63.915  70.241  52.138  1.00  0.79              
ATOM   4135  HB1 GLN A 263      63.827  69.911  53.166  1.00  0.79              
ATOM   4136  HB2 GLN A 263      63.086  69.782  51.597  1.00  0.79              
ATOM   4137  CG  GLN A 263      63.698  71.757  52.183  1.00  0.79              
ATOM   4138  HG1 GLN A 263      64.568  72.252  52.613  1.00  0.79              
ATOM   4139  HG2 GLN A 263      62.860  71.922  52.855  1.00  0.79              
ATOM   4140  CD  GLN A 263      63.326  72.417  50.865  1.00  0.79              
ATOM   4141  OE1 GLN A 263      62.175  72.663  50.569  1.00  0.79              
ATOM   4142  NE2 GLN A 263      64.264  72.782  50.037  1.00  0.79              
ATOM   4143 1HE2 GLN A 263      65.230  72.529  50.199  1.00  0.79              
ATOM   4144 2HE2 GLN A 263      63.947  73.358  49.279  1.00  0.79              
ATOM   4145  C   GLN A 263      66.422  70.686  51.645  1.00  0.79              
ATOM   4146  O   GLN A 263      66.663  71.405  50.666  1.00  0.79              
ATOM   4147  N   ILE A 264      67.190  70.726  52.743  1.00  0.74              
ATOM   4148  H   ILE A 264      67.049  70.026  53.467  1.00  0.74              
ATOM   4149  CA  ILE A 264      68.413  71.540  52.765  1.00  0.74              
ATOM   4150  HA  ILE A 264      68.175  72.486  52.285  1.00  0.74              
ATOM   4151  CB  ILE A 264      68.883  71.894  54.191  1.00  0.74              
ATOM   4152  HB  ILE A 264      68.876  70.982  54.789  1.00  0.74              
ATOM   4153  CG2 ILE A 264      70.315  72.463  54.191  1.00  0.74              
ATOM   4154 1HG2 ILE A 264      70.549  72.879  55.169  1.00  0.74              
ATOM   4155 2HG2 ILE A 264      71.030  71.670  53.974  1.00  0.74              
ATOM   4156 3HG2 ILE A 264      70.410  73.254  53.447  1.00  0.74              
ATOM   4157  CG1 ILE A 264      67.925  72.915  54.853  1.00  0.74              
ATOM   4158 1HG1 ILE A 264      68.204  73.018  55.903  1.00  0.74              
ATOM   4159 2HG1 ILE A 264      66.918  72.513  54.823  1.00  0.74              
ATOM   4160  CD1 ILE A 264      67.863  74.325  54.245  1.00  0.74              
ATOM   4161  HD1 ILE A 264      67.134  74.919  54.796  1.00  0.74              
ATOM   4162  HD2 ILE A 264      68.834  74.810  54.316  1.00  0.74              
ATOM   4163  HD3 ILE A 264      67.548  74.287  53.204  1.00  0.74              
ATOM   4164  C   ILE A 264      69.488  70.952  51.874  1.00  0.74              
ATOM   4165  O   ILE A 264      70.210  71.724  51.245  1.00  0.74              
ATOM   4166  N   LEU A 265      69.546  69.630  51.708  1.00  0.75              
ATOM   4167  H   LEU A 265      68.929  69.026  52.244  1.00  0.75              
ATOM   4168  CA  LEU A 265      70.600  69.042  50.866  1.00  0.75              
ATOM   4169  HA  LEU A 265      71.588  69.373  51.193  1.00  0.75              
ATOM   4170  CB  LEU A 265      70.553  67.527  50.786  1.00  0.75              
ATOM   4171  HB1 LEU A 265      71.352  67.254  50.092  1.00  0.75              
ATOM   4172  HB2 LEU A 265      69.622  67.180  50.336  1.00  0.75              
ATOM   4173  CG  LEU A 265      70.705  66.783  52.090  1.00  0.75              
ATOM   4174  HG  LEU A 265      69.725  66.452  52.383  1.00  0.75              
ATOM   4175  CD1 LEU A 265      71.516  65.539  51.678  1.00  0.75              
ATOM   4176 1HD1 LEU A 265      71.613  64.788  52.444  1.00  0.75              
ATOM   4177 2HD1 LEU A 265      70.991  65.031  50.871  1.00  0.75              
ATOM   4178 3HD1 LEU A 265      72.501  65.822  51.312  1.00  0.75              
ATOM   4179  CD2 LEU A 265      71.230  67.645  53.252  1.00  0.75              
ATOM   4180 1HD2 LEU A 265      70.833  67.285  54.181  1.00  0.75              
ATOM   4181 2HD2 LEU A 265      72.291  67.662  53.238  1.00  0.75              
ATOM   4182 3HD2 LEU A 265      70.908  68.668  53.307  1.00  0.75              
ATOM   4183  C   LEU A 265      70.391  69.481  49.436  1.00  0.75              
ATOM   4184  O   LEU A 265      71.286  69.987  48.763  1.00  0.75              
ATOM   4185  N   ARG A 266      69.146  69.283  49.017  1.00  0.77              
ATOM   4186  H   ARG A 266      68.519  68.838  49.689  1.00  0.77              
ATOM   4187  CA  ARG A 266      68.617  69.605  47.722  1.00  0.77              
ATOM   4188  HA  ARG A 266      69.134  69.025  46.967  1.00  0.77              
ATOM   4189  CB  ARG A 266      67.125  69.252  47.691  1.00  0.77              
ATOM   4190  HB1 ARG A 266      66.655  69.711  46.818  1.00  0.77              
ATOM   4191  HB2 ARG A 266      66.635  69.629  48.589  1.00  0.77              
ATOM   4192  CG  ARG A 266      66.962  67.729  47.594  1.00  0.77              
ATOM   4193  HG1 ARG A 266      67.645  67.219  48.272  1.00  0.77              
ATOM   4194  HG2 ARG A 266      67.225  67.441  46.579  1.00  0.77              
ATOM   4195  CD  ARG A 266      65.535  67.269  47.908  1.00  0.77              
ATOM   4196  HD1 ARG A 266      64.868  68.133  47.924  1.00  0.77              
ATOM   4197  HD2 ARG A 266      65.512  66.809  48.898  1.00  0.77              
ATOM   4198  NE  ARG A 266      65.058  66.323  46.886  1.00  0.77              
ATOM   4199  HE  ARG A 266      64.411  66.687  46.214  1.00  0.77              
ATOM   4200  CZ  ARG A 266      65.392  65.053  46.762  1.00  0.77              
ATOM   4201  NH1 ARG A 266      66.110  64.392  47.615  1.00  0.77              
ATOM   4202 1HH1 ARG A 266      66.510  64.871  48.428  1.00  0.77              
ATOM   4203 2HH1 ARG A 266      66.180  63.395  47.636  1.00  0.77              
ATOM   4204  NH2 ARG A 266      65.000  64.385  45.721  1.00  0.77              
ATOM   4205 1HH2 ARG A 266      64.380  64.813  45.053  1.00  0.77              
ATOM   4206 2HH2 ARG A 266      65.230  63.413  45.683  1.00  0.77              
ATOM   4207  C   ARG A 266      68.884  71.059  47.398  1.00  0.77              
ATOM   4208  O   ARG A 266      69.566  71.312  46.408  1.00  0.77              
ATOM   4209  N   LEU A 267      68.463  71.989  48.262  1.00  0.77              
ATOM   4210  H   LEU A 267      67.947  71.691  49.081  1.00  0.77              
ATOM   4211  CA  LEU A 267      68.774  73.415  48.089  1.00  0.77              
ATOM   4212  HA  LEU A 267      68.314  73.762  47.165  1.00  0.77              
ATOM   4213  CB  LEU A 267      68.207  74.238  49.271  1.00  0.77              
ATOM   4214  HB1 LEU A 267      68.832  75.119  49.429  1.00  0.77              
ATOM   4215  HB2 LEU A 267      68.273  73.638  50.179  1.00  0.77              
ATOM   4216  CG  LEU A 267      66.762  74.731  49.081  1.00  0.77              
ATOM   4217  HG  LEU A 267      66.151  73.907  48.720  1.00  0.77              
ATOM   4218  CD1 LEU A 267      66.212  75.248  50.416  1.00  0.77              
ATOM   4219 1HD1 LEU A 267      65.171  75.554  50.297  1.00  0.77              
ATOM   4220 2HD1 LEU A 267      66.256  74.459  51.165  1.00  0.77              
ATOM   4221 3HD1 LEU A 267      66.796  76.102  50.763  1.00  0.77              
ATOM   4222  CD2 LEU A 267      66.663  75.894  48.094  1.00  0.77              
ATOM   4223 1HD2 LEU A 267      65.620  76.189  47.977  1.00  0.77              
ATOM   4224 2HD2 LEU A 267      67.224  76.747  48.473  1.00  0.77              
ATOM   4225 3HD2 LEU A 267      67.048  75.604  47.118  1.00  0.77              
ATOM   4226  C   LEU A 267      70.274  73.717  47.950  1.00  0.77              
ATOM   4227  O   LEU A 267      70.693  74.567  47.170  1.00  0.77              
ATOM   4228  N   SER A 268      71.093  72.990  48.698  1.00  0.79              
ATOM   4229  H   SER A 268      70.670  72.293  49.302  1.00  0.79              
ATOM   4230  CA  SER A 268      72.548  73.117  48.775  1.00  0.79              
ATOM   4231  HA  SER A 268      72.823  74.168  48.706  1.00  0.79              
ATOM   4232  CB  SER A 268      72.930  72.575  50.162  1.00  0.79              
ATOM   4233  HB1 SER A 268      72.777  71.496  50.192  1.00  0.79              
ATOM   4234  HB2 SER A 268      72.288  73.038  50.913  1.00  0.79              
ATOM   4235  OG  SER A 268      74.255  72.856  50.520  1.00  0.79              
ATOM   4236  HG  SER A 268      74.345  73.808  50.626  1.00  0.79              
ATOM   4237  C   SER A 268      73.270  72.351  47.657  1.00  0.79              
ATOM   4238  O   SER A 268      74.497  72.260  47.645  1.00  0.79              
ATOM   4239  N   ASN A 269      72.536  71.766  46.706  1.00  0.88              
ATOM   4240  H   ASN A 269      71.529  71.820  46.795  1.00  0.88              
ATOM   4241  CA  ASN A 269      73.068  70.946  45.619  1.00  0.88              
ATOM   4242  HA  ASN A 269      72.198  70.511  45.125  1.00  0.88              
ATOM   4243  CB  ASN A 269      73.760  71.893  44.601  1.00  0.88              
ATOM   4244  HB1 ASN A 269      74.723  72.211  45.000  1.00  0.88              
ATOM   4245  HB2 ASN A 269      73.159  72.790  44.455  1.00  0.88              
ATOM   4246  CG  ASN A 269      73.983  71.263  43.238  1.00  0.88              
ATOM   4247  OD1 ASN A 269      73.355  70.285  42.863  1.00  0.88              
ATOM   4248  ND2 ASN A 269      74.927  71.734  42.456  1.00  0.88              
ATOM   4249 1HD2 ASN A 269      75.280  72.672  42.659  1.00  0.88              
ATOM   4250 2HD2 ASN A 269      74.956  71.413  41.497  1.00  0.88              
ATOM   4251  C   ASN A 269      73.942  69.744  46.062  1.00  0.88              
ATOM   4252  O   ASN A 269      74.798  69.267  45.306  1.00  0.88              
ATOM   4253  N   GLY A 270      73.754  69.278  47.299  1.00  0.90              
ATOM   4254  H   GLY A 270      72.983  69.672  47.833  1.00  0.90              
ATOM   4255  CA  GLY A 270      74.543  68.218  47.931  1.00  0.90              
ATOM   4256  HA1 GLY A 270      74.882  67.511  47.174  1.00  0.90              
ATOM   4257  HA2 GLY A 270      73.894  67.678  48.622  1.00  0.90              
ATOM   4258  C   GLY A 270      75.772  68.680  48.737  1.00  0.90              
ATOM   4259  O   GLY A 270      76.601  67.837  49.101  1.00  0.90              
ATOM   4260  N   ARG A 271      75.946  69.992  48.992  1.00  0.69              
ATOM   4261  H   ARG A 271      75.275  70.661  48.634  1.00  0.69              
ATOM   4262  CA  ARG A 271      76.996  70.484  49.905  1.00  0.69              
ATOM   4263  HA  ARG A 271      77.927  69.965  49.676  1.00  0.69              
ATOM   4264  CB  ARG A 271      77.278  72.004  49.758  1.00  0.69              
ATOM   4265  HB1 ARG A 271      77.466  72.427  50.746  1.00  0.69              
ATOM   4266  HB2 ARG A 271      76.414  72.511  49.340  1.00  0.69              
ATOM   4267  CG  ARG A 271      78.495  72.321  48.869  1.00  0.69              
ATOM   4268  HG1 ARG A 271      78.248  72.040  47.844  1.00  0.69              
ATOM   4269  HG2 ARG A 271      79.353  71.725  49.180  1.00  0.69              
ATOM   4270  CD  ARG A 271      78.896  73.812  48.883  1.00  0.69              
ATOM   4271  HD1 ARG A 271      78.013  74.410  48.652  1.00  0.69              
ATOM   4272  HD2 ARG A 271      79.634  73.968  48.094  1.00  0.69              
ATOM   4273  NE  ARG A 271      79.488  74.254  50.168  1.00  0.69              
ATOM   4274  HE  ARG A 271      79.756  73.525  50.840  1.00  0.69              
ATOM   4275  CZ  ARG A 271      79.668  75.502  50.585  1.00  0.69              
ATOM   4276  NH1 ARG A 271      79.433  76.536  49.820  1.00  0.69              
ATOM   4277 1HH1 ARG A 271      79.156  76.387  48.871  1.00  0.69              
ATOM   4278 2HH1 ARG A 271      79.498  77.480  50.176  1.00  0.69              
ATOM   4279  NH2 ARG A 271      80.066  75.727  51.800  1.00  0.69              
ATOM   4280 1HH2 ARG A 271      80.205  74.895  52.387  1.00  0.69              
ATOM   4281 2HH2 ARG A 271      80.078  76.655  52.205  1.00  0.69              
ATOM   4282  C   ARG A 271      76.709  70.109  51.357  1.00  0.69              
ATOM   4283  O   ARG A 271      77.445  69.295  51.910  1.00  0.69              
ATOM   4284  N   TYR A 272      75.626  70.596  51.963  1.00  0.64              
ATOM   4285  H   TYR A 272      75.078  71.301  51.489  1.00  0.64              
ATOM   4286  CA  TYR A 272      75.114  70.005  53.207  1.00  0.64              
ATOM   4287  HA  TYR A 272      75.947  69.904  53.899  1.00  0.64              
ATOM   4288  CB  TYR A 272      74.078  70.943  53.850  1.00  0.64              
ATOM   4289  HB1 TYR A 272      73.706  70.478  54.763  1.00  0.64              
ATOM   4290  HB2 TYR A 272      73.237  71.049  53.162  1.00  0.64              
ATOM   4291  CG  TYR A 272      74.617  72.325  54.210  1.00  0.64              
ATOM   4292  CD1 TYR A 272      75.889  72.464  54.803  1.00  0.64              
ATOM   4293  HD1 TYR A 272      76.476  71.598  55.052  1.00  0.64              
ATOM   4294  CE1 TYR A 272      76.424  73.736  55.065  1.00  0.64              
ATOM   4295  HE1 TYR A 272      77.410  73.834  55.489  1.00  0.64              
ATOM   4296  CZ  TYR A 272      75.679  74.894  54.775  1.00  0.64              
ATOM   4297  OH  TYR A 272      76.224  76.114  55.029  1.00  0.64              
ATOM   4298  HH  TYR A 272      75.634  76.854  54.810  1.00  0.64              
ATOM   4299  CE2 TYR A 272      74.376  74.759  54.245  1.00  0.64              
ATOM   4300  HE2 TYR A 272      73.787  75.642  54.057  1.00  0.64              
ATOM   4301  CD2 TYR A 272      73.856  73.482  53.948  1.00  0.64              
ATOM   4302  HD2 TYR A 272      72.874  73.391  53.513  1.00  0.64              
ATOM   4303  C   TYR A 272      74.599  68.585  52.975  1.00  0.64              
ATOM   4304  O   TYR A 272      74.182  68.273  51.857  1.00  0.64              
ATOM   4305  N   LYS A 273      74.644  67.709  54.000  1.00  0.73              
ATOM   4306  H   LYS A 273      75.048  68.018  54.880  1.00  0.73              
ATOM   4307  CA  LYS A 273      74.423  66.254  53.802  1.00  0.73              
ATOM   4308  HA  LYS A 273      73.898  66.106  52.864  1.00  0.73              
ATOM   4309  CB  LYS A 273      75.786  65.539  53.629  1.00  0.73              
ATOM   4310  HB1 LYS A 273      75.598  64.494  53.379  1.00  0.73              
ATOM   4311  HB2 LYS A 273      76.339  65.573  54.571  1.00  0.73              
ATOM   4312  CG  LYS A 273      76.661  66.161  52.532  1.00  0.73              
ATOM   4313  HG1 LYS A 273      76.980  67.133  52.893  1.00  0.73              
ATOM   4314  HG2 LYS A 273      76.073  66.282  51.621  1.00  0.73              
ATOM   4315  CD  LYS A 273      77.916  65.344  52.207  1.00  0.73              
ATOM   4316  HD1 LYS A 273      77.612  64.365  51.836  1.00  0.73              
ATOM   4317  HD2 LYS A 273      78.507  65.201  53.114  1.00  0.73              
ATOM   4318  CE  LYS A 273      78.769  66.040  51.132  1.00  0.73              
ATOM   4319  HE1 LYS A 273      78.145  66.217  50.250  1.00  0.73              
ATOM   4320  HE2 LYS A 273      79.582  65.368  50.850  1.00  0.73              
ATOM   4321  NZ  LYS A 273      79.328  67.329  51.608  1.00  0.73              
ATOM   4322  HZ1 LYS A 273      79.989  67.738  50.965  1.00  0.73              
ATOM   4323  HZ2 LYS A 273      78.577  68.005  51.732  1.00  0.73              
ATOM   4324  HZ3 LYS A 273      79.757  67.226  52.526  1.00  0.73              
ATOM   4325  C   LYS A 273      73.588  65.514  54.874  1.00  0.73              
ATOM   4326  O   LYS A 273      74.138  64.952  55.813  1.00  0.73              
ATOM   4327  N   ASN A 274      72.276  65.446  54.657  1.00  0.91              
ATOM   4328  H   ASN A 274      71.929  66.006  53.905  1.00  0.91              
ATOM   4329  CA  ASN A 274      71.291  64.528  55.203  1.00  0.91              
ATOM   4330  HA  ASN A 274      71.155  64.826  56.244  1.00  0.91              
ATOM   4331  CB  ASN A 274      69.906  64.570  54.533  1.00  0.91              
ATOM   4332  HB1 ASN A 274      69.922  64.026  53.590  1.00  0.91              
ATOM   4333  HB2 ASN A 274      69.592  65.586  54.355  1.00  0.91              
ATOM   4334  CG  ASN A 274      68.825  63.976  55.408  1.00  0.91              
ATOM   4335  OD1 ASN A 274      68.873  63.989  56.624  1.00  0.91              
ATOM   4336  ND2 ASN A 274      67.770  63.507  54.792  1.00  0.91              
ATOM   4337 1HD2 ASN A 274      67.723  63.510  53.791  1.00  0.91              
ATOM   4338 2HD2 ASN A 274      66.914  63.507  55.335  1.00  0.91              
ATOM   4339  C   ASN A 274      71.815  63.108  55.227  1.00  0.91              
ATOM   4340  O   ASN A 274      71.949  62.445  54.198  1.00  0.91              
ATOM   4341  N   VAL A 275      72.123  62.674  56.435  1.00  0.73              
ATOM   4342  H   VAL A 275      71.906  63.261  57.229  1.00  0.73              
ATOM   4343  CA  VAL A 275      72.593  61.333  56.683  1.00  0.73              
ATOM   4344  HA  VAL A 275      73.089  60.954  55.788  1.00  0.73              
ATOM   4345  CB  VAL A 275      73.642  61.353  57.823  1.00  0.73              
ATOM   4346  HB  VAL A 275      73.385  62.142  58.529  1.00  0.73              
ATOM   4347  CG1 VAL A 275      73.807  60.063  58.631  1.00  0.73              
ATOM   4348 1HG1 VAL A 275      74.649  60.160  59.315  1.00  0.73              
ATOM   4349 2HG1 VAL A 275      72.906  59.879  59.217  1.00  0.73              
ATOM   4350 3HG1 VAL A 275      73.992  59.222  57.967  1.00  0.73              
ATOM   4351  CG2 VAL A 275      75.015  61.670  57.212  1.00  0.73              
ATOM   4352 1HG2 VAL A 275      75.770  61.708  57.996  1.00  0.73              
ATOM   4353 2HG2 VAL A 275      75.297  60.896  56.497  1.00  0.73              
ATOM   4354 3HG2 VAL A 275      74.984  62.636  56.710  1.00  0.73              
ATOM   4355  C   VAL A 275      71.429  60.394  56.955  1.00  0.73              
ATOM   4356  O   VAL A 275      70.379  60.808  57.440  1.00  0.73              
ATOM   4357  N   LEU A 276      71.657  59.123  56.623  1.00  0.90              
ATOM   4358  H   LEU A 276      72.574  58.875  56.291  1.00  0.90              
ATOM   4359  CA  LEU A 276      70.781  58.028  56.995  1.00  0.90              
ATOM   4360  HA  LEU A 276      69.743  58.326  56.847  1.00  0.90              
ATOM   4361  CB  LEU A 276      71.059  56.748  56.175  1.00  0.90              
ATOM   4362  HB1 LEU A 276      70.294  56.033  56.483  1.00  0.90              
ATOM   4363  HB2 LEU A 276      72.013  56.332  56.484  1.00  0.90              
ATOM   4364  CG  LEU A 276      71.047  56.807  54.634  1.00  0.90              
ATOM   4365  HG  LEU A 276      70.152  57.308  54.276  1.00  0.90              
ATOM   4366  CD1 LEU A 276      72.277  57.491  54.020  1.00  0.90              
ATOM   4367 1HD1 LEU A 276      73.191  57.078  54.448  1.00  0.90              
ATOM   4368 2HD1 LEU A 276      72.282  57.336  52.941  1.00  0.90              
ATOM   4369 3HD1 LEU A 276      72.232  58.564  54.192  1.00  0.90              
ATOM   4370  CD2 LEU A 276      71.039  55.369  54.104  1.00  0.90              
ATOM   4371 1HD2 LEU A 276      70.998  55.374  53.016  1.00  0.90              
ATOM   4372 2HD2 LEU A 276      71.933  54.840  54.436  1.00  0.90              
ATOM   4373 3HD2 LEU A 276      70.152  54.854  54.475  1.00  0.90              
ATOM   4374  C   LEU A 276      70.965  57.719  58.479  1.00  0.90              
ATOM   4375  O   LEU A 276      72.073  57.404  58.916  1.00  0.90              
ATOM   4376  N   HIS A 277      69.885  57.749  59.240  1.00  0.79              
ATOM   4377  CA  HIS A 277      69.904  57.320  60.623  1.00  0.79              
ATOM   4378  CB  HIS A 277      69.794  58.549  61.552  1.00  0.79              
ATOM   4379  CG  HIS A 277      68.448  58.858  62.190  1.00  0.79              
ATOM   4380  ND1 HIS A 277      67.635  59.938  61.863  1.00  0.79              
ATOM   4381  CE1 HIS A 277      66.597  59.902  62.708  1.00  0.79              
ATOM   4382  NE2 HIS A 277      66.746  58.886  63.578  1.00  0.79              
ATOM   4383  CD2 HIS A 277      67.927  58.232  63.289  1.00  0.79              
ATOM   4384  C   HIS A 277      68.804  56.308  60.889  1.00  0.79              
ATOM   4385  O   HIS A 277      67.790  56.214  60.201  1.00  0.79              
ATOM   4386  N   ARG A 278      69.027  55.557  61.959  1.00  0.50              
ATOM   4387  H   ARG A 278      69.849  55.801  62.504  1.00  0.50              
ATOM   4388  CA  ARG A 278      68.056  54.632  62.527  1.00  0.50              
ATOM   4389  HA  ARG A 278      67.070  54.891  62.127  1.00  0.50              
ATOM   4390  CB  ARG A 278      68.383  53.203  62.082  1.00  0.50              
ATOM   4391  HB1 ARG A 278      68.561  53.197  61.006  1.00  0.50              
ATOM   4392  HB2 ARG A 278      67.538  52.549  62.289  1.00  0.50              
ATOM   4393  CG  ARG A 278      69.614  52.677  62.812  1.00  0.50              
ATOM   4394  HG1 ARG A 278      69.381  52.544  63.869  1.00  0.50              
ATOM   4395  HG2 ARG A 278      70.434  53.389  62.718  1.00  0.50              
ATOM   4396  CD  ARG A 278      70.056  51.342  62.237  1.00  0.50              
ATOM   4397  HD1 ARG A 278      70.375  51.483  61.204  1.00  0.50              
ATOM   4398  HD2 ARG A 278      69.223  50.639  62.263  1.00  0.50              
ATOM   4399  NE  ARG A 278      71.165  50.844  63.047  1.00  0.50              
ATOM   4400  HE  ARG A 278      71.424  51.389  63.861  1.00  0.50              
ATOM   4401  CZ  ARG A 278      71.913  49.795  62.819  1.00  0.50              
ATOM   4402  NH1 ARG A 278      71.736  48.973  61.827  1.00  0.50              
ATOM   4403 1HH1 ARG A 278      71.008  49.134  61.154  1.00  0.50              
ATOM   4404 2HH1 ARG A 278      72.422  48.237  61.723  1.00  0.50              
ATOM   4405  NH2 ARG A 278      72.889  49.558  63.627  1.00  0.50              
ATOM   4406 1HH2 ARG A 278      73.003  50.163  64.433  1.00  0.50              
ATOM   4407 2HH2 ARG A 278      73.481  48.753  63.468  1.00  0.50              
ATOM   4408  C   ARG A 278      67.987  54.818  64.025  1.00  0.50              
ATOM   4409  O   ARG A 278      68.867  55.448  64.623  1.00  0.50              
ATOM   4410  N   THR A 279      67.025  54.160  64.670  1.00  0.52              
ATOM   4411  H   THR A 279      66.345  53.628  64.136  1.00  0.52              
ATOM   4412  CA  THR A 279      67.129  54.004  66.127  1.00  0.52              
ATOM   4413  HA  THR A 279      68.186  54.101  66.346  1.00  0.52              
ATOM   4414  CB  THR A 279      66.489  55.136  66.938  1.00  0.52              
ATOM   4415  HB  THR A 279      67.264  55.887  67.075  1.00  0.52              
ATOM   4416  CG2 THR A 279      65.341  55.865  66.256  1.00  0.52              
ATOM   4417 1HG2 THR A 279      65.056  56.712  66.870  1.00  0.52              
ATOM   4418 2HG2 THR A 279      65.669  56.273  65.299  1.00  0.52              
ATOM   4419 3HG2 THR A 279      64.513  55.182  66.097  1.00  0.52              
ATOM   4420  OG1 THR A 279      66.069  54.758  68.236  1.00  0.52              
ATOM   4421  HG1 THR A 279      65.959  53.794  68.282  1.00  0.52              
ATOM   4422  C   THR A 279      66.824  52.612  66.578  1.00  0.52              
ATOM   4423  O   THR A 279      65.809  52.042  66.188  1.00  0.52              
ATOM   4424  N   THR A 280      67.724  52.085  67.406  1.00  0.52              
ATOM   4425  H   THR A 280      68.511  52.665  67.682  1.00  0.52              
ATOM   4426  CA  THR A 280      67.554  50.806  68.082  1.00  0.52              
ATOM   4427  HA  THR A 280      67.356  50.054  67.318  1.00  0.52              
ATOM   4428  CB  THR A 280      68.820  50.341  68.838  1.00  0.52              
ATOM   4429  HB  THR A 280      68.708  49.281  69.070  1.00  0.52              
ATOM   4430  CG2 THR A 280      70.098  50.490  68.013  1.00  0.52              
ATOM   4431 1HG2 THR A 280      70.930  50.034  68.551  1.00  0.52              
ATOM   4432 2HG2 THR A 280      69.982  49.986  67.053  1.00  0.52              
ATOM   4433 3HG2 THR A 280      70.321  51.545  67.850  1.00  0.52              
ATOM   4434  OG1 THR A 280      68.989  51.029  70.053  1.00  0.52              
ATOM   4435  HG1 THR A 280      68.944  50.358  70.751  1.00  0.52              
ATOM   4436  C   THR A 280      66.341  50.816  69.014  1.00  0.52              
ATOM   4437  O   THR A 280      65.653  51.828  69.206  1.00  0.52              
ATOM   4438  N   VAL A 281      66.159  49.644  69.608  1.00  0.85              
ATOM   4439  H   VAL A 281      66.789  48.899  69.344  1.00  0.85              
ATOM   4440  CA  VAL A 281      65.477  49.402  70.875  1.00  0.85              
ATOM   4441  HA  VAL A 281      65.241  50.352  71.356  1.00  0.85              
ATOM   4442  CB  VAL A 281      64.155  48.630  70.656  1.00  0.85              
ATOM   4443  HB  VAL A 281      63.747  48.325  71.619  1.00  0.85              
ATOM   4444  CG1 VAL A 281      63.134  49.562  70.010  1.00  0.85              
ATOM   4445 1HG1 VAL A 281      62.165  49.070  69.960  1.00  0.85              
ATOM   4446 2HG1 VAL A 281      63.038  50.457  70.616  1.00  0.85              
ATOM   4447 3HG1 VAL A 281      63.458  49.838  69.011  1.00  0.85              
ATOM   4448  CG2 VAL A 281      64.298  47.380  69.775  1.00  0.85              
ATOM   4449 1HG2 VAL A 281      63.352  46.842  69.757  1.00  0.85              
ATOM   4450 2HG2 VAL A 281      64.569  47.655  68.756  1.00  0.85              
ATOM   4451 3HG2 VAL A 281      65.073  46.736  70.185  1.00  0.85              
ATOM   4452  C   VAL A 281      66.440  48.674  71.810  1.00  0.85              
ATOM   4453  O   VAL A 281      67.603  48.447  71.467  1.00  0.85              
ATOM   4454  N   ASP A 282      65.942  48.343  72.991  1.00  0.89              
ATOM   4455  H   ASP A 282      64.973  48.553  73.180  1.00  0.89              
ATOM   4456  CA  ASP A 282      66.621  47.649  74.077  1.00  0.89              
ATOM   4457  HA  ASP A 282      67.393  46.989  73.680  1.00  0.89              
ATOM   4458  CB  ASP A 282      67.302  48.693  74.981  1.00  0.89              
ATOM   4459  HB1 ASP A 282      66.575  49.462  75.252  1.00  0.89              
ATOM   4460  HB2 ASP A 282      68.118  49.168  74.434  1.00  0.89              
ATOM   4461  CG  ASP A 282      67.852  48.044  76.247  1.00  0.89              
ATOM   4462  OD1 ASP A 282      67.364  48.430  77.329  1.00  0.89              
ATOM   4463  OD2 ASP A 282      68.571  47.030  76.114  1.00  0.89              
ATOM   4464  C   ASP A 282      65.600  46.784  74.835  1.00  0.89              
ATOM   4465  O   ASP A 282      64.395  46.935  74.623  1.00  0.89              
ATOM   4466  N   LYS A 283      66.053  45.868  75.693  1.00  0.98              
ATOM   4467  H   LYS A 283      67.055  45.887  75.899  1.00  0.98              
ATOM   4468  CA  LYS A 283      65.183  45.003  76.496  1.00  0.98              
ATOM   4469  HA  LYS A 283      64.223  44.904  75.990  1.00  0.98              
ATOM   4470  CB  LYS A 283      65.832  43.606  76.588  1.00  0.98              
ATOM   4471  HB1 LYS A 283      66.638  43.650  77.322  1.00  0.98              
ATOM   4472  HB2 LYS A 283      66.286  43.355  75.629  1.00  0.98              
ATOM   4473  CG  LYS A 283      64.825  42.482  76.926  1.00  0.98              
ATOM   4474  HG1 LYS A 283      64.547  41.992  75.994  1.00  0.98              
ATOM   4475  HG2 LYS A 283      63.908  42.894  77.340  1.00  0.98              
ATOM   4476  CD  LYS A 283      65.348  41.397  77.882  1.00  0.98              
ATOM   4477  HD1 LYS A 283      66.156  40.862  77.382  1.00  0.98              
ATOM   4478  HD2 LYS A 283      64.543  40.685  78.072  1.00  0.98              
ATOM   4479  CE  LYS A 283      65.880  41.926  79.223  1.00  0.98              
ATOM   4480  HE1 LYS A 283      66.764  42.540  79.026  1.00  0.98              
ATOM   4481  HE2 LYS A 283      66.215  41.089  79.839  1.00  0.98              
ATOM   4482  NZ  LYS A 283      64.901  42.745  79.978  1.00  0.98              
ATOM   4483  HZ1 LYS A 283      64.147  42.219  80.383  1.00  0.98              
ATOM   4484  HZ2 LYS A 283      65.400  43.246  80.724  1.00  0.98              
ATOM   4485  HZ3 LYS A 283      64.531  43.508  79.416  1.00  0.98              
ATOM   4486  C   LYS A 283      64.892  45.559  77.899  1.00  0.98              
ATOM   4487  O   LYS A 283      64.012  45.016  78.569  1.00  0.98              
ATOM   4488  N   ASP A 284      65.602  46.580  78.373  1.00  1.39              
ATOM   4489  H   ASP A 284      66.325  47.001  77.790  1.00  1.39              
ATOM   4490  CA  ASP A 284      65.613  46.968  79.791  1.00  1.39              
ATOM   4491  HA  ASP A 284      64.783  46.457  80.279  1.00  1.39              
ATOM   4492  CB  ASP A 284      66.884  46.455  80.501  1.00  1.39              
ATOM   4493  HB1 ASP A 284      67.075  47.050  81.395  1.00  1.39              
ATOM   4494  HB2 ASP A 284      67.747  46.558  79.840  1.00  1.39              
ATOM   4495  CG  ASP A 284      66.715  44.997  80.943  1.00  1.39              
ATOM   4496  OD1 ASP A 284      67.423  44.111  80.422  1.00  1.39              
ATOM   4497  OD2 ASP A 284      65.757  44.680  81.686  1.00  1.39              
ATOM   4498  C   ASP A 284      65.304  48.433  80.125  1.00  1.39              
ATOM   4499  O   ASP A 284      65.071  48.749  81.296  1.00  1.39              
ATOM   4500  N   ARG A 285      65.099  49.306  79.131  1.00  1.09              
ATOM   4501  H   ARG A 285      65.447  49.074  78.202  1.00  1.09              
ATOM   4502  CA  ARG A 285      64.181  50.445  79.328  1.00  1.09              
ATOM   4503  HA  ARG A 285      63.448  50.115  80.065  1.00  1.09              
ATOM   4504  CB  ARG A 285      64.921  51.668  79.921  1.00  1.09              
ATOM   4505  HB1 ARG A 285      65.175  52.360  79.120  1.00  1.09              
ATOM   4506  HB2 ARG A 285      65.851  51.346  80.395  1.00  1.09              
ATOM   4507  CG  ARG A 285      64.053  52.362  80.992  1.00  1.09              
ATOM   4508  HG1 ARG A 285      63.936  51.663  81.822  1.00  1.09              
ATOM   4509  HG2 ARG A 285      63.061  52.579  80.604  1.00  1.09              
ATOM   4510  CD  ARG A 285      64.637  53.663  81.561  1.00  1.09              
ATOM   4511  HD1 ARG A 285      65.714  53.540  81.696  1.00  1.09              
ATOM   4512  HD2 ARG A 285      64.181  53.830  82.538  1.00  1.09              
ATOM   4513  NE  ARG A 285      64.362  54.839  80.708  1.00  1.09              
ATOM   4514  HE  ARG A 285      63.982  54.654  79.783  1.00  1.09              
ATOM   4515  CZ  ARG A 285      64.662  56.095  81.007  1.00  1.09              
ATOM   4516  NH1 ARG A 285      65.127  56.468  82.163  1.00  1.09              
ATOM   4517 1HH1 ARG A 285      65.268  55.797  82.887  1.00  1.09              
ATOM   4518 2HH1 ARG A 285      65.461  57.434  82.243  1.00  1.09              
ATOM   4519  NH2 ARG A 285      64.549  57.066  80.159  1.00  1.09              
ATOM   4520 1HH2 ARG A 285      64.278  56.906  79.191  1.00  1.09              
ATOM   4521 2HH2 ARG A 285      64.939  57.957  80.461  1.00  1.09              
ATOM   4522  C   ARG A 285      63.388  50.827  78.087  1.00  1.09              
ATOM   4523  O   ARG A 285      63.786  50.608  76.951  1.00  1.09              
ATOM   4524  N   THR A 286      62.279  51.504  78.342  1.00  0.87              
ATOM   4525  H   THR A 286      62.038  51.671  79.306  1.00  0.87              
ATOM   4526  CA  THR A 286      61.693  52.427  77.380  1.00  0.87              
ATOM   4527  HA  THR A 286      61.369  51.871  76.504  1.00  0.87              
ATOM   4528  CB  THR A 286      60.490  53.139  78.025  1.00  0.87              
ATOM   4529  HB  THR A 286      60.211  54.014  77.436  1.00  0.87              
ATOM   4530  CG2 THR A 286      59.282  52.223  78.145  1.00  0.87              
ATOM   4531 1HG2 THR A 286      58.484  52.732  78.681  1.00  0.87              
ATOM   4532 2HG2 THR A 286      58.923  51.973  77.150  1.00  0.87              
ATOM   4533 3HG2 THR A 286      59.544  51.318  78.693  1.00  0.87              
ATOM   4534  OG1 THR A 286      60.785  53.527  79.353  1.00  0.87              
ATOM   4535  HG1 THR A 286      59.950  53.796  79.749  1.00  0.87              
ATOM   4536  C   THR A 286      62.701  53.494  76.973  1.00  0.87              
ATOM   4537  O   THR A 286      63.435  54.036  77.811  1.00  0.87              
ATOM   4538  N   ARG A 287      62.643  53.863  75.697  1.00  0.44              
ATOM   4539  H   ARG A 287      62.001  53.350  75.100  1.00  0.44              
ATOM   4540  CA  ARG A 287      63.200  55.112  75.184  1.00  0.44              
ATOM   4541  HA  ARG A 287      63.786  55.589  75.970  1.00  0.44              
ATOM   4542  CB  ARG A 287      64.120  54.778  73.994  1.00  0.44              
ATOM   4543  HB1 ARG A 287      63.524  54.549  73.121  1.00  0.44              
ATOM   4544  HB2 ARG A 287      64.724  53.902  74.240  1.00  0.44              
ATOM   4545  CG  ARG A 287      65.059  55.917  73.625  1.00  0.44              
ATOM   4546  HG1 ARG A 287      65.740  56.073  74.456  1.00  0.44              
ATOM   4547  HG2 ARG A 287      64.487  56.826  73.440  1.00  0.44              
ATOM   4548  CD  ARG A 287      65.881  55.598  72.378  1.00  0.44              
ATOM   4549  HD1 ARG A 287      65.211  55.506  71.521  1.00  0.44              
ATOM   4550  HD2 ARG A 287      66.405  54.650  72.524  1.00  0.44              
ATOM   4551  NE  ARG A 287      66.861  56.675  72.187  1.00  0.44              
ATOM   4552  HE  ARG A 287      67.341  56.970  73.037  1.00  0.44              
ATOM   4553  CZ  ARG A 287      67.149  57.317  71.074  1.00  0.44              
ATOM   4554  NH1 ARG A 287      66.706  56.978  69.892  1.00  0.44              
ATOM   4555 1HH1 ARG A 287      66.188  56.110  69.764  1.00  0.44              
ATOM   4556 2HH1 ARG A 287      66.964  57.498  69.075  1.00  0.44              
ATOM   4557  NH2 ARG A 287      67.936  58.352  71.129  1.00  0.44              
ATOM   4558 1HH2 ARG A 287      68.269  58.671  72.031  1.00  0.44              
ATOM   4559 2HH2 ARG A 287      68.160  58.854  70.291  1.00  0.44              
ATOM   4560  C   ARG A 287      62.025  56.018  74.825  1.00  0.44              
ATOM   4561  O   ARG A 287      60.974  55.532  74.407  1.00  0.44              
ATOM   4562  N   MET A 288      62.222  57.324  74.910  1.00  0.47              
ATOM   4563  H   MET A 288      63.065  57.663  75.348  1.00  0.47              
ATOM   4564  CA  MET A 288      61.356  58.289  74.243  1.00  0.47              
ATOM   4565  HA  MET A 288      60.919  57.784  73.383  1.00  0.47              
ATOM   4566  CB  MET A 288      60.167  58.708  75.130  1.00  0.47              
ATOM   4567  HB1 MET A 288      59.508  57.849  75.258  1.00  0.47              
ATOM   4568  HB2 MET A 288      59.596  59.461  74.585  1.00  0.47              
ATOM   4569  CG  MET A 288      60.494  59.285  76.514  1.00  0.47              
ATOM   4570  HG1 MET A 288      59.593  59.781  76.876  1.00  0.47              
ATOM   4571  HG2 MET A 288      61.256  60.046  76.374  1.00  0.47              
ATOM   4572  SD  MET A 288      61.061  58.180  77.843  1.00  0.47              
ATOM   4573  CE  MET A 288      59.654  57.045  78.000  1.00  0.47              
ATOM   4574  HE1 MET A 288      58.738  57.607  78.188  1.00  0.47              
ATOM   4575  HE2 MET A 288      59.540  56.465  77.085  1.00  0.47              
ATOM   4576  HE3 MET A 288      59.827  56.362  78.831  1.00  0.47              
ATOM   4577  C   MET A 288      62.169  59.438  73.665  1.00  0.47              
ATOM   4578  O   MET A 288      63.222  59.821  74.180  1.00  0.47              
ATOM   4579  N   SER A 289      61.728  59.939  72.518  1.00  0.41              
ATOM   4580  H   SER A 289      60.859  59.575  72.137  1.00  0.41              
ATOM   4581  CA  SER A 289      62.413  61.031  71.820  1.00  0.41              
ATOM   4582  HA  SER A 289      62.893  61.659  72.570  1.00  0.41              
ATOM   4583  CB  SER A 289      63.523  60.509  70.903  1.00  0.41              
ATOM   4584  HB1 SER A 289      64.183  59.845  71.464  1.00  0.41              
ATOM   4585  HB2 SER A 289      64.113  61.358  70.566  1.00  0.41              
ATOM   4586  OG  SER A 289      63.019  59.818  69.775  1.00  0.41              
ATOM   4587  HG  SER A 289      62.174  60.224  69.539  1.00  0.41              
ATOM   4588  C   SER A 289      61.437  61.906  71.057  1.00  0.41              
ATOM   4589  O   SER A 289      60.597  61.384  70.327  1.00  0.41              
ATOM   4590  N   TRP A 290      61.624  63.219  71.156  1.00  0.39              
ATOM   4591  H   TRP A 290      62.386  63.547  71.743  1.00  0.39              
ATOM   4592  CA  TRP A 290      60.808  64.259  70.550  1.00  0.39              
ATOM   4593  HA  TRP A 290      59.883  63.827  70.178  1.00  0.39              
ATOM   4594  CB  TRP A 290      60.423  65.336  71.591  1.00  0.39              
ATOM   4595  HB1 TRP A 290      59.792  66.061  71.075  1.00  0.39              
ATOM   4596  HB2 TRP A 290      61.322  65.866  71.875  1.00  0.39              
ATOM   4597  CG  TRP A 290      59.729  64.968  72.878  1.00  0.39              
ATOM   4598  CD1 TRP A 290      58.581  65.539  73.313  1.00  0.39              
ATOM   4599  HD1 TRP A 290      58.028  66.297  72.770  1.00  0.39              
ATOM   4600  NE1 TRP A 290      58.231  65.024  74.546  1.00  0.39              
ATOM   4601  HE1 TRP A 290      57.472  65.386  75.111  1.00  0.39              
ATOM   4602  CE2 TRP A 290      59.116  64.054  74.950  1.00  0.39              
ATOM   4603  CZ2 TRP A 290      59.169  63.230  76.079  1.00  0.39              
ATOM   4604  HZ2 TRP A 290      58.356  63.213  76.780  1.00  0.39              
ATOM   4605  CH2 TRP A 290      60.344  62.523  76.362  1.00  0.39              
ATOM   4606  HH2 TRP A 290      60.423  61.958  77.280  1.00  0.39              
ATOM   4607  CZ3 TRP A 290      61.429  62.603  75.478  1.00  0.39              
ATOM   4608  HZ3 TRP A 290      62.349  62.087  75.708  1.00  0.39              
ATOM   4609  CE3 TRP A 290      61.327  63.373  74.307  1.00  0.39              
ATOM   4610  HE3 TRP A 290      62.180  63.455  73.669  1.00  0.39              
ATOM   4611  CD2 TRP A 290      60.160  64.100  73.982  1.00  0.39              
ATOM   4612  C   TRP A 290      61.547  64.917  69.374  1.00  0.39              
ATOM   4613  O   TRP A 290      62.330  65.850  69.596  1.00  0.39              
ATOM   4614  N   PRO A 291      61.381  64.404  68.140  1.00  0.42              
ATOM   4615  CD  PRO A 291      61.242  62.984  67.833  1.00  0.42              
ATOM   4616  HD1 PRO A 291      60.220  62.648  67.984  1.00  0.42              
ATOM   4617  HD2 PRO A 291      61.920  62.393  68.445  1.00  0.42              
ATOM   4618  CG  PRO A 291      61.632  62.803  66.369  1.00  0.42              
ATOM   4619  HG1 PRO A 291      61.017  62.046  65.882  1.00  0.42              
ATOM   4620  HG2 PRO A 291      62.686  62.536  66.295  1.00  0.42              
ATOM   4621  CB  PRO A 291      61.412  64.180  65.760  1.00  0.42              
ATOM   4622  HB1 PRO A 291      60.391  64.242  65.385  1.00  0.42              
ATOM   4623  HB2 PRO A 291      62.116  64.376  64.950  1.00  0.42              
ATOM   4624  CA  PRO A 291      61.603  65.167  66.919  1.00  0.42              
ATOM   4625  HA  PRO A 291      62.642  65.496  66.922  1.00  0.42              
ATOM   4626  C   PRO A 291      60.701  66.378  66.660  1.00  0.42              
ATOM   4627  O   PRO A 291      59.570  66.475  67.136  1.00  0.42              
ATOM   4628  N   VAL A 292      61.238  67.265  65.823  1.00  0.42              
ATOM   4629  H   VAL A 292      62.176  67.042  65.508  1.00  0.42              
ATOM   4630  CA  VAL A 292      60.882  68.680  65.686  1.00  0.42              
ATOM   4631  HA  VAL A 292      59.822  68.839  65.872  1.00  0.42              
ATOM   4632  CB  VAL A 292      61.761  69.449  66.704  1.00  0.42              
ATOM   4633  HB  VAL A 292      62.789  69.367  66.390  1.00  0.42              
ATOM   4634  CG1 VAL A 292      61.505  70.934  66.802  1.00  0.42              
ATOM   4635 1HG1 VAL A 292      62.389  71.431  67.186  1.00  0.42              
ATOM   4636 2HG1 VAL A 292      61.268  71.341  65.820  1.00  0.42              
ATOM   4637 3HG1 VAL A 292      60.705  71.108  67.506  1.00  0.42              
ATOM   4638  CG2 VAL A 292      61.688  68.923  68.142  1.00  0.42              
ATOM   4639 1HG2 VAL A 292      62.216  69.613  68.785  1.00  0.42              
ATOM   4640 2HG2 VAL A 292      60.648  68.816  68.455  1.00  0.42              
ATOM   4641 3HG2 VAL A 292      62.197  67.966  68.210  1.00  0.42              
ATOM   4642  C   VAL A 292      61.248  69.100  64.257  1.00  0.42              
ATOM   4643  O   VAL A 292      62.282  69.734  64.009  1.00  0.42              
ATOM   4644  N   PHE A 293      60.457  68.593  63.315  1.00  0.47              
ATOM   4645  H   PHE A 293      59.615  68.112  63.607  1.00  0.47              
ATOM   4646  CA  PHE A 293      60.653  68.780  61.881  1.00  0.47              
ATOM   4647  HA  PHE A 293      61.691  68.569  61.624  1.00  0.47              
ATOM   4648  CB  PHE A 293      59.745  67.790  61.127  1.00  0.47              
ATOM   4649  HB1 PHE A 293      59.844  67.979  60.057  1.00  0.47              
ATOM   4650  HB2 PHE A 293      58.704  67.985  61.389  1.00  0.47              
ATOM   4651  CG  PHE A 293      60.049  66.319  61.377  1.00  0.47              
ATOM   4652  CD1 PHE A 293      61.069  65.689  60.646  1.00  0.47              
ATOM   4653  HD1 PHE A 293      61.636  66.254  59.923  1.00  0.47              
ATOM   4654  CE1 PHE A 293      61.378  64.335  60.856  1.00  0.47              
ATOM   4655  HE1 PHE A 293      62.176  63.879  60.287  1.00  0.47              
ATOM   4656  CZ  PHE A 293      60.653  63.592  61.801  1.00  0.47              
ATOM   4657  HZ  PHE A 293      60.896  62.551  61.958  1.00  0.47              
ATOM   4658  CE2 PHE A 293      59.621  64.210  62.528  1.00  0.47              
ATOM   4659  HE2 PHE A 293      59.059  63.641  63.243  1.00  0.47              
ATOM   4660  CD2 PHE A 293      59.318  65.570  62.321  1.00  0.47              
ATOM   4661  HD2 PHE A 293      58.525  66.035  62.882  1.00  0.47              
ATOM   4662  C   PHE A 293      60.330  70.209  61.482  1.00  0.47              
ATOM   4663  O   PHE A 293      59.226  70.660  61.771  1.00  0.47              
ATOM   4664  N   LEU A 294      61.233  70.902  60.789  1.00  0.48              
ATOM   4665  H   LEU A 294      62.158  70.510  60.649  1.00  0.48              
ATOM   4666  CA  LEU A 294      60.926  72.169  60.124  1.00  0.48              
ATOM   4667  HA  LEU A 294      59.969  72.544  60.482  1.00  0.48              
ATOM   4668  CB  LEU A 294      62.005  73.225  60.436  1.00  0.48              
ATOM   4669  HB1 LEU A 294      62.915  72.933  59.915  1.00  0.48              
ATOM   4670  HB2 LEU A 294      62.215  73.230  61.507  1.00  0.48              
ATOM   4671  CG  LEU A 294      61.592  74.643  59.983  1.00  0.48              
ATOM   4672  HG  LEU A 294      61.080  74.592  59.023  1.00  0.48              
ATOM   4673  CD1 LEU A 294      60.675  75.329  60.997  1.00  0.48              
ATOM   4674 1HD1 LEU A 294      60.498  76.360  60.707  1.00  0.48              
ATOM   4675 2HD1 LEU A 294      59.718  74.817  61.018  1.00  0.48              
ATOM   4676 3HD1 LEU A 294      61.121  75.301  61.992  1.00  0.48              
ATOM   4677  CD2 LEU A 294      62.801  75.563  59.800  1.00  0.48              
ATOM   4678 1HD2 LEU A 294      62.477  76.506  59.365  1.00  0.48              
ATOM   4679 2HD2 LEU A 294      63.283  75.727  60.759  1.00  0.48              
ATOM   4680 3HD2 LEU A 294      63.506  75.093  59.115  1.00  0.48              
ATOM   4681  C   LEU A 294      60.812  71.927  58.633  1.00  0.48              
ATOM   4682  O   LEU A 294      61.785  71.551  57.980  1.00  0.48              
ATOM   4683  N   GLU A 295      59.627  72.131  58.095  1.00  0.87              
ATOM   4684  H   GLU A 295      58.893  72.539  58.672  1.00  0.87              
ATOM   4685  CA  GLU A 295      59.274  71.718  56.747  1.00  0.87              
ATOM   4686  HA  GLU A 295      60.091  71.157  56.296  1.00  0.87              
ATOM   4687  CB  GLU A 295      58.027  70.818  56.819  1.00  0.87              
ATOM   4688  HB1 GLU A 295      57.796  70.500  55.808  1.00  0.87              
ATOM   4689  HB2 GLU A 295      57.190  71.414  57.171  1.00  0.87              
ATOM   4690  CG  GLU A 295      58.151  69.577  57.723  1.00  0.87              
ATOM   4691  HG1 GLU A 295      58.225  69.890  58.767  1.00  0.87              
ATOM   4692  HG2 GLU A 295      59.069  69.046  57.459  1.00  0.87              
ATOM   4693  CD  GLU A 295      56.947  68.633  57.566  1.00  0.87              
ATOM   4694  OE1 GLU A 295      57.152  67.406  57.429  1.00  0.87              
ATOM   4695  OE2 GLU A 295      55.788  69.092  57.459  1.00  0.87              
ATOM   4696  C   GLU A 295      58.942  72.946  55.902  1.00  0.87              
ATOM   4697  O   GLU A 295      58.423  73.936  56.432  1.00  0.87              
ATOM   4698  N   PRO A 296      59.163  72.872  54.586  1.00  0.95              
ATOM   4699  CD  PRO A 296      59.842  71.814  53.853  1.00  0.95              
ATOM   4700  HD1 PRO A 296      59.477  70.825  54.132  1.00  0.95              
ATOM   4701  HD2 PRO A 296      60.915  71.887  54.026  1.00  0.95              
ATOM   4702  CG  PRO A 296      59.528  72.086  52.386  1.00  0.95              
ATOM   4703  HG1 PRO A 296      58.597  71.595  52.118  1.00  0.95              
ATOM   4704  HG2 PRO A 296      60.320  71.744  51.732  1.00  0.95              
ATOM   4705  CB  PRO A 296      59.305  73.597  52.355  1.00  0.95              
ATOM   4706  HB1 PRO A 296      58.730  73.908  51.481  1.00  0.95              
ATOM   4707  HB2 PRO A 296      60.263  74.119  52.397  1.00  0.95              
ATOM   4708  CA  PRO A 296      58.534  73.794  53.667  1.00  0.95              
ATOM   4709  HA  PRO A 296      58.618  74.813  54.031  1.00  0.95              
ATOM   4710  C   PRO A 296      57.050  73.450  53.483  1.00  0.95              
ATOM   4711  O   PRO A 296      56.608  72.315  53.686  1.00  0.95              
ATOM   4712  N   HIS A 297      56.295  74.418  52.976  1.00  1.04              
ATOM   4713  H   HIS A 297      56.688  75.346  52.923  1.00  1.04              
ATOM   4714  CA  HIS A 297      54.979  74.184  52.387  1.00  1.04              
ATOM   4715  HA  HIS A 297      54.271  73.964  53.187  1.00  1.04              
ATOM   4716  CB  HIS A 297      54.541  75.487  51.697  1.00  1.04              
ATOM   4717  HB1 HIS A 297      55.385  75.878  51.131  1.00  1.04              
ATOM   4718  HB2 HIS A 297      54.301  76.220  52.467  1.00  1.04              
ATOM   4719  CG  HIS A 297      53.361  75.380  50.760  1.00  1.04              
ATOM   4720  ND1 HIS A 297      52.260  74.532  50.912  1.00  1.04              
ATOM   4721  CE1 HIS A 297      51.418  74.838  49.913  1.00  1.04              
ATOM   4722  HE1 HIS A 297      50.451  74.373  49.758  1.00  1.04              
ATOM   4723  NE2 HIS A 297      51.949  75.787  49.126  1.00  1.04              
ATOM   4724  HE2 HIS A 297      51.513  76.179  48.302  1.00  1.04              
ATOM   4725  CD2 HIS A 297      53.171  76.144  49.646  1.00  1.04              
ATOM   4726  HD2 HIS A 297      53.842  76.903  49.266  1.00  1.04              
ATOM   4727  C   HIS A 297      54.993  72.998  51.419  1.00  1.04              
ATOM   4728  O   HIS A 297      55.797  72.960  50.487  1.00  1.04              
ATOM   4729  N   ARG A 298      54.096  72.023  51.627  1.00  1.01              
ATOM   4730  H   ARG A 298      53.443  72.145  52.385  1.00  1.01              
ATOM   4731  CA  ARG A 298      54.105  70.762  50.866  1.00  1.01              
ATOM   4732  HA  ARG A 298      55.106  70.370  50.992  1.00  1.01              
ATOM   4733  CB  ARG A 298      53.135  69.712  51.450  1.00  1.01              
ATOM   4734  HB1 ARG A 298      52.784  69.055  50.653  1.00  1.01              
ATOM   4735  HB2 ARG A 298      52.272  70.198  51.909  1.00  1.01              
ATOM   4736  CG  ARG A 298      53.901  68.869  52.487  1.00  1.01              
ATOM   4737  HG1 ARG A 298      54.261  69.525  53.282  1.00  1.01              
ATOM   4738  HG2 ARG A 298      54.763  68.429  51.983  1.00  1.01              
ATOM   4739  CD  ARG A 298      53.124  67.709  53.126  1.00  1.01              
ATOM   4740  HD1 ARG A 298      52.660  67.116  52.336  1.00  1.01              
ATOM   4741  HD2 ARG A 298      52.333  68.107  53.764  1.00  1.01              
ATOM   4742  NE  ARG A 298      54.045  66.844  53.901  1.00  1.01              
ATOM   4743  HE  ARG A 298      54.525  66.110  53.408  1.00  1.01              
ATOM   4744  CZ  ARG A 298      54.465  67.038  55.144  1.00  1.01              
ATOM   4745  NH1 ARG A 298      53.939  67.929  55.934  1.00  1.01              
ATOM   4746 1HH1 ARG A 298      53.218  68.542  55.622  1.00  1.01              
ATOM   4747 2HH1 ARG A 298      54.506  68.227  56.744  1.00  1.01              
ATOM   4748  NH2 ARG A 298      55.469  66.344  55.595  1.00  1.01              
ATOM   4749 1HH2 ARG A 298      55.981  65.700  55.025  1.00  1.01              
ATOM   4750 2HH2 ARG A 298      55.919  66.666  56.467  1.00  1.01              
ATOM   4751  C   ARG A 298      54.043  70.935  49.351  1.00  1.01              
ATOM   4752  O   ARG A 298      54.694  70.166  48.634  1.00  1.01              
ATOM   4753  N   GLU A 299      53.368  71.989  48.904  1.00  1.22              
ATOM   4754  H   GLU A 299      52.950  72.600  49.592  1.00  1.22              
ATOM   4755  CA  GLU A 299      53.183  72.322  47.490  1.00  1.22              
ATOM   4756  HA  GLU A 299      53.341  71.413  46.906  1.00  1.22              
ATOM   4757  CB  GLU A 299      51.730  72.792  47.275  1.00  1.22              
ATOM   4758  HB1 GLU A 299      51.712  73.876  47.163  1.00  1.22              
ATOM   4759  HB2 GLU A 299      51.114  72.550  48.144  1.00  1.22              
ATOM   4760  CG  GLU A 299      51.076  72.170  46.037  1.00  1.22              
ATOM   4761  HG1 GLU A 299      51.729  72.312  45.174  1.00  1.22              
ATOM   4762  HG2 GLU A 299      50.143  72.704  45.845  1.00  1.22              
ATOM   4763  CD  GLU A 299      50.758  70.678  46.200  1.00  1.22              
ATOM   4764  OE1 GLU A 299      51.028  70.061  47.262  1.00  1.22              
ATOM   4765  OE2 GLU A 299      50.195  70.077  45.258  1.00  1.22              
ATOM   4766  C   GLU A 299      54.176  73.359  46.939  1.00  1.22              
ATOM   4767  O   GLU A 299      54.086  73.733  45.771  1.00  1.22              
ATOM   4768  N   MET A 300      55.115  73.839  47.757  1.00  1.47              
ATOM   4769  H   MET A 300      55.198  73.451  48.691  1.00  1.47              
ATOM   4770  CA  MET A 300      56.187  74.718  47.294  1.00  1.47              
ATOM   4771  HA  MET A 300      55.765  75.458  46.614  1.00  1.47              
ATOM   4772  CB  MET A 300      56.773  75.450  48.515  1.00  1.47              
ATOM   4773  HB1 MET A 300      57.121  74.718  49.243  1.00  1.47              
ATOM   4774  HB2 MET A 300      55.981  76.040  48.968  1.00  1.47              
ATOM   4775  CG  MET A 300      57.942  76.394  48.226  1.00  1.47              
ATOM   4776  HG1 MET A 300      58.804  75.798  47.931  1.00  1.47              
ATOM   4777  HG2 MET A 300      58.209  76.901  49.154  1.00  1.47              
ATOM   4778  SD  MET A 300      57.640  77.653  46.956  1.00  1.47              
ATOM   4779  CE  MET A 300      59.304  78.371  46.920  1.00  1.47              
ATOM   4780  HE1 MET A 300      59.343  79.172  46.181  1.00  1.47              
ATOM   4781  HE2 MET A 300      59.553  78.773  47.903  1.00  1.47              
ATOM   4782  HE3 MET A 300      60.028  77.599  46.658  1.00  1.47              
ATOM   4783  C   MET A 300      57.269  73.945  46.554  1.00  1.47              
ATOM   4784  O   MET A 300      57.562  72.790  46.870  1.00  1.47              
ATOM   4785  N   ILE A 301      57.883  74.609  45.576  1.00  0.82              
ATOM   4786  H   ILE A 301      57.620  75.569  45.416  1.00  0.82              
ATOM   4787  CA  ILE A 301      59.022  74.066  44.844  1.00  0.82              
ATOM   4788  HA  ILE A 301      58.767  73.039  44.581  1.00  0.82              
ATOM   4789  CB  ILE A 301      59.262  74.825  43.517  1.00  0.82              
ATOM   4790  HB  ILE A 301      60.169  74.417  43.067  1.00  0.82              
ATOM   4791  CG2 ILE A 301      58.101  74.528  42.549  1.00  0.82              
ATOM   4792 1HG2 ILE A 301      58.321  74.924  41.558  1.00  0.82              
ATOM   4793 2HG2 ILE A 301      57.965  73.449  42.459  1.00  0.82              
ATOM   4794 3HG2 ILE A 301      57.174  74.969  42.917  1.00  0.82              
ATOM   4795  CG1 ILE A 301      59.474  76.345  43.715  1.00  0.82              
ATOM   4796 1HG1 ILE A 301      60.261  76.500  44.453  1.00  0.82              
ATOM   4797 2HG1 ILE A 301      58.559  76.799  44.095  1.00  0.82              
ATOM   4798  CD1 ILE A 301      59.893  77.087  42.440  1.00  0.82              
ATOM   4799  HD1 ILE A 301      60.127  78.123  42.689  1.00  0.82              
ATOM   4800  HD2 ILE A 301      60.778  76.618  42.010  1.00  0.82              
ATOM   4801  HD3 ILE A 301      59.083  77.082  41.711  1.00  0.82              
ATOM   4802  C   ILE A 301      60.292  73.999  45.687  1.00  0.82              
ATOM   4803  O   ILE A 301      60.604  74.888  46.475  1.00  0.82              
ATOM   4804  N   VAL A 302      61.069  72.952  45.437  1.00  0.51              
ATOM   4805  H   VAL A 302      60.719  72.250  44.792  1.00  0.51              
ATOM   4806  CA  VAL A 302      62.356  72.684  46.070  1.00  0.51              
ATOM   4807  HA  VAL A 302      62.770  73.618  46.454  1.00  0.51              
ATOM   4808  CB  VAL A 302      62.213  71.719  47.275  1.00  0.51              
ATOM   4809  HB  VAL A 302      61.961  72.340  48.128  1.00  0.51              
ATOM   4810  CG1 VAL A 302      61.097  70.672  47.148  1.00  0.51              
ATOM   4811 1HG1 VAL A 302      61.110  70.005  48.010  1.00  0.51              
ATOM   4812 2HG1 VAL A 302      60.129  71.172  47.127  1.00  0.51              
ATOM   4813 3HG1 VAL A 302      61.229  70.097  46.235  1.00  0.51              
ATOM   4814  CG2 VAL A 302      63.511  70.956  47.604  1.00  0.51              
ATOM   4815 1HG2 VAL A 302      63.417  70.489  48.585  1.00  0.51              
ATOM   4816 2HG2 VAL A 302      63.694  70.179  46.862  1.00  0.51              
ATOM   4817 3HG2 VAL A 302      64.354  71.645  47.622  1.00  0.51              
ATOM   4818  C   VAL A 302      63.304  72.145  45.010  1.00  0.51              
ATOM   4819  O   VAL A 302      63.088  71.086  44.415  1.00  0.51              
ATOM   4820  N   GLY A 303      64.373  72.892  44.768  1.00  0.85              
ATOM   4821  H   GLY A 303      64.514  73.750  45.287  1.00  0.85              
ATOM   4822  CA  GLY A 303      65.427  72.519  43.842  1.00  0.85              
ATOM   4823  HA1 GLY A 303      65.205  72.911  42.850  1.00  0.85              
ATOM   4824  HA2 GLY A 303      65.496  71.433  43.782  1.00  0.85              
ATOM   4825  C   GLY A 303      66.766  73.074  44.302  1.00  0.85              
ATOM   4826  O   GLY A 303      66.782  73.908  45.207  1.00  0.85              
ATOM   4827  N   PRO A 304      67.883  72.629  43.716  1.00  0.91              
ATOM   4828  CD  PRO A 304      68.022  71.516  42.790  1.00  0.91              
ATOM   4829  HD1 PRO A 304      67.680  71.819  41.800  1.00  0.91              
ATOM   4830  HD2 PRO A 304      67.476  70.634  43.127  1.00  0.91              
ATOM   4831  CG  PRO A 304      69.520  71.220  42.751  1.00  0.91              
ATOM   4832  HG1 PRO A 304      69.826  70.789  41.797  1.00  0.91              
ATOM   4833  HG2 PRO A 304      69.789  70.561  43.578  1.00  0.91              
ATOM   4834  CB  PRO A 304      70.137  72.597  42.979  1.00  0.91              
ATOM   4835  HB1 PRO A 304      70.174  73.128  42.026  1.00  0.91              
ATOM   4836  HB2 PRO A 304      71.132  72.526  43.412  1.00  0.91              
ATOM   4837  CA  PRO A 304      69.155  73.293  43.930  1.00  0.91              
ATOM   4838  HA  PRO A 304      69.476  73.143  44.956  1.00  0.91              
ATOM   4839  C   PRO A 304      69.094  74.793  43.652  1.00  0.91              
ATOM   4840  O   PRO A 304      68.574  75.212  42.616  1.00  0.91              
ATOM   4841  N   LEU A 305      69.631  75.584  44.582  1.00  0.93              
ATOM   4842  H   LEU A 305      70.036  75.169  45.413  1.00  0.93              
ATOM   4843  CA  LEU A 305      69.773  77.023  44.406  1.00  0.93              
ATOM   4844  HA  LEU A 305      68.777  77.438  44.297  1.00  0.93              
ATOM   4845  CB  LEU A 305      70.445  77.647  45.639  1.00  0.93              
ATOM   4846  HB1 LEU A 305      70.798  78.645  45.380  1.00  0.93              
ATOM   4847  HB2 LEU A 305      71.320  77.051  45.901  1.00  0.93              
ATOM   4848  CG  LEU A 305      69.520  77.769  46.858  1.00  0.93              
ATOM   4849  HG  LEU A 305      69.126  76.788  47.111  1.00  0.93              
ATOM   4850  CD1 LEU A 305      70.324  78.280  48.047  1.00  0.93              
ATOM   4851 1HD1 LEU A 305      69.688  78.335  48.927  1.00  0.93              
ATOM   4852 2HD1 LEU A 305      71.156  77.608  48.250  1.00  0.93              
ATOM   4853 3HD1 LEU A 305      70.704  79.277  47.821  1.00  0.93              
ATOM   4854  CD2 LEU A 305      68.362  78.743  46.630  1.00  0.93              
ATOM   4855 1HD2 LEU A 305      67.845  78.939  47.569  1.00  0.93              
ATOM   4856 2HD2 LEU A 305      68.747  79.684  46.231  1.00  0.93              
ATOM   4857 3HD2 LEU A 305      67.647  78.320  45.927  1.00  0.93              
ATOM   4858  C   LEU A 305      70.605  77.324  43.145  1.00  0.93              
ATOM   4859  O   LEU A 305      71.687  76.738  42.957  1.00  0.93              
ATOM   4860  N   PRO A 306      70.130  78.253  42.295  1.00  1.00              
ATOM   4861  CD  PRO A 306      68.846  78.941  42.357  1.00  1.00              
ATOM   4862  HD1 PRO A 306      68.871  79.688  43.153  1.00  1.00              
ATOM   4863  HD2 PRO A 306      68.024  78.242  42.513  1.00  1.00              
ATOM   4864  CG  PRO A 306      68.671  79.629  41.006  1.00  1.00              
ATOM   4865  HG1 PRO A 306      68.093  80.549  41.091  1.00  1.00              
ATOM   4866  HG2 PRO A 306      68.201  78.939  40.302  1.00  1.00              
ATOM   4867  CB  PRO A 306      70.108  79.897  40.576  1.00  1.00              
ATOM   4868  HB1 PRO A 306      70.455  80.817  41.051  1.00  1.00              
ATOM   4869  HB2 PRO A 306      70.201  79.969  39.492  1.00  1.00              
ATOM   4870  CA  PRO A 306      70.871  78.689  41.129  1.00  1.00              
ATOM   4871  HA  PRO A 306      70.845  77.897  40.384  1.00  1.00              
ATOM   4872  C   PRO A 306      72.328  79.056  41.417  1.00  1.00              
ATOM   4873  O   PRO A 306      73.218  78.637  40.689  1.00  1.00              
ATOM   4874  N   GLU A 307      72.592  79.775  42.509  1.00  0.94              
ATOM   4875  H   GLU A 307      71.811  80.069  43.095  1.00  0.94              
ATOM   4876  CA  GLU A 307      73.936  80.205  42.910  1.00  0.94              
ATOM   4877  HA  GLU A 307      74.374  80.800  42.109  1.00  0.94              
ATOM   4878  CB  GLU A 307      73.829  81.075  44.192  1.00  0.94              
ATOM   4879  HB1 GLU A 307      74.823  81.479  44.389  1.00  0.94              
ATOM   4880  HB2 GLU A 307      73.578  80.433  45.039  1.00  0.94              
ATOM   4881  CG  GLU A 307      72.849  82.270  44.178  1.00  0.94              
ATOM   4882  HG1 GLU A 307      72.705  82.613  43.151  1.00  0.94              
ATOM   4883  HG2 GLU A 307      73.316  83.090  44.728  1.00  0.94              
ATOM   4884  CD  GLU A 307      71.483  81.966  44.829  1.00  0.94              
ATOM   4885  OE1 GLU A 307      70.819  81.018  44.352  1.00  0.94              
ATOM   4886  OE2 GLU A 307      71.076  82.709  45.769  1.00  0.94              
ATOM   4887  C   GLU A 307      74.912  79.061  43.221  1.00  0.94              
ATOM   4888  O   GLU A 307      76.118  79.277  43.325  1.00  0.94              
ATOM   4889  N   LEU A 308      74.373  77.859  43.409  1.00  0.96              
ATOM   4890  H   LEU A 308      73.372  77.784  43.259  1.00  0.96              
ATOM   4891  CA  LEU A 308      75.065  76.621  43.736  1.00  0.96              
ATOM   4892  HA  LEU A 308      76.136  76.821  43.784  1.00  0.96              
ATOM   4893  CB  LEU A 308      74.586  76.124  45.114  1.00  0.96              
ATOM   4894  HB1 LEU A 308      75.081  75.179  45.342  1.00  0.96              
ATOM   4895  HB2 LEU A 308      73.512  75.936  45.057  1.00  0.96              
ATOM   4896  CG  LEU A 308      74.860  77.107  46.268  1.00  0.96              
ATOM   4897  HG  LEU A 308      74.360  78.056  46.074  1.00  0.96              
ATOM   4898  CD1 LEU A 308      74.279  76.531  47.557  1.00  0.96              
ATOM   4899 1HD1 LEU A 308      74.428  77.251  48.358  1.00  0.96              
ATOM   4900 2HD1 LEU A 308      73.211  76.358  47.428  1.00  0.96              
ATOM   4901 3HD1 LEU A 308      74.772  75.589  47.797  1.00  0.96              
ATOM   4902  CD2 LEU A 308      76.354  77.370  46.490  1.00  0.96              
ATOM   4903 1HD2 LEU A 308      76.492  77.999  47.369  1.00  0.96              
ATOM   4904 2HD2 LEU A 308      76.886  76.428  46.621  1.00  0.96              
ATOM   4905 3HD2 LEU A 308      76.764  77.902  45.631  1.00  0.96              
ATOM   4906  C   LEU A 308      74.889  75.571  42.635  1.00  0.96              
ATOM   4907  O   LEU A 308      75.314  74.429  42.844  1.00  0.96              
ATOM   4908  N   ILE A 309      74.356  75.945  41.462  1.00  0.94              
ATOM   4909  H   ILE A 309      74.027  76.902  41.354  1.00  0.94              
ATOM   4910  CA  ILE A 309      74.568  75.172  40.225  1.00  0.94              
ATOM   4911  HA  ILE A 309      75.233  74.339  40.443  1.00  0.94              
ATOM   4912  CB  ILE A 309      73.244  74.578  39.687  1.00  0.94              
ATOM   4913  HB  ILE A 309      73.446  74.153  38.701  1.00  0.94              
ATOM   4914  CG2 ILE A 309      72.808  73.426  40.599  1.00  0.94              
ATOM   4915 1HG2 ILE A 309      71.852  73.026  40.282  1.00  0.94              
ATOM   4916 2HG2 ILE A 309      73.549  72.639  40.528  1.00  0.94              
ATOM   4917 3HG2 ILE A 309      72.718  73.774  41.629  1.00  0.94              
ATOM   4918  CG1 ILE A 309      72.114  75.617  39.531  1.00  0.94              
ATOM   4919 1HG1 ILE A 309      72.494  76.485  38.995  1.00  0.94              
ATOM   4920 2HG1 ILE A 309      71.793  75.937  40.519  1.00  0.94              
ATOM   4921  CD1 ILE A 309      70.883  75.110  38.767  1.00  0.94              
ATOM   4922  HD1 ILE A 309      70.203  75.944  38.597  1.00  0.94              
ATOM   4923  HD2 ILE A 309      71.186  74.696  37.805  1.00  0.94              
ATOM   4924  HD3 ILE A 309      70.355  74.353  39.345  1.00  0.94              
ATOM   4925  C   ILE A 309      75.261  75.997  39.144  1.00  0.94              
ATOM   4926  O   ILE A 309      74.994  77.174  38.934  1.00  0.94              
ATOM   4927  N   SER A 310      76.144  75.347  38.401  1.00  1.28              
ATOM   4928  H   SER A 310      76.334  74.369  38.592  1.00  1.28              
ATOM   4929  CA  SER A 310      76.812  75.955  37.254  1.00  1.28              
ATOM   4930  HA  SER A 310      76.111  76.600  36.725  1.00  1.28              
ATOM   4931  CB  SER A 310      78.004  76.811  37.724  1.00  1.28              
ATOM   4932  HB1 SER A 310      77.656  77.527  38.469  1.00  1.28              
ATOM   4933  HB2 SER A 310      78.400  77.371  36.876  1.00  1.28              
ATOM   4934  OG  SER A 310      79.048  76.034  38.284  1.00  1.28              
ATOM   4935  HG  SER A 310      79.558  75.655  37.533  1.00  1.28              
ATOM   4936  C   SER A 310      77.251  74.846  36.306  1.00  1.28              
ATOM   4937  O   SER A 310      77.222  73.664  36.659  1.00  1.28              
ATOM   4938  N   ASP A 311      77.759  75.205  35.131  1.00  1.41
[truncated: 35,726 more chars]
