# Supplementary material for: Characterization of the Brassica napus Flavonol Synthase Gene Family Reveals Bifunctional Flavonol Synthases
Source: Front Plant Sci. 2021 Oct 13;12:733762. doi: 10.3389/fpls.2021.733762 (PMC8548573; doi:10.3389/fpls.2021.733762)
Supplement: Supplementary File 2 — 3D secondary structure models used in this work. [file Data_Sheet_2.ZIP › Supplementary_File_S2/BnaFLS1-2.pdb]

ATOM      1  N   MET A   1      46.532  43.316  58.651  1.00  2.77              
ATOM      2  CA  MET A   1      45.181  42.978  59.110  1.00  2.77              
ATOM      3  HA  MET A   1      44.518  43.787  58.812  1.00  2.77              
ATOM      4  CB  MET A   1      44.722  41.681  58.423  1.00  2.77              
ATOM      5  HB1 MET A   1      43.804  41.323  58.889  1.00  2.77              
ATOM      6  HB2 MET A   1      45.482  40.912  58.569  1.00  2.77              
ATOM      7  CG  MET A   1      44.465  41.852  56.919  1.00  2.77              
ATOM      8  HG1 MET A   1      44.157  40.886  56.519  1.00  2.77              
ATOM      9  HG2 MET A   1      45.405  42.121  56.437  1.00  2.77              
ATOM     10  SD  MET A   1      43.214  43.085  56.434  1.00  2.77              
ATOM     11  CE  MET A   1      41.786  42.559  57.420  1.00  2.77              
ATOM     12  HE1 MET A   1      40.923  43.171  57.160  1.00  2.77              
ATOM     13  HE2 MET A   1      41.563  41.512  57.218  1.00  2.77              
ATOM     14  HE3 MET A   1      42.002  42.690  58.482  1.00  2.77              
ATOM     15  C   MET A   1      45.045  42.861  60.636  1.00  2.77              
ATOM     16  O   MET A   1      43.956  42.599  61.143  1.00  2.77              
ATOM     17  N   GLU A   2      46.133  43.088  61.364  1.00  2.33              
ATOM     18  H   GLU A   2      46.977  43.334  60.860  1.00  2.33              
ATOM     19  CA  GLU A   2      46.161  43.284  62.814  1.00  2.33              
ATOM     20  HA  GLU A   2      45.153  43.469  63.188  1.00  2.33              
ATOM     21  CB  GLU A   2      46.742  42.028  63.503  1.00  2.33              
ATOM     22  HB1 GLU A   2      47.831  42.089  63.502  1.00  2.33              
ATOM     23  HB2 GLU A   2      46.464  41.146  62.924  1.00  2.33              
ATOM     24  CG  GLU A   2      46.246  41.793  64.940  1.00  2.33              
ATOM     25  HG1 GLU A   2      46.805  40.962  65.376  1.00  2.33              
ATOM     26  HG2 GLU A   2      45.197  41.492  64.897  1.00  2.33              
ATOM     27  CD  GLU A   2      46.385  43.035  65.825  1.00  2.33              
ATOM     28  OE1 GLU A   2      45.374  43.760  65.958  1.00  2.33              
ATOM     29  OE2 GLU A   2      47.510  43.354  66.264  1.00  2.33              
ATOM     30  C   GLU A   2      47.033  44.520  63.062  1.00  2.33              
ATOM     31  O   GLU A   2      47.986  44.783  62.324  1.00  2.33              
ATOM     32  N   ILE A   3      46.649  45.337  64.035  1.00  2.91              
ATOM     33  H   ILE A   3      45.960  45.002  64.708  1.00  2.91              
ATOM     34  CA  ILE A   3      47.149  46.697  64.148  1.00  2.91              
ATOM     35  HA  ILE A   3      47.348  47.052  63.136  1.00  2.91              
ATOM     36  CB  ILE A   3      46.080  47.640  64.748  1.00  2.91              
ATOM     37  HB  ILE A   3      46.539  48.623  64.827  1.00  2.91              
ATOM     38  CG2 ILE A   3      44.896  47.776  63.772  1.00  2.91              
ATOM     39 1HG2 ILE A   3      44.227  48.573  64.099  1.00  2.91              
ATOM     40 2HG2 ILE A   3      45.262  48.018  62.775  1.00  2.91              
ATOM     41 3HG2 ILE A   3      44.338  46.839  63.727  1.00  2.91              
ATOM     42  CG1 ILE A   3      45.599  47.233  66.161  1.00  2.91              
ATOM     43 1HG1 ILE A   3      46.454  46.957  66.775  1.00  2.91              
ATOM     44 2HG1 ILE A   3      44.943  46.366  66.090  1.00  2.91              
ATOM     45  CD1 ILE A   3      44.861  48.358  66.897  1.00  2.91              
ATOM     46  HD1 ILE A   3      44.599  48.020  67.899  1.00  2.91              
ATOM     47  HD2 ILE A   3      45.507  49.232  66.979  1.00  2.91              
ATOM     48  HD3 ILE A   3      43.946  48.628  66.370  1.00  2.91              
ATOM     49  C   ILE A   3      48.461  46.852  64.887  1.00  2.91              
ATOM     50  O   ILE A   3      49.178  47.773  64.507  1.00  2.91              
ATOM     51  N   GLU A   4      48.756  46.007  65.883  1.00  2.18              
ATOM     52  H   GLU A   4      48.124  45.209  66.005  1.00  2.18              
ATOM     53  CA  GLU A   4      49.958  45.986  66.729  1.00  2.18              
ATOM     54  HA  GLU A   4      49.710  45.418  67.627  1.00  2.18              
ATOM     55  CB  GLU A   4      51.040  45.180  65.973  1.00  2.18              
ATOM     56  HB1 GLU A   4      51.375  45.763  65.114  1.00  2.18              
ATOM     57  HB2 GLU A   4      50.598  44.256  65.597  1.00  2.18              
ATOM     58  CG  GLU A   4      52.261  44.804  66.826  1.00  2.18              
ATOM     59  HG1 GLU A   4      51.957  44.074  67.578  1.00  2.18              
ATOM     60  HG2 GLU A   4      52.635  45.689  67.346  1.00  2.18              
ATOM     61  CD  GLU A   4      53.387  44.227  65.953  1.00  2.18              
ATOM     62  OE1 GLU A   4      53.463  43.003  65.718  1.00  2.18              
ATOM     63  OE2 GLU A   4      54.234  44.997  65.457  1.00  2.18              
ATOM     64  C   GLU A   4      50.521  47.363  67.164  1.00  2.18              
ATOM     65  O   GLU A   4      51.026  48.176  66.381  1.00  2.18              
ATOM     66  N   ARG A   5      50.511  47.621  68.470  1.00  1.84              
ATOM     67  H   ARG A   5      50.153  46.914  69.098  1.00  1.84              
ATOM     68  CA  ARG A   5      51.187  48.779  69.067  1.00  1.84              
ATOM     69  HA  ARG A   5      51.622  49.416  68.302  1.00  1.84              
ATOM     70  CB  ARG A   5      50.189  49.608  69.903  1.00  1.84              
ATOM     71  HB1 ARG A   5      50.713  50.449  70.361  1.00  1.84              
ATOM     72  HB2 ARG A   5      49.814  48.976  70.705  1.00  1.84              
ATOM     73  CG  ARG A   5      48.970  50.138  69.122  1.00  1.84              
ATOM     74  HG1 ARG A   5      48.258  50.569  69.827  1.00  1.84              
ATOM     75  HG2 ARG A   5      48.473  49.307  68.620  1.00  1.84              
ATOM     76  CD  ARG A   5      49.342  51.211  68.090  1.00  1.84              
ATOM     77  HD1 ARG A   5      50.258  50.915  67.589  1.00  1.84              
ATOM     78  HD2 ARG A   5      49.549  52.146  68.609  1.00  1.84              
ATOM     79  NE  ARG A   5      48.267  51.413  67.096  1.00  1.84              
ATOM     80  HE  ARG A   5      47.424  51.920  67.386  1.00  1.84              
ATOM     81  CZ  ARG A   5      48.240  50.979  65.851  1.00  1.84              
ATOM     82  NH1 ARG A   5      49.246  50.338  65.321  1.00  1.84              
ATOM     83 1HH1 ARG A   5      49.957  49.973  65.940  1.00  1.84              
ATOM     84 2HH1 ARG A   5      49.086  49.719  64.536  1.00  1.84              
ATOM     85  NH2 ARG A   5      47.212  51.188  65.082  1.00  1.84              
ATOM     86 1HH2 ARG A   5      46.340  51.558  65.493  1.00  1.84              
ATOM     87 2HH2 ARG A   5      47.204  50.861  64.141  1.00  1.84              
ATOM     88  C   ARG A   5      52.341  48.270  69.907  1.00  1.84              
ATOM     89  O   ARG A   5      52.200  47.259  70.588  1.00  1.84              
ATOM     90  N   VAL A   6      53.490  48.938  69.868  1.00  1.94              
ATOM     91  H   VAL A   6      53.502  49.883  69.487  1.00  1.94              
ATOM     92  CA  VAL A   6      54.689  48.431  70.561  1.00  1.94              
ATOM     93  HA  VAL A   6      54.753  47.368  70.349  1.00  1.94              
ATOM     94  CB  VAL A   6      55.983  49.072  70.041  1.00  1.94              
ATOM     95  HB  VAL A   6      56.014  50.127  70.309  1.00  1.94              
ATOM     96  CG1 VAL A   6      57.214  48.372  70.633  1.00  1.94              
ATOM     97 1HG1 VAL A   6      58.090  48.948  70.389  1.00  1.94              
ATOM     98 2HG1 VAL A   6      57.178  48.345  71.716  1.00  1.94              
ATOM     99 3HG1 VAL A   6      57.303  47.358  70.247  1.00  1.94              
ATOM    100  CG2 VAL A   6      56.077  48.939  68.514  1.00  1.94              
ATOM    101 1HG2 VAL A   6      57.045  49.292  68.167  1.00  1.94              
ATOM    102 2HG2 VAL A   6      55.943  47.898  68.215  1.00  1.94              
ATOM    103 3HG2 VAL A   6      55.311  49.553  68.043  1.00  1.94              
ATOM    104  C   VAL A   6      54.579  48.599  72.078  1.00  1.94              
ATOM    105  O   VAL A   6      55.101  47.787  72.843  1.00  1.94              
ATOM    106  N   GLN A   7      53.806  49.582  72.519  1.00  1.78              
ATOM    107  H   GLN A   7      53.554  50.314  71.858  1.00  1.78              
ATOM    108  CA  GLN A   7      53.361  49.710  73.902  1.00  1.78              
ATOM    109  HA  GLN A   7      54.248  49.857  74.519  1.00  1.78              
ATOM    110  CB  GLN A   7      52.517  50.995  73.964  1.00  1.78              
ATOM    111  HB1 GLN A   7      51.585  50.846  73.417  1.00  1.78              
ATOM    112  HB2 GLN A   7      53.074  51.785  73.460  1.00  1.78              
ATOM    113  CG  GLN A   7      52.201  51.486  75.382  1.00  1.78              
ATOM    114  HG1 GLN A   7      53.101  51.420  75.990  1.00  1.78              
ATOM    115  HG2 GLN A   7      51.438  50.849  75.829  1.00  1.78              
ATOM    116  CD  GLN A   7      51.712  52.934  75.378  1.00  1.78              
ATOM    117  OE1 GLN A   7      51.173  53.446  74.416  1.00  1.78              
ATOM    118  NE2 GLN A   7      51.858  53.661  76.467  1.00  1.78              
ATOM    119 1HE2 GLN A   7      52.324  53.295  77.275  1.00  1.78              
ATOM    120 2HE2 GLN A   7      51.535  54.626  76.477  1.00  1.78              
ATOM    121  C   GLN A   7      52.631  48.478  74.455  1.00  1.78              
ATOM    122  O   GLN A   7      52.802  48.140  75.634  1.00  1.78              
ATOM    123  N   ASP A   8      51.883  47.829  73.553  1.00  1.92              
ATOM    124  H   ASP A   8      51.848  48.231  72.628  1.00  1.92              
ATOM    125  CA  ASP A   8      50.947  46.730  73.801  1.00  1.92              
ATOM    126  HA  ASP A   8      50.725  46.726  74.871  1.00  1.92              
ATOM    127  CB  ASP A   8      49.620  46.981  73.085  1.00  1.92              
ATOM    128  HB1 ASP A   8      48.951  46.138  73.261  1.00  1.92              
ATOM    129  HB2 ASP A   8      49.786  47.068  72.011  1.00  1.92              
ATOM    130  CG  ASP A   8      48.976  48.259  73.632  1.00  1.92              
ATOM    131  OD1 ASP A   8      48.101  48.156  74.517  1.00  1.92              
ATOM    132  OD2 ASP A   8      49.381  49.361  73.184  1.00  1.92              
ATOM    133  C   ASP A   8      51.571  45.347  73.514  1.00  1.92              
ATOM    134  O   ASP A   8      51.148  44.358  74.128  1.00  1.92              
ATOM    135  N   ILE A   9      52.669  45.273  72.736  1.00  1.83              
ATOM    136  H   ILE A   9      52.923  46.103  72.216  1.00  1.83              
ATOM    137  CA  ILE A   9      53.571  44.101  72.731  1.00  1.83              
ATOM    138  HA  ILE A   9      52.922  43.236  72.864  1.00  1.83              
ATOM    139  CB  ILE A   9      54.286  43.829  71.384  1.00  1.83              
ATOM    140  HB  ILE A   9      54.590  42.781  71.413  1.00  1.83              
ATOM    141  CG2 ILE A   9      53.298  43.954  70.211  1.00  1.83              
ATOM    142 1HG2 ILE A   9      53.697  43.451  69.330  1.00  1.83              
ATOM    143 2HG2 ILE A   9      52.349  43.483  70.469  1.00  1.83              
ATOM    144 3HG2 ILE A   9      53.122  45.001  69.973  1.00  1.83              
ATOM    145  CG1 ILE A   9      55.581  44.643  71.185  1.00  1.83              
ATOM    146 1HG1 ILE A   9      56.318  44.305  71.912  1.00  1.83              
ATOM    147 2HG1 ILE A   9      55.381  45.690  71.377  1.00  1.83              
ATOM    148  CD1 ILE A   9      56.219  44.506  69.800  1.00  1.83              
ATOM    149  HD1 ILE A   9      57.178  45.021  69.789  1.00  1.83              
ATOM    150  HD2 ILE A   9      56.383  43.454  69.568  1.00  1.83              
ATOM    151  HD3 ILE A   9      55.574  44.954  69.045  1.00  1.83              
ATOM    152  C   ILE A   9      54.524  44.061  73.938  1.00  1.83              
ATOM    153  O   ILE A   9      54.548  43.079  74.691  1.00  1.83              
ATOM    154  N   SER A  10      55.193  45.177  74.242  1.00  1.95              
ATOM    155  H   SER A  10      55.082  45.961  73.606  1.00  1.95              
ATOM    156  CA  SER A  10      55.467  45.517  75.640  1.00  1.95              
ATOM    157  HA  SER A  10      56.098  44.740  76.071  1.00  1.95              
ATOM    158  CB  SER A  10      56.216  46.853  75.727  1.00  1.95              
ATOM    159  HB1 SER A  10      55.503  47.679  75.697  1.00  1.95              
ATOM    160  HB2 SER A  10      56.886  46.947  74.871  1.00  1.95              
ATOM    161  OG  SER A  10      56.992  46.914  76.915  1.00  1.95              
ATOM    162  HG  SER A  10      57.927  47.040  76.682  1.00  1.95              
ATOM    163  C   SER A  10      54.126  45.530  76.384  1.00  1.95              
ATOM    164  O   SER A  10      53.063  45.481  75.797  1.00  1.95              
ATOM    165  N   SER A  11      54.122  45.472  77.694  1.00  2.03              
ATOM    166  H   SER A  11      54.991  45.687  78.154  1.00  2.03              
ATOM    167  CA  SER A  11      52.998  44.929  78.489  1.00  2.03              
ATOM    168  HA  SER A  11      53.415  44.690  79.467  1.00  2.03              
ATOM    169  CB  SER A  11      51.976  46.052  78.717  1.00  2.03              
ATOM    170  HB1 SER A  11      51.349  46.169  77.831  1.00  2.03              
ATOM    171  HB2 SER A  11      52.496  46.993  78.904  1.00  2.03              
ATOM    172  OG  SER A  11      51.179  45.745  79.844  1.00  2.03              
ATOM    173  HG  SER A  11      50.823  44.857  79.708  1.00  2.03              
ATOM    174  C   SER A  11      52.230  43.639  78.034  1.00  2.03              
ATOM    175  O   SER A  11      51.597  43.071  78.931  1.00  2.03              
ATOM    176  N   SER A  12      52.275  43.082  76.798  1.00  2.12              
ATOM    177  H   SER A  12      52.691  43.601  76.032  1.00  2.12              
ATOM    178  CA  SER A  12      51.611  41.777  76.489  1.00  2.12              
ATOM    179  HA  SER A  12      50.547  41.891  76.707  1.00  2.12              
ATOM    180  CB  SER A  12      51.724  41.380  75.000  1.00  2.12              
ATOM    181  HB1 SER A  12      51.717  40.296  74.891  1.00  2.12              
ATOM    182  HB2 SER A  12      52.655  41.735  74.576  1.00  2.12              
ATOM    183  OG  SER A  12      50.637  41.860  74.245  1.00  2.12              
ATOM    184  HG  SER A  12      50.730  42.839  74.184  1.00  2.12              
ATOM    185  C   SER A  12      52.061  40.561  77.321  1.00  2.12              
ATOM    186  O   SER A  12      51.574  39.461  77.118  1.00  2.12              
ATOM    187  N   SER A  13      53.006  40.736  78.251  1.00  2.32              
ATOM    188  H   SER A  13      53.307  41.679  78.443  1.00  2.32              
ATOM    189  CA  SER A  13      53.636  39.656  79.015  1.00  2.32              
ATOM    190  HA  SER A  13      54.436  40.100  79.606  1.00  2.32              
ATOM    191  CB  SER A  13      52.660  39.024  80.012  1.00  2.32              
ATOM    192  HB1 SER A  13      53.173  38.282  80.627  1.00  2.32              
ATOM    193  HB2 SER A  13      51.835  38.527  79.500  1.00  2.32              
ATOM    194  OG  SER A  13      52.136  40.016  80.882  1.00  2.32              
ATOM    195  HG  SER A  13      51.637  40.638  80.350  1.00  2.32              
ATOM    196  C   SER A  13      54.322  38.599  78.130  1.00  2.32              
ATOM    197  O   SER A  13      54.546  37.470  78.541  1.00  2.32              
ATOM    198  N   LEU A  14      54.757  39.024  76.938  1.00  2.81              
ATOM    199  H   LEU A  14      54.445  39.931  76.641  1.00  2.81              
ATOM    200  CA  LEU A  14      56.022  38.577  76.367  1.00  2.81              
ATOM    201  HA  LEU A  14      56.009  37.497  76.241  1.00  2.81              
ATOM    202  CB  LEU A  14      56.207  39.231  74.965  1.00  2.81              
ATOM    203  HB1 LEU A  14      57.170  38.877  74.589  1.00  2.81              
ATOM    204  HB2 LEU A  14      56.292  40.310  75.138  1.00  2.81              
ATOM    205  CG  LEU A  14      55.084  38.945  73.964  1.00  2.81              
ATOM    206  HG  LEU A  14      54.140  39.328  74.353  1.00  2.81              
ATOM    207  CD1 LEU A  14      55.352  39.694  72.647  1.00  2.81              
ATOM    208 1HD1 LEU A  14      54.535  39.524  71.950  1.00  2.81              
ATOM    209 2HD1 LEU A  14      55.425  40.761  72.842  1.00  2.81              
ATOM    210 3HD1 LEU A  14      56.278  39.326  72.210  1.00  2.81              
ATOM    211  CD2 LEU A  14      54.930  37.464  73.655  1.00  2.81              
ATOM    212 1HD2 LEU A  14      55.874  37.039  73.324  1.00  2.81              
ATOM    213 2HD2 LEU A  14      54.587  36.926  74.532  1.00  2.81              
ATOM    214 3HD2 LEU A  14      54.189  37.303  72.876  1.00  2.81              
ATOM    215  C   LEU A  14      57.146  38.954  77.372  1.00  2.81              
ATOM    216  O   LEU A  14      57.618  40.096  77.400  1.00  2.81              
ATOM    217  N   HIS A  15      57.405  38.106  78.374  1.00  5.32              
ATOM    218  H   HIS A  15      57.064  37.170  78.255  1.00  5.32              
ATOM    219  CA  HIS A  15      57.417  38.548  79.789  1.00  5.32              
ATOM    220  HA  HIS A  15      56.622  39.278  79.901  1.00  5.32              
ATOM    221  CB  HIS A  15      57.059  37.361  80.707  1.00  5.32              
ATOM    222  HB1 HIS A  15      56.256  36.776  80.267  1.00  5.32              
ATOM    223  HB2 HIS A  15      56.674  37.757  81.647  1.00  5.32              
ATOM    224  CG  HIS A  15      58.195  36.420  81.028  1.00  5.32              
ATOM    225  ND1 HIS A  15      59.210  36.046  80.154  1.00  5.32              
ATOM    226  CE1 HIS A  15      59.991  35.187  80.829  1.00  5.32              
ATOM    227  HE1 HIS A  15      60.873  34.704  80.425  1.00  5.32              
ATOM    228  NE2 HIS A  15      59.528  35.021  82.080  1.00  5.32              
ATOM    229  HE2 HIS A  15      59.939  34.425  82.777  1.00  5.32              
ATOM    230  CD2 HIS A  15      58.396  35.792  82.224  1.00  5.32              
ATOM    231  HD2 HIS A  15      57.773  35.881  83.102  1.00  5.32              
ATOM    232  C   HIS A  15      58.648  39.254  80.374  1.00  5.32              
ATOM    233  O   HIS A  15      58.603  39.744  81.498  1.00  5.32              
ATOM    234  N   THR A  16      59.747  39.207  79.646  1.00  4.68              
ATOM    235  H   THR A  16      59.612  38.902  78.694  1.00  4.68              
ATOM    236  CA  THR A  16      61.139  39.198  80.130  1.00  4.68              
ATOM    237  HA  THR A  16      61.504  40.223  80.105  1.00  4.68              
ATOM    238  CB  THR A  16      61.337  38.675  81.572  1.00  4.68              
ATOM    239  HB  THR A  16      60.618  37.886  81.790  1.00  4.68              
ATOM    240  CG2 THR A  16      62.736  38.149  81.902  1.00  4.68              
ATOM    241 1HG2 THR A  16      63.487  38.894  81.661  1.00  4.68              
ATOM    242 2HG2 THR A  16      62.793  37.915  82.962  1.00  4.68              
ATOM    243 3HG2 THR A  16      62.934  37.236  81.343  1.00  4.68              
ATOM    244  OG1 THR A  16      61.135  39.761  82.440  1.00  4.68              
ATOM    245  HG1 THR A  16      60.178  39.938  82.398  1.00  4.68              
ATOM    246  C   THR A  16      61.975  38.435  79.120  1.00  4.68              
ATOM    247  O   THR A  16      63.104  38.841  78.849  1.00  4.68              
ATOM    248  N   GLU A  17      61.358  37.388  78.551  1.00  2.55              
ATOM    249  H   GLU A  17      60.459  37.105  78.922  1.00  2.55              
ATOM    250  CA  GLU A  17      61.804  36.697  77.351  1.00  2.55              
ATOM    251  HA  GLU A  17      62.884  36.633  77.484  1.00  2.55              
ATOM    252  CB  GLU A  17      61.218  35.267  77.264  1.00  2.55              
ATOM    253  HB1 GLU A  17      60.791  35.084  76.279  1.00  2.55              
ATOM    254  HB2 GLU A  17      60.402  35.139  77.972  1.00  2.55              
ATOM    255  CG  GLU A  17      62.283  34.191  77.541  1.00  2.55              
ATOM    256  HG1 GLU A  17      61.873  33.206  77.311  1.00  2.55              
ATOM    257  HG2 GLU A  17      62.537  34.213  78.603  1.00  2.55              
ATOM    258  CD  GLU A  17      63.554  34.435  76.703  1.00  2.55              
ATOM    259  OE1 GLU A  17      63.448  34.407  75.460  1.00  2.55              
ATOM    260  OE2 GLU A  17      64.573  34.835  77.303  1.00  2.55              
ATOM    261  C   GLU A  17      61.672  37.489  76.046  1.00  2.55              
ATOM    262  O   GLU A  17      61.286  38.664  76.029  1.00  2.55              
ATOM    263  N   ALA A  18      62.108  36.838  74.969  1.00  2.17              
ATOM    264  H   ALA A  18      62.442  35.881  75.097  1.00  2.17              
ATOM    265  CA  ALA A  18      62.340  37.391  73.658  1.00  2.17              
ATOM    266  HA  ALA A  18      63.236  38.003  73.739  1.00  2.17              
ATOM    267  CB  ALA A  18      62.663  36.240  72.699  1.00  2.17              
ATOM    268  HB1 ALA A  18      62.891  36.633  71.708  1.00  2.17              
ATOM    269  HB2 ALA A  18      63.524  35.680  73.067  1.00  2.17              
ATOM    270  HB3 ALA A  18      61.806  35.568  72.628  1.00  2.17              
ATOM    271  C   ALA A  18      61.224  38.287  73.105  1.00  2.17              
ATOM    272  O   ALA A  18      60.020  38.034  73.207  1.00  2.17              
ATOM    273  N   ILE A  19      61.690  39.314  72.402  1.00  1.92              
ATOM    274  H   ILE A  19      62.688  39.391  72.321  1.00  1.92              
ATOM    275  CA  ILE A  19      60.889  40.075  71.454  1.00  1.92              
ATOM    276  HA  ILE A  19      59.993  40.410  71.975  1.00  1.92              
ATOM    277  CB  ILE A  19      61.688  41.315  70.978  1.00  1.92              
ATOM    278  HB  ILE A  19      61.052  41.879  70.295  1.00  1.92              
ATOM    279  CG2 ILE A  19      61.985  42.216  72.187  1.00  1.92              
ATOM    280 1HG2 ILE A  19      62.294  43.202  71.843  1.00  1.92              
ATOM    281 2HG2 ILE A  19      61.090  42.333  72.796  1.00  1.92              
ATOM    282 3HG2 ILE A  19      62.776  41.789  72.802  1.00  1.92              
ATOM    283  CG1 ILE A  19      62.982  40.942  70.209  1.00  1.92              
ATOM    284 1HG1 ILE A  19      62.711  40.400  69.303  1.00  1.92              
ATOM    285 2HG1 ILE A  19      63.605  40.287  70.818  1.00  1.92              
ATOM    286  CD1 ILE A  19      63.837  42.142  69.786  1.00  1.92              
ATOM    287  HD1 ILE A  19      64.638  41.804  69.129  1.00  1.92              
ATOM    288  HD2 ILE A  19      63.224  42.867  69.253  1.00  1.92              
ATOM    289  HD3 ILE A  19      64.285  42.609  70.663  1.00  1.92              
ATOM    290  C   ILE A  19      60.467  39.205  70.261  1.00  1.92              
ATOM    291  O   ILE A  19      61.174  38.249  69.927  1.00  1.92              
ATOM    292  N   PRO A  20      59.366  39.542  69.566  1.00  1.93              
ATOM    293  CD  PRO A  20      58.380  40.564  69.881  1.00  1.93              
ATOM    294  HD1 PRO A  20      58.758  41.540  69.573  1.00  1.93              
ATOM    295  HD2 PRO A  20      58.121  40.571  70.941  1.00  1.93              
ATOM    296  CG  PRO A  20      57.154  40.209  69.045  1.00  1.93              
ATOM    297  HG1 PRO A  20      56.561  41.090  68.796  1.00  1.93              
ATOM    298  HG2 PRO A  20      56.546  39.480  69.581  1.00  1.93              
ATOM    299  CB  PRO A  20      57.751  39.558  67.799  1.00  1.93              
ATOM    300  HB1 PRO A  20      57.981  40.326  67.062  1.00  1.93              
ATOM    301  HB2 PRO A  20      57.070  38.824  67.368  1.00  1.93              
ATOM    302  CA  PRO A  20      59.043  38.898  68.301  1.00  1.93              
ATOM    303  HA  PRO A  20      58.838  37.847  68.509  1.00  1.93              
ATOM    304  C   PRO A  20      60.165  38.991  67.266  1.00  1.93              
ATOM    305  O   PRO A  20      60.877  39.993  67.203  1.00  1.93              
ATOM    306  N   LEU A  21      60.262  37.980  66.397  1.00  1.88              
ATOM    307  H   LEU A  21      59.629  37.207  66.511  1.00  1.88              
ATOM    308  CA  LEU A  21      61.301  37.861  65.366  1.00  1.88              
ATOM    309  HA  LEU A  21      62.263  37.733  65.859  1.00  1.88              
ATOM    310  CB  LEU A  21      61.023  36.625  64.488  1.00  1.88              
ATOM    311  HB1 LEU A  21      61.804  36.568  63.727  1.00  1.88              
ATOM    312  HB2 LEU A  21      60.073  36.776  63.972  1.00  1.88              
ATOM    313  CG  LEU A  21      60.966  35.272  65.223  1.00  1.88              
ATOM    314  HG  LEU A  21      60.192  35.308  65.990  1.00  1.88              
ATOM    315  CD1 LEU A  21      60.601  34.164  64.236  1.00  1.88              
ATOM    316 1HD1 LEU A  21      60.527  33.211  64.760  1.00  1.88              
ATOM    317 2HD1 LEU A  21      59.638  34.382  63.774  1.00  1.88              
ATOM    318 3HD1 LEU A  21      61.362  34.088  63.459  1.00  1.88              
ATOM    319  CD2 LEU A  21      62.293  34.901  65.881  1.00  1.88              
ATOM    320 1HD2 LEU A  21      62.227  33.905  66.319  1.00  1.88              
ATOM    321 2HD2 LEU A  21      63.098  34.919  65.145  1.00  1.88              
ATOM    322 3HD2 LEU A  21      62.520  35.606  66.680  1.00  1.88              
ATOM    323  C   LEU A  21      61.421  39.106  64.483  1.00  1.88              
ATOM    324  O   LEU A  21      62.530  39.552  64.218  1.00  1.88              
ATOM    325  N   GLU A  22      60.297  39.709  64.087  1.00  1.92              
ATOM    326  H   GLU A  22      59.414  39.301  64.354  1.00  1.92              
ATOM    327  CA  GLU A  22      60.269  40.916  63.249  1.00  1.92              
ATOM    328  HA  GLU A  22      60.800  40.717  62.316  1.00  1.92              
ATOM    329  CB  GLU A  22      58.807  41.290  62.918  1.00  1.92              
ATOM    330  HB1 GLU A  22      58.800  42.247  62.395  1.00  1.92              
ATOM    331  HB2 GLU A  22      58.279  41.431  63.863  1.00  1.92              
ATOM    332  CG  GLU A  22      58.020  40.288  62.052  1.00  1.92              
ATOM    333  HG1 GLU A  22      58.116  39.287  62.478  1.00  1.92              
ATOM    334  HG2 GLU A  22      58.439  40.275  61.043  1.00  1.92              
ATOM    335  CD  GLU A  22      56.533  40.683  62.018  1.00  1.92              
ATOM    336  OE1 GLU A  22      56.061  41.313  61.044  1.00  1.92              
ATOM    337  OE2 GLU A  22      55.867  40.495  63.059  1.00  1.92              
ATOM    338  C   GLU A  22      60.927  42.147  63.886  1.00  1.92              
ATOM    339  O   GLU A  22      61.210  43.112  63.188  1.00  1.92              
ATOM    340  N   PHE A  23      61.179  42.152  65.195  1.00  1.83              
ATOM    341  H   PHE A  23      60.960  41.321  65.734  1.00  1.83              
ATOM    342  CA  PHE A  23      61.879  43.243  65.878  1.00  1.83              
ATOM    343  HA  PHE A  23      61.859  44.140  65.259  1.00  1.83              
ATOM    344  CB  PHE A  23      61.155  43.570  67.194  1.00  1.83              
ATOM    345  HB1 PHE A  23      61.767  44.265  67.770  1.00  1.83              
ATOM    346  HB2 PHE A  23      61.058  42.660  67.788  1.00  1.83              
ATOM    347  CG  PHE A  23      59.784  44.195  67.016  1.00  1.83              
ATOM    348  CD1 PHE A  23      59.620  45.588  67.130  1.00  1.83              
ATOM    349  HD1 PHE A  23      60.468  46.223  67.339  1.00  1.83              
ATOM    350  CE1 PHE A  23      58.342  46.155  66.999  1.00  1.83              
ATOM    351  HE1 PHE A  23      58.198  47.217  67.111  1.00  1.83              
ATOM    352  CZ  PHE A  23      57.232  45.340  66.727  1.00  1.83              
ATOM    353  HZ  PHE A  23      56.250  45.783  66.624  1.00  1.83              
ATOM    354  CE2 PHE A  23      57.391  43.951  66.607  1.00  1.83              
ATOM    355  HE2 PHE A  23      56.520  43.333  66.418  1.00  1.83              
ATOM    356  CD2 PHE A  23      58.666  43.380  66.754  1.00  1.83              
ATOM    357  HD2 PHE A  23      58.792  42.313  66.663  1.00  1.83              
ATOM    358  C   PHE A  23      63.350  42.933  66.143  1.00  1.83              
ATOM    359  O   PHE A  23      64.079  43.839  66.562  1.00  1.83              
ATOM    360  N   ILE A  24      63.801  41.705  65.879  1.00  1.93              
ATOM    361  H   ILE A  24      63.173  41.042  65.438  1.00  1.93              
ATOM    362  CA  ILE A  24      65.224  41.371  65.903  1.00  1.93              
ATOM    363  HA  ILE A  24      65.618  41.738  66.839  1.00  1.93              
ATOM    364  CB  ILE A  24      65.449  39.835  65.915  1.00  1.93              
ATOM    365  HB  ILE A  24      65.128  39.422  64.957  1.00  1.93              
ATOM    366  CG2 ILE A  24      66.938  39.496  66.128  1.00  1.93              
ATOM    367 1HG2 ILE A  24      67.100  38.420  66.078  1.00  1.93              
ATOM    368 2HG2 ILE A  24      67.548  39.922  65.337  1.00  1.93              
ATOM    369 3HG2 ILE A  24      67.288  39.871  67.088  1.00  1.93              
ATOM    370  CG1 ILE A  24      64.621  39.181  67.054  1.00  1.93              
ATOM    371 1HG1 ILE A  24      63.564  39.391  66.899  1.00  1.93              
ATOM    372 2HG1 ILE A  24      64.911  39.623  68.007  1.00  1.93              
ATOM    373  CD1 ILE A  24      64.752  37.657  67.172  1.00  1.93              
ATOM    374  HD1 ILE A  24      64.006  37.288  67.876  1.00  1.93              
ATOM    375  HD2 ILE A  24      64.589  37.192  66.200  1.00  1.93              
ATOM    376  HD3 ILE A  24      65.739  37.385  67.548  1.00  1.93              
ATOM    377  C   ILE A  24      65.913  42.105  64.751  1.00  1.93              
ATOM    378  O   ILE A  24      65.322  42.362  63.698  1.00  1.93              
ATOM    379  N   ARG A  25      67.155  42.520  64.981  1.00  1.84              
ATOM    380  H   ARG A  25      67.547  42.337  65.896  1.00  1.84              
ATOM    381  CA  ARG A  25      68.024  43.044  63.928  1.00  1.84              
ATOM    382  HA  ARG A  25      67.540  43.865  63.399  1.00  1.84              
ATOM    383  CB  ARG A  25      69.353  43.524  64.558  1.00  1.84              
ATOM    384  HB1 ARG A  25      69.932  44.042  63.800  1.00  1.84              
ATOM    385  HB2 ARG A  25      69.931  42.644  64.849  1.00  1.84              
ATOM    386  CG  ARG A  25      69.285  44.444  65.784  1.00  1.84              
ATOM    387  HG1 ARG A  25      70.307  44.741  66.014  1.00  1.84              
ATOM    388  HG2 ARG A  25      68.940  43.873  66.638  1.00  1.84              
ATOM    389  CD  ARG A  25      68.451  45.722  65.634  1.00  1.84              
ATOM    390  HD1 ARG A  25      68.830  46.295  64.794  1.00  1.84              
ATOM    391  HD2 ARG A  25      68.621  46.317  66.531  1.00  1.84              
ATOM    392  NE  ARG A  25      66.996  45.478  65.511  1.00  1.84              
ATOM    393  HE  ARG A  25      66.613  44.774  66.133  1.00  1.84              
ATOM    394  CZ  ARG A  25      66.139  46.075  64.692  1.00  1.84              
ATOM    395  NH1 ARG A  25      66.498  46.836  63.695  1.00  1.84              
ATOM    396 1HH1 ARG A  25      67.481  46.858  63.386  1.00  1.84              
ATOM    397 2HH1 ARG A  25      65.806  47.234  63.102  1.00  1.84              
ATOM    398  NH2 ARG A  25      64.858  45.923  64.887  1.00  1.84              
ATOM    399 1HH2 ARG A  25      64.570  45.206  65.546  1.00  1.84              
ATOM    400 2HH2 ARG A  25      64.162  46.324  64.274  1.00  1.84              
ATOM    401  C   ARG A  25      68.322  41.956  62.902  1.00  1.84              
ATOM    402  O   ARG A  25      67.939  40.795  63.019  1.00  1.84              
ATOM    403  N   SER A  26      69.120  42.331  61.923  1.00  1.88              
ATOM    404  H   SER A  26      69.398  43.307  61.908  1.00  1.88              
ATOM    405  CA  SER A  26      69.926  41.372  61.177  1.00  1.88              
ATOM    406  HA  SER A  26      69.410  40.413  61.115  1.00  1.88              
ATOM    407  CB  SER A  26      70.048  41.944  59.774  1.00  1.88              
ATOM    408  HB1 SER A  26      69.057  41.938  59.314  1.00  1.88              
ATOM    409  HB2 SER A  26      70.699  41.296  59.187  1.00  1.88              
ATOM    410  OG  SER A  26      70.546  43.282  59.756  1.00  1.88              
ATOM    411  HG  SER A  26      70.022  43.877  60.345  1.00  1.88              
ATOM    412  C   SER A  26      71.281  41.146  61.867  1.00  1.88              
ATOM    413  O   SER A  26      71.805  42.046  62.526  1.00  1.88              
ATOM    414  N   GLU A  27      71.892  39.968  61.718  1.00  1.97              
ATOM    415  H   GLU A  27      71.365  39.189  61.351  1.00  1.97              
ATOM    416  CA  GLU A  27      73.127  39.670  62.466  1.00  1.97              
ATOM    417  HA  GLU A  27      72.927  39.852  63.522  1.00  1.97              
ATOM    418  CB  GLU A  27      73.530  38.194  62.325  1.00  1.97              
ATOM    419  HB1 GLU A  27      74.427  38.017  62.920  1.00  1.97              
ATOM    420  HB2 GLU A  27      73.771  37.996  61.279  1.00  1.97              
ATOM    421  CG  GLU A  27      72.430  37.210  62.776  1.00  1.97              
ATOM    422  HG1 GLU A  27      72.797  36.195  62.601  1.00  1.97              
ATOM    423  HG2 GLU A  27      71.551  37.340  62.141  1.00  1.97              
ATOM    424  CD  GLU A  27      72.023  37.365  64.255  1.00  1.97              
ATOM    425  OE1 GLU A  27      71.485  38.443  64.606  1.00  1.97              
ATOM    426  OE2 GLU A  27      72.252  36.415  65.034  1.00  1.97              
ATOM    427  C   GLU A  27      74.248  40.666  62.143  1.00  1.97              
ATOM    428  O   GLU A  27      74.872  41.192  63.047  1.00  1.97              
ATOM    429  N   LYS A  28      74.373  41.095  60.881  1.00  1.95              
ATOM    430  H   LYS A  28      73.761  40.660  60.210  1.00  1.95              
ATOM    431  CA  LYS A  28      75.245  42.197  60.409  1.00  1.95              
ATOM    432  HA  LYS A  28      76.284  41.884  60.514  1.00  1.95              
ATOM    433  CB  LYS A  28      74.930  42.413  58.898  1.00  1.95              
ATOM    434  HB1 LYS A  28      75.100  41.471  58.374  1.00  1.95              
ATOM    435  HB2 LYS A  28      75.639  43.141  58.499  1.00  1.95              
ATOM    436  CG  LYS A  28      73.487  42.905  58.580  1.00  1.95              
ATOM    437  HG1 LYS A  28      73.342  43.887  59.029  1.00  1.95              
ATOM    438  HG2 LYS A  28      72.783  42.208  59.026  1.00  1.95              
ATOM    439  CD  LYS A  28      73.164  43.011  57.069  1.00  1.95              
ATOM    440  HD1 LYS A  28      73.129  42.009  56.640  1.00  1.95              
ATOM    441  HD2 LYS A  28      73.999  43.534  56.599  1.00  1.95              
ATOM    442  CE  LYS A  28      71.876  43.789  56.676  1.00  1.95              
ATOM    443  HE1 LYS A  28      71.929  43.998  55.604  1.00  1.95              
ATOM    444  HE2 LYS A  28      71.878  44.751  57.197  1.00  1.95              
ATOM    445  NZ  LYS A  28      70.593  43.081  56.957  1.00  1.95              
ATOM    446  HZ1 LYS A  28      69.763  43.529  56.562  1.00  1.95              
ATOM    447  HZ2 LYS A  28      70.577  42.135  56.614  1.00  1.95              
ATOM    448  HZ3 LYS A  28      70.416  43.081  57.956  1.00  1.95              
ATOM    449  C   LYS A  28      75.136  43.538  61.138  1.00  1.95              
ATOM    450  O   LYS A  28      76.038  44.364  61.053  1.00  1.95              
ATOM    451  N   GLU A  29      74.001  43.772  61.771  1.00  1.81              
ATOM    452  H   GLU A  29      73.335  43.009  61.806  1.00  1.81              
ATOM    453  CA  GLU A  29      73.626  44.996  62.475  1.00  1.81              
ATOM    454  HA  GLU A  29      74.240  45.836  62.144  1.00  1.81              
ATOM    455  CB  GLU A  29      72.163  45.236  62.056  1.00  1.81              
ATOM    456  HB1 GLU A  29      71.619  44.344  62.323  1.00  1.81              
ATOM    457  HB2 GLU A  29      72.151  45.313  60.966  1.00  1.81              
ATOM    458  CG  GLU A  29      71.316  46.394  62.590  1.00  1.81              
ATOM    459  HG1 GLU A  29      71.722  47.338  62.219  1.00  1.81              
ATOM    460  HG2 GLU A  29      71.364  46.394  63.681  1.00  1.81              
ATOM    461  CD  GLU A  29      69.837  46.231  62.142  1.00  1.81              
ATOM    462  OE1 GLU A  29      69.514  45.242  61.429  1.00  1.81              
ATOM    463  OE2 GLU A  29      68.999  47.050  62.585  1.00  1.81              
ATOM    464  C   GLU A  29      73.856  44.792  63.970  1.00  1.81              
ATOM    465  O   GLU A  29      74.404  45.695  64.599  1.00  1.81              
ATOM    466  N   GLN A  30      73.543  43.595  64.499  1.00  1.90              
ATOM    467  H   GLN A  30      73.198  42.869  63.881  1.00  1.90              
ATOM    468  CA  GLN A  30      73.538  43.311  65.944  1.00  1.90              
ATOM    469  HA  GLN A  30      72.765  43.941  66.384  1.00  1.90              
ATOM    470  CB  GLN A  30      73.104  41.847  66.170  1.00  1.90              
ATOM    471  HB1 GLN A  30      73.960  41.184  66.062  1.00  1.90              
ATOM    472  HB2 GLN A  30      72.366  41.562  65.418  1.00  1.90              
ATOM    473  CG  GLN A  30      72.476  41.621  67.552  1.00  1.90              
ATOM    474  HG1 GLN A  30      71.440  41.959  67.538  1.00  1.90              
ATOM    475  HG2 GLN A  30      73.015  42.202  68.300  1.00  1.90              
ATOM    476  CD  GLN A  30      72.522  40.154  67.974  1.00  1.90              
ATOM    477  OE1 GLN A  30      73.119  39.804  68.979  1.00  1.90              
ATOM    478  NE2 GLN A  30      71.930  39.231  67.249  1.00  1.90              
ATOM    479 1HE2 GLN A  30      71.569  39.386  66.308  1.00  1.90              
ATOM    480 2HE2 GLN A  30      72.100  38.276  67.503  1.00  1.90              
ATOM    481  C   GLN A  30      74.862  43.677  66.675  1.00  1.90              
ATOM    482  O   GLN A  30      74.796  44.351  67.705  1.00  1.90              
ATOM    483  N   PRO A  31      76.076  43.356  66.167  1.00  2.02              
ATOM    484  CD  PRO A  31      76.361  42.467  65.059  1.00  2.02              
ATOM    485  HD1 PRO A  31      76.173  42.988  64.120  1.00  2.02              
ATOM    486  HD2 PRO A  31      75.773  41.559  65.145  1.00  2.02              
ATOM    487  CG  PRO A  31      77.832  42.079  65.141  1.00  2.02              
ATOM    488  HG1 PRO A  31      78.265  41.922  64.152  1.00  2.02              
ATOM    489  HG2 PRO A  31      77.942  41.185  65.758  1.00  2.02              
ATOM    490  CB  PRO A  31      78.446  43.272  65.850  1.00  2.02              
ATOM    491  HB1 PRO A  31      78.640  44.063  65.124  1.00  2.02              
ATOM    492  HB2 PRO A  31      79.360  43.001  66.380  1.00  2.02              
ATOM    493  CA  PRO A  31      77.335  43.693  66.815  1.00  2.02              
ATOM    494  HA  PRO A  31      77.413  43.080  67.714  1.00  2.02              
ATOM    495  C   PRO A  31      77.544  45.152  67.237  1.00  2.02              
ATOM    496  O   PRO A  31      78.158  45.418  68.269  1.00  2.02              
ATOM    497  N   ALA A  32      77.062  46.105  66.442  1.00  2.05              
ATOM    498  H   ALA A  32      76.484  45.828  65.658  1.00  2.05              
ATOM    499  CA  ALA A  32      77.234  47.532  66.690  1.00  2.05              
ATOM    500  HA  ALA A  32      78.189  47.701  67.189  1.00  2.05              
ATOM    501  CB  ALA A  32      77.261  48.219  65.315  1.00  2.05              
ATOM    502  HB1 ALA A  32      77.441  49.287  65.434  1.00  2.05              
ATOM    503  HB2 ALA A  32      78.065  47.799  64.707  1.00  2.05              
ATOM    504  HB3 ALA A  32      76.310  48.066  64.802  1.00  2.05              
ATOM    505  C   ALA A  32      76.117  48.105  67.597  1.00  2.05              
ATOM    506  O   ALA A  32      75.932  49.327  67.627  1.00  2.05              
ATOM    507  N   ILE A  33      75.347  47.259  68.296  1.00  1.92              
ATOM    508  H   ILE A  33      75.506  46.260  68.187  1.00  1.92              
ATOM    509  CA  ILE A  33      74.175  47.639  69.100  1.00  1.92              
ATOM    510  HA  ILE A  33      73.993  48.704  68.967  1.00  1.92              
ATOM    511  CB  ILE A  33      72.869  46.912  68.648  1.00  1.92              
ATOM    512  HB  ILE A  33      72.923  45.875  68.983  1.00  1.92              
ATOM    513  CG2 ILE A  33      71.615  47.548  69.287  1.00  1.92              
ATOM    514 1HG2 ILE A  33      70.723  47.009  68.960  1.00  1.92              
ATOM    515 2HG2 ILE A  33      71.657  47.468  70.372  1.00  1.92              
ATOM    516 3HG2 ILE A  33      71.524  48.598  69.016  1.00  1.92              
ATOM    517  CG1 ILE A  33      72.657  46.852  67.123  1.00  1.92              
ATOM    518 1HG1 ILE A  33      71.799  46.215  66.914  1.00  1.92              
ATOM    519 2HG1 ILE A  33      73.524  46.371  66.694  1.00  1.92              
ATOM    520  CD1 ILE A  33      72.448  48.191  66.419  1.00  1.92              
ATOM    521  HD1 ILE A  33      72.524  48.049  65.340  1.00  1.92              
ATOM    522  HD2 ILE A  33      71.459  48.578  66.652  1.00  1.92              
ATOM    523  HD3 ILE A  33      73.204  48.897  66.749  1.00  1.92              
ATOM    524  C   ILE A  33      74.428  47.429  70.598  1.00  1.92              
ATOM    525  O   ILE A  33      73.895  46.522  71.233  1.00  1.92              
ATOM    526  N   THR A  34      75.297  48.254  71.180  1.00  2.19              
ATOM    527  H   THR A  34      75.730  48.984  70.638  1.00  2.19              
ATOM    528  CA  THR A  34      75.796  48.040  72.545  1.00  2.19              
ATOM    529  HA  THR A  34      75.068  47.457  73.111  1.00  2.19              
ATOM    530  CB  THR A  34      77.109  47.227  72.503  1.00  2.19              
ATOM    531  HB  THR A  34      77.442  47.035  73.523  1.00  2.19              
ATOM    532  CG2 THR A  34      77.017  45.874  71.796  1.00  2.19              
ATOM    533 1HG2 THR A  34      77.944  45.318  71.935  1.00  2.19              
ATOM    534 2HG2 THR A  34      76.197  45.294  72.221  1.00  2.19              
ATOM    535 3HG2 THR A  34      76.840  46.005  70.728  1.00  2.19              
ATOM    536  OG1 THR A  34      78.101  47.967  71.838  1.00  2.19              
ATOM    537  HG1 THR A  34      78.571  47.352  71.266  1.00  2.19              
ATOM    538  C   THR A  34      76.006  49.349  73.319  1.00  2.19              
ATOM    539  O   THR A  34      75.678  50.443  72.854  1.00  2.19              
ATOM    540  N   THR A  35      76.509  49.203  74.551  1.00  2.75              
ATOM    541  H   THR A  35      76.771  48.269  74.820  1.00  2.75              
ATOM    542  CA  THR A  35      76.576  50.228  75.601  1.00  2.75              
ATOM    543  HA  THR A  35      75.615  50.744  75.594  1.00  2.75              
ATOM    544  CB  THR A  35      76.666  49.520  76.968  1.00  2.75              
ATOM    545  HB  THR A  35      75.995  48.661  76.943  1.00  2.75              
ATOM    546  CG2 THR A  35      78.060  49.019  77.349  1.00  2.75              
ATOM    547 1HG2 THR A  35      77.998  48.439  78.270  1.00  2.75              
ATOM    548 2HG2 THR A  35      78.458  48.384  76.557  1.00  2.75              
ATOM    549 3HG2 THR A  35      78.741  49.855  77.506  1.00  2.75              
ATOM    550  OG1 THR A  35      76.201  50.375  77.981  1.00  2.75              
ATOM    551  HG1 THR A  35      75.822  49.834  78.681  1.00  2.75              
ATOM    552  C   THR A  35      77.625  51.338  75.409  1.00  2.75              
ATOM    553  O   THR A  35      78.247  51.444  74.353  1.00  2.75              
ATOM    554  N   PHE A  36      77.749  52.191  76.434  1.00  2.52              
ATOM    555  H   PHE A  36      77.202  51.949  77.252  1.00  2.52              
ATOM    556  CA  PHE A  36      78.398  53.506  76.472  1.00  2.52              
ATOM    557  HA  PHE A  36      77.820  54.141  75.797  1.00  2.52              
ATOM    558  CB  PHE A  36      78.236  54.104  77.883  1.00  2.52              
ATOM    559  HB1 PHE A  36      77.201  53.978  78.207  1.00  2.52              
ATOM    560  HB2 PHE A  36      78.410  55.179  77.821  1.00  2.52              
ATOM    561  CG  PHE A  36      79.154  53.533  78.954  1.00  2.52              
ATOM    562  CD1 PHE A  36      80.300  54.246  79.359  1.00  2.52              
ATOM    563  HD1 PHE A  36      80.532  55.201  78.910  1.00  2.52              
ATOM    564  CE1 PHE A  36      81.142  53.726  80.358  1.00  2.52              
ATOM    565  HE1 PHE A  36      82.019  54.279  80.666  1.00  2.52              
ATOM    566  CZ  PHE A  36      80.842  52.492  80.961  1.00  2.52              
ATOM    567  HZ  PHE A  36      81.488  52.094  81.732  1.00  2.52              
ATOM    568  CE2 PHE A  36      79.696  51.782  80.567  1.00  2.52              
ATOM    569  HE2 PHE A  36      79.460  50.837  81.035  1.00  2.52              
ATOM    570  CD2 PHE A  36      78.853  52.303  79.570  1.00  2.52              
ATOM    571  HD2 PHE A  36      77.968  51.759  79.284  1.00  2.52              
ATOM    572  C   PHE A  36      79.855  53.606  75.983  1.00  2.52              
ATOM    573  O   PHE A  36      80.579  52.618  75.846  1.00  2.52              
ATOM    574  N   ARG A  37      80.288  54.852  75.764  1.00  2.63              
ATOM    575  H   ARG A  37      79.597  55.589  75.847  1.00  2.63              
ATOM    576  CA  ARG A  37      81.680  55.275  75.545  1.00  2.63              
ATOM    577  HA  ARG A  37      82.332  54.566  76.057  1.00  2.63              
ATOM    578  CB  ARG A  37      82.022  55.216  74.039  1.00  2.63              
ATOM    579  HB1 ARG A  37      81.973  54.173  73.748  1.00  2.63              
ATOM    580  HB2 ARG A  37      83.063  55.503  73.883  1.00  2.63              
ATOM    581  CG  ARG A  37      81.132  56.073  73.111  1.00  2.63              
ATOM    582  HG1 ARG A  37      81.603  57.050  73.000  1.00  2.63              
ATOM    583  HG2 ARG A  37      80.149  56.239  73.552  1.00  2.63              
ATOM    584  CD  ARG A  37      80.958  55.445  71.714  1.00  2.63              
ATOM    585  HD1 ARG A  37      81.804  54.799  71.475  1.00  2.63              
ATOM    586  HD2 ARG A  37      80.951  56.256  70.982  1.00  2.63              
ATOM    587  NE  ARG A  37      79.684  54.708  71.579  1.00  2.63              
ATOM    588  HE  ARG A  37      78.935  55.177  71.085  1.00  2.63              
ATOM    589  CZ  ARG A  37      79.320  53.556  72.114  1.00  2.63              
ATOM    590  NH1 ARG A  37      80.127  52.764  72.756  1.00  2.63              
ATOM    591 1HH1 ARG A  37      81.052  53.071  72.948  1.00  2.63              
ATOM    592 2HH1 ARG A  37      79.707  52.056  73.354  1.00  2.63              
ATOM    593  NH2 ARG A  37      78.094  53.157  72.033  1.00  2.63              
ATOM    594 1HH2 ARG A  37      77.408  53.904  71.902  1.00  2.63              
ATOM    595 2HH2 ARG A  37      77.827  52.367  72.599  1.00  2.63              
ATOM    596  C   ARG A  37      81.951  56.635  76.209  1.00  2.63              
ATOM    597  O   ARG A  37      81.320  56.963  77.209  1.00  2.63              
ATOM    598  N   GLY A  38      82.926  57.398  75.718  1.00  2.77              
ATOM    599  H   GLY A  38      83.389  57.108  74.870  1.00  2.77              
ATOM    600  CA  GLY A  38      83.287  58.701  76.276  1.00  2.77              
ATOM    601  HA1 GLY A  38      83.559  58.589  77.326  1.00  2.77              
ATOM    602  HA2 GLY A  38      82.427  59.369  76.213  1.00  2.77              
ATOM    603  C   GLY A  38      84.455  59.346  75.527  1.00  2.77              
ATOM    604  O   GLY A  38      84.288  60.432  74.984  1.00  2.77              
ATOM    605  N   PRO A  39      85.614  58.672  75.388  1.00  2.21              
ATOM    606  CD  PRO A  39      86.078  57.560  76.196  1.00  2.21              
ATOM    607  HD1 PRO A  39      85.601  56.637  75.861  1.00  2.21              
ATOM    608  HD2 PRO A  39      85.889  57.726  77.257  1.00  2.21              
ATOM    609  CG  PRO A  39      87.579  57.490  75.924  1.00  2.21              
ATOM    610  HG1 PRO A  39      87.972  56.484  76.076  1.00  2.21              
ATOM    611  HG2 PRO A  39      88.098  58.206  76.563  1.00  2.21              
ATOM    612  CB  PRO A  39      87.689  57.932  74.463  1.00  2.21              
ATOM    613  HB1 PRO A  39      87.567  57.058  73.820  1.00  2.21              
ATOM    614  HB2 PRO A  39      88.648  58.412  74.264  1.00  2.21              
ATOM    615  CA  PRO A  39      86.518  58.907  74.261  1.00  2.21              
ATOM    616  HA  PRO A  39      86.879  59.936  74.298  1.00  2.21              
ATOM    617  C   PRO A  39      85.817  58.646  72.916  1.00  2.21              
ATOM    618  O   PRO A  39      84.827  57.912  72.890  1.00  2.21              
ATOM    619  N   VAL A  40      86.389  59.197  71.832  1.00  1.92              
ATOM    620  H   VAL A  40      87.209  59.747  72.028  1.00  1.92              
ATOM    621  CA  VAL A  40      85.851  59.345  70.451  1.00  1.92              
ATOM    622  HA  VAL A  40      86.706  59.339  69.780  1.00  1.92              
ATOM    623  CB  VAL A  40      84.916  58.187  69.987  1.00  1.92              
ATOM    624  HB  VAL A  40      84.047  58.122  70.635  1.00  1.92              
ATOM    625  CG1 VAL A  40      84.368  58.331  68.561  1.00  1.92              
ATOM    626 1HG1 VAL A  40      83.714  57.489  68.331  1.00  1.92              
ATOM    627 2HG1 VAL A  40      83.770  59.239  68.470  1.00  1.92              
ATOM    628 3HG1 VAL A  40      85.182  58.338  67.837  1.00  1.92              
ATOM    629  CG2 VAL A  40      85.668  56.844  70.003  1.00  1.92              
ATOM    630 1HG2 VAL A  40      85.000  56.046  69.679  1.00  1.92              
ATOM    631 2HG2 VAL A  40      86.528  56.886  69.334  1.00  1.92              
ATOM    632 3HG2 VAL A  40      86.011  56.607  71.008  1.00  1.92              
ATOM    633  C   VAL A  40      85.165  60.725  70.336  1.00  1.92              
ATOM    634  O   VAL A  40      84.613  61.187  71.331  1.00  1.92              
ATOM    635  N   PRO A  41      85.250  61.451  69.201  1.00  1.76              
ATOM    636  CD  PRO A  41      86.050  61.166  68.014  1.00  1.76              
ATOM    637  HD1 PRO A  41      85.538  60.438  67.386  1.00  1.76              
ATOM    638  HD2 PRO A  41      87.050  60.815  68.267  1.00  1.76              
ATOM    639  CG  PRO A  41      86.141  62.482  67.245  1.00  1.76              
ATOM    640  HG1 PRO A  41      86.243  62.317  66.172  1.00  1.76              
ATOM    641  HG2 PRO A  41      86.973  63.075  67.627  1.00  1.76              
ATOM    642  CB  PRO A  41      84.820  63.160  67.596  1.00  1.76              
ATOM    643  HB1 PRO A  41      84.029  62.741  66.972  1.00  1.76              
ATOM    644  HB2 PRO A  41      84.873  64.243  67.475  1.00  1.76              
ATOM    645  CA  PRO A  41      84.607  62.760  69.059  1.00  1.76              
ATOM    646  HA  PRO A  41      85.153  63.461  69.692  1.00  1.76              
ATOM    647  C   PRO A  41      83.130  62.802  69.449  1.00  1.76              
ATOM    648  O   PRO A  41      82.353  61.946  69.028  1.00  1.76              
ATOM    649  N   ALA A  42      82.750  63.847  70.187  1.00  1.26              
ATOM    650  H   ALA A  42      83.435  64.541  70.428  1.00  1.26              
ATOM    651  CA  ALA A  42      81.396  64.056  70.686  1.00  1.26              
ATOM    652  HA  ALA A  42      80.874  63.103  70.666  1.00  1.26              
ATOM    653  CB  ALA A  42      81.492  64.515  72.148  1.00  1.26              
ATOM    654  HB1 ALA A  42      80.492  64.617  72.571  1.00  1.26              
ATOM    655  HB2 ALA A  42      82.044  63.776  72.733  1.00  1.26              
ATOM    656  HB3 ALA A  42      82.000  65.479  72.209  1.00  1.26              
ATOM    657  C   ALA A  42      80.592  65.040  69.841  1.00  1.26              
ATOM    658  O   ALA A  42      81.160  65.931  69.206  1.00  1.26              
ATOM    659  N   ILE A  43      79.265  64.879  69.864  1.00  0.78              
ATOM    660  H   ILE A  43      78.886  64.132  70.423  1.00  0.78              
ATOM    661  CA  ILE A  43      78.326  65.839  69.273  1.00  0.78              
ATOM    662  HA  ILE A  43      78.483  65.793  68.198  1.00  0.78              
ATOM    663  CB  ILE A  43      76.867  65.380  69.522  1.00  0.78              
ATOM    664  HB  ILE A  43      76.779  64.375  69.102  1.00  0.78              
ATOM    665  CG2 ILE A  43      76.502  65.278  71.017  1.00  0.78              
ATOM    666 1HG2 ILE A  43      75.549  64.764  71.139  1.00  0.78              
ATOM    667 2HG2 ILE A  43      77.256  64.709  71.559  1.00  0.78              
ATOM    668 3HG2 ILE A  43      76.446  66.276  71.454  1.00  0.78              
ATOM    669  CG1 ILE A  43      75.876  66.280  68.756  1.00  0.78              
ATOM    670 1HG1 ILE A  43      76.192  66.325  67.714  1.00  0.78              
ATOM    671 2HG1 ILE A  43      75.906  67.292  69.158  1.00  0.78              
ATOM    672  CD1 ILE A  43      74.424  65.782  68.790  1.00  0.78              
ATOM    673  HD1 ILE A  43      74.020  65.836  69.799  1.00  0.78              
ATOM    674  HD2 ILE A  43      73.813  66.407  68.138  1.00  0.78              
ATOM    675  HD3 ILE A  43      74.379  64.750  68.446  1.00  0.78              
ATOM    676  C   ILE A  43      78.615  67.253  69.770  1.00  0.78              
ATOM    677  O   ILE A  43      78.720  67.456  70.984  1.00  0.78              
ATOM    678  N   PRO A  44      78.782  68.234  68.869  1.00  0.91              
ATOM    679  CD  PRO A  44      78.932  68.089  67.428  1.00  0.91              
ATOM    680  HD1 PRO A  44      77.967  67.854  66.981  1.00  0.91              
ATOM    681  HD2 PRO A  44      79.664  67.318  67.187  1.00  0.91              
ATOM    682  CG  PRO A  44      79.430  69.436  66.916  1.00  0.91              
ATOM    683  HG1 PRO A  44      79.065  69.643  65.911  1.00  0.91              
ATOM    684  HG2 PRO A  44      80.520  69.459  66.945  1.00  0.91              
ATOM    685  CB  PRO A  44      78.865  70.410  67.945  1.00  0.91              
ATOM    686  HB1 PRO A  44      77.831  70.629  67.680  1.00  0.91              
ATOM    687  HB2 PRO A  44      79.447  71.330  67.998  1.00  0.91              
ATOM    688  CA  PRO A  44      78.916  69.619  69.258  1.00  0.91              
ATOM    689  HA  PRO A  44      79.894  69.751  69.721  1.00  0.91              
ATOM    690  C   PRO A  44      77.826  70.081  70.240  1.00  0.91              
ATOM    691  O   PRO A  44      76.673  69.636  70.204  1.00  0.91              
ATOM    692  N   VAL A  45      78.179  71.087  71.042  1.00  0.52              
ATOM    693  H   VAL A  45      79.146  71.366  71.054  1.00  0.52              
ATOM    694  CA  VAL A  45      77.205  72.080  71.509  1.00  0.52              
ATOM    695  HA  VAL A  45      76.367  71.542  71.955  1.00  0.52              
ATOM    696  CB  VAL A  45      77.800  72.989  72.625  1.00  0.52              
ATOM    697  HB  VAL A  45      78.261  73.867  72.168  1.00  0.52              
ATOM    698  CG1 VAL A  45      76.712  73.436  73.614  1.00  0.52              
ATOM    699 1HG1 VAL A  45      77.128  74.145  74.333  1.00  0.52              
ATOM    700 2HG1 VAL A  45      75.888  73.929  73.106  1.00  0.52              
ATOM    701 3HG1 VAL A  45      76.312  72.575  74.150  1.00  0.52              
ATOM    702  CG2 VAL A  45      78.862  72.294  73.497  1.00  0.52              
ATOM    703 1HG2 VAL A  45      79.164  72.948  74.316  1.00  0.52              
ATOM    704 2HG2 VAL A  45      78.460  71.371  73.917  1.00  0.52              
ATOM    705 3HG2 VAL A  45      79.754  72.070  72.913  1.00  0.52              
ATOM    706  C   VAL A  45      76.637  72.828  70.284  1.00  0.52              
ATOM    707  O   VAL A  45      76.575  72.310  69.176  1.00  0.52              
ATOM    708  N   VAL A  46      76.110  74.011  70.466  1.00  0.45              
ATOM    709  H   VAL A  46      75.613  74.114  71.347  1.00  0.45              
ATOM    710  CA  VAL A  46      76.531  75.309  69.908  1.00  0.45              
ATOM    711  HA  VAL A  46      77.604  75.431  70.039  1.00  0.45              
ATOM    712  CB  VAL A  46      76.202  75.465  68.412  1.00  0.45              
ATOM    713  HB  VAL A  46      76.781  74.709  67.883  1.00  0.45              
ATOM    714  CG1 VAL A  46      74.736  75.219  68.067  1.00  0.45              
ATOM    715 1HG1 VAL A  46      74.106  75.956  68.560  1.00  0.45              
ATOM    716 2HG1 VAL A  46      74.593  75.288  66.989  1.00  0.45              
ATOM    717 3HG1 VAL A  46      74.449  74.222  68.396  1.00  0.45              
ATOM    718  CG2 VAL A  46      76.641  76.817  67.851  1.00  0.45              
ATOM    719 1HG2 VAL A  46      76.643  76.764  66.765  1.00  0.45              
ATOM    720 2HG2 VAL A  46      75.959  77.607  68.167  1.00  0.45              
ATOM    721 3HG2 VAL A  46      77.651  77.057  68.184  1.00  0.45              
ATOM    722  C   VAL A  46      75.840  76.258  70.880  1.00  0.45              
ATOM    723  O   VAL A  46      74.984  75.848  71.681  1.00  0.45              
ATOM    724  N   ASP A  47      76.212  77.516  70.869  1.00  0.58              
ATOM    725  H   ASP A  47      77.034  77.818  70.358  1.00  0.58              
ATOM    726  CA  ASP A  47      75.405  78.516  71.531  1.00  0.58              
ATOM    727  HA  ASP A  47      75.163  78.181  72.542  1.00  0.58              
ATOM    728  CB  ASP A  47      76.275  79.787  71.667  1.00  0.58              
ATOM    729  HB1 ASP A  47      75.802  80.483  72.362  1.00  0.58              
ATOM    730  HB2 ASP A  47      76.368  80.277  70.694  1.00  0.58              
ATOM    731  CG  ASP A  47      77.680  79.418  72.166  1.00  0.58              
ATOM    732  OD1 ASP A  47      77.839  79.228  73.392  1.00  0.58              
ATOM    733  OD2 ASP A  47      78.544  79.212  71.278  1.00  0.58              
ATOM    734  C   ASP A  47      74.071  78.606  70.731  1.00  0.58              
ATOM    735  O   ASP A  47      73.419  77.595  70.365  1.00  0.58              
ATOM    736  N   LEU A  48      73.759  79.881  70.516  1.00  0.86              
ATOM    737  H   LEU A  48      74.389  80.470  71.029  1.00  0.86              
ATOM    738  CA  LEU A  48      72.898  80.631  69.595  1.00  0.86              
ATOM    739  HA  LEU A  48      73.490  80.918  68.732  1.00  0.86              
ATOM    740  CB  LEU A  48      71.678  79.803  69.117  1.00  0.86              
ATOM    741  HB1 LEU A  48      70.870  80.486  68.857  1.00  0.86              
ATOM    742  HB2 LEU A  48      71.317  79.199  69.951  1.00  0.86              
ATOM    743  CG  LEU A  48      71.899  78.901  67.884  1.00  0.86              
ATOM    744  HG  LEU A  48      72.658  78.150  68.082  1.00  0.86              
ATOM    745  CD1 LEU A  48      70.576  78.191  67.559  1.00  0.86              
ATOM    746 1HD1 LEU A  48      69.824  78.919  67.254  1.00  0.86              
ATOM    747 2HD1 LEU A  48      70.740  77.476  66.754  1.00  0.86              
ATOM    748 3HD1 LEU A  48      70.221  77.660  68.439  1.00  0.86              
ATOM    749  CD2 LEU A  48      72.311  79.690  66.636  1.00  0.86              
ATOM    750 1HD2 LEU A  48      72.301  79.032  65.769  1.00  0.86              
ATOM    751 2HD2 LEU A  48      71.622  80.515  66.464  1.00  0.86              
ATOM    752 3HD2 LEU A  48      73.320  80.081  66.753  1.00  0.86              
ATOM    753  C   LEU A  48      72.480  81.961  70.268  1.00  0.86              
ATOM    754  O   LEU A  48      71.589  82.642  69.779  1.00  0.86              
ATOM    755  N   SER A  49      73.118  82.328  71.395  1.00  1.04              
ATOM    756  H   SER A  49      73.847  81.741  71.761  1.00  1.04              
ATOM    757  CA  SER A  49      72.878  83.559  72.155  1.00  1.04              
ATOM    758  HA  SER A  49      71.829  83.584  72.449  1.00  1.04              
ATOM    759  CB  SER A  49      73.734  83.593  73.428  1.00  1.04              
ATOM    760  HB1 SER A  49      73.353  82.860  74.133  1.00  1.04              
ATOM    761  HB2 SER A  49      73.674  84.580  73.891  1.00  1.04              
ATOM    762  OG  SER A  49      75.081  83.282  73.141  1.00  1.04              
ATOM    763  HG  SER A  49      75.552  84.146  72.964  1.00  1.04              
ATOM    764  C   SER A  49      73.154  84.833  71.382  1.00  1.04              
ATOM    765  O   SER A  49      72.420  85.810  71.512  1.00  1.04              
ATOM    766  N   ASP A  50      74.176  84.769  70.541  1.00  1.27              
ATOM    767  H   ASP A  50      74.769  83.959  70.615  1.00  1.27              
ATOM    768  CA  ASP A  50      74.674  85.867  69.737  1.00  1.27              
ATOM    769  HA  ASP A  50      74.019  86.732  69.850  1.00  1.27              
ATOM    770  CB  ASP A  50      76.059  86.271  70.282  1.00  1.27              
ATOM    771  HB1 ASP A  50      76.404  87.156  69.745  1.00  1.27              
ATOM    772  HB2 ASP A  50      76.776  85.470  70.109  1.00  1.27              
ATOM    773  CG  ASP A  50      76.015  86.573  71.790  1.00  1.27              
ATOM    774  OD1 ASP A  50      76.068  85.606  72.594  1.00  1.27              
ATOM    775  OD2 ASP A  50      75.882  87.765  72.138  1.00  1.27              
ATOM    776  C   ASP A  50      74.624  85.422  68.273  1.00  1.27              
ATOM    777  O   ASP A  50      75.647  85.318  67.609  1.00  1.27              
ATOM    778  N   PRO A  51      73.431  85.038  67.775  1.00  1.32              
ATOM    779  CD  PRO A  51      72.123  85.453  68.275  1.00  1.32              
ATOM    780  HD1 PRO A  51      72.088  86.530  68.446  1.00  1.32              
ATOM    781  HD2 PRO A  51      71.882  84.932  69.192  1.00  1.32              
ATOM    782  CG  PRO A  51      71.105  85.054  67.216  1.00  1.32              
ATOM    783  HG1 PRO A  51      70.935  85.890  66.536  1.00  1.32              
ATOM    784  HG2 PRO A  51      70.166  84.726  67.663  1.00  1.32              
ATOM    785  CB  PRO A  51      71.806  83.918  66.475  1.00  1.32              
ATOM    786  HB1 PRO A  51      71.435  83.869  65.456  1.00  1.32              
ATOM    787  HB2 PRO A  51      71.638  82.977  66.999  1.00  1.32              
ATOM    788  CA  PRO A  51      73.294  84.283  66.531  1.00  1.32              
ATOM    789  HA  PRO A  51      73.904  83.381  66.556  1.00  1.32              
ATOM    790  C   PRO A  51      73.682  85.108  65.308  1.00  1.32              
ATOM    791  O   PRO A  51      74.095  84.561  64.287  1.00  1.32              
ATOM    792  N   ASP A  52      73.575  86.428  65.459  1.00  1.71              
ATOM    793  H   ASP A  52      73.219  86.767  66.337  1.00  1.71              
ATOM    794  CA  ASP A  52      73.964  87.426  64.482  1.00  1.71              
ATOM    795  HA  ASP A  52      74.241  86.888  63.574  1.00  1.71              
ATOM    796  CB  ASP A  52      72.738  88.269  64.064  1.00  1.71              
ATOM    797  HB1 ASP A  52      73.069  89.057  63.386  1.00  1.71              
ATOM    798  HB2 ASP A  52      72.309  88.744  64.948  1.00  1.71              
ATOM    799  CG  ASP A  52      71.655  87.425  63.337  1.00  1.71              
ATOM    800  OD1 ASP A  52      70.677  87.009  64.006  1.00  1.71              
ATOM    801  OD2 ASP A  52      71.792  87.199  62.103  1.00  1.71              
ATOM    802  C   ASP A  52      75.280  88.126  64.872  1.00  1.71              
ATOM    803  O   ASP A  52      75.515  89.290  64.556  1.00  1.71              
ATOM    804  N   GLU A  53      76.162  87.359  65.527  1.00  1.57              
ATOM    805  H   GLU A  53      75.850  86.444  65.833  1.00  1.57              
ATOM    806  CA  GLU A  53      77.602  87.575  65.637  1.00  1.57              
ATOM    807  HA  GLU A  53      77.825  88.516  65.133  1.00  1.57              
ATOM    808  CB  GLU A  53      78.017  87.758  67.113  1.00  1.57              
ATOM    809  HB1 GLU A  53      77.812  86.847  67.673  1.00  1.57              
ATOM    810  HB2 GLU A  53      77.381  88.540  67.532  1.00  1.57              
ATOM    811  CG  GLU A  53      79.483  88.201  67.339  1.00  1.57              
ATOM    812  HG1 GLU A  53      79.563  88.610  68.348  1.00  1.57              
ATOM    813  HG2 GLU A  53      79.722  89.005  66.638  1.00  1.57              
ATOM    814  CD  GLU A  53      80.509  87.063  67.198  1.00  1.57              
ATOM    815  OE1 GLU A  53      81.669  87.296  66.783  1.00  1.57              
ATOM    816  OE2 GLU A  53      80.123  85.893  67.390  1.00  1.57              
ATOM    817  C   GLU A  53      78.374  86.473  64.892  1.00  1.57              
ATOM    818  O   GLU A  53      78.008  85.295  64.827  1.00  1.57              
ATOM    819  N   GLU A  54      79.447  86.915  64.239  1.00  1.26              
ATOM    820  H   GLU A  54      79.723  87.873  64.388  1.00  1.26              
ATOM    821  CA  GLU A  54      80.158  86.173  63.198  1.00  1.26              
ATOM    822  HA  GLU A  54      79.415  85.804  62.489  1.00  1.26              
ATOM    823  CB  GLU A  54      81.038  87.197  62.457  1.00  1.26              
ATOM    824  HB1 GLU A  54      81.862  87.508  63.098  1.00  1.26              
ATOM    825  HB2 GLU A  54      80.424  88.086  62.292  1.00  1.26              
ATOM    826  CG  GLU A  54      81.538  86.773  61.066  1.00  1.26              
ATOM    827  HG1 GLU A  54      81.652  87.674  60.459  1.00  1.26              
ATOM    828  HG2 GLU A  54      80.783  86.148  60.585  1.00  1.26              
ATOM    829  CD  GLU A  54      82.890  86.059  61.094  1.00  1.26              
ATOM    830  OE1 GLU A  54      83.115  85.114  60.309  1.00  1.26              
ATOM    831  OE2 GLU A  54      83.771  86.422  61.910  1.00  1.26              
ATOM    832  C   GLU A  54      80.918  84.942  63.724  1.00  1.26              
ATOM    833  O   GLU A  54      81.145  83.987  62.983  1.00  1.26              
ATOM    834  N   SER A  55      81.227  84.903  65.022  1.00  1.00              
ATOM    835  H   SER A  55      80.976  85.700  65.605  1.00  1.00              
ATOM    836  CA  SER A  55      81.772  83.740  65.723  1.00  1.00              
ATOM    837  HA  SER A  55      82.490  83.280  65.055  1.00  1.00              
ATOM    838  CB  SER A  55      82.544  84.128  66.988  1.00  1.00              
ATOM    839  HB1 SER A  55      83.142  83.275  67.311  1.00  1.00              
ATOM    840  HB2 SER A  55      81.870  84.390  67.802  1.00  1.00              
ATOM    841  OG  SER A  55      83.401  85.216  66.688  1.00  1.00              
ATOM    842  HG  SER A  55      82.829  86.025  66.747  1.00  1.00              
ATOM    843  C   SER A  55      80.737  82.664  66.016  1.00  1.00              
ATOM    844  O   SER A  55      81.041  81.482  65.821  1.00  1.00              
ATOM    845  N   VAL A  56      79.510  83.029  66.393  1.00  0.86              
ATOM    846  H   VAL A  56      79.318  84.022  66.541  1.00  0.86              
ATOM    847  CA  VAL A  56      78.418  82.048  66.515  1.00  0.86              
ATOM    848  HA  VAL A  56      78.791  81.199  67.089  1.00  0.86              
ATOM    849  CB  VAL A  56      77.206  82.604  67.272  1.00  0.86              
ATOM    850  HB  VAL A  56      76.781  83.412  66.685  1.00  0.86              
ATOM    851  CG1 VAL A  56      76.128  81.536  67.496  1.00  0.86              
ATOM    852 1HG1 VAL A  56      75.305  81.978  68.054  1.00  0.86              
ATOM    853 2HG1 VAL A  56      75.735  81.186  66.542  1.00  0.86              
ATOM    854 3HG1 VAL A  56      76.540  80.694  68.054  1.00  0.86              
ATOM    855  CG2 VAL A  56      77.624  83.102  68.662  1.00  0.86              
ATOM    856 1HG2 VAL A  56      76.742  83.360  69.246  1.00  0.86              
ATOM    857 2HG2 VAL A  56      78.188  82.333  69.191  1.00  0.86              
ATOM    858 3HG2 VAL A  56      78.239  83.998  68.565  1.00  0.86              
ATOM    859  C   VAL A  56      78.001  81.518  65.151  1.00  0.86              
ATOM    860  O   VAL A  56      77.842  80.307  64.998  1.00  0.86              
ATOM    861  N   ALA A  57      77.929  82.376  64.129  1.00  0.83              
ATOM    862  H   ALA A  57      77.986  83.375  64.322  1.00  0.83              
ATOM    863  CA  ALA A  57      77.717  81.941  62.752  1.00  0.83              
ATOM    864  HA  ALA A  57      76.758  81.432  62.713  1.00  0.83              
ATOM    865  CB  ALA A  57      77.647  83.180  61.850  1.00  0.83              
ATOM    866  HB1 ALA A  57      77.413  82.881  60.827  1.00  0.83              
ATOM    867  HB2 ALA A  57      76.870  83.858  62.206  1.00  0.83              
ATOM    868  HB3 ALA A  57      78.602  83.704  61.851  1.00  0.83              
ATOM    869  C   ALA A  57      78.776  80.934  62.277  1.00  0.83              
ATOM    870  O   ALA A  57      78.436  79.829  61.857  1.00  0.83              
ATOM    871  N   ARG A  58      80.063  81.258  62.438  1.00  0.81              
ATOM    872  H   ARG A  58      80.268  82.213  62.731  1.00  0.81              
ATOM    873  CA  ARG A  58      81.201  80.354  62.204  1.00  0.81              
ATOM    874  HA  ARG A  58      81.279  80.149  61.138  1.00  0.81              
ATOM    875  CB  ARG A  58      82.470  81.134  62.613  1.00  0.81              
ATOM    876  HB1 ARG A  58      82.218  81.754  63.468  1.00  0.81              
ATOM    877  HB2 ARG A  58      82.734  81.797  61.787  1.00  0.81              
ATOM    878  CG  ARG A  58      83.706  80.319  63.032  1.00  0.81              
ATOM    879  HG1 ARG A  58      83.909  79.550  62.284  1.00  0.81              
ATOM    880  HG2 ARG A  58      83.496  79.830  63.984  1.00  0.81              
ATOM    881  CD  ARG A  58      84.976  81.178  63.208  1.00  0.81              
ATOM    882  HD1 ARG A  58      85.419  81.339  62.224  1.00  0.81              
ATOM    883  HD2 ARG A  58      85.700  80.609  63.793  1.00  0.81              
ATOM    884  NE  ARG A  58      84.730  82.478  63.876  1.00  0.81              
ATOM    885  HE  ARG A  58      84.576  82.485  64.869  1.00  0.81              
ATOM    886  CZ  ARG A  58      84.651  83.659  63.276  1.00  0.81              
ATOM    887  NH1 ARG A  58      84.811  83.794  61.994  1.00  0.81              
ATOM    888 1HH1 ARG A  58      84.811  83.001  61.395  1.00  0.81              
ATOM    889 2HH1 ARG A  58      84.460  84.667  61.570  1.00  0.81              
ATOM    890  NH2 ARG A  58      84.401  84.750  63.934  1.00  0.81              
ATOM    891 1HH2 ARG A  58      84.157  84.792  64.917  1.00  0.81              
ATOM    892 2HH2 ARG A  58      84.231  85.580  63.355  1.00  0.81              
ATOM    893  C   ARG A  58      81.093  79.002  62.907  1.00  0.81              
ATOM    894  O   ARG A  58      81.351  77.969  62.290  1.00  0.81              
ATOM    895  N   ALA A  59      80.728  78.992  64.188  1.00  0.83              
ATOM    896  H   ALA A  59      80.553  79.878  64.653  1.00  0.83              
ATOM    897  CA  ALA A  59      80.592  77.759  64.962  1.00  0.83              
ATOM    898  HA  ALA A  59      81.512  77.181  64.874  1.00  0.83              
ATOM    899  CB  ALA A  59      80.396  78.142  66.436  1.00  0.83              
ATOM    900  HB1 ALA A  59      80.319  77.239  67.044  1.00  0.83              
ATOM    901  HB2 ALA A  59      81.246  78.731  66.784  1.00  0.83              
ATOM    902  HB3 ALA A  59      79.485  78.731  66.562  1.00  0.83              
ATOM    903  C   ALA A  59      79.438  76.879  64.459  1.00  0.83              
ATOM    904  O   ALA A  59      79.639  75.686  64.212  1.00  0.83              
ATOM    905  N   VAL A  60      78.265  77.478  64.226  1.00  0.68              
ATOM    906  H   VAL A  60      78.178  78.468  64.454  1.00  0.68              
ATOM    907  CA  VAL A  60      77.122  76.819  63.590  1.00  0.68              
ATOM    908  HA  VAL A  60      76.764  76.023  64.244  1.00  0.68              
ATOM    909  CB  VAL A  60      75.959  77.826  63.377  1.00  0.68              
ATOM    910  HB  VAL A  60      76.365  78.756  62.984  1.00  0.68              
ATOM    911  CG1 VAL A  60      74.879  77.351  62.390  1.00  0.68              
ATOM    912 1HG1 VAL A  60      74.059  78.067  62.360  1.00  0.68              
ATOM    913 2HG1 VAL A  60      75.288  77.282  61.384  1.00  0.68              
ATOM    914 3HG1 VAL A  60      74.493  76.377  62.695  1.00  0.68              
ATOM    915  CG2 VAL A  60      75.246  78.141  64.697  1.00  0.68              
ATOM    916 1HG2 VAL A  60      74.485  78.904  64.529  1.00  0.68              
ATOM    917 2HG2 VAL A  60      74.783  77.241  65.104  1.00  0.68              
ATOM    918 3HG2 VAL A  60      75.960  78.535  65.420  1.00  0.68              
ATOM    919  C   VAL A  60      77.489  76.164  62.265  1.00  0.68              
ATOM    920  O   VAL A  60      77.166  74.994  62.024  1.00  0.68              
ATOM    921  N   VAL A  61      78.162  76.908  61.387  1.00  0.70              
ATOM    922  H   VAL A  61      78.346  77.882  61.622  1.00  0.70              
ATOM    923  CA  VAL A  61      78.428  76.448  60.018  1.00  0.70              
ATOM    924  HA  VAL A  61      77.520  75.957  59.666  1.00  0.70              
ATOM    925  CB  VAL A  61      78.662  77.606  59.022  1.00  0.70              
ATOM    926  HB  VAL A  61      78.658  77.186  58.017  1.00  0.70              
ATOM    927  CG1 VAL A  61      77.528  78.653  59.095  1.00  0.70              
ATOM    928 1HG1 VAL A  61      77.917  79.661  58.954  1.00  0.70              
ATOM    929 2HG1 VAL A  61      76.792  78.448  58.323  1.00  0.70              
ATOM    930 3HG1 VAL A  61      77.008  78.646  60.049  1.00  0.70              
ATOM    931  CG2 VAL A  61      80.012  78.304  59.190  1.00  0.70              
ATOM    932 1HG2 VAL A  61      80.057  78.747  60.175  1.00  0.70              
ATOM    933 2HG2 VAL A  61      80.831  77.599  59.060  1.00  0.70              
ATOM    934 3HG2 VAL A  61      80.118  79.086  58.436  1.00  0.70              
ATOM    935  C   VAL A  61      79.512  75.371  59.972  1.00  0.70              
ATOM    936  O   VAL A  61      79.370  74.399  59.234  1.00  0.70              
ATOM    937  N   LYS A  62      80.527  75.475  60.842  1.00  0.72              
ATOM    938  H   LYS A  62      80.579  76.331  61.386  1.00  0.72              
ATOM    939  CA  LYS A  62      81.534  74.433  61.107  1.00  0.72              
ATOM    940  HA  LYS A  62      82.069  74.221  60.180  1.00  0.72              
ATOM    941  CB  LYS A  62      82.533  74.984  62.144  1.00  0.72              
ATOM    942  HB1 LYS A  62      81.969  75.403  62.978  1.00  0.72              
ATOM    943  HB2 LYS A  62      83.084  75.806  61.683  1.00  0.72              
ATOM    944  CG  LYS A  62      83.551  74.004  62.754  1.00  0.72              
ATOM    945  HG1 LYS A  62      83.022  73.251  63.340  1.00  0.72              
ATOM    946  HG2 LYS A  62      84.167  74.581  63.447  1.00  0.72              
ATOM    947  CD  LYS A  62      84.477  73.293  61.756  1.00  0.72              
ATOM    948  HD1 LYS A  62      84.831  74.000  61.005  1.00  0.72              
ATOM    949  HD2 LYS A  62      83.927  72.487  61.265  1.00  0.72              
ATOM    950  CE  LYS A  62      85.672  72.720  62.533  1.00  0.72              
ATOM    951  HE1 LYS A  62      85.285  72.134  63.375  1.00  0.72              
ATOM    952  HE2 LYS A  62      86.270  73.542  62.931  1.00  0.72              
ATOM    953  NZ  LYS A  62      86.509  71.823  61.703  1.00  0.72              
ATOM    954  HZ1 LYS A  62      87.320  71.486  62.199  1.00  0.72              
ATOM    955  HZ2 LYS A  62      85.990  70.952  61.544  1.00  0.72              
ATOM    956  HZ3 LYS A  62      86.748  72.200  60.802  1.00  0.72              
ATOM    957  C   LYS A  62      80.896  73.114  61.542  1.00  0.72              
ATOM    958  O   LYS A  62      81.131  72.083  60.911  1.00  0.72              
ATOM    959  N   ALA A  63      80.051  73.162  62.576  1.00  0.75              
ATOM    960  H   ALA A  63      79.882  74.056  63.024  1.00  0.75              
ATOM    961  CA  ALA A  63      79.331  71.981  63.057  1.00  0.75              
ATOM    962  HA  ALA A  63      80.061  71.221  63.345  1.00  0.75              
ATOM    963  CB  ALA A  63      78.531  72.377  64.303  1.00  0.75              
ATOM    964  HB1 ALA A  63      77.999  71.506  64.688  1.00  0.75              
ATOM    965  HB2 ALA A  63      79.206  72.749  65.076  1.00  0.75              
ATOM    966  HB3 ALA A  63      77.805  73.153  64.057  1.00  0.75              
ATOM    967  C   ALA A  63      78.429  71.353  61.978  1.00  0.75              
ATOM    968  O   ALA A  63      78.326  70.133  61.865  1.00  0.75              
ATOM    969  N   SER A  64      77.808  72.179  61.138  1.00  0.74              
ATOM    970  H   SER A  64      77.895  73.174  61.298  1.00  0.74              
ATOM    971  CA  SER A  64      76.924  71.713  60.061  1.00  0.74              
ATOM    972  HA  SER A  64      76.240  70.965  60.464  1.00  0.74              
ATOM    973  CB  SER A  64      76.083  72.883  59.544  1.00  0.74              
ATOM    974  HB1 SER A  64      75.380  72.520  58.792  1.00  0.74              
ATOM    975  HB2 SER A  64      76.730  73.635  59.091  1.00  0.74              
ATOM    976  OG  SER A  64      75.366  73.462  60.612  1.00  0.74              
ATOM    977  HG  SER A  64      75.983  73.992  61.145  1.00  0.74              
ATOM    978  C   SER A  64      77.643  71.080  58.861  1.00  0.74              
ATOM    979  O   SER A  64      77.082  70.220  58.176  1.00  0.74              
ATOM    980  N   GLU A  65      78.879  71.509  58.601  1.00  0.77              
ATOM    981  H   GLU A  65      79.235  72.297  59.130  1.00  0.77              
ATOM    982  CA  GLU A  65      79.793  70.889  57.635  1.00  0.77              
ATOM    983  HA  GLU A  65      79.252  70.667  56.717  1.00  0.77              
ATOM    984  CB  GLU A  65      80.955  71.869  57.317  1.00  0.77              
ATOM    985  HB1 GLU A  65      81.916  71.386  57.498  1.00  0.77              
ATOM    986  HB2 GLU A  65      80.921  72.696  58.026  1.00  0.77              
ATOM    987  CG  GLU A  65      80.954  72.487  55.898  1.00  0.77              
ATOM    988  HG1 GLU A  65      81.513  73.423  55.946  1.00  0.77              
ATOM    989  HG2 GLU A  65      79.927  72.740  55.625  1.00  0.77              
ATOM    990  CD  GLU A  65      81.596  71.614  54.796  1.00  0.77              
ATOM    991  OE1 GLU A  65      81.359  71.891  53.596  1.00  0.77              
ATOM    992  OE2 GLU A  65      82.283  70.620  55.131  1.00  0.77              
ATOM    993  C   GLU A  65      80.366  69.558  58.153  1.00  0.77              
ATOM    994  O   GLU A  65      80.517  68.600  57.395  1.00  0.77              
ATOM    995  N   GLU A  66      80.686  69.476  59.445  1.00  0.85              
ATOM    996  H   GLU A  66      80.592  70.323  59.998  1.00  0.85              
ATOM    997  CA  GLU A  66      81.573  68.427  59.973  1.00  0.85              
ATOM    998  HA  GLU A  66      82.088  67.932  59.148  1.00  0.85              
ATOM    999  CB  GLU A  66      82.633  69.155  60.812  1.00  0.85              
ATOM   1000  HB1 GLU A  66      82.143  69.630  61.665  1.00  0.85              
ATOM   1001  HB2 GLU A  66      83.069  69.940  60.191  1.00  0.85              
ATOM   1002  CG  GLU A  66      83.775  68.277  61.331  1.00  0.85              
ATOM   1003  HG1 GLU A  66      84.145  67.645  60.521  1.00  0.85              
ATOM   1004  HG2 GLU A  66      83.420  67.642  62.145  1.00  0.85              
ATOM   1005  CD  GLU A  66      84.894  69.180  61.841  1.00  0.85              
ATOM   1006  OE1 GLU A  66      85.970  69.250  61.204  1.00  0.85              
ATOM   1007  OE2 GLU A  66      84.683  69.940  62.814  1.00  0.85              
ATOM   1008  C   GLU A  66      80.892  67.324  60.791  1.00  0.85              
ATOM   1009  O   GLU A  66      81.457  66.255  61.020  1.00  0.85              
ATOM   1010  N   TRP A  67      79.659  67.577  61.214  1.00  0.85              
ATOM   1011  H   TRP A  67      79.308  68.510  61.033  1.00  0.85              
ATOM   1012  CA  TRP A  67      78.852  66.689  62.053  1.00  0.85              
ATOM   1013  HA  TRP A  67      79.261  65.678  62.027  1.00  0.85              
ATOM   1014  CB  TRP A  67      78.897  67.197  63.502  1.00  0.85              
ATOM   1015  HB1 TRP A  67      77.932  67.007  63.971  1.00  0.85              
ATOM   1016  HB2 TRP A  67      79.045  68.277  63.526  1.00  0.85              
ATOM   1017  CG  TRP A  67      79.921  66.544  64.366  1.00  0.85              
ATOM   1018  CD1 TRP A  67      81.211  66.921  64.519  1.00  0.85              
ATOM   1019  HD1 TRP A  67      81.679  67.755  64.010  1.00  0.85              
ATOM   1020  NE1 TRP A  67      81.822  66.098  65.446  1.00  0.85              
ATOM   1021  HE1 TRP A  67      82.754  66.256  65.800  1.00  0.85              
ATOM   1022  CE2 TRP A  67      80.959  65.121  65.894  1.00  0.85              
ATOM   1023  CZ2 TRP A  67      81.097  64.066  66.800  1.00  0.85              
ATOM   1024  HZ2 TRP A  67      82.033  63.910  67.300  1.00  0.85              
ATOM   1025  CH2 TRP A  67      79.985  63.267  67.105  1.00  0.85              
ATOM   1026  HH2 TRP A  67      80.073  62.462  67.825  1.00  0.85              
ATOM   1027  CZ3 TRP A  67      78.759  63.517  66.468  1.00  0.85              
ATOM   1028  HZ3 TRP A  67      77.906  62.908  66.700  1.00  0.85              
ATOM   1029  CE3 TRP A  67      78.630  64.560  65.533  1.00  0.85              
ATOM   1030  HE3 TRP A  67      77.682  64.742  65.046  1.00  0.85              
ATOM   1031  CD2 TRP A  67      79.730  65.392  65.231  1.00  0.85              
ATOM   1032  C   TRP A  67      77.409  66.575  61.596  1.00  0.85              
ATOM   1033  O   TRP A  67      76.774  65.543  61.809  1.00  0.85              
ATOM   1034  N   GLY A  68      76.874  67.649  61.019  1.00  0.82              
ATOM   1035  H   GLY A  68      77.443  68.483  60.964  1.00  0.82              
ATOM   1036  CA  GLY A  68      75.474  67.747  60.625  1.00  0.82              
ATOM   1037  HA1 GLY A  68      75.193  66.811  60.153  1.00  0.82              
ATOM   1038  HA2 GLY A  68      75.338  68.563  59.917  1.00  0.82              
ATOM   1039  C   GLY A  68      74.504  67.912  61.780  1.00  0.82              
ATOM   1040  O   GLY A  68      73.422  68.457  61.580  1.00  0.82              
ATOM   1041  N   ILE A  69      74.875  67.431  62.966  1.00  0.47              
ATOM   1042  H   ILE A  69      75.739  66.910  63.002  1.00  0.47              
ATOM   1043  CA  ILE A  69      74.043  67.451  64.158  1.00  0.47              
ATOM   1044  HA  ILE A  69      73.225  68.131  63.937  1.00  0.47              
ATOM   1045  CB  ILE A  69      73.368  66.092  64.460  1.00  0.47              
ATOM   1046  HB  ILE A  69      72.525  66.309  65.119  1.00  0.47              
ATOM   1047  CG2 ILE A  69      72.810  65.443  63.178  1.00  0.47              
ATOM   1048 1HG2 ILE A  69      72.160  64.604  63.427  1.00  0.47              
ATOM   1049 2HG2 ILE A  69      72.221  66.160  62.617  1.00  0.47              
ATOM   1050 3HG2 ILE A  69      73.624  65.095  62.544  1.00  0.47              
ATOM   1051  CG1 ILE A  69      74.283  65.090  65.187  1.00  0.47              
ATOM   1052 1HG1 ILE A  69      74.803  65.588  65.999  1.00  0.47              
ATOM   1053 2HG1 ILE A  69      75.032  64.710  64.493  1.00  0.47              
ATOM   1054  CD1 ILE A  69      73.490  63.930  65.805  1.00  0.47              
ATOM   1055  HD1 ILE A  69      74.141  63.372  66.474  1.00  0.47              
ATOM   1056  HD2 ILE A  69      72.652  64.317  66.386  1.00  0.47              
ATOM   1057  HD3 ILE A  69      73.117  63.263  65.029  1.00  0.47              
ATOM   1058  C   ILE A  69      74.768  68.081  65.338  1.00  0.47              
ATOM   1059  O   ILE A  69      75.977  67.927  65.511  1.00  0.47              
ATOM   1060  N   PHE A  70      74.017  68.828  66.137  1.00  0.59              
ATOM   1061  H   PHE A  70      73.021  68.904  65.946  1.00  0.59              
ATOM   1062  CA  PHE A  70      74.565  69.695  67.173  1.00  0.59              
ATOM   1063  HA  PHE A  70      75.392  69.185  67.669  1.00  0.59              
ATOM   1064  CB  PHE A  70      75.137  70.952  66.500  1.00  0.59              
ATOM   1065  HB1 PHE A  70      76.050  70.671  65.975  1.00  0.59              
ATOM   1066  HB2 PHE A  70      75.426  71.667  67.257  1.00  0.59              
ATOM   1067  CG  PHE A  70      74.246  71.691  65.525  1.00  0.59              
ATOM   1068  CD1 PHE A  70      74.425  71.523  64.141  1.00  0.59              
ATOM   1069  HD1 PHE A  70      75.157  70.819  63.769  1.00  0.59              
ATOM   1070  CE1 PHE A  70      73.672  72.292  63.239  1.00  0.59              
ATOM   1071  HE1 PHE A  70      73.816  72.166  62.178  1.00  0.59              
ATOM   1072  CZ  PHE A  70      72.756  73.245  63.715  1.00  0.59              
ATOM   1073  HZ  PHE A  70      72.191  73.847  63.018  1.00  0.59              
ATOM   1074  CE2 PHE A  70      72.577  73.412  65.099  1.00  0.59              
ATOM   1075  HE2 PHE A  70      71.873  74.143  65.463  1.00  0.59              
ATOM   1076  CD2 PHE A  70      73.306  72.621  66.003  1.00  0.59              
ATOM   1077  HD2 PHE A  70      73.166  72.741  67.067  1.00  0.59              
ATOM   1078  C   PHE A  70      73.542  70.008  68.267  1.00  0.59              
ATOM   1079  O   PHE A  70      72.379  69.625  68.116  1.00  0.59              
ATOM   1080  N   GLN A  71      73.924  70.649  69.381  1.00  0.41              
ATOM   1081  H   GLN A  71      74.861  71.033  69.468  1.00  0.41              
ATOM   1082  CA  GLN A  71      73.042  70.596  70.561  1.00  0.41              
ATOM   1083  HA  GLN A  71      72.039  70.252  70.311  1.00  0.41              
ATOM   1084  CB  GLN A  71      73.570  69.711  71.697  1.00  0.41              
ATOM   1085  HB1 GLN A  71      72.962  69.915  72.581  1.00  0.41              
ATOM   1086  HB2 GLN A  71      74.603  69.962  71.938  1.00  0.41              
ATOM   1087  CG  GLN A  71      73.468  68.222  71.354  1.00  0.41              
ATOM   1088  HG1 GLN A  71      74.428  67.898  70.956  1.00  0.41              
ATOM   1089  HG2 GLN A  71      72.714  68.064  70.584  1.00  0.41              
ATOM   1090  CD  GLN A  71      73.077  67.365  72.553  1.00  0.41              
ATOM   1091  OE1 GLN A  71      72.068  67.569  73.207  1.00  0.41              
ATOM   1092  NE2 GLN A  71      73.829  66.336  72.854  1.00  0.41              
ATOM   1093 1HE2 GLN A  71      74.698  66.192  72.377  1.00  0.41              
ATOM   1094 2HE2 GLN A  71      73.502  65.712  73.588  1.00  0.41              
ATOM   1095  C   GLN A  71      72.898  72.034  71.010  1.00  0.41              
ATOM   1096  O   GLN A  71      73.772  72.571  71.694  1.00  0.41              
ATOM   1097  N   VAL A  72      71.866  72.706  70.499  1.00  0.46              
ATOM   1098  H   VAL A  72      71.117  72.212  70.024  1.00  0.46              
ATOM   1099  CA  VAL A  72      71.809  74.156  70.630  1.00  0.46              
ATOM   1100  HA  VAL A  72      72.815  74.539  70.441  1.00  0.46              
ATOM   1101  CB  VAL A  72      70.891  74.861  69.597  1.00  0.46              
ATOM   1102  HB  VAL A  72      71.078  75.930  69.695  1.00  0.46              
ATOM   1103  CG1 VAL A  72      71.170  74.472  68.143  1.00  0.46              
ATOM   1104 1HG1 VAL A  72      70.535  75.050  67.471  1.00  0.46              
ATOM   1105 2HG1 VAL A  72      72.202  74.695  67.906  1.00  0.46              
ATOM   1106 3HG1 VAL A  72      70.982  73.408  67.990  1.00  0.46              
ATOM   1107  CG2 VAL A  72      69.385  74.654  69.745  1.00  0.46              
ATOM   1108 1HG2 VAL A  72      68.850  75.389  69.145  1.00  0.46              
ATOM   1109 2HG2 VAL A  72      69.105  73.663  69.405  1.00  0.46              
ATOM   1110 3HG2 VAL A  72      69.088  74.768  70.780  1.00  0.46              
ATOM   1111  C   VAL A  72      71.444  74.583  72.037  1.00  0.46              
ATOM   1112  O   VAL A  72      70.591  73.941  72.673  1.00  0.46              
ATOM   1113  N   VAL A  73      72.070  75.681  72.478  1.00  0.50              
ATOM   1114  H   VAL A  73      72.769  76.121  71.877  1.00  0.50              
ATOM   1115  CA  VAL A  73      71.942  76.194  73.853  1.00  0.50              
ATOM   1116  HA  VAL A  73      71.032  75.804  74.310  1.00  0.50              
ATOM   1117  CB  VAL A  73      73.152  75.748  74.707  1.00  0.50              
ATOM   1118  HB  VAL A  73      74.075  75.989  74.181  1.00  0.50              
ATOM   1119  CG1 VAL A  73      73.213  76.432  76.081  1.00  0.50              
ATOM   1120 1HG1 VAL A  73      74.049  76.029  76.653  1.00  0.50              
ATOM   1121 2HG1 VAL A  73      73.385  77.501  75.962  1.00  0.50              
ATOM   1122 3HG1 VAL A  73      72.287  76.260  76.631  1.00  0.50              
ATOM   1123  CG2 VAL A  73      73.116  74.233  74.969  1.00  0.50              
ATOM   1124 1HG2 VAL A  73      73.976  73.940  75.571  1.00  0.50              
ATOM   1125 2HG2 VAL A  73      72.199  73.959  75.492  1.00  0.50              
ATOM   1126 3HG2 VAL A  73      73.171  73.688  74.028  1.00  0.50              
ATOM   1127  C   VAL A  73      71.824  77.724  73.772  1.00  0.50              
ATOM   1128  O   VAL A  73      72.313  78.376  72.851  1.00  0.50              
ATOM   1129  N   ASN A  74      71.111  78.331  74.720  1.00  0.86              
ATOM   1130  H   ASN A  74      70.825  77.797  75.527  1.00  0.86              
ATOM   1131  CA  ASN A  74      70.643  79.721  74.619  1.00  0.86              
ATOM   1132  HA  ASN A  74      69.969  79.875  75.463  1.00  0.86              
ATOM   1133  CB  ASN A  74      71.807  80.714  74.811  1.00  0.86              
ATOM   1134  HB1 ASN A  74      71.419  81.731  74.770  1.00  0.86              
ATOM   1135  HB2 ASN A  74      72.523  80.602  73.998  1.00  0.86              
ATOM   1136  CG  ASN A  74      72.524  80.559  76.135  1.00  0.86              
ATOM   1137  OD1 ASN A  74      71.953  80.177  77.143  1.00  0.86              
ATOM   1138  ND2 ASN A  74      73.800  80.855  76.184  1.00  0.86              
ATOM   1139 1HD2 ASN A  74      74.297  81.136  75.352  1.00  0.86              
ATOM   1140 2HD2 ASN A  74      74.270  80.705  77.057  1.00  0.86              
ATOM   1141  C   ASN A  74      69.780  80.027  73.375  1.00  0.86              
ATOM   1142  O   ASN A  74      69.622  81.177  72.982  1.00  0.86              
ATOM   1143  N   HIS A  75      69.154  78.996  72.801  1.00  0.87              
ATOM   1144  H   HIS A  75      69.300  78.097  73.234  1.00  0.87              
ATOM   1145  CA  HIS A  75      68.271  78.999  71.620  1.00  0.87              
ATOM   1146  HA  HIS A  75      68.844  79.369  70.770  1.00  0.87              
ATOM   1147  CB  HIS A  75      67.892  77.535  71.350  1.00  0.87              
ATOM   1148  HB1 HIS A  75      68.804  77.002  71.089  1.00  0.87              
ATOM   1149  HB2 HIS A  75      67.205  77.465  70.507  1.00  0.87              
ATOM   1150  CG  HIS A  75      67.270  76.874  72.556  1.00  0.87              
ATOM   1151  ND1 HIS A  75      66.255  77.424  73.337  1.00  0.87              
ATOM   1152  CE1 HIS A  75      66.138  76.640  74.416  1.00  0.87              
ATOM   1153  HE1 HIS A  75      65.453  76.813  75.237  1.00  0.87              
ATOM   1154  NE2 HIS A  75      67.024  75.638  74.349  1.00  0.87              
ATOM   1155  HE2 HIS A  75      67.208  74.965  75.093  1.00  0.87              
ATOM   1156  CD2 HIS A  75      67.753  75.772  73.194  1.00  0.87              
ATOM   1157  HD2 HIS A  75      68.591  75.169  72.895  1.00  0.87              
ATOM   1158  C   HIS A  75      67.004  79.873  71.673  1.00  0.87              
ATOM   1159  O   HIS A  75      66.215  79.866  70.729  1.00  0.87              
ATOM   1160  N   GLY A  76      66.772  80.603  72.762  1.00  0.98              
ATOM   1161  H   GLY A  76      67.491  80.607  73.469  1.00  0.98              
ATOM   1162  CA  GLY A  76      65.642  81.519  72.914  1.00  0.98              
ATOM   1163  HA1 GLY A  76      65.512  82.067  71.982  1.00  0.98              
ATOM   1164  HA2 GLY A  76      65.887  82.240  73.694  1.00  0.98              
ATOM   1165  C   GLY A  76      64.294  80.892  73.269  1.00  0.98              
ATOM   1166  O   GLY A  76      63.425  81.602  73.768  1.00  0.98              
ATOM   1167  N   ILE A  77      64.114  79.588  73.051  1.00  0.75              
ATOM   1168  H   ILE A  77      64.891  79.051  72.682  1.00  0.75              
ATOM   1169  CA  ILE A  77      62.884  78.878  73.409  1.00  0.75              
ATOM   1170  HA  ILE A  77      62.055  79.400  72.935  1.00  0.75              
ATOM   1171  CB  ILE A  77      62.900  77.424  72.874  1.00  0.75              
ATOM   1172  HB  ILE A  77      63.568  76.838  73.503  1.00  0.75              
ATOM   1173  CG2 ILE A  77      61.496  76.824  73.034  1.00  0.75              
ATOM   1174 1HG2 ILE A  77      61.466  75.832  72.584  1.00  0.75              
ATOM   1175 2HG2 ILE A  77      61.248  76.745  74.092  1.00  0.75              
ATOM   1176 3HG2 ILE A  77      60.752  77.457  72.549  1.00  0.75              
ATOM   1177  CG1 ILE A  77      63.396  77.241  71.419  1.00  0.75              
ATOM   1178 1HG1 ILE A  77      63.453  76.172  71.207  1.00  0.75              
ATOM   1179 2HG1 ILE A  77      64.409  77.629  71.324  1.00  0.75              
ATOM   1180  CD1 ILE A  77      62.537  77.889  70.330  1.00  0.75              
ATOM   1181  HD1 ILE A  77      63.003  77.716  69.362  1.00  0.75              
ATOM   1182  HD2 ILE A  77      61.547  77.436  70.317  1.00  0.75              
ATOM   1183  HD3 ILE A  77      62.457  78.963  70.502  1.00  0.75              
ATOM   1184  C   ILE A  77      62.729  78.883  74.946  1.00  0.75              
ATOM   1185  O   ILE A  77      63.646  78.451  75.658  1.00  0.75              
ATOM   1186  N   PRO A  78      61.595  79.363  75.498  1.00  0.79              
ATOM   1187  CD  PRO A  78      60.493  80.021  74.812  1.00  0.79              
ATOM   1188  HD1 PRO A  78      59.825  79.271  74.386  1.00  0.79              
ATOM   1189  HD2 PRO A  78      60.849  80.701  74.037  1.00  0.79              
ATOM   1190  CG  PRO A  78      59.756  80.828  75.878  1.00  0.79              
ATOM   1191  HG1 PRO A  78      58.691  80.910  75.658  1.00  0.79              
ATOM   1192  HG2 PRO A  78      60.208  81.819  75.955  1.00  0.79              
ATOM   1193  CB  PRO A  78      60.013  80.052  77.166  1.00  0.79              
ATOM   1194  HB1 PRO A  78      59.234  79.303  77.292  1.00  0.79              
ATOM   1195  HB2 PRO A  78      60.026  80.714  78.032  1.00  0.79              
ATOM   1196  CA  PRO A  78      61.382  79.392  76.940  1.00  0.79              
ATOM   1197  HA  PRO A  78      62.149  80.031  77.378  1.00  0.79              
ATOM   1198  C   PRO A  78      61.452  78.005  77.587  1.00  0.79              
ATOM   1199  O   PRO A  78      60.692  77.099  77.230  1.00  0.79              
ATOM   1200  N   THR A  79      62.346  77.835  78.569  1.00  0.71              
ATOM   1201  H   THR A  79      63.002  78.579  78.761  1.00  0.71              
ATOM   1202  CA  THR A  79      62.533  76.520  79.204  1.00  0.71              
ATOM   1203  HA  THR A  79      62.772  75.831  78.397  1.00  0.71              
ATOM   1204  CB  THR A  79      63.742  76.454  80.145  1.00  0.71              
ATOM   1205  HB  THR A  79      64.591  76.918  79.640  1.00  0.71              
ATOM   1206  CG2 THR A  79      63.554  77.144  81.496  1.00  0.71              
ATOM   1207 1HG2 THR A  79      64.498  77.117  82.040  1.00  0.71              
ATOM   1208 2HG2 THR A  79      63.266  78.184  81.344  1.00  0.71              
ATOM   1209 3HG2 THR A  79      62.791  76.636  82.085  1.00  0.71              
ATOM   1210  OG1 THR A  79      64.064  75.097  80.371  1.00  0.71              
ATOM   1211  HG1 THR A  79      63.257  74.616  80.588  1.00  0.71              
ATOM   1212  C   THR A  79      61.277  75.972  79.869  1.00  0.71              
ATOM   1213  O   THR A  79      61.074  74.758  79.897  1.00  0.71              
ATOM   1214  N   GLU A  80      60.410  76.846  80.380  1.00  0.91              
ATOM   1215  H   GLU A  80      60.614  77.833  80.326  1.00  0.91              
ATOM   1216  CA  GLU A  80      59.127  76.419  80.930  1.00  0.91              
ATOM   1217  HA  GLU A  80      59.315  75.548  81.560  1.00  0.91              
ATOM   1218  CB  GLU A  80      58.567  77.491  81.886  1.00  0.91              
ATOM   1219  HB1 GLU A  80      59.322  77.668  82.654  1.00  0.91              
ATOM   1220  HB2 GLU A  80      57.694  77.085  82.397  1.00  0.91              
ATOM   1221  CG  GLU A  80      58.215  78.853  81.266  1.00  0.91              
ATOM   1222  HG1 GLU A  80      59.075  79.225  80.703  1.00  0.91              
ATOM   1223  HG2 GLU A  80      58.017  79.559  82.075  1.00  0.91              
ATOM   1224  CD  GLU A  80      56.981  78.774  80.368  1.00  0.91              
ATOM   1225  OE1 GLU A  80      56.001  78.105  80.758  1.00  0.91              
ATOM   1226  OE2 GLU A  80      57.038  79.276  79.231  1.00  0.91              
ATOM   1227  C   GLU A  80      58.151  75.924  79.859  1.00  0.91              
ATOM   1228  O   GLU A  80      57.532  74.887  80.067  1.00  0.91              
ATOM   1229  N   LEU A  81      58.113  76.551  78.680  1.00  0.76              
ATOM   1230  H   LEU A  81      58.592  77.437  78.586  1.00  0.76              
ATOM   1231  CA  LEU A  81      57.345  76.085  77.527  1.00  0.76              
ATOM   1232  HA  LEU A  81      56.306  75.967  77.836  1.00  0.76              
ATOM   1233  CB  LEU A  81      57.396  77.188  76.448  1.00  0.76              
ATOM   1234  HB1 LEU A  81      58.431  77.468  76.272  1.00  0.76              
ATOM   1235  HB2 LEU A  81      56.901  78.067  76.863  1.00  0.76              
ATOM   1236  CG  LEU A  81      56.763  76.928  75.071  1.00  0.76              
ATOM   1237  HG  LEU A  81      56.703  77.893  74.569  1.00  0.76              
ATOM   1238  CD1 LEU A  81      57.647  76.035  74.201  1.00  0.76              
ATOM   1239 1HD1 LEU A  81      57.338  76.170  73.174  1.00  0.76              
ATOM   1240 2HD1 LEU A  81      58.691  76.335  74.287  1.00  0.76              
ATOM   1241 3HD1 LEU A  81      57.528  74.986  74.466  1.00  0.76              
ATOM   1242  CD2 LEU A  81      55.346  76.362  75.158  1.00  0.76              
ATOM   1243 1HD2 LEU A  81      54.938  76.268  74.153  1.00  0.76              
ATOM   1244 2HD2 LEU A  81      55.347  75.379  75.626  1.00  0.76              
ATOM   1245 3HD2 LEU A  81      54.718  77.041  75.733  1.00  0.76              
ATOM   1246  C   LEU A  81      57.824  74.709  77.064  1.00  0.76              
ATOM   1247  O   LEU A  81      57.000  73.799  76.917  1.00  0.76              
ATOM   1248  N   ILE A  82      59.140  74.501  76.890  1.00  0.67              
ATOM   1249  H   ILE A  82      59.791  75.271  77.012  1.00  0.67              
ATOM   1250  CA  ILE A  82      59.609  73.151  76.512  1.00  0.67              
ATOM   1251  HA  ILE A  82      58.941  72.828  75.711  1.00  0.67              
ATOM   1252  CB  ILE A  82      61.020  73.086  75.892  1.00  0.67              
ATOM   1253  HB  ILE A  82      61.319  72.036  75.849  1.00  0.67              
ATOM   1254  CG2 ILE A  82      60.904  73.584  74.443  1.00  0.67              
ATOM   1255 1HG2 ILE A  82      61.870  73.552  73.942  1.00  0.67              
ATOM   1256 2HG2 ILE A  82      60.212  72.946  73.891  1.00  0.67              
ATOM   1257 3HG2 ILE A  82      60.523  74.601  74.441  1.00  0.67              
ATOM   1258  CG1 ILE A  82      62.081  73.849  76.703  1.00  0.67              
ATOM   1259 1HG1 ILE A  82      62.023  73.525  77.741  1.00  0.67              
ATOM   1260 2HG1 ILE A  82      61.863  74.912  76.650  1.00  0.67              
ATOM   1261  CD1 ILE A  82      63.523  73.631  76.223  1.00  0.67              
ATOM   1262  HD1 ILE A  82      64.209  74.124  76.912  1.00  0.67              
ATOM   1263  HD2 ILE A  82      63.752  72.565  76.198  1.00  0.67              
ATOM   1264  HD3 ILE A  82      63.666  74.059  75.231  1.00  0.67              
ATOM   1265  C   ILE A  82      59.373  72.083  77.583  1.00  0.67              
ATOM   1266  O   ILE A  82      59.025  70.948  77.228  1.00  0.67              
ATOM   1267  N   LYS A  83      59.450  72.430  78.878  1.00  0.77              
ATOM   1268  H   LYS A  83      59.763  73.363  79.133  1.00  0.77              
ATOM   1269  CA  LYS A  83      59.013  71.479  79.913  1.00  0.77              
ATOM   1270  HA  LYS A  83      59.509  70.541  79.667  1.00  0.77              
ATOM   1271  CB  LYS A  83      59.438  71.875  81.341  1.00  0.77              
ATOM   1272  HB1 LYS A  83      58.564  71.891  81.996  1.00  0.77              
ATOM   1273  HB2 LYS A  83      59.858  72.881  81.336  1.00  0.77              
ATOM   1274  CG  LYS A  83      60.482  70.906  81.943  1.00  0.77              
ATOM   1275  HG1 LYS A  83      60.771  71.291  82.922  1.00  0.77              
ATOM   1276  HG2 LYS A  83      61.369  70.911  81.307  1.00  0.77              
ATOM   1277  CD  LYS A  83      59.998  69.450  82.116  1.00  0.77              
ATOM   1278  HD1 LYS A  83      59.768  69.013  81.144  1.00  0.77              
ATOM   1279  HD2 LYS A  83      59.090  69.438  82.723  1.00  0.77              
ATOM   1280  CE  LYS A  83      61.071  68.586  82.799  1.00  0.77              
ATOM   1281  HE1 LYS A  83      61.201  68.936  83.827  1.00  0.77              
ATOM   1282  HE2 LYS A  83      62.022  68.711  82.273  1.00  0.77              
ATOM   1283  NZ  LYS A  83      60.701  67.150  82.803  1.00  0.77              
ATOM   1284  HZ1 LYS A  83      61.367  66.590  83.314  1.00  0.77              
ATOM   1285  HZ2 LYS A  83      59.744  67.007  83.146  1.00  0.77              
ATOM   1286  HZ3 LYS A  83      60.686  66.781  81.856  1.00  0.77              
ATOM   1287  C   LYS A  83      57.531  71.140  79.811  1.00  0.77              
ATOM   1288  O   LYS A  83      57.203  69.959  79.853  1.00  0.77              
ATOM   1289  N   ARG A  84      56.649  72.117  79.605  1.00  0.91              
ATOM   1290  H   ARG A  84      56.982  73.079  79.578  1.00  0.91              
ATOM   1291  CA  ARG A  84      55.210  71.851  79.483  1.00  0.91              
ATOM   1292  HA  ARG A  84      54.920  71.229  80.335  1.00  0.91              
ATOM   1293  CB  ARG A  84      54.395  73.148  79.601  1.00  0.91              
ATOM   1294  HB1 ARG A  84      53.351  72.931  79.376  1.00  0.91              
ATOM   1295  HB2 ARG A  84      54.770  73.890  78.894  1.00  0.91              
ATOM   1296  CG  ARG A  84      54.468  73.683  81.047  1.00  0.91              
ATOM   1297  HG1 ARG A  84      55.504  73.880  81.319  1.00  0.91              
ATOM   1298  HG2 ARG A  84      54.086  72.914  81.721  1.00  0.91              
ATOM   1299  CD  ARG A  84      53.655  74.958  81.288  1.00  0.91              
ATOM   1300  HD1 ARG A  84      53.750  75.232  82.340  1.00  0.91              
ATOM   1301  HD2 ARG A  84      52.603  74.751  81.106  1.00  0.91              
ATOM   1302  NE  ARG A  84      54.134  76.082  80.466  1.00  0.91              
ATOM   1303  HE  ARG A  84      54.987  76.557  80.761  1.00  0.91              
ATOM   1304  CZ  ARG A  84      53.553  76.630  79.422  1.00  0.91              
ATOM   1305  NH1 ARG A  84      52.374  76.285  78.991  1.00  0.91              
ATOM   1306 1HH1 ARG A  84      51.836  75.551  79.473  1.00  0.91              
ATOM   1307 2HH1 ARG A  84      51.963  76.718  78.193  1.00  0.91              
ATOM   1308  NH2 ARG A  84      54.183  77.576  78.786  1.00  0.91              
ATOM   1309 1HH2 ARG A  84      55.029  77.942  79.241  1.00  0.91              
ATOM   1310 2HH2 ARG A  84      53.741  78.112  78.071  1.00  0.91              
ATOM   1311  C   ARG A  84      54.852  70.998  78.277  1.00  0.91              
ATOM   1312  O   ARG A  84      54.120  70.038  78.469  1.00  0.91              
ATOM   1313  N   LEU A  85      55.469  71.228  77.112  1.00  0.72              
ATOM   1314  H   LEU A  85      56.070  72.044  77.058  1.00  0.72              
ATOM   1315  CA  LEU A  85      55.406  70.331  75.942  1.00  0.72              
ATOM   1316  HA  LEU A  85      54.386  70.308  75.570  1.00  0.72              
ATOM   1317  CB  LEU A  85      56.338  70.873  74.844  1.00  0.72              
ATOM   1318  HB1 LEU A  85      57.359  70.863  75.225  1.00  0.72              
ATOM   1319  HB2 LEU A  85      56.081  71.911  74.623  1.00  0.72              
ATOM   1320  CG  LEU A  85      56.285  70.042  73.547  1.00  0.72              
ATOM   1321  HG  LEU A  85      56.269  68.977  73.766  1.00  0.72              
ATOM   1322  CD1 LEU A  85      55.036  70.385  72.740  1.00  0.72              
ATOM   1323 1HD1 LEU A  85      55.033  71.450  72.510  1.00  0.72              
ATOM   1324 2HD1 LEU A  85      55.033  69.824  71.805  1.00  0.72              
ATOM   1325 3HD1 LEU A  85      54.141  70.125  73.303  1.00  0.72              
ATOM   1326  CD2 LEU A  85      57.537  70.303  72.722  1.00  0.72              
ATOM   1327 1HD2 LEU A  85      57.449  69.836  71.743  1.00  0.72              
ATOM   1328 2HD2 LEU A  85      57.686  71.374  72.612  1.00  0.72              
ATOM   1329 3HD2 LEU A  85      58.397  69.884  73.239  1.00  0.72              
ATOM   1330  C   LEU A  85      55.793  68.887  76.296  1.00  0.72              
ATOM   1331  O   LEU A  85      55.088  67.937  75.925  1.00  0.72              
ATOM   1332  N   GLN A  86      56.911  68.726  77.012  1.00  0.77              
ATOM   1333  H   GLN A  86      57.456  69.541  77.280  1.00  0.77              
ATOM   1334  CA  GLN A  86      57.376  67.403  77.414  1.00  0.77              
ATOM   1335  HA  GLN A  86      57.494  66.805  76.512  1.00  0.77              
ATOM   1336  CB  GLN A  86      58.764  67.550  78.084  1.00  0.77              
ATOM   1337  HB1 GLN A  86      58.621  67.840  79.125  1.00  0.77              
ATOM   1338  HB2 GLN A  86      59.321  68.349  77.592  1.00  0.77              
ATOM   1339  CG  GLN A  86      59.647  66.290  78.028  1.00  0.77              
ATOM   1340  HG1 GLN A  86      60.053  66.172  77.023  1.00  0.77              
ATOM   1341  HG2 GLN A  86      59.041  65.416  78.263  1.00  0.77              
ATOM   1342  CD  GLN A  86      60.786  66.352  79.050  1.00  0.77              
ATOM   1343  OE1 GLN A  86      60.564  66.155  80.232  1.00  0.77              
ATOM   1344  NE2 GLN A  86      62.022  66.612  78.680  1.00  0.77              
ATOM   1345 1HE2 GLN A  86      62.270  66.674  77.698  1.00  0.77              
ATOM   1346 2HE2 GLN A  86      62.727  66.673  79.394  1.00  0.77              
ATOM   1347  C   GLN A  86      56.369  66.690  78.337  1.00  0.77              
ATOM   1348  O   GLN A  86      56.053  65.517  78.134  1.00  0.77              
ATOM   1349  N   GLU A  87      55.807  67.389  79.322  1.00  0.80              
ATOM   1350  H   GLU A  87      56.086  68.359  79.454  1.00  0.80              
ATOM   1351  CA  GLU A  87      54.859  66.795  80.271  1.00  0.80              
ATOM   1352  HA  GLU A  87      55.259  65.835  80.594  1.00  0.80              
ATOM   1353  CB  GLU A  87      54.710  67.671  81.531  1.00  0.80              
ATOM   1354  HB1 GLU A  87      53.991  67.189  82.196  1.00  0.80              
ATOM   1355  HB2 GLU A  87      54.287  68.632  81.236  1.00  0.80              
ATOM   1356  CG  GLU A  87      55.999  67.942  82.341  1.00  0.80              
ATOM   1357  HG1 GLU A  87      55.721  68.524  83.223  1.00  0.80              
ATOM   1358  HG2 GLU A  87      56.664  68.565  81.753  1.00  0.80              
ATOM   1359  CD  GLU A  87      56.779  66.703  82.806  1.00  0.80              
ATOM   1360  OE1 GLU A  87      56.158  65.622  82.947  1.00  0.80              
ATOM   1361  OE2 GLU A  87      58.005  66.839  83.043  1.00  0.80              
ATOM   1362  C   GLU A  87      53.485  66.491  79.656  1.00  0.80              
ATOM   1363  O   GLU A  87      52.840  65.501  80.000  1.00  0.80              
ATOM   1364  N   VAL A  88      53.071  67.297  78.683  1.00  0.82              
ATOM   1365  H   VAL A  88      53.631  68.132  78.524  1.00  0.82              
ATOM   1366  CA  VAL A  88      51.900  67.121  77.812  1.00  0.82              
ATOM   1367  HA  VAL A  88      51.009  67.002  78.427  1.00  0.82              
ATOM   1368  CB  VAL A  88      51.773  68.409  76.966  1.00  0.82              
ATOM   1369  HB  VAL A  88      52.712  68.942  76.979  1.00  0.82              
ATOM   1370  CG1 VAL A  88      51.503  68.235  75.478  1.00  0.82              
ATOM   1371 1HG1 VAL A  88      52.273  67.631  75.001  1.00  0.82              
ATOM   1372 2HG1 VAL A  88      50.532  67.778  75.367  1.00  0.82              
ATOM   1373 3HG1 VAL A  88      51.537  69.209  74.993  1.00  0.82              
ATOM   1374  CG2 VAL A  88      50.702  69.308  77.588  1.00  0.82              
ATOM   1375 1HG2 VAL A  88      50.647  70.256  77.058  1.00  0.82              
ATOM   1376 2HG2 VAL A  88      49.733  68.817  77.548  1.00  0.82              
ATOM   1377 3HG2 VAL A  88      50.959  69.514  78.628  1.00  0.82              
ATOM   1378  C   VAL A  88      52.004  65.880  76.930  1.00  0.82              
ATOM   1379  O   VAL A  88      51.026  65.157  76.713  1.00  0.82              
ATOM   1380  N   GLY A  89      53.205  65.623  76.407  1.00  0.68              
ATOM   1381  H   GLY A  89      53.966  66.273  76.588  1.00  0.68              
ATOM   1382  CA  GLY A  89      53.436  64.460  75.563  1.00  0.68              
ATOM   1383  HA1 GLY A  89      54.357  64.593  75.004  1.00  0.68              
ATOM   1384  HA2 GLY A  89      52.618  64.356  74.851  1.00  0.68              
ATOM   1385  C   GLY A  89      53.533  63.176  76.370  1.00  0.68              
ATOM   1386  O   GLY A  89      52.960  62.162  75.965  1.00  0.68              
ATOM   1387  N   ARG A  90      54.200  63.255  77.532  1.00  0.72              
ATOM   1388  H   ARG A  90      54.672  64.128  77.749  1.00  0.72              
ATOM   1389  CA  ARG A  90      54.217  62.196  78.539  1.00  0.72              
ATOM   1390  HA  ARG A  90      54.659  61.302  78.097  1.00  0.72              
ATOM   1391  CB  ARG A  90      55.083  62.604  79.749  1.00  0.72              
ATOM   1392  HB1 ARG A  90      54.650  63.482  80.226  1.00  0.72              
ATOM   1393  HB2 ARG A  90      56.089  62.852  79.406  1.00  0.72              
ATOM   1394  CG  ARG A  90      55.171  61.453  80.768  1.00  0.72              
ATOM   1395  HG1 ARG A  90      55.594  60.574  80.280  1.00  0.72              
ATOM   1396  HG2 ARG A  90      54.163  61.210  81.085  1.00  0.72              
ATOM   1397  CD  ARG A  90      55.999  61.758  82.027  1.00  0.72              
ATOM   1398  HD1 ARG A  90      57.033  61.945  81.734  1.00  0.72              
ATOM   1399  HD2 ARG A  90      55.983  60.880  82.676  1.00  0.72              
ATOM   1400  NE  ARG A  90      55.488  62.926  82.764  1.00  0.72              
ATOM   1401  HE  ARG A  90      55.979  63.815  82.655  1.00  0.72              
ATOM   1402  CZ  ARG A  90      54.380  63.015  83.473  1.00  0.72              
ATOM   1403  NH1 ARG A  90      53.656  62.016  83.857  1.00  0.72              
ATOM   1404 1HH1 ARG A  90      53.898  61.075  83.532  1.00  0.72              
ATOM   1405 2HH1 ARG A  90      52.657  62.109  83.893  1.00  0.72              
ATOM   1406  NH2 ARG A  90      53.988  64.196  83.817  1.00  0.72              
ATOM   1407 1HH2 ARG A  90      54.630  64.951  83.563  1.00  0.72              
ATOM   1408 2HH2 ARG A  90      53.204  64.321  84.419  1.00  0.72              
ATOM   1409  C   ARG A  90      52.808  61.789  78.919  1.00  0.72              
ATOM   1410  O   ARG A  90      52.447  60.649  78.687  1.00  0.72              
ATOM   1411  N   THR A  91      51.998  62.740  79.379  1.00  0.80              
ATOM   1412  H   THR A  91      52.377  63.669  79.513  1.00  0.80              
ATOM   1413  CA  THR A  91      50.597  62.491  79.745  1.00  0.80              
ATOM   1414  HA  THR A  91      50.615  61.710  80.506  1.00  0.80              
ATOM   1415  CB  THR A  91      49.919  63.690  80.411  1.00  0.80              
ATOM   1416  HB  THR A  91      48.846  63.502  80.476  1.00  0.80              
ATOM   1417  CG2 THR A  91      50.457  63.934  81.820  1.00  0.80              
ATOM   1418 1HG2 THR A  91      50.000  64.831  82.238  1.00  0.80              
ATOM   1419 2HG2 THR A  91      50.210  63.080  82.452  1.00  0.80              
ATOM   1420 3HG2 THR A  91      51.540  64.050  81.802  1.00  0.80              
ATOM   1421  OG1 THR A  91      50.135  64.864  79.678  1.00  0.80              
ATOM   1422  HG1 THR A  91      51.054  65.131  79.843  1.00  0.80              
ATOM   1423  C   THR A  91      49.770  61.900  78.611  1.00  0.80              
ATOM   1424  O   THR A  91      49.132  60.871  78.835  1.00  0.80              
ATOM   1425  N   PHE A  92      49.864  62.416  77.372  1.00  0.88              
ATOM   1426  H   PHE A  92      50.410  63.255  77.212  1.00  0.88              
ATOM   1427  CA  PHE A  92      49.250  61.703  76.240  1.00  0.88              
ATOM   1428  HA  PHE A  92      48.171  61.707  76.390  1.00  0.88              
ATOM   1429  CB  PHE A  92      49.535  62.367  74.886  1.00  0.88              
ATOM   1430  HB1 PHE A  92      50.602  62.571  74.798  1.00  0.88              
ATOM   1431  HB2 PHE A  92      49.006  63.320  74.835  1.00  0.88              
ATOM   1432  CG  PHE A  92      49.100  61.481  73.725  1.00  0.88              
ATOM   1433  CD1 PHE A  92      47.738  61.374  73.387  1.00  0.88              
ATOM   1434  HD1 PHE A  92      47.002  61.933  73.944  1.00  0.88              
ATOM   1435  CE1 PHE A  92      47.323  60.514  72.355  1.00  0.88              
ATOM   1436  HE1 PHE A  92      46.274  60.449  72.099  1.00  0.88              
ATOM   1437  CZ  PHE A  92      48.264  59.714  71.685  1.00  0.88              
ATOM   1438  HZ  PHE A  92      47.940  59.037  70.904  1.00  0.88              
ATOM   1439  CE2 PHE A  92      49.617  59.767  72.060  1.00  0.88              
ATOM   1440  HE2 PHE A  92      50.339  59.124  71.578  1.00  0.88              
ATOM   1441  CD2 PHE A  92      50.035  60.654  73.070  1.00  0.88              
ATOM   1442  HD2 PHE A  92      51.075  60.672  73.362  1.00  0.88              
ATOM   1443  C   PHE A  92      49.662  60.221  76.203  1.00  0.88              
ATOM   1444  O   PHE A  92      48.809  59.335  76.246  1.00  0.88              
ATOM   1445  N   PHE A  93      50.956  59.915  76.159  1.00  0.68              
ATOM   1446  H   PHE A  93      51.660  60.644  76.228  1.00  0.68              
ATOM   1447  CA  PHE A  93      51.373  58.519  76.038  1.00  0.68              
ATOM   1448  HA  PHE A  93      50.778  58.073  75.246  1.00  0.68              
ATOM   1449  CB  PHE A  93      52.840  58.433  75.592  1.00  0.68              
ATOM   1450  HB1 PHE A  93      53.376  57.717  76.218  1.00  0.68              
ATOM   1451  HB2 PHE A  93      53.329  59.397  75.715  1.00  0.68              
ATOM   1452  CG  PHE A  93      52.945  57.974  74.153  1.00  0.68              
ATOM   1453  CD1 PHE A  93      53.226  58.887  73.119  1.00  0.68              
ATOM   1454  HD1 PHE A  93      53.420  59.925  73.351  1.00  0.68              
ATOM   1455  CE1 PHE A  93      53.246  58.448  71.782  1.00  0.68              
ATOM   1456  HE1 PHE A  93      53.479  59.140  70.988  1.00  0.68              
ATOM   1457  CZ  PHE A  93      52.974  57.102  71.476  1.00  0.68              
ATOM   1458  HZ  PHE A  93      52.996  56.763  70.448  1.00  0.68              
ATOM   1459  CE2 PHE A  93      52.708  56.189  72.511  1.00  0.68              
ATOM   1460  HE2 PHE A  93      52.534  55.143  72.287  1.00  0.68              
ATOM   1461  CD2 PHE A  93      52.692  56.625  73.845  1.00  0.68              
ATOM   1462  HD2 PHE A  93      52.494  55.915  74.638  1.00  0.68              
ATOM   1463  C   PHE A  93      51.099  57.644  77.276  1.00  0.68              
ATOM   1464  O   PHE A  93      51.123  56.416  77.170  1.00  0.68              
ATOM   1465  N   GLU A  94      50.802  58.264  78.420  1.00  0.91              
ATOM   1466  H   GLU A  94      50.868  59.275  78.446  1.00  0.91              
ATOM   1467  CA  GLU A  94      50.430  57.596  79.663  1.00  0.91              
ATOM   1468  HA  GLU A  94      51.025  56.691  79.787  1.00  0.91              
ATOM   1469  CB  GLU A  94      50.680  58.513  80.870  1.00  0.91              
ATOM   1470  HB1 GLU A  94      50.131  58.140  81.736  1.00  0.91              
ATOM   1471  HB2 GLU A  94      50.314  59.510  80.640  1.00  0.91              
ATOM   1472  CG  GLU A  94      52.164  58.556  81.244  1.00  0.91              
ATOM   1473  HG1 GLU A  94      52.766  58.745  80.354  1.00  0.91              
ATOM   1474  HG2 GLU A  94      52.450  57.572  81.623  1.00  0.91              
ATOM   1475  CD  GLU A  94      52.491  59.622  82.294  1.00  0.91              
ATOM   1476  OE1 GLU A  94      51.746  60.622  82.454  1.00  0.91              
ATOM   1477  OE2 GLU A  94      53.583  59.509  82.900  1.00  0.91              
ATOM   1478  C   GLU A  94      48.964  57.160  79.670  1.00  0.91              
ATOM   1479  O   GLU A  94      48.571  56.317  80.481  1.00  0.91              
ATOM   1480  N   LEU A  95      48.157  57.672  78.734  1.00  0.83              
ATOM   1481  H   LEU A  95      48.532  58.370  78.100  1.00  0.83              
ATOM   1482  CA  LEU A  95      46.832  57.127  78.474  1.00  0.83              
ATOM   1483  HA  LEU A  95      46.233  57.243  79.376  1.00  0.83              
ATOM   1484  CB  LEU A  95      46.178  57.887  77.314  1.00  0.83              
ATOM   1485  HB1 LEU A  95      45.209  57.443  77.095  1.00  0.83              
ATOM   1486  HB2 LEU A  95      46.813  57.721  76.451  1.00  0.83              
ATOM   1487  CG  LEU A  95      46.005  59.399  77.499  1.00  0.83              
ATOM   1488  HG  LEU A  95      46.912  59.843  77.899  1.00  0.83              
ATOM   1489  CD1 LEU A  95      45.737  60.013  76.129  1.00  0.83              
ATOM   1490 1HD1 LEU A  95      45.790  61.089  76.215  1.00  0.83              
ATOM   1491 2HD1 LEU A  95      46.505  59.714  75.421  1.00  0.83              
ATOM   1492 3HD1 LEU A  95      44.775  59.679  75.747  1.00  0.83              
ATOM   1493  CD2 LEU A  95      44.848  59.748  78.437  1.00  0.83              
ATOM   1494 1HD2 LEU A  95      44.771  60.830  78.535  1.00  0.83              
ATOM   1495 2HD2 LEU A  95      43.915  59.339  78.050  1.00  0.83              
ATOM   1496 3HD2 LEU A  95      45.047  59.327  79.423  1.00  0.83              
ATOM   1497  C   LEU A  95      46.926  55.643  78.097  1.00  0.83              
ATOM   1498  O   LEU A  95      47.885  55.234  77.432  1.00  0.83              
ATOM   1499  N   PRO A  96      45.900  54.832  78.403  1.00  0.84              
ATOM   1500  CD  PRO A  96      44.701  55.162  79.160  1.00  0.84              
ATOM   1501  HD1 PRO A  96      44.262  56.103  78.828  1.00  0.84              
ATOM   1502  HD2 PRO A  96      44.950  55.214  80.220  1.00  0.84              
ATOM   1503  CG  PRO A  96      43.722  54.015  78.910  1.00  0.84              
ATOM   1504  HG1 PRO A  96      43.101  54.246  78.046  1.00  0.84              
ATOM   1505  HG2 PRO A  96      43.101  53.817  79.784  1.00  0.84              
ATOM   1506  CB  PRO A  96      44.630  52.832  78.579  1.00  0.84              
ATOM   1507  HB1 PRO A  96      44.124  52.097  77.951  1.00  0.84              
ATOM   1508  HB2 PRO A  96      44.968  52.368  79.506  1.00  0.84              
ATOM   1509  CA  PRO A  96      45.826  53.480  77.873  1.00  0.84              
ATOM   1510  HA  PRO A  96      46.734  52.935  78.138  1.00  0.84              
ATOM   1511  C   PRO A  96      45.683  53.486  76.348  1.00  0.84              
ATOM   1512  O   PRO A  96      45.229  54.464  75.747  1.00  0.84              
ATOM   1513  N   SER A  97      46.108  52.371  75.747  1.00  0.75              
ATOM   1514  H   SER A  97      46.557  51.663  76.311  1.00  0.75              
ATOM   1515  CA  SER A  97      46.201  52.175  74.294  1.00  0.75              
ATOM   1516  HA  SER A  97      46.636  53.072  73.857  1.00  0.75              
ATOM   1517  CB  SER A  97      47.149  51.041  73.988  1.00  0.75              
ATOM   1518  HB1 SER A  97      47.221  50.903  72.908  1.00  0.75              
ATOM   1519  HB2 SER A  97      46.766  50.129  74.442  1.00  0.75              
ATOM   1520  OG  SER A  97      48.429  51.357  74.508  1.00  0.75              
ATOM   1521  HG  SER A  97      48.976  50.606  74.152  1.00  0.75              
ATOM   1522  C   SER A  97      44.870  52.004  73.541  1.00  0.75              
ATOM   1523  O   SER A  97      44.847  52.166  72.318  1.00  0.75              
ATOM   1524  N   ALA A  98      43.759  51.781  74.260  1.00  0.79              
ATOM   1525  H   ALA A  98      43.864  51.647  75.248  1.00  0.79              
ATOM   1526  CA  ALA A  98      42.404  51.907  73.709  1.00  0.79              
ATOM   1527  HA  ALA A  98      42.380  51.423  72.730  1.00  0.79              
ATOM   1528  CB  ALA A  98      41.441  51.156  74.637  1.00  0.79              
ATOM   1529  HB1 ALA A  98      40.429  51.212  74.231  1.00  0.79              
ATOM   1530  HB2 ALA A  98      41.733  50.107  74.699  1.00  0.79              
ATOM   1531  HB3 ALA A  98      41.452  51.594  75.635  1.00  0.79              
ATOM   1532  C   ALA A  98      41.943  53.386  73.492  1.00  0.79              
ATOM   1533  O   ALA A  98      41.590  53.820  72.377  1.00  0.79              
ATOM   1534  N   GLU A  99      42.070  54.204  74.555  1.00  0.76              
ATOM   1535  H   GLU A  99      42.426  53.783  75.393  1.00  0.76              
ATOM   1536  CA  GLU A  99      42.433  55.617  74.354  1.00  0.76              
ATOM   1537  HA  GLU A  99      41.687  56.053  73.688  1.00  0.76              
ATOM   1538  CB  GLU A  99      42.443  56.430  75.663  1.00  0.76              
ATOM   1539  HB1 GLU A  99      43.404  56.928  75.786  1.00  0.76              
ATOM   1540  HB2 GLU A  99      42.309  55.759  76.511  1.00  0.76              
ATOM   1541  CG  GLU A  99      41.327  57.490  75.704  1.00  0.76              
ATOM   1542  HG1 GLU A  99      41.345  57.969  76.685  1.00  0.76              
ATOM   1543  HG2 GLU A  99      40.363  56.987  75.600  1.00  0.76              
ATOM   1544  CD  GLU A  99      41.469  58.577  74.624  1.00  0.76              
ATOM   1545  OE1 GLU A  99      42.522  59.247  74.555  1.00  0.76              
ATOM   1546  OE2 GLU A  99      40.534  58.797  73.822  1.00  0.76              
ATOM   1547  C   GLU A  99      43.759  55.678  73.575  1.00  0.76              
ATOM   1548  O   GLU A  99      44.320  54.668  73.224  1.00  0.76              
ATOM   1549  N   LYS A 100      44.306  56.807  73.189  1.00  0.73              
ATOM   1550  H   LYS A 100      43.906  57.670  73.534  1.00  0.73              
ATOM   1551  CA  LYS A 100      45.277  56.850  72.061  1.00  0.73              
ATOM   1552  HA  LYS A 100      45.351  57.896  71.767  1.00  0.73              
ATOM   1553  CB  LYS A 100      46.692  56.429  72.506  1.00  0.73              
ATOM   1554  HB1 LYS A 100      47.403  56.786  71.760  1.00  0.73              
ATOM   1555  HB2 LYS A 100      46.749  55.340  72.527  1.00  0.73              
ATOM   1556  CG  LYS A 100      47.091  56.969  73.882  1.00  0.73              
ATOM   1557  HG1 LYS A 100      46.524  56.435  74.641  1.00  0.73              
ATOM   1558  HG2 LYS A 100      46.839  58.027  73.933  1.00  0.73              
ATOM   1559  CD  LYS A 100      48.582  56.819  74.194  1.00  0.73              
ATOM   1560  HD1 LYS A 100      48.751  57.084  75.235  1.00  0.73              
ATOM   1561  HD2 LYS A 100      49.139  57.515  73.568  1.00  0.73              
ATOM   1562  CE  LYS A 100      49.143  55.420  73.965  1.00  0.73              
ATOM   1563  HE1 LYS A 100      50.233  55.478  74.029  1.00  0.73              
ATOM   1564  HE2 LYS A 100      48.892  55.082  72.958  1.00  0.73              
ATOM   1565  NZ  LYS A 100      48.662  54.441  74.961  1.00  0.73              
ATOM   1566  HZ1 LYS A 100      47.671  54.273  74.876  1.00  0.73              
ATOM   1567  HZ2 LYS A 100      49.176  53.568  74.844  1.00  0.73              
ATOM   1568  HZ3 LYS A 100      48.820  54.780  75.909  1.00  0.73              
ATOM   1569  C   LYS A 100      44.960  56.099  70.729  1.00  0.73              
ATOM   1570  O   LYS A 100      45.169  56.736  69.701  1.00  0.73              
ATOM   1571  N   GLU A 101      44.469  54.843  70.657  1.00  0.78              
ATOM   1572  H   GLU A 101      44.365  54.299  71.510  1.00  0.78              
ATOM   1573  CA  GLU A 101      43.923  54.287  69.409  1.00  0.78              
ATOM   1574  HA  GLU A 101      44.668  54.475  68.638  1.00  0.78              
ATOM   1575  CB  GLU A 101      43.741  52.758  69.465  1.00  0.78              
ATOM   1576  HB1 GLU A 101      42.893  52.526  70.112  1.00  0.78              
ATOM   1577  HB2 GLU A 101      44.636  52.319  69.900  1.00  0.78              
ATOM   1578  CG  GLU A 101      43.535  52.075  68.095  1.00  0.78              
ATOM   1579  HG1 GLU A 101      42.660  52.501  67.602  1.00  0.78              
ATOM   1580  HG2 GLU A 101      43.318  51.021  68.279  1.00  0.78              
ATOM   1581  CD  GLU A 101      44.754  52.155  67.154  1.00  0.78              
ATOM   1582  OE1 GLU A 101      45.847  52.587  67.580  1.00  0.78              
ATOM   1583  OE2 GLU A 101      44.660  51.758  65.972  1.00  0.78              
ATOM   1584  C   GLU A 101      42.667  55.016  68.925  1.00  0.78              
ATOM   1585  O   GLU A 101      42.440  55.120  67.722  1.00  0.78              
ATOM   1586  N   SER A 102      41.936  55.677  69.825  1.00  0.85              
ATOM   1587  H   SER A 102      42.120  55.522  70.809  1.00  0.85              
ATOM   1588  CA  SER A 102      41.006  56.764  69.430  1.00  0.85              
ATOM   1589  HA  SER A 102      40.206  56.318  68.841  1.00  0.85              
ATOM   1590  CB  SER A 102      40.394  57.338  70.712  1.00  0.85              
ATOM   1591  HB1 SER A 102      39.849  56.548  71.234  1.00  0.85              
ATOM   1592  HB2 SER A 102      39.694  58.137  70.463  1.00  0.85              
ATOM   1593  OG  SER A 102      41.410  57.840  71.565  1.00  0.85              
ATOM   1594  HG  SER A 102      40.977  58.207  72.370  1.00  0.85              
ATOM   1595  C   SER A 102      41.556  57.928  68.603  1.00  0.85              
ATOM   1596  O   SER A 102      40.762  58.742  68.126  1.00  0.85              
ATOM   1597  N   VAL A 103      42.873  58.034  68.408  1.00  0.93              
ATOM   1598  H   VAL A 103      43.491  57.370  68.867  1.00  0.93              
ATOM   1599  CA  VAL A 103      43.455  58.988  67.422  1.00  0.93              
ATOM   1600  HA  VAL A 103      42.642  59.326  66.781  1.00  0.93              
ATOM   1601  CB  VAL A 103      43.977  60.254  68.139  1.00  0.93              
ATOM   1602  HB  VAL A 103      43.201  60.553  68.846  1.00  0.93              
ATOM   1603  CG1 VAL A 103      45.256  60.064  68.967  1.00  0.93              
ATOM   1604 1HG1 VAL A 103      45.505  60.998  69.469  1.00  0.93              
ATOM   1605 2HG1 VAL A 103      45.092  59.294  69.717  1.00  0.93              
ATOM   1606 3HG1 VAL A 103      46.082  59.775  68.323  1.00  0.93              
ATOM   1607  CG2 VAL A 103      44.139  61.443  67.188  1.00  0.93              
ATOM   1608 1HG2 VAL A 103      44.372  62.336  67.764  1.00  0.93              
ATOM   1609 2HG2 VAL A 103      44.940  61.268  66.473  1.00  0.93              
ATOM   1610 3HG2 VAL A 103      43.209  61.612  66.648  1.00  0.93              
ATOM   1611  C   VAL A 103      44.409  58.280  66.452  1.00  0.93              
ATOM   1612  O   VAL A 103      45.421  58.833  66.029  1.00  0.93              
ATOM   1613  N   ALA A 104      44.107  57.026  66.109  1.00  1.14              
ATOM   1614  H   ALA A 104      43.300  56.585  66.535  1.00  1.14              
ATOM   1615  CA  ALA A 104      44.832  56.261  65.102  1.00  1.14              
ATOM   1616  HA  ALA A 104      45.841  56.090  65.475  1.00  1.14              
ATOM   1617  CB  ALA A 104      44.148  54.899  64.953  1.00  1.14              
ATOM   1618  HB1 ALA A 104      44.708  54.270  64.260  1.00  1.14              
ATOM   1619  HB2 ALA A 104      44.115  54.404  65.919  1.00  1.14              
ATOM   1620  HB3 ALA A 104      43.131  55.030  64.584  1.00  1.14              
ATOM   1621  C   ALA A 104      44.924  56.953  63.733  1.00  1.14              
ATOM   1622  O   ALA A 104      44.043  57.699  63.308  1.00  1.14              
ATOM   1623  N   LYS A 105      45.988  56.600  63.006  1.00  1.07              
ATOM   1624  H   LYS A 105      46.674  56.027  63.483  1.00  1.07              
ATOM   1625  CA  LYS A 105      46.327  57.073  61.660  1.00  1.07              
ATOM   1626  HA  LYS A 105      45.656  57.890  61.381  1.00  1.07              
ATOM   1627  CB  LYS A 105      47.765  57.669  61.716  1.00  1.07              
ATOM   1628  HB1 LYS A 105      47.811  58.304  62.600  1.00  1.07              
ATOM   1629  HB2 LYS A 105      47.902  58.304  60.846  1.00  1.07              
ATOM   1630  CG  LYS A 105      48.951  56.675  61.757  1.00  1.07              
ATOM   1631  HG1 LYS A 105      49.125  56.311  60.745  1.00  1.07              
ATOM   1632  HG2 LYS A 105      48.682  55.821  62.376  1.00  1.07              
ATOM   1633  CD  LYS A 105      50.305  57.197  62.262  1.00  1.07              
ATOM   1634  HD1 LYS A 105      51.031  56.391  62.151  1.00  1.07              
ATOM   1635  HD2 LYS A 105      50.239  57.442  63.320  1.00  1.07              
ATOM   1636  CE  LYS A 105      50.839  58.397  61.491  1.00  1.07              
ATOM   1637  HE1 LYS A 105      50.624  58.268  60.424  1.00  1.07              
ATOM   1638  HE2 LYS A 105      51.923  58.454  61.623  1.00  1.07              
ATOM   1639  NZ  LYS A 105      50.221  59.637  61.986  1.00  1.07              
ATOM   1640  HZ1 LYS A 105      50.502  60.418  61.394  1.00  1.07              
ATOM   1641  HZ2 LYS A 105      49.212  59.559  61.925  1.00  1.07              
ATOM   1642  HZ3 LYS A 105      50.447  59.814  62.963  1.00  1.07              
ATOM   1643  C   LYS A 105      46.156  55.942  60.629  1.00  1.07              
ATOM   1644  O   LYS A 105      47.039  55.092  60.470  1.00  1.07              
ATOM   1645  N   PRO A 106      45.013  55.841  59.939  1.00  1.21              
ATOM   1646  CD  PRO A 106      43.740  56.474  60.237  1.00  1.21              
ATOM   1647  HD1 PRO A 106      43.801  57.547  60.062  1.00  1.21              
ATOM   1648  HD2 PRO A 106      43.445  56.289  61.269  1.00  1.21              
ATOM   1649  CG  PRO A 106      42.731  55.829  59.289  1.00  1.21              
ATOM   1650  HG1 PRO A 106      41.973  56.543  58.962  1.00  1.21              
ATOM   1651  HG2 PRO A 106      42.261  54.979  59.789  1.00  1.21              
ATOM   1652  CB  PRO A 106      43.573  55.323  58.115  1.00  1.21              
ATOM   1653  HB1 PRO A 106      43.615  56.098  57.349  1.00  1.21              
ATOM   1654  HB2 PRO A 106      43.154  54.411  57.689  1.00  1.21              
ATOM   1655  CA  PRO A 106      44.970  55.081  58.697  1.00  1.21              
ATOM   1656  HA  PRO A 106      45.098  54.023  58.925  1.00  1.21              
ATOM   1657  C   PRO A 106      46.060  55.555  57.721  1.00  1.21              
ATOM   1658  O   PRO A 106      46.344  56.745  57.596  1.00  1.21              
ATOM   1659  N   VAL A 107      46.691  54.608  57.020  1.00  1.09              
ATOM   1660  H   VAL A 107      46.459  53.656  57.236  1.00  1.09              
ATOM   1661  CA  VAL A 107      47.865  54.895  56.168  1.00  1.09              
ATOM   1662  HA  VAL A 107      47.975  55.977  56.100  1.00  1.09              
ATOM   1663  CB  VAL A 107      49.131  54.376  56.878  1.00  1.09              
ATOM   1664  HB  VAL A 107      49.158  54.835  57.867  1.00  1.09              
ATOM   1665  CG1 VAL A 107      49.121  52.858  57.088  1.00  1.09              
ATOM   1666 1HG1 VAL A 107      49.995  52.576  57.672  1.00  1.09              
ATOM   1667 2HG1 VAL A 107      48.236  52.556  57.647  1.00  1.09              
ATOM   1668 3HG1 VAL A 107      49.138  52.336  56.131  1.00  1.09              
ATOM   1669  CG2 VAL A 107      50.446  54.763  56.192  1.00  1.09              
ATOM   1670 1HG2 VAL A 107      51.281  54.530  56.853  1.00  1.09              
ATOM   1671 2HG2 VAL A 107      50.567  54.214  55.258  1.00  1.09              
ATOM   1672 3HG2 VAL A 107      50.445  55.832  55.986  1.00  1.09              
ATOM   1673  C   VAL A 107      47.719  54.430  54.733  1.00  1.09              
ATOM   1674  O   VAL A 107      48.498  54.863  53.870  1.00  1.09              
ATOM   1675  N   ASP A 108      46.677  53.662  54.426  1.00  1.39              
ATOM   1676  H   ASP A 108      46.042  53.448  55.167  1.00  1.39              
ATOM   1677  CA  ASP A 108      46.291  53.344  53.056  1.00  1.39              
ATOM   1678  HA  ASP A 108      46.898  53.978  52.418  1.00  1.39              
ATOM   1679  CB  ASP A 108      46.759  51.922  52.661  1.00  1.39              
ATOM   1680  HB1 ASP A 108      46.217  51.606  51.769  1.00  1.39              
ATOM   1681  HB2 ASP A 108      46.524  51.221  53.462  1.00  1.39              
ATOM   1682  CG  ASP A 108      48.282  51.883  52.333  1.00  1.39              
ATOM   1683  OD1 ASP A 108      48.703  52.633  51.421  1.00  1.39              
ATOM   1684  OD2 ASP A 108      49.063  51.141  52.985  1.00  1.39              
ATOM   1685  C   ASP A 108      44.893  53.866  52.607  1.00  1.39              
ATOM   1686  O   ASP A 108      44.723  54.077  51.402  1.00  1.39              
ATOM   1687  N   ALA A 109      44.030  54.312  53.520  1.00  1.76              
ATOM   1688  H   ALA A 109      44.173  54.010  54.467  1.00  1.76              
ATOM   1689  CA  ALA A 109      43.462  55.680  53.453  1.00  1.76              
ATOM   1690  HA  ALA A 109      43.191  55.928  52.422  1.00  1.76              
ATOM   1691  CB  ALA A 109      42.131  55.700  54.261  1.00  1.76              
ATOM   1692  HB1 ALA A 109      42.377  55.509  55.308  1.00  1.76              
ATOM   1693  HB2 ALA A 109      41.696  56.694  54.149  1.00  1.76              
ATOM   1694  HB3 ALA A 109      41.472  54.937  53.845  1.00  1.76              
ATOM   1695  C   ALA A 109      44.520  56.641  53.991  1.00  1.76              
ATOM   1696  O   ALA A 109      45.304  56.255  54.857  1.00  1.76              
ATOM   1697  N   LYS A 110      44.707  57.827  53.400  1.00  1.38              
ATOM   1698  H   LYS A 110      43.981  58.207  52.816  1.00  1.38              
ATOM   1699  CA  LYS A 110      45.980  58.591  53.518  1.00  1.38              
ATOM   1700  HA  LYS A 110      46.748  57.874  53.803  1.00  1.38              
ATOM   1701  CB  LYS A 110      46.415  59.147  52.139  1.00  1.38              
ATOM   1702  HB1 LYS A 110      47.002  60.053  52.292  1.00  1.38              
ATOM   1703  HB2 LYS A 110      45.532  59.418  51.560  1.00  1.38              
ATOM   1704  CG  LYS A 110      47.291  58.146  51.353  1.00  1.38              
ATOM   1705  HG1 LYS A 110      48.223  57.999  51.901  1.00  1.38              
ATOM   1706  HG2 LYS A 110      47.536  58.589  50.387  1.00  1.38              
ATOM   1707  CD  LYS A 110      46.640  56.770  51.108  1.00  1.38              
ATOM   1708  HD1 LYS A 110      45.713  56.916  50.552  1.00  1.38              
ATOM   1709  HD2 LYS A 110      46.390  56.315  52.061  1.00  1.38              
ATOM   1710  CE  LYS A 110      47.507  55.762  50.347  1.00  1.38              
ATOM   1711  HE1 LYS A 110      47.832  56.179  49.391  1.00  1.38              
ATOM   1712  HE2 LYS A 110      46.880  54.889  50.132  1.00  1.38              
ATOM   1713  NZ  LYS A 110      48.673  55.306  51.149  1.00  1.38              
ATOM   1714  HZ1 LYS A 110      48.898  54.327  50.943  1.00  1.38              
ATOM   1715  HZ2 LYS A 110      49.492  55.876  51.036  1.00  1.38              
ATOM   1716  HZ3 LYS A 110      48.447  55.273  52.141  1.00  1.38              
ATOM   1717  C   LYS A 110      46.013  59.549  54.716  1.00  1.38              
ATOM   1718  O   LYS A 110      46.582  60.636  54.662  1.00  1.38              
ATOM   1719  N   ASP A 111      45.459  59.087  55.831  1.00  1.26              
ATOM   1720  H   ASP A 111      45.084  58.144  55.820  1.00  1.26              
ATOM   1721  CA  ASP A 111      45.250  59.818  57.079  1.00  1.26              
ATOM   1722  HA  ASP A 111      45.059  60.867  56.850  1.00  1.26              
ATOM   1723  CB  ASP A 111      43.982  59.243  57.739  1.00  1.26              
ATOM   1724  HB1 ASP A 111      43.724  59.844  58.612  1.00  1.26              
ATOM   1725  HB2 ASP A 111      44.199  58.234  58.074  1.00  1.26              
ATOM   1726  CG  ASP A 111      42.785  59.183  56.773  1.00  1.26              
ATOM   1727  OD1 ASP A 111      42.022  60.170  56.733  1.00  1.26              
ATOM   1728  OD2 ASP A 111      42.673  58.166  56.046  1.00  1.26              
ATOM   1729  C   ASP A 111      46.507  59.739  57.976  1.00  1.26              
ATOM   1730  O   ASP A 111      46.471  59.337  59.133  1.00  1.26              
ATOM   1731  N   ILE A 112      47.661  60.081  57.382  1.00  1.14              
ATOM   1732  H   ILE A 112      47.564  60.408  56.429  1.00  1.14              
ATOM   1733  CA  ILE A 112      49.043  59.922  57.889  1.00  1.14              
ATOM   1734  HA  ILE A 112      49.145  58.873  58.164  1.00  1.14              
ATOM   1735  CB  ILE A 112      50.047  60.208  56.740  1.00  1.14              
ATOM   1736  HB  ILE A 112      51.059  60.140  57.142  1.00  1.14              
ATOM   1737  CG2 ILE A 112      49.925  59.107  55.674  1.00  1.14              
ATOM   1738 1HG2 ILE A 112      50.705  59.227  54.922  1.00  1.14              
ATOM   1739 2HG2 ILE A 112      50.039  58.132  56.143  1.00  1.14              
ATOM   1740 3HG2 ILE A 112      48.953  59.146  55.182  1.00  1.14              
ATOM   1741  CG1 ILE A 112      49.914  61.579  56.031  1.00  1.14              
ATOM   1742 1HG1 ILE A 112      48.934  61.660  55.560  1.00  1.14              
ATOM   1743 2HG1 ILE A 112      50.660  61.623  55.237  1.00  1.14              
ATOM   1744  CD1 ILE A 112      50.126  62.808  56.922  1.00  1.14              
ATOM   1745  HD1 ILE A 112      50.162  63.702  56.300  1.00  1.14              
ATOM   1746  HD2 ILE A 112      49.298  62.912  57.620  1.00  1.14              
ATOM   1747  HD3 ILE A 112      51.066  62.719  57.468  1.00  1.14              
ATOM   1748  C   ILE A 112      49.392  60.702  59.160  1.00  1.14              
ATOM   1749  O   ILE A 112      50.556  60.841  59.535  1.00  1.14              
ATOM   1750  N   GLU A 113      48.380  61.158  59.877  1.00  0.73              
ATOM   1751  H   GLU A 113      47.459  60.816  59.606  1.00  0.73              
ATOM   1752  CA  GLU A 113      48.371  62.112  60.968  1.00  0.73              
ATOM   1753  HA  GLU A 113      49.383  62.402  61.220  1.00  0.73              
ATOM   1754  CB  GLU A 113      47.622  63.348  60.429  1.00  0.73              
ATOM   1755  HB1 GLU A 113      46.603  63.071  60.154  1.00  0.73              
ATOM   1756  HB2 GLU A 113      48.131  63.655  59.514  1.00  0.73              
ATOM   1757  CG  GLU A 113      47.565  64.562  61.362  1.00  0.73              
ATOM   1758  HG1 GLU A 113      48.364  64.481  62.099  1.00  0.73              
ATOM   1759  HG2 GLU A 113      46.615  64.568  61.900  1.00  0.73              
ATOM   1760  CD  GLU A 113      47.742  65.855  60.552  1.00  0.73              
ATOM   1761  OE1 GLU A 113      48.899  66.311  60.435  1.00  0.73              
ATOM   1762  OE2 GLU A 113      46.767  66.391  59.972  1.00  0.73              
ATOM   1763  C   GLU A 113      47.648  61.439  62.141  1.00  0.73              
ATOM   1764  O   GLU A 113      46.644  60.767  61.938  1.00  0.73              
ATOM   1765  N   GLY A 114      48.252  61.446  63.330  1.00  0.60              
ATOM   1766  H   GLY A 114      49.062  62.045  63.461  1.00  0.60              
ATOM   1767  CA  GLY A 114      47.810  60.614  64.450  1.00  0.60              
ATOM   1768  HA1 GLY A 114      46.975  59.977  64.150  1.00  0.60              
ATOM   1769  HA2 GLY A 114      47.420  61.272  65.229  1.00  0.60              
ATOM   1770  C   GLY A 114      48.863  59.719  65.096  1.00  0.60              
ATOM   1771  O   GLY A 114      50.061  59.788  64.784  1.00  0.60              
ATOM   1772  N   TYR A 115      48.349  58.869  65.984  1.00  0.59              
ATOM   1773  H   TYR A 115      47.338  58.932  66.102  1.00  0.59              
ATOM   1774  CA  TYR A 115      48.958  57.712  66.636  1.00  0.59              
ATOM   1775  HA  TYR A 115      49.933  57.994  67.034  1.00  0.59              
ATOM   1776  CB  TYR A 115      48.032  57.344  67.808  1.00  0.59              
ATOM   1777  HB1 TYR A 115      47.036  57.146  67.411  1.00  0.59              
ATOM   1778  HB2 TYR A 115      47.940  58.218  68.454  1.00  0.59              
ATOM   1779  CG  TYR A 115      48.429  56.176  68.692  1.00  0.59              
ATOM   1780  CD1 TYR A 115      49.480  56.305  69.621  1.00  0.59              
ATOM   1781  HD1 TYR A 115      50.069  57.209  69.651  1.00  0.59              
ATOM   1782  CE1 TYR A 115      49.723  55.274  70.550  1.00  0.59              
ATOM   1783  HE1 TYR A 115      50.514  55.365  71.275  1.00  0.59              
ATOM   1784  CZ  TYR A 115      48.914  54.118  70.570  1.00  0.59              
ATOM   1785  OH  TYR A 115      49.117  53.182  71.536  1.00  0.59              
ATOM   1786  HH  TYR A 115      48.577  52.391  71.460  1.00  0.59              
ATOM   1787  CE2 TYR A 115      47.872  53.987  69.634  1.00  0.59              
ATOM   1788  HE2 TYR A 115      47.216  53.129  69.658  1.00  0.59              
ATOM   1789  CD2 TYR A 115      47.645  55.007  68.690  1.00  0.59              
ATOM   1790  HD2 TYR A 115      46.816  54.910  68.001  1.00  0.59              
ATOM   1791  C   TYR A 115      49.129  56.547  65.668  1.00  0.59              
ATOM   1792  O   TYR A 115      48.233  56.193  64.906  1.00  0.59              
ATOM   1793  N   GLY A 116      50.324  55.967  65.668  1.00  0.99              
ATOM   1794  H   GLY A 116      51.051  56.330  66.280  1.00  0.99              
ATOM   1795  CA  GLY A 116      50.635  54.790  64.872  1.00  0.99              
ATOM   1796  HA1 GLY A 116      50.606  55.020  63.812  1.00  0.99              
ATOM   1797  HA2 GLY A 116      49.881  54.026  65.073  1.00  0.99              
ATOM   1798  C   GLY A 116      51.997  54.216  65.217  1.00  0.99              
ATOM   1799  O   GLY A 116      52.817  54.856  65.876  1.00  0.99              
ATOM   1800  N   THR A 117      52.260  53.016  64.715  1.00  0.91              
ATOM   1801  H   THR A 117      51.533  52.511  64.228  1.00  0.91              
ATOM   1802  CA  THR A 117      53.606  52.440  64.661  1.00  0.91              
ATOM   1803  HA  THR A 117      54.217  52.878  65.452  1.00  0.91              
ATOM   1804  CB  THR A 117      53.576  50.920  64.944  1.00  0.91              
ATOM   1805  HB  THR A 117      54.583  50.512  64.853  1.00  0.91              
ATOM   1806  CG2 THR A 117      53.112  50.636  66.366  1.00  0.91              
ATOM   1807 1HG2 THR A 117      53.229  49.574  66.578  1.00  0.91              
ATOM   1808 2HG2 THR A 117      53.717  51.202  67.075  1.00  0.91              
ATOM   1809 3HG2 THR A 117      52.071  50.924  66.480  1.00  0.91              
ATOM   1810  OG1 THR A 117      52.728  50.253  64.033  1.00  0.91              
ATOM   1811  HG1 THR A 117      52.500  49.392  64.418  1.00  0.91              
ATOM   1812  C   THR A 117      54.289  52.811  63.336  1.00  0.91              
ATOM   1813  O   THR A 117      53.998  53.846  62.724  1.00  0.91              
ATOM   1814  N   LYS A 118      55.188  51.951  62.853  1.00  1.06              
ATOM   1815  H   LYS A 118      55.385  51.123  63.401  1.00  1.06              
ATOM   1816  CA  LYS A 118      55.663  51.918  61.471  1.00  1.06              
ATOM   1817  HA  LYS A 118      55.165  52.681  60.871  1.00  1.06              
ATOM   1818  CB  LYS A 118      57.194  52.172  61.470  1.00  1.06              
ATOM   1819  HB1 LYS A 118      57.653  51.602  62.280  1.00  1.06              
ATOM   1820  HB2 LYS A 118      57.344  53.227  61.704  1.00  1.06              
ATOM   1821  CG  LYS A 118      57.958  51.862  60.158  1.00  1.06              
ATOM   1822  HG1 LYS A 118      58.733  52.620  60.033  1.00  1.06              
ATOM   1823  HG2 LYS A 118      57.275  51.947  59.312  1.00  1.06              
ATOM   1824  CD  LYS A 118      58.654  50.480  60.129  1.00  1.06              
ATOM   1825  HD1 LYS A 118      57.912  49.701  60.292  1.00  1.06              
ATOM   1826  HD2 LYS A 118      59.385  50.419  60.936  1.00  1.06              
ATOM   1827  CE  LYS A 118      59.364  50.229  58.784  1.00  1.06              
ATOM   1828  HE1 LYS A 118      60.329  50.741  58.777  1.00  1.06              
ATOM   1829  HE2 LYS A 118      58.747  50.659  57.988  1.00  1.06              
ATOM   1830  NZ  LYS A 118      59.537  48.782  58.499  1.00  1.06              
ATOM   1831  HZ1 LYS A 118      58.634  48.331  58.484  1.00  1.06              
ATOM   1832  HZ2 LYS A 118      59.932  48.606  57.569  1.00  1.06              
ATOM   1833  HZ3 LYS A 118      60.129  48.282  59.160  1.00  1.06              
ATOM   1834  C   LYS A 118      55.321  50.541  60.917  1.00  1.06              
ATOM   1835  O   LYS A 118      55.727  49.544  61.510  1.00  1.06              
ATOM   1836  N   LEU A 119      54.610  50.484  59.790  1.00  1.05              
ATOM   1837  H   LEU A 119      54.325  51.340  59.343  1.00  1.05              
ATOM   1838  CA  LEU A 119      54.307  49.212  59.131  1.00  1.05              
ATOM   1839  HA  LEU A 119      53.918  48.524  59.885  1.00  1.05              
ATOM   1840  CB  LEU A 119      53.238  49.392  58.038  1.00  1.05              
ATOM   1841  HB1 LEU A 119      53.180  48.468  57.459  1.00  1.05              
ATOM   1842  HB2 LEU A 119      53.558  50.185  57.361  1.00  1.05              
ATOM   1843  CG  LEU A 119      51.824  49.702  58.567  1.00  1.05              
ATOM   1844  HG  LEU A 119      51.843  50.639  59.122  1.00  1.05              
ATOM   1845  CD1 LEU A 119      50.879  49.865  57.375  1.00  1.05              
ATOM   1846 1HD1 LEU A 119      49.885  50.128  57.738  1.00  1.05              
ATOM   1847 2HD1 LEU A 119      51.240  50.657  56.722  1.00  1.05              
ATOM   1848 3HD1 LEU A 119      50.810  48.927  56.824  1.00  1.05              
ATOM   1849  CD2 LEU A 119      51.251  48.599  59.461  1.00  1.05              
ATOM   1850 1HD2 LEU A 119      50.208  48.810  59.700  1.00  1.05              
ATOM   1851 2HD2 LEU A 119      51.308  47.630  58.961  1.00  1.05              
ATOM   1852 3HD2 LEU A 119      51.797  48.544  60.403  1.00  1.05              
ATOM   1853  C   LEU A 119      55.571  48.534  58.574  1.00  1.05              
ATOM   1854  O   LEU A 119      56.534  49.197  58.173  1.00  1.05              
ATOM   1855  N   GLN A 120      55.548  47.206  58.475  1.00  1.02              
ATOM   1856  H   GLN A 120      54.725  46.710  58.809  1.00  1.02              
ATOM   1857  CA  GLN A 120      56.428  46.477  57.565  1.00  1.02              
ATOM   1858  HA  GLN A 120      57.468  46.654  57.836  1.00  1.02              
ATOM   1859  CB  GLN A 120      56.147  44.953  57.624  1.00  1.02              
ATOM   1860  HB1 GLN A 120      56.974  44.459  57.112  1.00  1.02              
ATOM   1861  HB2 GLN A 120      55.244  44.727  57.054  1.00  1.02              
ATOM   1862  CG  GLN A 120      56.005  44.312  59.021  1.00  1.02              
ATOM   1863  HG1 GLN A 120      56.643  44.827  59.734  1.00  1.02              
ATOM   1864  HG2 GLN A 120      56.356  43.282  58.954  1.00  1.02              
ATOM   1865  CD  GLN A 120      54.566  44.275  59.555  1.00  1.02              
ATOM   1866  OE1 GLN A 120      53.769  45.178  59.334  1.00  1.02              
ATOM   1867  NE2 GLN A 120      54.174  43.248  60.276  1.00  1.02              
ATOM   1868 1HE2 GLN A 120      54.822  42.467  60.453  1.00  1.02              
ATOM   1869 2HE2 GLN A 120      53.196  43.197  60.506  1.00  1.02              
ATOM   1870  C   GLN A 120      56.159  46.996  56.140  1.00  1.02              
ATOM   1871  O   GLN A 120      55.005  47.038  55.708  1.00  1.02              
ATOM   1872  N   LYS A 121      57.185  47.419  55.401  1.00  0.99              
ATOM   1873  H   LYS A 121      58.126  47.430  55.798  1.00  0.99              
ATOM   1874  CA  LYS A 121      57.031  47.880  54.006  1.00  0.99              
ATOM   1875  HA  LYS A 121      56.180  47.343  53.587  1.00  0.99              
ATOM   1876  CB  LYS A 121      56.672  49.394  53.976  1.00  0.99              
ATOM   1877  HB1 LYS A 121      57.542  49.947  53.619  1.00  0.99              
ATOM   1878  HB2 LYS A 121      56.482  49.744  54.992  1.00  0.99              
ATOM   1879  CG  LYS A 121      55.448  49.784  53.104  1.00  0.99              
ATOM   1880  HG1 LYS A 121      55.548  49.319  52.122  1.00  0.99              
ATOM   1881  HG2 LYS A 121      55.497  50.864  52.959  1.00  0.99              
ATOM   1882  CD  LYS A 121      54.043  49.460  53.680  1.00  0.99              
ATOM   1883  HD1 LYS A 121      54.008  49.789  54.719  1.00  0.99              
ATOM   1884  HD2 LYS A 121      53.892  48.379  53.658  1.00  0.99              
ATOM   1885  CE  LYS A 121      52.909  50.166  52.886  1.00  0.99              
ATOM   1886  HE1 LYS A 121      52.941  49.820  51.848  1.00  0.99              
ATOM   1887  HE2 LYS A 121      53.115  51.240  52.877  1.00  0.99              
ATOM   1888  NZ  LYS A 121      51.537  49.942  53.444  1.00  0.99              
ATOM   1889  HZ1 LYS A 121      50.812  50.515  52.986  1.00  0.99              
ATOM   1890  HZ2 LYS A 121      51.248  48.979  53.342  1.00  0.99              
ATOM   1891  HZ3 LYS A 121      51.488  50.186  54.421  1.00  0.99              
ATOM   1892  C   LYS A 121      58.204  47.457  53.121  1.00  0.99              
ATOM   1893  O   LYS A 121      58.453  48.037  52.071  1.00  0.99              
ATOM   1894  N   GLU A 122      58.895  46.404  53.554  1.00  1.17              
ATOM   1895  H   GLU A 122      58.595  45.977  54.418  1.00  1.17              
ATOM   1896  CA  GLU A 122      60.044  45.759  52.921  1.00  1.17              
ATOM   1897  HA  GLU A 122      60.059  46.007  51.859  1.00  1.17              
ATOM   1898  CB  GLU A 122      61.374  46.221  53.568  1.00  1.17              
ATOM   1899  HB1 GLU A 122      62.143  46.136  52.798  1.00  1.17              
ATOM   1900  HB2 GLU A 122      61.651  45.522  54.357  1.00  1.17              
ATOM   1901  CG  GLU A 122      61.449  47.643  54.158  1.00  1.17              
ATOM   1902  HG1 GLU A 122      60.812  48.330  53.598  1.00  1.17              
ATOM   1903  HG2 GLU A 122      62.474  47.998  54.024  1.00  1.17              
ATOM   1904  CD  GLU A 122      61.122  47.694  55.664  1.00  1.17              
ATOM   1905  OE1 GLU A 122      62.081  47.786  56.466  1.00  1.17              
ATOM   1906  OE2 GLU A 122      59.929  47.717  56.062  1.00  1.17              
ATOM   1907  C   GLU A 122      59.910  44.235  53.094  1.00  1.17              
ATOM   1908  O   GLU A 122      59.284  43.777  54.050  1.00  1.17              
ATOM   1909  N   VAL A 123      60.510  43.439  52.200  1.00  1.13              
ATOM   1910  H   VAL A 123      60.990  43.854  51.418  1.00  1.13              
ATOM   1911  CA  VAL A 123      60.499  41.965  52.306  1.00  1.13              
ATOM   1912  HA  VAL A 123      59.463  41.663  52.467  1.00  1.13              
ATOM   1913  CB  VAL A 123      60.960  41.312  50.987  1.00  1.13              
ATOM   1914  HB  VAL A 123      60.366  41.751  50.183  1.00  1.13              
ATOM   1915  CG1 VAL A 123      62.436  41.575  50.657  1.00  1.13              
ATOM   1916 1HG1 VAL A 123      62.674  41.143  49.684  1.00  1.13              
ATOM   1917 2HG1 VAL A 123      62.631  42.646  50.610  1.00  1.13              
ATOM   1918 3HG1 VAL A 123      63.083  41.119  51.407  1.00  1.13              
ATOM   1919  CG2 VAL A 123      60.690  39.803  50.964  1.00  1.13              
ATOM   1920 1HG2 VAL A 123      60.922  39.404  49.976  1.00  1.13              
ATOM   1921 2HG2 VAL A 123      61.309  39.297  51.706  1.00  1.13              
ATOM   1922 3HG2 VAL A 123      59.639  39.611  51.184  1.00  1.13              
ATOM   1923  C   VAL A 123      61.278  41.441  53.528  1.00  1.13              
ATOM   1924  O   VAL A 123      60.894  40.453  54.151  1.00  1.13              
ATOM   1925  N   GLU A 124      62.334  42.149  53.931  1.00  1.20              
ATOM   1926  H   GLU A 124      62.568  42.963  53.387  1.00  1.20              
ATOM   1927  CA  GLU A 124      62.952  42.044  55.258  1.00  1.20              
ATOM   1928  HA  GLU A 124      62.974  41.001  55.579  1.00  1.20              
ATOM   1929  CB  GLU A 124      64.419  42.565  55.159  1.00  1.20              
ATOM   1930  HB1 GLU A 124      64.383  43.625  54.903  1.00  1.20              
ATOM   1931  HB2 GLU A 124      64.906  42.060  54.323  1.00  1.20              
ATOM   1932  CG  GLU A 124      65.323  42.367  56.403  1.00  1.20              
ATOM   1933  HG1 GLU A 124      65.654  41.327  56.436  1.00  1.20              
ATOM   1934  HG2 GLU A 124      64.730  42.553  57.301  1.00  1.20              
ATOM   1935  CD  GLU A 124      66.547  43.321  56.426  1.00  1.20              
ATOM   1936  OE1 GLU A 124      66.286  44.548  56.428  1.00  1.20              
ATOM   1937  OE2 GLU A 124      67.731  42.881  56.472  1.00  1.20              
ATOM   1938  C   GLU A 124      62.091  42.858  56.236  1.00  1.20              
ATOM   1939  O   GLU A 124      62.376  44.034  56.471  1.00  1.20              
ATOM   1940  N   GLY A 125      60.998  42.246  56.720  1.00  1.13              
ATOM   1941  H   GLY A 125      60.832  41.317  56.351  1.00  1.13              
ATOM   1942  CA  GLY A 125      59.848  42.850  57.431  1.00  1.13              
ATOM   1943  HA1 GLY A 125      59.102  42.074  57.605  1.00  1.13              
ATOM   1944  HA2 GLY A 125      59.403  43.588  56.764  1.00  1.13              
ATOM   1945  C   GLY A 125      60.102  43.548  58.766  1.00  1.13              
ATOM   1946  O   GLY A 125      59.199  43.636  59.597  1.00  1.13              
ATOM   1947  N   LYS A 126      61.322  44.026  58.991  1.00  1.02              
ATOM   1948  H   LYS A 126      61.971  43.994  58.214  1.00  1.02              
ATOM   1949  CA  LYS A 126      61.770  44.620  60.239  1.00  1.02              
ATOM   1950  HA  LYS A 126      61.719  43.828  60.984  1.00  1.02              
ATOM   1951  CB  LYS A 126      63.254  45.027  60.137  1.00  1.02              
ATOM   1952  HB1 LYS A 126      63.825  44.149  59.829  1.00  1.02              
ATOM   1953  HB2 LYS A 126      63.613  45.328  61.123  1.00  1.02              
ATOM   1954  CG  LYS A 126      63.510  46.171  59.140  1.00  1.02              
ATOM   1955  HG1 LYS A 126      63.125  47.109  59.538  1.00  1.02              
ATOM   1956  HG2 LYS A 126      62.980  45.945  58.218  1.00  1.02              
ATOM   1957  CD  LYS A 126      65.001  46.361  58.840  1.00  1.02              
ATOM   1958  HD1 LYS A 126      65.457  45.391  58.640  1.00  1.02              
ATOM   1959  HD2 LYS A 126      65.494  46.788  59.715  1.00  1.02              
ATOM   1960  CE  LYS A 126      65.222  47.284  57.632  1.00  1.02              
ATOM   1961  HE1 LYS A 126      66.299  47.405  57.494  1.00  1.02              
ATOM   1962  HE2 LYS A 126      64.775  48.262  57.833  1.00  1.02              
ATOM   1963  NZ  LYS A 126      64.636  46.703  56.401  1.00  1.02              
ATOM   1964  HZ1 LYS A 126      63.615  46.718  56.461  1.00  1.02              
ATOM   1965  HZ2 LYS A 126      64.905  47.212  55.578  1.00  1.02              
ATOM   1966  HZ3 LYS A 126      64.980  45.741  56.312  1.00  1.02              
ATOM   1967  C   LYS A 126      60.886  45.770  60.724  1.00  1.02              
ATOM   1968  O   LYS A 126      60.704  46.815  60.085  1.00  1.02              
ATOM   1969  N   LYS A 127      60.400  45.591  61.939  1.00  1.07              
ATOM   1970  H   LYS A 127      60.605  44.694  62.369  1.00  1.07              
ATOM   1971  CA  LYS A 127      59.812  46.615  62.782  1.00  1.07              
ATOM   1972  HA  LYS A 127      59.467  47.435  62.152  1.00  1.07              
ATOM   1973  CB  LYS A 127      58.565  46.034  63.479  1.00  1.07              
ATOM   1974  HB1 LYS A 127      58.208  46.725  64.245  1.00  1.07              
ATOM   1975  HB2 LYS A 127      58.805  45.076  63.944  1.00  1.07              
ATOM   1976  CG  LYS A 127      57.455  45.867  62.422  1.00  1.07              
ATOM   1977  HG1 LYS A 127      57.818  45.244  61.605  1.00  1.07              
ATOM   1978  HG2 LYS A 127      57.217  46.851  62.014  1.00  1.07              
ATOM   1979  CD  LYS A 127      56.155  45.254  62.949  1.00  1.07              
ATOM   1980  HD1 LYS A 127      55.375  45.408  62.202  1.00  1.07              
ATOM   1981  HD2 LYS A 127      55.869  45.770  63.862  1.00  1.07              
ATOM   1982  CE  LYS A 127      56.313  43.751  63.199  1.00  1.07              
ATOM   1983  HE1 LYS A 127      56.969  43.596  64.056  1.00  1.07              
ATOM   1984  HE2 LYS A 127      56.779  43.301  62.316  1.00  1.07              
ATOM   1985  NZ  LYS A 127      55.020  43.076  63.440  1.00  1.07              
ATOM   1986  HZ1 LYS A 127      55.150  42.063  63.517  1.00  1.07              
ATOM   1987  HZ2 LYS A 127      54.572  43.394  64.309  1.00  1.07              
ATOM   1988  HZ3 LYS A 127      54.380  43.219  62.677  1.00  1.07              
ATOM   1989  C   LYS A 127      60.879  47.227  63.683  1.00  1.07              
ATOM   1990  O   LYS A 127      62.056  46.847  63.694  1.00  1.07              
ATOM   1991  N   ALA A 128      60.450  48.258  64.386  1.00  1.14              
ATOM   1992  H   ALA A 128      59.460  48.453  64.385  1.00  1.14              
ATOM   1993  CA  ALA A 128      61.245  49.040  65.308  1.00  1.14              
ATOM   1994  HA  ALA A 128      62.150  48.495  65.583  1.00  1.14              
ATOM   1995  CB  ALA A 128      61.652  50.357  64.636  1.00  1.14              
ATOM   1996  HB1 ALA A 128      62.310  50.914  65.303  1.00  1.14              
ATOM   1997  HB2 ALA A 128      62.185  50.148  63.709  1.00  1.14              
ATOM   1998  HB3 ALA A 128      60.764  50.955  64.423  1.00  1.14              
ATOM   1999  C   ALA A 128      60.395  49.239  66.552  1.00  1.14              
ATOM   2000  O   ALA A 128      59.173  49.360  66.434  1.00  1.14              
ATOM   2001  N   TRP A 129      61.036  49.177  67.717  1.00  0.89              
ATOM   2002  H   TRP A 129      62.051  49.145  67.695  1.00  0.89              
ATOM   2003  CA  TRP A 129      60.384  49.087  69.017  1.00  0.89              
ATOM   2004  HA  TRP A 129      59.483  48.490  68.883  1.00  0.89              
ATOM   2005  CB  TRP A 129      61.286  48.314  69.997  1.00  0.89              
ATOM   2006  HB1 TRP A 129      62.141  48.940  70.258  1.00  0.89              
ATOM   2007  HB2 TRP A 129      61.679  47.437  69.482  1.00  0.89              
ATOM   2008  CG  TRP A 129      60.649  47.820  71.270  1.00  0.89              
ATOM   2009  CD1 TRP A 129      60.431  48.568  72.375  1.00  0.89              
ATOM   2010  HD1 TRP A 129      60.643  49.625  72.477  1.00  0.89              
ATOM   2011  NE1 TRP A 129      59.925  47.788  73.387  1.00  0.89              
ATOM   2012  HE1 TRP A 129      59.776  48.155  74.323  1.00  0.89              
ATOM   2013  CE2 TRP A 129      59.682  46.505  72.968  1.00  0.89              
ATOM   2014  CZ2 TRP A 129      59.125  45.388  73.604  1.00  0.89              
ATOM   2015  HZ2 TRP A 129      58.795  45.451  74.630  1.00  0.89              
ATOM   2016  CH2 TRP A 129      58.960  44.205  72.870  1.00  0.89              
ATOM   2017  HH2 TRP A 129      58.495  43.343  73.327  1.00  0.89              
ATOM   2018  CZ3 TRP A 129      59.379  44.154  71.529  1.00  0.89              
ATOM   2019  HZ3 TRP A 129      59.237  43.252  70.961  1.00  0.89              
ATOM   2020  CE3 TRP A 129      59.976  45.274  70.913  1.00  0.89              
ATOM   2021  HE3 TRP A 129      60.288  45.217  69.882  1.00  0.89              
ATOM   2022  CD2 TRP A 129      60.134  46.490  71.611  1.00  0.89              
ATOM   2023  C   TRP A 129      59.941  50.464  69.513  1.00  0.89              
ATOM   2024  O   TRP A 129      60.456  50.992  70.492  1.00  0.89              
ATOM   2025  N   VAL A 130      59.029  51.089  68.775  1.00  0.62              
ATOM   2026  H   VAL A 130      58.662  50.622  67.953  1.00  0.62              
ATOM   2027  CA  VAL A 130      58.585  52.446  69.031  1.00  0.62              
ATOM   2028  HA  VAL A 130      58.529  52.569  70.114  1.00  0.62              
ATOM   2029  CB  VAL A 130      59.652  53.427  68.494  1.00  0.62              
ATOM   2030  HB  VAL A 130      60.613  52.927  68.567  1.00  0.62              
ATOM   2031  CG1 VAL A 130      59.460  53.825  67.024  1.00  0.62              
ATOM   2032 1HG1 VAL A 130      60.305  54.423  66.690  1.00  0.62              
ATOM   2033 2HG1 VAL A 130      59.413  52.922  66.415  1.00  0.62              
ATOM   2034 3HG1 VAL A 130      58.535  54.386  66.896  1.00  0.62              
ATOM   2035  CG2 VAL A 130      59.811  54.667  69.374  1.00  0.62              
ATOM   2036 1HG2 VAL A 130      60.601  55.304  68.977  1.00  0.62              
ATOM   2037 2HG2 VAL A 130      58.871  55.205  69.440  1.00  0.62              
ATOM   2038 3HG2 VAL A 130      60.102  54.351  70.374  1.00  0.62              
ATOM   2039  C   VAL A 130      57.194  52.713  68.469  1.00  0.62              
ATOM   2040  O   VAL A 130      56.852  52.325  67.350  1.00  0.62              
ATOM   2041  N   ASP A 131      56.432  53.458  69.253  1.00  0.53              
ATOM   2042  H   ASP A 131      56.777  53.623  70.195  1.00  0.53              
ATOM   2043  CA  ASP A 131      55.205  54.155  68.901  1.00  0.53              
ATOM   2044  HA  ASP A 131      54.755  53.664  68.037  1.00  0.53              
ATOM   2045  CB  ASP A 131      54.230  54.007  70.079  1.00  0.53              
ATOM   2046  HB1 ASP A 131      53.249  54.375  69.777  1.00  0.53              
ATOM   2047  HB2 ASP A 131      54.588  54.617  70.907  1.00  0.53              
ATOM   2048  CG  ASP A 131      54.110  52.540  70.544  1.00  0.53              
ATOM   2049  OD1 ASP A 131      53.328  51.776  69.930  1.00  0.53              
ATOM   2050  OD2 ASP A 131      54.811  52.160  71.508  1.00  0.53              
ATOM   2051  C   ASP A 131      55.539  55.590  68.513  1.00  0.53              
ATOM   2052  O   ASP A 131      56.580  56.109  68.913  1.00  0.53              
ATOM   2053  N   HIS A 132      54.714  56.261  67.704  1.00  0.47              
ATOM   2054  H   HIS A 132      53.899  55.799  67.308  1.00  0.47              
ATOM   2055  CA  HIS A 132      54.888  57.696  67.476  1.00  0.47              
ATOM   2056  HA  HIS A 132      55.244  58.093  68.415  1.00  0.47              
ATOM   2057  CB  HIS A 132      55.972  57.974  66.413  1.00  0.47              
ATOM   2058  HB1 HIS A 132      56.828  57.351  66.631  1.00  0.47              
ATOM   2059  HB2 HIS A 132      56.293  59.013  66.500  1.00  0.47              
ATOM   2060  CG  HIS A 132      55.593  57.709  64.979  1.00  0.47              
ATOM   2061  ND1 HIS A 132      55.734  58.608  63.914  1.00  0.47              
ATOM   2062  CE1 HIS A 132      55.332  57.933  62.820  1.00  0.47              
ATOM   2063  HE1 HIS A 132      55.295  58.347  61.820  1.00  0.47              
ATOM   2064  NE2 HIS A 132      55.001  56.669  63.140  1.00  0.47              
ATOM   2065  HE2 HIS A 132      54.664  55.941  62.516  1.00  0.47              
ATOM   2066  CD2 HIS A 132      55.175  56.511  64.490  1.00  0.47              
ATOM   2067  HD2 HIS A 132      55.011  55.612  65.066  1.00  0.47              
ATOM   2068  C   HIS A 132      53.600  58.446  67.153  1.00  0.47              
ATOM   2069  O   HIS A 132      52.555  57.864  66.855  1.00  0.47              
ATOM   2070  N   LEU A 133      53.720  59.774  67.209  1.00  0.33              
ATOM   2071  H   LEU A 133      54.595  60.127  67.569  1.00  0.33              
ATOM   2072  CA  LEU A 133      52.603  60.697  67.168  1.00  0.33              
ATOM   2073  HA  LEU A 133      51.726  60.148  66.821  1.00  0.33              
ATOM   2074  CB  LEU A 133      52.300  61.183  68.594  1.00  0.33              
ATOM   2075  HB1 LEU A 133      52.885  62.076  68.807  1.00  0.33              
ATOM   2076  HB2 LEU A 133      52.610  60.416  69.303  1.00  0.33              
ATOM   2077  CG  LEU A 133      50.817  61.466  68.872  1.00  0.33              
ATOM   2078  HG  LEU A 133      50.293  60.514  68.957  1.00  0.33              
ATOM   2079  CD1 LEU A 133      50.747  62.189  70.210  1.00  0.33              
ATOM   2080 1HD1 LEU A 133      49.721  62.179  70.567  1.00  0.33              
ATOM   2081 2HD1 LEU A 133      51.372  61.682  70.945  1.00  0.33              
ATOM   2082 3HD1 LEU A 133      51.092  63.210  70.095  1.00  0.33              
ATOM   2083  CD2 LEU A 133      50.088  62.325  67.838  1.00  0.33              
ATOM   2084 1HD2 LEU A 133      49.067  62.516  68.170  1.00  0.33              
ATOM   2085 2HD2 LEU A 133      50.603  63.277  67.708  1.00  0.33              
ATOM   2086 3HD2 LEU A 133      50.036  61.807  66.882  1.00  0.33              
ATOM   2087  C   LEU A 133      52.830  61.847  66.192  1.00  0.33              
ATOM   2088  O   LEU A 133      53.351  62.906  66.549  1.00  0.33              
ATOM   2089  N   PHE A 134      52.499  61.589  64.933  1.00  0.40              
ATOM   2090  H   PHE A 134      51.990  60.732  64.757  1.00  0.40              
ATOM   2091  CA  PHE A 134      52.934  62.410  63.801  1.00  0.40              
ATOM   2092  HA  PHE A 134      53.782  63.010  64.110  1.00  0.40              
ATOM   2093  CB  PHE A 134      53.435  61.443  62.707  1.00  0.40              
ATOM   2094  HB1 PHE A 134      52.607  60.797  62.425  1.00  0.40              
ATOM   2095  HB2 PHE A 134      54.199  60.804  63.151  1.00  0.40              
ATOM   2096  CG  PHE A 134      54.041  62.031  61.438  1.00  0.40              
ATOM   2097  CD1 PHE A 134      53.722  61.461  60.188  1.00  0.40              
ATOM   2098  HD1 PHE A 134      53.017  60.648  60.125  1.00  0.40              
ATOM   2099  CE1 PHE A 134      54.320  61.938  59.008  1.00  0.40              
ATOM   2100  HE1 PHE A 134      54.056  61.511  58.050  1.00  0.40              
ATOM   2101  CZ  PHE A 134      55.262  62.978  59.070  1.00  0.40              
ATOM   2102  HZ  PHE A 134      55.725  63.352  58.167  1.00  0.40              
ATOM   2103  CE2 PHE A 134      55.599  63.542  60.312  1.00  0.40              
ATOM   2104  HE2 PHE A 134      56.326  64.342  60.362  1.00  0.40              
ATOM   2105  CD2 PHE A 134      54.990  63.072  61.489  1.00  0.40              
ATOM   2106  HD2 PHE A 134      55.272  63.505  62.431  1.00  0.40              
ATOM   2107  C   PHE A 134      51.849  63.344  63.333  1.00  0.40              
ATOM   2108  O   PHE A 134      50.784  62.860  62.968  1.00  0.40              
ATOM   2109  N   HIS A 135      52.085  64.656  63.375  1.00  0.69              
ATOM   2110  H   HIS A 135      52.997  65.003  63.666  1.00  0.69              
ATOM   2111  CA  HIS A 135      51.110  65.663  62.979  1.00  0.69              
ATOM   2112  HA  HIS A 135      50.637  65.294  62.067  1.00  0.69              
ATOM   2113  CB  HIS A 135      49.993  65.783  64.037  1.00  0.69              
ATOM   2114  HB1 HIS A 135      49.532  64.810  64.195  1.00  0.69              
ATOM   2115  HB2 HIS A 135      49.216  66.434  63.634  1.00  0.69              
ATOM   2116  CG  HIS A 135      50.381  66.325  65.392  1.00  0.69              
ATOM   2117  ND1 HIS A 135      49.781  67.424  65.995  1.00  0.69              
ATOM   2118  CE1 HIS A 135      50.326  67.537  67.210  1.00  0.69              
ATOM   2119  HE1 HIS A 135      50.084  68.316  67.917  1.00  0.69              
ATOM   2120  NE2 HIS A 135      51.216  66.556  67.410  1.00  0.69              
ATOM   2121  HE2 HIS A 135      51.685  66.392  68.291  1.00  0.69              
ATOM   2122  CD2 HIS A 135      51.264  65.772  66.276  1.00  0.69              
ATOM   2123  HD2 HIS A 135      51.853  64.884  66.119  1.00  0.69              
ATOM   2124  C   HIS A 135      51.666  67.019  62.629  1.00  0.69              
ATOM   2125  O   HIS A 135      52.622  67.489  63.224  1.00  0.69              
ATOM   2126  N   ARG A 136      51.029  67.636  61.643  1.00  0.79              
ATOM   2127  H   ARG A 136      50.227  67.165  61.221  1.00  0.79              
ATOM   2128  CA  ARG A 136      51.395  68.914  61.062  1.00  0.79              
ATOM   2129  HA  ARG A 136      52.477  68.985  60.957  1.00  0.79              
ATOM   2130  CB  ARG A 136      50.798  68.992  59.652  1.00  0.79              
ATOM   2131  HB1 ARG A 136      50.999  69.975  59.230  1.00  0.79              
ATOM   2132  HB2 ARG A 136      49.724  68.917  59.827  1.00  0.79              
ATOM   2133  CG  ARG A 136      51.357  67.882  58.719  1.00  0.79              
ATOM   2134  HG1 ARG A 136      51.585  66.987  59.294  1.00  0.79              
ATOM   2135  HG2 ARG A 136      52.289  68.241  58.300  1.00  0.79              
ATOM   2136  CD  ARG A 136      50.504  67.420  57.531  1.00  0.79              
ATOM   2137  HD1 ARG A 136      50.774  66.393  57.280  1.00  0.79              
ATOM   2138  HD2 ARG A 136      50.725  68.026  56.653  1.00  0.79              
ATOM   2139  NE  ARG A 136      49.067  67.474  57.836  1.00  0.79              
ATOM   2140  HE  ARG A 136      48.730  66.819  58.535  1.00  0.79              
ATOM   2141  CZ  ARG A 136      48.342  68.564  57.709  1.00  0.79              
ATOM   2142  NH1 ARG A 136      48.784  69.638  57.122  1.00  0.79              
ATOM   2143 1HH1 ARG A 136      49.774  69.710  56.853  1.00  0.79              
ATOM   2144 2HH1 ARG A 136      48.242  70.479  57.221  1.00  0.79              
ATOM   2145  NH2 ARG A 136      47.180  68.621  58.279  1.00  0.79              
ATOM   2146 1HH2 ARG A 136      46.907  67.836  58.881  1.00  0.79              
ATOM   2147 2HH2 ARG A 136      46.709  69.510  58.295  1.00  0.79              
ATOM   2148  C   ARG A 136      50.969  70.048  61.977  1.00  0.79              
ATOM   2149  O   ARG A 136      49.751  70.260  62.206  1.00  0.79              
ATOM   2150  N   ILE A 137      51.948  70.751  62.517  1.00  1.03              
ATOM   2151  H   ILE A 137      52.877  70.543  62.219  1.00  1.03              
ATOM   2152  CA  ILE A 137      51.776  71.794  63.502  1.00  1.03              
ATOM   2153  HA  ILE A 137      50.735  72.022  63.532  1.00  1.03              
ATOM   2154  CB  ILE A 137      52.045  71.344  64.980  1.00  1.03              
ATOM   2155  HB  ILE A 137      51.524  72.071  65.604  1.00  1.03              
ATOM   2156  CG2 ILE A 137      51.367  69.996  65.274  1.00  1.03              
ATOM   2157 1HG2 ILE A 137      51.213  69.919  66.341  1.00  1.03              
ATOM   2158 2HG2 ILE A 137      50.399  69.925  64.799  1.00  1.03              
ATOM   2159 3HG2 ILE A 137      51.986  69.176  64.928  1.00  1.03              
ATOM   2160  CG1 ILE A 137      53.496  71.283  65.381  1.00  1.03              
ATOM   2161 1HG1 ILE A 137      54.005  72.208  65.122  1.00  1.03              
ATOM   2162 2HG1 ILE A 137      54.026  70.454  64.913  1.00  1.03              
ATOM   2163  CD1 ILE A 137      53.669  71.132  66.923  1.00  1.03              
ATOM   2164  HD1 ILE A 137      53.082  71.905  67.421  1.00  1.03              
ATOM   2165  HD2 ILE A 137      53.315  70.151  67.234  1.00  1.03              
ATOM   2166  HD3 ILE A 137      54.717  71.263  67.196  1.00  1.03              
ATOM   2167  C   ILE A 137      52.318  73.183  63.249  1.00  1.03              
ATOM   2168  O   ILE A 137      52.219  74.059  64.040  1.00  1.03              
ATOM   2169  N   TRP A 138      52.799  73.403  61.981  1.00  1.38              
ATOM   2170  H   TRP A 138      52.849  72.608  61.350  1.00  1.38              
ATOM   2171  CA  TRP A 138      52.827  74.764  61.503  1.00  1.38              
ATOM   2172  HA  TRP A 138      51.937  75.266  61.856  1.00  1.38              
ATOM   2173  CB  TRP A 138      54.056  75.533  62.033  1.00  1.38              
ATOM   2174  HB1 TRP A 138      54.835  75.533  61.267  1.00  1.38              
ATOM   2175  HB2 TRP A 138      54.458  75.013  62.906  1.00  1.38              
ATOM   2176  CG  TRP A 138      53.779  76.942  62.441  1.00  1.38              
ATOM   2177  CD1 TRP A 138      53.289  77.309  63.640  1.00  1.38              
ATOM   2178  HD1 TRP A 138      53.048  76.606  64.434  1.00  1.38              
ATOM   2179  NE1 TRP A 138      53.171  78.683  63.699  1.00  1.38              
ATOM   2180  HE1 TRP A 138      52.854  79.137  64.543  1.00  1.38              
ATOM   2181  CE2 TRP A 138      53.522  79.276  62.511  1.00  1.38              
ATOM   2182  CZ2 TRP A 138      53.521  80.593  62.051  1.00  1.38              
ATOM   2183  HZ2 TRP A 138      53.200  81.397  62.683  1.00  1.38              
ATOM   2184  CH2 TRP A 138      53.924  80.867  60.730  1.00  1.38              
ATOM   2185  HH2 TRP A 138      53.920  81.872  60.343  1.00  1.38              
ATOM   2186  CZ3 TRP A 138      54.339  79.821  59.891  1.00  1.38              
ATOM   2187  HZ3 TRP A 138      54.643  80.010  58.876  1.00  1.38              
ATOM   2188  CE3 TRP A 138      54.348  78.491  60.360  1.00  1.38              
ATOM   2189  HE3 TRP A 138      54.657  77.673  59.715  1.00  1.38              
ATOM   2190  CD2 TRP A 138      53.935  78.176  61.671  1.00  1.38              
ATOM   2191  C   TRP A 138      52.769  74.912  59.919  1.00  1.38              
ATOM   2192  O   TRP A 138      53.413  73.975  59.363  1.00  1.38              
ATOM   2193  N   PRO A 139      52.242  75.896  59.106  1.00  1.24              
ATOM   2194  CD  PRO A 139      52.458  75.770  57.641  1.00  1.24              
ATOM   2195  HD1 PRO A 139      52.297  74.720  57.347  1.00  1.24              
ATOM   2196  HD2 PRO A 139      53.495  76.059  57.462  1.00  1.24              
ATOM   2197  CG  PRO A 139      51.496  76.668  56.923  1.00  1.24              
ATOM   2198  HG1 PRO A 139      50.546  76.175  56.784  1.00  1.24              
ATOM   2199  HG2 PRO A 139      51.880  77.030  55.964  1.00  1.24              
ATOM   2200  CB  PRO A 139      51.295  77.842  57.874  1.00  1.24              
ATOM   2201  HB1 PRO A 139      50.318  78.325  57.741  1.00  1.24              
ATOM   2202  HB2 PRO A 139      52.123  78.546  57.766  1.00  1.24              
ATOM   2203  CA  PRO A 139      51.406  77.163  59.265  1.00  1.24              
ATOM   2204  HA  PRO A 139      51.902  77.890  59.899  1.00  1.24              
ATOM   2205  C   PRO A 139      50.059  76.871  59.896  1.00  1.24              
ATOM   2206  O   PRO A 139      49.477  75.794  59.615  1.00  1.24              
ATOM   2207  N   PRO A 140      49.521  77.726  60.750  1.00  1.10              
ATOM   2208  CD  PRO A 140      50.002  79.072  61.061  1.00  1.10              
ATOM   2209  HD1 PRO A 140      50.135  79.648  60.148  1.00  1.10              
ATOM   2210  HD2 PRO A 140      50.935  78.993  61.618  1.00  1.10              
ATOM   2211  CG  PRO A 140      48.934  79.701  61.951  1.00  1.10              
ATOM   2212  HG1 PRO A 140      48.144  80.127  61.323  1.00  1.10              
ATOM   2213  HG2 PRO A 140      49.364  80.439  62.635  1.00  1.10              
ATOM   2214  CB  PRO A 140      48.377  78.494  62.708  1.00  1.10              
ATOM   2215  HB1 PRO A 140      47.359  78.671  63.053  1.00  1.10              
ATOM   2216  HB2 PRO A 140      49.026  78.271  63.557  1.00  1.10              
ATOM   2217  CA  PRO A 140      48.456  77.351  61.690  1.00  1.10              
ATOM   2218  HA  PRO A 140      48.776  76.461  62.221  1.00  1.10              
ATOM   2219  C   PRO A 140      47.097  77.051  61.058  1.00  1.10              
ATOM   2220  O   PRO A 140      46.285  76.357  61.657  1.00  1.10              
ATOM   2221  N   SER A 141      46.838  77.513  59.836  1.00  1.30              
ATOM   2222  H   SER A 141      47.508  78.116  59.387  1.00  1.30              
ATOM   2223  CA  SER A 141      45.631  77.177  59.067  1.00  1.30              
ATOM   2224  HA  SER A 141      44.802  77.021  59.759  1.00  1.30              
ATOM   2225  CB  SER A 141      45.268  78.371  58.170  1.00  1.30              
ATOM   2226  HB1 SER A 141      44.863  79.163  58.801  1.00  1.30              
ATOM   2227  HB2 SER A 141      44.504  78.064  57.456  1.00  1.30              
ATOM   2228  OG  SER A 141      46.412  78.856  57.492  1.00  1.30              
ATOM   2229  HG  SER A 141      46.118  79.494  56.834  1.00  1.30              
ATOM   2230  C   SER A 141      45.762  75.906  58.220  1.00  1.30              
ATOM   2231  O   SER A 141      44.795  75.510  57.571  1.00  1.30              
ATOM   2232  N   CYS A 142      46.925  75.252  58.222  1.00  1.20              
ATOM   2233  H   CYS A 142      47.691  75.643  58.755  1.00  1.20              
ATOM   2234  CA  CYS A 142      47.160  73.935  57.607  1.00  1.20              
ATOM   2235  HA  CYS A 142      46.358  73.730  56.896  1.00  1.20              
ATOM   2236  CB  CYS A 142      48.477  73.969  56.820  1.00  1.20              
ATOM   2237  HB1 CYS A 142      48.708  72.970  56.450  1.00  1.20              
ATOM   2238  HB2 CYS A 142      49.289  74.295  57.470  1.00  1.20              
ATOM   2239  SG  CYS A 142      48.310  75.096  55.402  1.00  1.20              
ATOM   2240  HG  CYS A 142      47.841  76.146  56.084  1.00  1.20              
ATOM   2241  C   CYS A 142      47.128  72.771  58.609  1.00  1.20              
ATOM   2242  O   CYS A 142      47.117  71.601  58.225  1.00  1.20              
ATOM   2243  N   VAL A 143      47.065  73.106  59.894  1.00  0.97              
ATOM   2244  H   VAL A 143      47.065  74.093  60.103  1.00  0.97              
ATOM   2245  CA  VAL A 143      46.738  72.215  61.008  1.00  0.97              
ATOM   2246  HA  VAL A 143      47.474  71.413  61.064  1.00  0.97              
ATOM   2247  CB  VAL A 143      46.804  73.064  62.300  1.00  0.97              
ATOM   2248  HB  VAL A 143      46.161  73.929  62.175  1.00  0.97              
ATOM   2249  CG1 VAL A 143      46.326  72.327  63.546  1.00  0.97              
ATOM   2250 1HG1 VAL A 143      46.549  72.913  64.439  1.00  0.97              
ATOM   2251 2HG1 VAL A 143      45.248  72.191  63.513  1.00  0.97              
ATOM   2252 3HG1 VAL A 143      46.821  71.365  63.605  1.00  0.97              
ATOM   2253  CG2 VAL A 143      48.237  73.550  62.556  1.00  0.97              
ATOM   2254 1HG2 VAL A 143      48.284  74.126  63.487  1.00  0.97              
ATOM   2255 2HG2 VAL A 143      48.895  72.708  62.626  1.00  0.97              
ATOM   2256 3HG2 VAL A 143      48.578  74.197  61.745  1.00  0.97              
ATOM   2257  C   VAL A 143      45.345  71.614  60.844  1.00  0.97              
ATOM   2258  O   VAL A 143      44.427  72.215  60.292  1.00  0.97              
ATOM   2259  N   ASN A 144      45.178  70.437  61.423  1.00  0.94              
ATOM   2260  H   ASN A 144      45.995  70.028  61.850  1.00  0.94              
ATOM   2261  CA  ASN A 144      43.972  69.627  61.457  1.00  0.94              
ATOM   2262  HA  ASN A 144      43.128  70.133  60.982  1.00  0.94              
ATOM   2263  CB  ASN A 144      44.354  68.369  60.654  1.00  0.94              
ATOM   2264  HB1 ASN A 144      45.325  68.035  61.014  1.00  0.94              
ATOM   2265  HB2 ASN A 144      44.449  68.616  59.598  1.00  0.94              
ATOM   2266  CG  ASN A 144      43.427  67.176  60.771  1.00  0.94              
ATOM   2267  OD1 ASN A 144      42.250  67.295  61.070  1.00  0.94              
ATOM   2268  ND2 ASN A 144      43.956  66.000  60.527  1.00  0.94              
ATOM   2269 1HD2 ASN A 144      44.945  65.948  60.287  1.00  0.94              
ATOM   2270 2HD2 ASN A 144      43.388  65.177  60.662  1.00  0.94              
ATOM   2271  C   ASN A 144      43.658  69.384  62.942  1.00  0.94              
ATOM   2272  O   ASN A 144      44.000  68.348  63.513  1.00  0.94              
ATOM   2273  N   TYR A 145      43.124  70.421  63.602  1.00  0.99              
ATOM   2274  H   TYR A 145      42.873  71.246  63.081  1.00  0.99              
ATOM   2275  CA  TYR A 145      43.002  70.471  65.065  1.00  0.99              
ATOM   2276  HA  TYR A 145      44.010  70.423  65.482  1.00  0.99              
ATOM   2277  CB  TYR A 145      42.390  71.809  65.510  1.00  0.99              
ATOM   2278  HB1 TYR A 145      43.062  72.614  65.207  1.00  0.99              
ATOM   2279  HB2 TYR A 145      42.349  71.827  66.600  1.00  0.99              
ATOM   2280  CG  TYR A 145      41.001  72.095  64.966  1.00  0.99              
ATOM   2281  CD1 TYR A 145      39.874  71.521  65.586  1.00  0.99              
ATOM   2282  HD1 TYR A 145      39.992  70.898  66.462  1.00  0.99              
ATOM   2283  CE1 TYR A 145      38.588  71.746  65.060  1.00  0.99              
ATOM   2284  HE1 TYR A 145      37.718  71.297  65.517  1.00  0.99              
ATOM   2285  CZ  TYR A 145      38.424  72.560  63.922  1.00  0.99              
ATOM   2286  OH  TYR A 145      37.179  72.777  63.424  1.00  0.99              
ATOM   2287  HH  TYR A 145      37.194  73.360  62.665  1.00  0.99              
ATOM   2288  CE2 TYR A 145      39.551  73.154  63.311  1.00  0.99              
ATOM   2289  HE2 TYR A 145      39.427  73.788  62.448  1.00  0.99              
ATOM   2290  CD2 TYR A 145      40.836  72.924  63.837  1.00  0.99              
ATOM   2291  HD2 TYR A 145      41.696  73.393  63.375  1.00  0.99              
ATOM   2292  C   TYR A 145      42.248  69.266  65.643  1.00  0.99              
ATOM   2293  O   TYR A 145      42.584  68.808  66.730  1.00  0.99              
ATOM   2294  N   SER A 146      41.288  68.697  64.916  1.00  1.13              
ATOM   2295  H   SER A 146      41.000  69.148  64.058  1.00  1.13              
ATOM   2296  CA  SER A 146      40.520  67.524  65.338  1.00  1.13              
ATOM   2297  HA  SER A 146      39.992  67.765  66.260  1.00  1.13              
ATOM   2298  CB  SER A 146      39.483  67.183  64.258  1.00  1.13              
ATOM   2299  HB1 SER A 146      38.744  66.496  64.672  1.00  1.13              
ATOM   2300  HB2 SER A 146      39.985  66.698  63.419  1.00  1.13              
ATOM   2301  OG  SER A 146      38.840  68.354  63.783  1.00  1.13              
ATOM   2302  HG  SER A 146      38.176  68.100  63.136  1.00  1.13              
ATOM   2303  C   SER A 146      41.353  66.264  65.597  1.00  1.13              
ATOM   2304  O   SER A 146      40.900  65.378  66.316  1.00  1.13              
ATOM   2305  N   PHE A 147      42.551  66.170  65.014  1.00  0.95              
ATOM   2306  H   PHE A 147      42.870  66.928  64.422  1.00  0.95              
ATOM   2307  CA  PHE A 147      43.469  65.049  65.212  1.00  0.95              
ATOM   2308  HA  PHE A 147      42.919  64.163  65.532  1.00  0.95              
ATOM   2309  CB  PHE A 147      44.169  64.724  63.879  1.00  0.95              
ATOM   2310  HB1 PHE A 147      45.094  64.188  64.094  1.00  0.95              
ATOM   2311  HB2 PHE A 147      44.464  65.653  63.390  1.00  0.95              
ATOM   2312  CG  PHE A 147      43.380  63.879  62.890  1.00  0.95              
ATOM   2313  CD1 PHE A 147      43.922  62.661  62.437  1.00  0.95              
ATOM   2314  HD1 PHE A 147      44.848  62.288  62.849  1.00  0.95              
ATOM   2315  CE1 PHE A 147      43.273  61.922  61.434  1.00  0.95              
ATOM   2316  HE1 PHE A 147      43.707  60.992  61.091  1.00  0.95              
ATOM   2317  CZ  PHE A 147      42.069  62.389  60.882  1.00  0.95              
ATOM   2318  HZ  PHE A 147      41.581  61.819  60.101  1.00  0.95              
ATOM   2319  CE2 PHE A 147      41.507  63.590  61.348  1.00  0.95              
ATOM   2320  HE2 PHE A 147      40.582  63.953  60.922  1.00  0.95              
ATOM   2321  CD2 PHE A 147      42.158  64.329  62.353  1.00  0.95              
ATOM   2322  HD2 PHE A 147      41.741  65.272  62.670  1.00  0.95              
ATOM   2323  C   PHE A 147      44.521  65.331  66.294  1.00  0.95              
ATOM   2324  O   PHE A 147      45.307  64.450  66.631  1.00  0.95              
ATOM   2325  N   TRP A 148      44.589  66.545  66.850  1.00  0.91              
ATOM   2326  H   TRP A 148      43.910  67.257  66.602  1.00  0.91              
ATOM   2327  CA  TRP A 148      45.512  66.818  67.950  1.00  0.91              
ATOM   2328  HA  TRP A 148      46.487  66.404  67.700  1.00  0.91              
ATOM   2329  CB  TRP A 148      45.684  68.330  68.130  1.00  0.91              
ATOM   2330  HB1 TRP A 148      46.179  68.493  69.089  1.00  0.91              
ATOM   2331  HB2 TRP A 148      44.706  68.806  68.195  1.00  0.91              
ATOM   2332  CG  TRP A 148      46.504  69.050  67.099  1.00  0.91              
ATOM   2333  CD1 TRP A 148      46.744  68.666  65.823  1.00  0.91              
ATOM   2334  HD1 TRP A 148      46.371  67.762  65.357  1.00  0.91              
ATOM   2335  NE1 TRP A 148      47.597  69.566  65.219  1.00  0.91              
ATOM   2336  HE1 TRP A 148      48.008  69.420  64.305  1.00  0.91              
ATOM   2337  CE2 TRP A 148      47.910  70.612  66.057  1.00  0.91              
ATOM   2338  CZ2 TRP A 148      48.679  71.774  65.899  1.00  0.91              
ATOM   2339  HZ2 TRP A 148      49.128  71.993  64.965  1.00  0.91              
ATOM   2340  CH2 TRP A 148      48.830  72.651  66.983  1.00  0.91              
ATOM   2341  HH2 TRP A 148      49.419  73.553  66.885  1.00  0.91              
ATOM   2342  CZ3 TRP A 148      48.190  72.363  68.196  1.00  0.91              
ATOM   2343  HZ3 TRP A 148      48.295  73.052  69.019  1.00  0.91              
ATOM   2344  CE3 TRP A 148      47.388  71.213  68.328  1.00  0.91              
ATOM   2345  HE3 TRP A 148      46.852  71.017  69.237  1.00  0.91              
ATOM   2346  CD2 TRP A 148      47.236  70.302  67.267  1.00  0.91              
ATOM   2347  C   TRP A 148      44.967  66.196  69.242  1.00  0.91              
ATOM   2348  O   TRP A 148      43.777  66.343  69.530  1.00  0.91              
ATOM   2349  N   PRO A 149      45.803  65.525  70.046  1.00  1.09              
ATOM   2350  CD  PRO A 149      47.124  65.043  69.653  1.00  1.09              
ATOM   2351  HD1 PRO A 149      47.824  65.875  69.626  1.00  1.09              
ATOM   2352  HD2 PRO A 149      47.093  64.555  68.677  1.00  1.09              
ATOM   2353  CG  PRO A 149      47.548  64.029  70.710  1.00  1.09              
ATOM   2354  HG1 PRO A 149      48.618  64.073  70.892  1.00  1.09              
ATOM   2355  HG2 PRO A 149      47.243  63.027  70.406  1.00  1.09              
ATOM   2356  CB  PRO A 149      46.759  64.462  71.934  1.00  1.09              
ATOM   2357  HB1 PRO A 149      47.286  65.276  72.427  1.00  1.09              
ATOM   2358  HB2 PRO A 149      46.587  63.645  72.627  1.00  1.09              
ATOM   2359  CA  PRO A 149      45.443  64.958  71.339  1.00  1.09              
ATOM   2360  HA  PRO A 149      44.842  64.072  71.129  1.00  1.09              
ATOM   2361  C   PRO A 149      44.652  65.796  72.350  1.00  1.09              
ATOM   2362  O   PRO A 149      45.190  66.372  73.297  1.00  1.09              
ATOM   2363  N   LYS A 150      43.330  65.746  72.200  1.00  1.46              
ATOM   2364  H   LYS A 150      43.026  65.444  71.280  1.00  1.46              
ATOM   2365  CA  LYS A 150      42.284  66.079  73.177  1.00  1.46              
ATOM   2366  HA  LYS A 150      42.447  67.110  73.497  1.00  1.46              
ATOM   2367  CB  LYS A 150      40.907  66.032  72.463  1.00  1.46              
ATOM   2368  HB1 LYS A 150      40.855  66.931  71.846  1.00  1.46              
ATOM   2369  HB2 LYS A 150      40.114  66.131  73.205  1.00  1.46              
ATOM   2370  CG  LYS A 150      40.561  64.848  71.516  1.00  1.46              
ATOM   2371  HG1 LYS A 150      41.334  64.735  70.756  1.00  1.46              
ATOM   2372  HG2 LYS A 150      39.657  65.148  70.984  1.00  1.46              
ATOM   2373  CD  LYS A 150      40.253  63.474  72.147  1.00  1.46              
ATOM   2374  HD1 LYS A 150      39.559  62.943  71.492  1.00  1.46              
ATOM   2375  HD2 LYS A 150      39.748  63.623  73.103  1.00  1.46              
ATOM   2376  CE  LYS A 150      41.497  62.588  72.316  1.00  1.46              
ATOM   2377  HE1 LYS A 150      42.303  63.201  72.727  1.00  1.46              
ATOM   2378  HE2 LYS A 150      41.816  62.224  71.337  1.00  1.46              
ATOM   2379  NZ  LYS A 150      41.258  61.447  73.236  1.00  1.46              
ATOM   2380  HZ1 LYS A 150      41.032  61.782  74.161  1.00  1.46              
ATOM   2381  HZ2 LYS A 150      40.538  60.798  72.936  1.00  1.46              
ATOM   2382  HZ3 LYS A 150      42.094  60.874  73.359  1.00  1.46              
ATOM   2383  C   LYS A 150      42.345  65.249  74.463  1.00  1.46              
ATOM   2384  O   LYS A 150      41.441  64.471  74.766  1.00  1.46              
ATOM   2385  N   ASN A 151      43.436  65.391  75.206  1.00  1.45              
ATOM   2386  H   ASN A 151      44.166  65.996  74.845  1.00  1.45              
ATOM   2387  CA  ASN A 151      43.652  64.698  76.468  1.00  1.45              
ATOM   2388  HA  ASN A 151      42.681  64.346  76.828  1.00  1.45              
ATOM   2389  CB  ASN A 151      44.488  63.439  76.225  1.00  1.45              
ATOM   2390  HB1 ASN A 151      44.728  62.971  77.179  1.00  1.45              
ATOM   2391  HB2 ASN A 151      45.408  63.687  75.700  1.00  1.45              
ATOM   2392  CG  ASN A 151      43.744  62.449  75.352  1.00  1.45              
ATOM   2393  OD1 ASN A 151      43.924  62.413  74.146  1.00  1.45              
ATOM   2394  ND2 ASN A 151      42.916  61.606  75.922  1.00  1.45              
ATOM   2395 1HD2 ASN A 151      42.848  61.587  76.921  1.00  1.45              
ATOM   2396 2HD2 ASN A 151      42.746  60.748  75.396  1.00  1.45              
ATOM   2397  C   ASN A 151      44.088  65.691  77.550  1.00  1.45              
ATOM   2398  O   ASN A 151      43.209  66.122  78.299  1.00  1.45              
ATOM   2399  N   PRO A 152      45.336  66.190  77.589  1.00  1.41              
ATOM   2400  CD  PRO A 152      46.573  65.638  77.062  1.00  1.41              
ATOM   2401  HD1 PRO A 152      46.677  65.900  76.007  1.00  1.41              
ATOM   2402  HD2 PRO A 152      46.635  64.561  77.209  1.00  1.41              
ATOM   2403  CG  PRO A 152      47.677  66.289  77.884  1.00  1.41              
ATOM   2404  HG1 PRO A 152      48.598  66.399  77.312  1.00  1.41              
ATOM   2405  HG2 PRO A 152      47.847  65.682  78.773  1.00  1.41              
ATOM   2406  CB  PRO A 152      47.103  67.637  78.314  1.00  1.41              
ATOM   2407  HB1 PRO A 152      47.496  68.422  77.674  1.00  1.41              
ATOM   2408  HB2 PRO A 152      47.367  67.850  79.351  1.00  1.41              
ATOM   2409  CA  PRO A 152      45.581  67.505  78.153  1.00  1.41              
ATOM   2410  HA  PRO A 152      45.121  67.560  79.137  1.00  1.41              
ATOM   2411  C   PRO A 152      45.033  68.610  77.213  1.00  1.41              
ATOM   2412  O   PRO A 152      45.487  68.718  76.061  1.00  1.41              
ATOM   2413  N   PRO A 153      44.134  69.504  77.674  1.00  1.57              
ATOM   2414  CD  PRO A 153      43.498  69.546  78.984  1.00  1.57              
ATOM   2415  HD1 PRO A 153      44.204  69.346  79.790  1.00  1.57              
ATOM   2416  HD2 PRO A 153      42.681  68.822  79.010  1.00  1.57              
ATOM   2417  CG  PRO A 153      42.943  70.963  79.131  1.00  1.57              
ATOM   2418  HG1 PRO A 153      43.701  71.605  79.583  1.00  1.57              
ATOM   2419  HG2 PRO A 153      42.029  70.979  79.725  1.00  1.57              
ATOM   2420  CB  PRO A 153      42.692  71.412  77.691  1.00  1.57              
ATOM   2421  HB1 PRO A 153      42.760  72.496  77.585  1.00  1.57              
ATOM   2422  HB2 PRO A 153      41.708  71.064  77.372  1.00  1.57              
ATOM   2423  CA  PRO A 153      43.768  70.682  76.883  1.00  1.57              
ATOM   2424  HA  PRO A 153      43.345  70.369  75.928  1.00  1.57              
ATOM   2425  C   PRO A 153      45.013  71.562  76.580  1.00  1.57              
ATOM   2426  O   PRO A 153      45.243  72.067  75.465  1.00  1.57              
ATOM   2427  N   GLU A 154      45.913  71.599  77.568  1.00  0.97              
ATOM   2428  H   GLU A 154      45.680  71.181  78.454  1.00  0.97              
ATOM   2429  CA  GLU A 154      47.247  72.159  77.412  1.00  0.97              
ATOM   2430  HA  GLU A 154      47.109  73.203  77.126  1.00  0.97              
ATOM   2431  CB  GLU A 154      48.056  72.134  78.734  1.00  0.97              
ATOM   2432  HB1 GLU A 154      48.955  71.533  78.591  1.00  0.97              
ATOM   2433  HB2 GLU A 154      47.470  71.667  79.528  1.00  0.97              
ATOM   2434  CG  GLU A 154      48.472  73.551  79.185  1.00  0.97              
ATOM   2435  HG1 GLU A 154      47.608  74.034  79.648  1.00  0.97              
ATOM   2436  HG2 GLU A 154      48.732  74.139  78.302  1.00  0.97              
ATOM   2437  CD  GLU A 154      49.666  73.577  80.164  1.00  0.97              
ATOM   2438  OE1 GLU A 154      49.660  72.794  81.140  1.00  0.97              
ATOM   2439  OE2 GLU A 154      50.588  74.402  79.938  1.00  0.97              
ATOM   2440  C   GLU A 154      48.058  71.544  76.268  1.00  0.97              
ATOM   2441  O   GLU A 154      48.946  72.208  75.767  1.00  0.97              
ATOM   2442  N   TYR A 155      47.773  70.327  75.789  1.00  0.88              
ATOM   2443  H   TYR A 155      46.967  69.829  76.147  1.00  0.88              
ATOM   2444  CA  TYR A 155      48.499  69.758  74.652  1.00  0.88              
ATOM   2445  HA  TYR A 155      49.545  69.725  74.910  1.00  0.88              
ATOM   2446  CB  TYR A 155      47.992  68.329  74.322  1.00  0.88              
ATOM   2447  HB1 TYR A 155      46.946  68.387  74.020  1.00  0.88              
ATOM   2448  HB2 TYR A 155      48.033  67.734  75.233  1.00  0.88              
ATOM   2449  CG  TYR A 155      48.741  67.584  73.218  1.00  0.88              
ATOM   2450  CD1 TYR A 155      48.667  68.028  71.880  1.00  0.88              
ATOM   2451  HD1 TYR A 155      48.019  68.847  71.602  1.00  0.88              
ATOM   2452  CE1 TYR A 155      49.449  67.422  70.884  1.00  0.88              
ATOM   2453  HE1 TYR A 155      49.413  67.794  69.872  1.00  0.88              
ATOM   2454  CZ  TYR A 155      50.276  66.328  71.202  1.00  0.88              
ATOM   2455  OH  TYR A 155      51.055  65.763  70.244  1.00  0.88              
ATOM   2456  HH  TYR A 155      51.574  65.047  70.615  1.00  0.88              
ATOM   2457  CE2 TYR A 155      50.279  65.811  72.516  1.00  0.88              
ATOM   2458  HE2 TYR A 155      50.874  64.944  72.762  1.00  0.88              
ATOM   2459  CD2 TYR A 155      49.501  66.429  73.514  1.00  0.88              
ATOM   2460  HD2 TYR A 155      49.502  66.017  74.517  1.00  0.88              
ATOM   2461  C   TYR A 155      48.379  70.638  73.434  1.00  0.88              
ATOM   2462  O   TYR A 155      49.415  70.957  72.840  1.00  0.88              
ATOM   2463  N   ARG A 156      47.143  71.026  73.075  1.00  0.85              
ATOM   2464  H   ARG A 156      46.361  70.811  73.686  1.00  0.85              
ATOM   2465  CA  ARG A 156      46.989  71.948  71.926  1.00  0.85              
ATOM   2466  HA  ARG A 156      47.516  71.523  71.077  1.00  0.85              
ATOM   2467  CB  ARG A 156      45.505  72.181  71.549  1.00  0.85              
ATOM   2468  HB1 ARG A 156      44.937  72.444  72.443  1.00  0.85              
ATOM   2469  HB2 ARG A 156      45.107  71.235  71.177  1.00  0.85              
ATOM   2470  CG  ARG A 156      45.284  73.264  70.459  1.00  0.85              
ATOM   2471  HG1 ARG A 156      44.477  72.948  69.798  1.00  0.85              
ATOM   2472  HG2 ARG A 156      46.182  73.375  69.856  1.00  0.85              
ATOM   2473  CD  ARG A 156      44.904  74.629  71.055  1.00  0.85              
ATOM   2474  HD1 ARG A 156      45.542  74.817  71.914  1.00  0.85              
ATOM   2475  HD2 ARG A 156      43.871  74.586  71.405  1.00  0.85              
ATOM   2476  NE  ARG A 156      45.078  75.766  70.130  1.00  0.85              
ATOM   2477  HE  ARG A 156      45.702  75.656  69.326  1.00  0.85              
ATOM   2478  CZ  ARG A 156      44.768  77.022  70.404  1.00  0.85              
ATOM   2479  NH1 ARG A 156      44.055  77.366  71.435  1.00  0.85              
ATOM   2480 1HH1 ARG A 156      43.933  76.644  72.149  1.00  0.85              
ATOM   2481 2HH1 ARG A 156      44.274  78.244  71.864  1.00  0.85              
ATOM   2482  NH2 ARG A 156      45.196  78.004  69.671  1.00  0.85              
ATOM   2483 1HH2 ARG A 156      45.851  77.810  68.900  1.00  0.85              
ATOM   2484 2HH2 ARG A 156      44.941  78.943  69.874  1.00  0.85              
ATOM   2485  C   ARG A 156      47.718  73.248  72.211  1.00  0.85              
ATOM   2486  O   ARG A 156      48.565  73.637  71.411  1.00  0.85              
ATOM   2487  N   GLU A 157      47.447  73.872  73.360  1.00  0.72              
ATOM   2488  H   GLU A 157      46.737  73.508  73.983  1.00  0.72              
ATOM   2489  CA  GLU A 157      48.005  75.224  73.563  1.00  0.72              
ATOM   2490  HA  GLU A 157      47.634  75.894  72.784  1.00  0.72              
ATOM   2491  CB  GLU A 157      47.551  75.772  74.934  1.00  0.72              
ATOM   2492  HB1 GLU A 157      47.876  76.810  75.014  1.00  0.72              
ATOM   2493  HB2 GLU A 157      48.059  75.212  75.720  1.00  0.72              
ATOM   2494  CG  GLU A 157      46.041  75.700  75.227  1.00  0.72              
ATOM   2495  HG1 GLU A 157      45.859  76.149  76.206  1.00  0.72              
ATOM   2496  HG2 GLU A 157      45.745  74.652  75.297  1.00  0.72              
ATOM   2497  CD  GLU A 157      45.179  76.414  74.180  1.00  0.72              
ATOM   2498  OE1 GLU A 157      44.199  75.811  73.685  1.00  0.72              
ATOM   2499  OE2 GLU A 157      45.505  77.563  73.816  1.00  0.72              
ATOM   2500  C   GLU A 157      49.549  75.249  73.492  1.00  0.72              
ATOM   2501  O   GLU A 157      50.156  76.038  72.759  1.00  0.72              
ATOM   2502  N   VAL A 158      50.193  74.335  74.230  1.00  0.72              
ATOM   2503  H   VAL A 158      49.643  73.701  74.803  1.00  0.72              
ATOM   2504  CA  VAL A 158      51.651  74.274  74.349  1.00  0.72              
ATOM   2505  HA  VAL A 158      51.980  75.309  74.447  1.00  0.72              
ATOM   2506  CB  VAL A 158      52.207  73.559  75.592  1.00  0.72              
ATOM   2507  HB  VAL A 158      53.248  73.866  75.697  1.00  0.72              
ATOM   2508  CG1 VAL A 158      51.489  74.040  76.848  1.00  0.72              
ATOM   2509 1HG1 VAL A 158      52.034  73.717  77.730  1.00  0.72              
ATOM   2510 2HG1 VAL A 158      51.424  75.125  76.834  1.00  0.72              
ATOM   2511 3HG1 VAL A 158      50.486  73.636  76.904  1.00  0.72              
ATOM   2512  CG2 VAL A 158      52.217  72.032  75.500  1.00  0.72              
ATOM   2513 1HG2 VAL A 158      51.236  71.661  75.224  1.00  0.72              
ATOM   2514 2HG2 VAL A 158      52.929  71.720  74.740  1.00  0.72              
ATOM   2515 3HG2 VAL A 158      52.513  71.609  76.460  1.00  0.72              
ATOM   2516  C   VAL A 158      52.350  73.766  73.091  1.00  0.72              
ATOM   2517  O   VAL A 158      53.450  74.228  72.783  1.00  0.72              
ATOM   2518  N   ASN A 159      51.734  72.845  72.337  1.00  0.78              
ATOM   2519  H   ASN A 159      50.802  72.530  72.588  1.00  0.78              
ATOM   2520  CA  ASN A 159      52.299  72.481  71.039  1.00  0.78              
ATOM   2521  HA  ASN A 159      53.356  72.238  71.152  1.00  0.78              
ATOM   2522  CB  ASN A 159      51.576  71.273  70.406  1.00  0.78              
ATOM   2523  HB1 ASN A 159      51.697  71.311  69.323  1.00  0.78              
ATOM   2524  HB2 ASN A 159      50.506  71.320  70.601  1.00  0.78              
ATOM   2525  CG  ASN A 159      52.136  69.941  70.844  1.00  0.78              
ATOM   2526  OD1 ASN A 159      52.928  69.300  70.171  1.00  0.78              
ATOM   2527  ND2 ASN A 159      51.733  69.459  71.986  1.00  0.78              
ATOM   2528 1HD2 ASN A 159      50.973  69.921  72.473  1.00  0.78              
ATOM   2529 2HD2 ASN A 159      52.040  68.534  72.203  1.00  0.78              
ATOM   2530  C   ASN A 159      52.220  73.627  70.038  1.00  0.78              
ATOM   2531  O   ASN A 159      53.143  73.776  69.250  1.00  0.78              
ATOM   2532  N   GLU A 160      51.137  74.403  70.034  1.00  0.66              
ATOM   2533  H   GLU A 160      50.377  74.227  70.686  1.00  0.66              
ATOM   2534  CA  GLU A 160      51.003  75.508  69.086  1.00  0.66              
ATOM   2535  HA  GLU A 160      51.208  75.135  68.082  1.00  0.66              
ATOM   2536  CB  GLU A 160      49.556  76.023  69.129  1.00  0.66              
ATOM   2537  HB1 GLU A 160      49.395  76.619  70.027  1.00  0.66              
ATOM   2538  HB2 GLU A 160      48.898  75.159  69.184  1.00  0.66              
ATOM   2539  CG  GLU A 160      49.160  76.838  67.889  1.00  0.66              
ATOM   2540  HG1 GLU A 160      49.404  76.267  66.990  1.00  0.66              
ATOM   2541  HG2 GLU A 160      49.732  77.769  67.872  1.00  0.66              
ATOM   2542  CD  GLU A 160      47.654  77.136  67.898  1.00  0.66              
ATOM   2543  OE1 GLU A 160      47.241  78.302  67.732  1.00  0.66              
ATOM   2544  OE2 GLU A 160      46.854  76.202  68.116  1.00  0.66              
ATOM   2545  C   GLU A 160      52.008  76.628  69.383  1.00  0.66              
ATOM   2546  O   GLU A 160      52.718  77.071  68.474  1.00  0.66              
ATOM   2547  N   GLU A 161      52.158  77.008  70.655  1.00  0.68              
ATOM   2548  H   GLU A 161      51.521  76.656  71.363  1.00  0.68              
ATOM   2549  CA  GLU A 161      53.192  77.970  71.047  1.00  0.68              
ATOM   2550  HA  GLU A 161      53.039  78.883  70.471  1.00  0.68              
ATOM   2551  CB  GLU A 161      53.025  78.304  72.543  1.00  0.68              
ATOM   2552  HB1 GLU A 161      53.099  77.372  73.106  1.00  0.68              
ATOM   2553  HB2 GLU A 161      52.022  78.701  72.706  1.00  0.68              
ATOM   2554  CG  GLU A 161      54.050  79.295  73.126  1.00  0.68              
ATOM   2555  HG1 GLU A 161      55.059  78.923  72.935  1.00  0.68              
ATOM   2556  HG2 GLU A 161      53.915  79.298  74.210  1.00  0.68              
ATOM   2557  CD  GLU A 161      53.934  80.743  72.614  1.00  0.68              
ATOM   2558  OE1 GLU A 161      53.288  80.973  71.570  1.00  0.68              
ATOM   2559  OE2 GLU A 161      54.551  81.625  73.258  1.00  0.68              
ATOM   2560  C   GLU A 161      54.610  77.467  70.717  1.00  0.68              
ATOM   2561  O   GLU A 161      55.408  78.171  70.092  1.00  0.68              
ATOM   2562  N   TYR A 162      54.934  76.215  71.060  1.00  0.67              
ATOM   2563  H   TYR A 162      54.244  75.650  71.545  1.00  0.67              
ATOM   2564  CA  TYR A 162      56.215  75.600  70.688  1.00  0.67              
ATOM   2565  HA  TYR A 162      57.024  76.191  71.113  1.00  0.67              
ATOM   2566  CB  TYR A 162      56.276  74.180  71.266  1.00  0.67              
ATOM   2567  HB1 TYR A 162      55.395  73.634  70.927  1.00  0.67              
ATOM   2568  HB2 TYR A 162      56.224  74.229  72.354  1.00  0.67              
ATOM   2569  CG  TYR A 162      57.512  73.388  70.879  1.00  0.67              
ATOM   2570  CD1 TYR A 162      58.782  73.743  71.375  1.00  0.67              
ATOM   2571  HD1 TYR A 162      58.891  74.600  72.023  1.00  0.67              
ATOM   2572  CE1 TYR A 162      59.915  72.979  71.027  1.00  0.67              
ATOM   2573  HE1 TYR A 162      60.892  73.241  71.403  1.00  0.67              
ATOM   2574  CZ  TYR A 162      59.786  71.864  70.171  1.00  0.67              
ATOM   2575  OH  TYR A 162      60.877  71.127  69.836  1.00  0.67              
ATOM   2576  HH  TYR A 162      60.668  70.389  69.258  1.00  0.67              
ATOM   2577  CE2 TYR A 162      58.517  71.523  69.665  1.00  0.67              
ATOM   2578  HE2 TYR A 162      58.413  70.687  68.994  1.00  0.67              
ATOM   2579  CD2 TYR A 162      57.384  72.279  70.023  1.00  0.67              
ATOM   2580  HD2 TYR A 162      56.410  72.015  69.627  1.00  0.67              
ATOM   2581  C   TYR A 162      56.461  75.579  69.178  1.00  0.67              
ATOM   2582  O   TYR A 162      57.598  75.740  68.728  1.00  0.67              
ATOM   2583  N   ALA A 163      55.413  75.422  68.375  1.00  0.62              
ATOM   2584  H   ALA A 163      54.489  75.270  68.769  1.00  0.62              
ATOM   2585  CA  ALA A 163      55.546  75.443  66.936  1.00  0.62              
ATOM   2586  HA  ALA A 163      56.386  74.833  66.676  1.00  0.62              
ATOM   2587  CB  ALA A 163      54.296  74.837  66.314  1.00  0.62              
ATOM   2588  HB1 ALA A 163      54.445  74.728  65.242  1.00  0.62              
ATOM   2589  HB2 ALA A 163      54.112  73.857  66.744  1.00  0.62              
ATOM   2590  HB3 ALA A 163      53.426  75.464  66.501  1.00  0.62              
ATOM   2591  C   ALA A 163      55.834  76.831  66.378  1.00  0.62              
ATOM   2592  O   ALA A 163      56.676  76.956  65.484  1.00  0.62              
ATOM   2593  N   LEU A 164      55.224  77.866  66.955  1.00  0.69              
ATOM   2594  H   LEU A 164      54.532  77.680  67.680  1.00  0.69              
ATOM   2595  CA  LEU A 164      55.561  79.248  66.636  1.00  0.69              
ATOM   2596  HA  LEU A 164      55.437  79.376  65.561  1.00  0.69              
ATOM   2597  CB  LEU A 164      54.546  80.153  67.371  1.00  0.69              
ATOM   2598  HB1 LEU A 164      54.708  80.081  68.447  1.00  0.69              
ATOM   2599  HB2 LEU A 164      53.548  79.750  67.189  1.00  0.69              
ATOM   2600  CG  LEU A 164      54.493  81.647  66.998  1.00  0.69              
ATOM   2601  HG  LEU A 164      53.623  82.069  67.501  1.00  0.69              
ATOM   2602  CD1 LEU A 164      55.707  82.456  67.454  1.00  0.69              
ATOM   2603 1HD1 LEU A 164      55.491  83.519  67.353  1.00  0.69              
ATOM   2604 2HD1 LEU A 164      55.910  82.245  68.505  1.00  0.69              
ATOM   2605 3HD1 LEU A 164      56.584  82.222  66.856  1.00  0.69              
ATOM   2606  CD2 LEU A 164      54.290  81.853  65.493  1.00  0.69              
ATOM   2607 1HD2 LEU A 164      54.160  82.917  65.295  1.00  0.69              
ATOM   2608 2HD2 LEU A 164      55.158  81.494  64.939  1.00  0.69              
ATOM   2609 3HD2 LEU A 164      53.392  81.322  65.181  1.00  0.69              
ATOM   2610  C   LEU A 164      57.027  79.578  66.964  1.00  0.69              
ATOM   2611  O   LEU A 164      57.780  80.051  66.098  1.00  0.69              
ATOM   2612  N   HIS A 165      57.448  79.271  68.194  1.00  0.70              
ATOM   2613  H   HIS A 165      56.779  78.860  68.843  1.00  0.70              
ATOM   2614  CA  HIS A 165      58.810  79.543  68.655  1.00  0.70              
ATOM   2615  HA  HIS A 165      59.013  80.609  68.537  1.00  0.70              
ATOM   2616  CB  HIS A 165      58.946  79.209  70.143  1.00  0.70              
ATOM   2617  HB1 HIS A 165      60.001  79.106  70.384  1.00  0.70              
ATOM   2618  HB2 HIS A 165      58.451  78.263  70.367  1.00  0.70              
ATOM   2619  CG  HIS A 165      58.407  80.287  71.043  1.00  0.70              
ATOM   2620  ND1 HIS A 165      59.176  81.050  71.923  1.00  0.70              
ATOM   2621  CE1 HIS A 165      58.302  81.847  72.564  1.00  0.70              
ATOM   2622  HE1 HIS A 165      58.562  82.538  73.355  1.00  0.70              
ATOM   2623  NE2 HIS A 165      57.054  81.633  72.120  1.00  0.70              
ATOM   2624  HE2 HIS A 165      56.183  81.994  72.533  1.00  0.70              
ATOM   2625  CD2 HIS A 165      57.104  80.668  71.149  1.00  0.70              
ATOM   2626  HD2 HIS A 165      56.261  80.282  70.601  1.00  0.70              
ATOM   2627  C   HIS A 165      59.862  78.824  67.820  1.00  0.70              
ATOM   2628  O   HIS A 165      60.845  79.429  67.392  1.00  0.70              
ATOM   2629  N   VAL A 166      59.635  77.548  67.516  1.00  0.79              
ATOM   2630  H   VAL A 166      58.814  77.096  67.909  1.00  0.79              
ATOM   2631  CA  VAL A 166      60.550  76.767  66.685  1.00  0.79              
ATOM   2632  HA  VAL A 166      61.561  77.002  67.018  1.00  0.79              
ATOM   2633  CB  VAL A 166      60.370  75.266  66.944  1.00  0.79              
ATOM   2634  HB  VAL A 166      59.314  75.025  66.973  1.00  0.79              
ATOM   2635  CG1 VAL A 166      61.044  74.375  65.895  1.00  0.79              
ATOM   2636 1HG1 VAL A 166      60.959  73.332  66.191  1.00  0.79              
ATOM   2637 2HG1 VAL A 166      60.563  74.498  64.925  1.00  0.79              
ATOM   2638 3HG1 VAL A 166      62.095  74.638  65.800  1.00  0.79              
ATOM   2639  CG2 VAL A 166      60.942  74.931  68.326  1.00  0.79              
ATOM   2640 1HG2 VAL A 166      60.769  73.880  68.540  1.00  0.79              
ATOM   2641 2HG2 VAL A 166      62.012  75.139  68.361  1.00  0.79              
ATOM   2642 3HG2 VAL A 166      60.430  75.513  69.093  1.00  0.79              
ATOM   2643  C   VAL A 166      60.534  77.187  65.216  1.00  0.79              
ATOM   2644  O   VAL A 166      61.586  77.112  64.585  1.00  0.79              
ATOM   2645  N   LYS A 167      59.441  77.751  64.681  1.00  0.89              
ATOM   2646  H   LYS A 167      58.575  77.766  65.218  1.00  0.89              
ATOM   2647  CA  LYS A 167      59.486  78.436  63.377  1.00  0.89              
ATOM   2648  HA  LYS A 167      59.946  77.739  62.676  1.00  0.89              
ATOM   2649  CB  LYS A 167      58.065  78.749  62.854  1.00  0.89              
ATOM   2650  HB1 LYS A 167      57.778  79.771  63.106  1.00  0.89              
ATOM   2651  HB2 LYS A 167      57.363  78.088  63.360  1.00  0.89              
ATOM   2652  CG  LYS A 167      57.877  78.492  61.344  1.00  0.89              
ATOM   2653  HG1 LYS A 167      56.814  78.339  61.183  1.00  0.89              
ATOM   2654  HG2 LYS A 167      58.371  77.560  61.074  1.00  0.89              
ATOM   2655  CD  LYS A 167      58.335  79.601  60.381  1.00  0.89              
ATOM   2656  HD1 LYS A 167      59.413  79.743  60.468  1.00  0.89              
ATOM   2657  HD2 LYS A 167      57.828  80.532  60.641  1.00  0.89              
ATOM   2658  CE  LYS A 167      57.979  79.201  58.932  1.00  0.89              
ATOM   2659  HE1 LYS A 167      56.951  78.827  58.921  1.00  0.89              
ATOM   2660  HE2 LYS A 167      58.633  78.379  58.626  1.00  0.89              
ATOM   2661  NZ  LYS A 167      58.094  80.326  57.967  1.00  0.89              
ATOM   2662  HZ1 LYS A 167      57.860  80.029  57.019  1.00  0.89              
ATOM   2663  HZ2 LYS A 167      57.485  81.085  58.231  1.00  0.89              
ATOM   2664  HZ3 LYS A 167      59.037  80.723  57.951  1.00  0.89              
ATOM   2665  C   LYS A 167      60.391  79.666  63.400  1.00  0.89              
ATOM   2666  O   LYS A 167      61.233  79.816  62.505  1.00  0.89              
ATOM   2667  N   LYS A 168      60.310  80.501  64.451  1.00  0.83              
ATOM   2668  H   LYS A 168      59.594  80.325  65.153  1.00  0.83              
ATOM   2669  CA  LYS A 168      61.247  81.636  64.603  1.00  0.83              
ATOM   2670  HA  LYS A 168      61.159  82.237  63.697  1.00  0.83              
ATOM   2671  CB  LYS A 168      60.850  82.515  65.808  1.00  0.83              
ATOM   2672  HB1 LYS A 168      60.779  81.891  66.699  1.00  0.83              
ATOM   2673  HB2 LYS A 168      59.864  82.946  65.632  1.00  0.83              
ATOM   2674  CG  LYS A 168      61.852  83.649  66.111  1.00  0.83              
ATOM   2675  HG1 LYS A 168      62.835  83.215  66.296  1.00  0.83              
ATOM   2676  HG2 LYS A 168      61.549  84.133  67.041  1.00  0.83              
ATOM   2677  CD  LYS A 168      61.955  84.738  65.021  1.00  0.83              
ATOM   2678  HD1 LYS A 168      61.296  85.560  65.305  1.00  0.83              
ATOM   2679  HD2 LYS A 168      61.614  84.366  64.055  1.00  0.83              
ATOM   2680  CE  LYS A 168      63.391  85.272  64.890  1.00  0.83              
ATOM   2681  HE1 LYS A 168      63.850  85.290  65.883  1.00  0.83              
ATOM   2682  HE2 LYS A 168      63.359  86.299  64.516  1.00  0.83              
ATOM   2683  NZ  LYS A 168      64.196  84.434  63.966  1.00  0.83              
ATOM   2684  HZ1 LYS A 168      63.918  84.569  63.006  1.00  0.83              
ATOM   2685  HZ2 LYS A 168      65.197  84.601  64.054  1.00  0.83              
ATOM   2686  HZ3 LYS A 168      64.072  83.447  64.179  1.00  0.83              
ATOM   2687  C   LYS A 168      62.711  81.183  64.663  1.00  0.83              
ATOM   2688  O   LYS A 168      63.569  81.756  63.970  1.00  0.83              
ATOM   2689  N   LEU A 169      62.987  80.157  65.467  1.00  0.85              
ATOM   2690  H   LEU A 169      62.232  79.768  66.027  1.00  0.85              
ATOM   2691  CA  LEU A 169      64.329  79.598  65.614  1.00  0.85              
ATOM   2692  HA  LEU A 169      64.983  80.411  65.932  1.00  0.85              
ATOM   2693  CB  LEU A 169      64.316  78.519  66.715  1.00  0.85              
ATOM   2694  HB1 LEU A 169      63.759  77.648  66.367  1.00  0.85              
ATOM   2695  HB2 LEU A 169      63.770  78.931  67.564  1.00  0.85              
ATOM   2696  CG  LEU A 169      65.685  78.054  67.257  1.00  0.85              
ATOM   2697  HG  LEU A 169      65.489  77.479  68.162  1.00  0.85              
ATOM   2698  CD1 LEU A 169      66.471  77.149  66.305  1.00  0.85              
ATOM   2699 1HD1 LEU A 169      67.271  76.658  66.861  1.00  0.85              
ATOM   2700 2HD1 LEU A 169      65.818  76.387  65.885  1.00  0.85              
ATOM   2701 3HD1 LEU A 169      66.920  77.723  65.498  1.00  0.85              
ATOM   2702  CD2 LEU A 169      66.583  79.234  67.627  1.00  0.85              
ATOM   2703 1HD2 LEU A 169      67.415  78.875  68.231  1.00  0.85              
ATOM   2704 2HD2 LEU A 169      66.976  79.724  66.737  1.00  0.85              
ATOM   2705 3HD2 LEU A 169      66.015  79.954  68.217  1.00  0.85              
ATOM   2706  C   LEU A 169      64.864  79.090  64.281  1.00  0.85              
ATOM   2707  O   LEU A 169      65.966  79.454  63.883  1.00  0.85              
ATOM   2708  N   SER A 170      64.040  78.340  63.546  1.00  0.83              
ATOM   2709  H   SER A 170      63.153  78.061  63.960  1.00  0.83              
ATOM   2710  CA  SER A 170      64.356  77.847  62.208  1.00  0.83              
ATOM   2711  HA  SER A 170      65.227  77.195  62.285  1.00  0.83              
ATOM   2712  CB  SER A 170      63.203  77.013  61.651  1.00  0.83              
ATOM   2713  HB1 SER A 170      62.331  77.646  61.478  1.00  0.83              
ATOM   2714  HB2 SER A 170      62.940  76.230  62.363  1.00  0.83              
ATOM   2715  OG  SER A 170      63.603  76.412  60.436  1.00  0.83              
ATOM   2716  HG  SER A 170      64.018  77.074  59.872  1.00  0.83              
ATOM   2717  C   SER A 170      64.697  78.961  61.235  1.00  0.83              
ATOM   2718  O   SER A 170      65.630  78.801  60.454  1.00  0.83              
ATOM   2719  N   GLU A 171      63.993  80.095  61.275  1.00  0.88              
ATOM   2720  H   GLU A 171      63.163  80.156  61.861  1.00  0.88              
ATOM   2721  CA  GLU A 171      64.339  81.204  60.374  1.00  0.88              
ATOM   2722  HA  GLU A 171      64.603  80.756  59.414  1.00  0.88              
ATOM   2723  CB  GLU A 171      63.092  82.060  60.065  1.00  0.88              
ATOM   2724  HB1 GLU A 171      63.393  82.987  59.576  1.00  0.88              
ATOM   2725  HB2 GLU A 171      62.562  82.294  60.990  1.00  0.88              
ATOM   2726  CG  GLU A 171      62.192  81.247  59.099  1.00  0.88              
ATOM   2727  HG1 GLU A 171      62.010  80.259  59.528  1.00  0.88              
ATOM   2728  HG2 GLU A 171      62.743  81.090  58.169  1.00  0.88              
ATOM   2729  CD  GLU A 171      60.821  81.858  58.770  1.00  0.88              
ATOM   2730  OE1 GLU A 171      60.080  82.207  59.707  1.00  0.88              
ATOM   2731  OE2 GLU A 171      60.402  81.821  57.582  1.00  0.88              
ATOM   2732  C   GLU A 171      65.641  81.938  60.746  1.00  0.88              
ATOM   2733  O   GLU A 171      66.409  82.316  59.853  1.00  0.88              
ATOM   2734  N   THR A 172      65.986  81.996  62.042  1.00  0.84              
ATOM   2735  H   THR A 172      65.365  81.582  62.727  1.00  0.84              
ATOM   2736  CA  THR A 172      67.362  82.370  62.453  1.00  0.84              
ATOM   2737  HA  THR A 172      67.605  83.335  62.008  1.00  0.84              
ATOM   2738  CB  THR A 172      67.441  82.532  63.986  1.00  0.84              
ATOM   2739  HB  THR A 172      66.872  81.737  64.467  1.00  0.84              
ATOM   2740  CG2 THR A 172      68.846  82.545  64.580  1.00  0.84              
ATOM   2741 1HG2 THR A 172      68.802  82.779  65.645  1.00  0.84              
ATOM   2742 2HG2 THR A 172      69.308  81.564  64.475  1.00  0.84              
ATOM   2743 3HG2 THR A 172      69.462  83.288  64.070  1.00  0.84              
ATOM   2744  OG1 THR A 172      66.896  83.781  64.366  1.00  0.84              
ATOM   2745  HG1 THR A 172      67.669  84.322  64.595  1.00  0.84              
ATOM   2746  C   THR A 172      68.435  81.397  61.942  1.00  0.84              
ATOM   2747  O   THR A 172      69.424  81.824  61.353  1.00  0.84              
ATOM   2748  N   LEU A 173      68.243  80.088  62.120  1.00  0.61              
ATOM   2749  H   LEU A 173      67.386  79.781  62.567  1.00  0.61              
ATOM   2750  CA  LEU A 173      69.243  79.081  61.757  1.00  0.61              
ATOM   2751  HA  LEU A 173      70.189  79.379  62.210  1.00  0.61              
ATOM   2752  CB  LEU A 173      68.814  77.705  62.314  1.00  0.61              
ATOM   2753  HB1 LEU A 173      68.663  77.002  61.493  1.00  0.61              
ATOM   2754  HB2 LEU A 173      67.859  77.798  62.834  1.00  0.61              
ATOM   2755  CG  LEU A 173      69.840  77.109  63.292  1.00  0.61              
ATOM   2756  HG  LEU A 173      70.016  77.812  64.107  1.00  0.61              
ATOM   2757  CD1 LEU A 173      69.281  75.812  63.864  1.00  0.61              
ATOM   2758 1HD1 LEU A 173      69.978  75.412  64.601  1.00  0.61              
ATOM   2759 2HD1 LEU A 173      68.325  75.994  64.352  1.00  0.61              
ATOM   2760 3HD1 LEU A 173      69.147  75.094  63.058  1.00  0.61              
ATOM   2761  CD2 LEU A 173      71.169  76.770  62.619  1.00  0.61              
ATOM   2762 1HD2 LEU A 173      71.859  76.367  63.360  1.00  0.61              
ATOM   2763 2HD2 LEU A 173      71.015  76.036  61.829  1.00  0.61              
ATOM   2764 3HD2 LEU A 173      71.614  77.665  62.185  1.00  0.61              
ATOM   2765  C   LEU A 173      69.477  79.017  60.251  1.00  0.61              
ATOM   2766  O   LEU A 173      70.618  78.995  59.808  1.00  0.61              
ATOM   2767  N   LEU A 174      68.402  79.046  59.462  1.00  0.65              
ATOM   2768  H   LEU A 174      67.486  79.037  59.901  1.00  0.65              
ATOM   2769  CA  LEU A 174      68.462  79.149  58.006  1.00  0.65              
ATOM   2770  HA  LEU A 174      69.048  78.315  57.615  1.00  0.65              
ATOM   2771  CB  LEU A 174      67.038  79.079  57.421  1.00  0.65              
ATOM   2772  HB1 LEU A 174      67.056  79.437  56.390  1.00  0.65              
ATOM   2773  HB2 LEU A 174      66.402  79.761  57.988  1.00  0.65              
ATOM   2774  CG  LEU A 174      66.420  77.670  57.425  1.00  0.65              
ATOM   2775  HG  LEU A 174      66.617  77.180  58.379  1.00  0.65              
ATOM   2776  CD1 LEU A 174      64.905  77.767  57.237  1.00  0.65              
ATOM   2777 1HD1 LEU A 174      64.470  76.769  57.279  1.00  0.65              
ATOM   2778 2HD1 LEU A 174      64.469  78.374  58.029  1.00  0.65              
ATOM   2779 3HD1 LEU A 174      64.675  78.219  56.275  1.00  0.65              
ATOM   2780  CD2 LEU A 174      66.973  76.805  56.290  1.00  0.65              
ATOM   2781 1HD2 LEU A 174      66.477  75.835  56.302  1.00  0.65              
ATOM   2782 2HD2 LEU A 174      66.785  77.280  55.327  1.00  0.65              
ATOM   2783 3HD2 LEU A 174      68.045  76.656  56.413  1.00  0.65              
ATOM   2784  C   LEU A 174      69.147  80.430  57.519  1.00  0.65              
ATOM   2785  O   LEU A 174      69.913  80.381  56.552  1.00  0.65              
ATOM   2786  N   GLY A 175      68.913  81.568  58.186  1.00  0.64              
ATOM   2787  H   GLY A 175      68.269  81.583  58.968  1.00  0.64              
ATOM   2788  CA  GLY A 175      69.644  82.788  57.842  1.00  0.64              
ATOM   2789  HA1 GLY A 175      69.262  83.609  58.447  1.00  0.64              
ATOM   2790  HA2 GLY A 175      69.474  83.022  56.797  1.00  0.64              
ATOM   2791  C   GLY A 175      71.154  82.674  58.078  1.00  0.64              
ATOM   2792  O   GLY A 175      71.947  82.935  57.168  1.00  0.64              
ATOM   2793  N   ILE A 176      71.547  82.203  59.266  1.00  0.61              
ATOM   2794  H   ILE A 176      70.841  82.018  59.973  1.00  0.61              
ATOM   2795  CA  ILE A 176      72.954  81.970  59.620  1.00  0.61              
ATOM   2796  HA  ILE A 176      73.493  82.920  59.592  1.00  0.61              
ATOM   2797  CB  ILE A 176      73.059  81.378  61.047  1.00  0.61              
ATOM   2798  HB  ILE A 176      72.440  80.481  61.087  1.00  0.61              
ATOM   2799  CG2 ILE A 176      74.507  80.969  61.372  1.00  0.61              
ATOM   2800 1HG2 ILE A 176      74.598  80.641  62.404  1.00  0.61              
ATOM   2801 2HG2 ILE A 176      74.835  80.142  60.742  1.00  0.61              
ATOM   2802 3HG2 ILE A 176      75.162  81.823  61.203  1.00  0.61              
ATOM   2803  CG1 ILE A 176      72.566  82.358  62.128  1.00  0.61              
ATOM   2804 1HG1 ILE A 176      71.645  82.839  61.809  1.00  0.61              
ATOM   2805 2HG1 ILE A 176      73.303  83.146  62.275  1.00  0.61              
ATOM   2806  CD1 ILE A 176      72.295  81.642  63.459  1.00  0.61              
ATOM   2807  HD1 ILE A 176      71.715  82.294  64.096  1.00  0.61              
ATOM   2808  HD2 ILE A 176      71.721  80.731  63.294  1.00  0.61              
ATOM   2809  HD3 ILE A 176      73.227  81.403  63.968  1.00  0.61              
ATOM   2810  C   ILE A 176      73.645  81.017  58.647  1.00  0.61              
ATOM   2811  O   ILE A 176      74.752  81.282  58.189  1.00  0.61              
ATOM   2812  N   LEU A 177      72.992  79.899  58.326  1.00  0.61              
ATOM   2813  H   LEU A 177      72.093  79.726  58.766  1.00  0.61              
ATOM   2814  CA  LEU A 177      73.526  78.894  57.420  1.00  0.61              
ATOM   2815  HA  LEU A 177      74.537  78.653  57.745  1.00  0.61              
ATOM   2816  CB  LEU A 177      72.657  77.623  57.483  1.00  0.61              
ATOM   2817  HB1 LEU A 177      72.896  76.979  56.638  1.00  0.61              
ATOM   2818  HB2 LEU A 177      71.609  77.910  57.388  1.00  0.61              
ATOM   2819  CG  LEU A 177      72.846  76.806  58.778  1.00  0.61              
ATOM   2820  HG  LEU A 177      72.704  77.449  59.645  1.00  0.61              
ATOM   2821  CD1 LEU A 177      71.816  75.678  58.829  1.00  0.61              
ATOM   2822 1HD1 LEU A 177      71.945  75.108  59.748  1.00  0.61              
ATOM   2823 2HD1 LEU A 177      70.810  76.096  58.811  1.00  0.61              
ATOM   2824 3HD1 LEU A 177      71.945  75.011  57.976  1.00  0.61              
ATOM   2825  CD2 LEU A 177      74.227  76.160  58.881  1.00  0.61              
ATOM   2826 1HD2 LEU A 177      74.295  75.639  59.833  1.00  0.61              
ATOM   2827 2HD2 LEU A 177      74.374  75.437  58.079  1.00  0.61              
ATOM   2828 3HD2 LEU A 177      75.014  76.907  58.851  1.00  0.61              
ATOM   2829  C   LEU A 177      73.674  79.436  55.992  1.00  0.61              
ATOM   2830  O   LEU A 177      74.649  79.101  55.314  1.00  0.61              
ATOM   2831  N   SER A 178      72.760  80.303  55.545  1.00  0.65              
ATOM   2832  H   SER A 178      71.981  80.542  56.146  1.00  0.65              
ATOM   2833  CA  SER A 178      72.901  80.996  54.259  1.00  0.65              
ATOM   2834  HA  SER A 178      72.989  80.256  53.465  1.00  0.65              
ATOM   2835  CB  SER A 178      71.689  81.885  53.953  1.00  0.65              
ATOM   2836  HB1 SER A 178      71.804  82.293  52.949  1.00  0.65              
ATOM   2837  HB2 SER A 178      71.647  82.708  54.662  1.00  0.65              
ATOM   2838  OG  SER A 178      70.477  81.165  54.021  1.00  0.65              
ATOM   2839  HG  SER A 178      70.278  81.022  54.966  1.00  0.65              
ATOM   2840  C   SER A 178      74.158  81.871  54.221  1.00  0.65              
ATOM   2841  O   SER A 178      75.019  81.723  53.343  1.00  0.65              
ATOM   2842  N   GLU A 179      74.298  82.727  55.238  1.00  0.68              
ATOM   2843  H   GLU A 179      73.583  82.773  55.957  1.00  0.68              
ATOM   2844  CA  GLU A 179      75.471  83.589  55.371  1.00  0.68              
ATOM   2845  HA  GLU A 179      75.525  84.234  54.492  1.00  0.68              
ATOM   2846  CB  GLU A 179      75.298  84.492  56.596  1.00  0.68              
ATOM   2847  HB1 GLU A 179      75.183  83.890  57.497  1.00  0.68              
ATOM   2848  HB2 GLU A 179      74.383  85.070  56.452  1.00  0.68              
ATOM   2849  CG  GLU A 179      76.484  85.452  56.775  1.00  0.68              
ATOM   2850  HG1 GLU A 179      76.883  85.730  55.797  1.00  0.68              
ATOM   2851  HG2 GLU A 179      77.274  84.961  57.347  1.00  0.68              
ATOM   2852  CD  GLU A 179      76.004  86.710  57.486  1.00  0.68              
ATOM   2853  OE1 GLU A 179      75.613  87.663  56.773  1.00  0.68              
ATOM   2854  OE2 GLU A 179      75.814  86.693  58.723  1.00  0.68              
ATOM   2855  C   GLU A 179      76.793  82.815  55.421  1.00  0.68              
ATOM   2856  O   GLU A 179      77.761  83.203  54.775  1.00  0.68              
ATOM   2857  N   GLY A 180      76.819  81.669  56.102  1.00  0.83              
ATOM   2858  H   GLY A 180      75.996  81.426  56.642  1.00  0.83              
ATOM   2859  CA  GLY A 180      77.963  80.766  56.144  1.00  0.83              
ATOM   2860  HA1 GLY A 180      77.751  79.993  56.871  1.00  0.83              
ATOM   2861  HA2 GLY A 180      78.850  81.319  56.457  1.00  0.83              
ATOM   2862  C   GLY A 180      78.273  80.046  54.833  1.00  0.83              
ATOM   2863  O   GLY A 180      79.422  79.667  54.609  1.00  0.83              
ATOM   2864  N   LEU A 181      77.279  79.866  53.952  1.00  0.99              
ATOM   2865  H   LEU A 181      76.356  80.207  54.187  1.00  0.99              
ATOM   2866  CA  LEU A 181      77.539  79.463  52.567  1.00  0.99              
ATOM   2867  HA  LEU A 181      78.358  78.743  52.569  1.00  0.99              
ATOM   2868  CB  LEU A 181      76.310  78.789  51.929  1.00  0.99              
ATOM   2869  HB1 LEU A 181      76.522  78.619  50.872  1.00  0.99              
ATOM   2870  HB2 LEU A 181      75.462  79.471  51.989  1.00  0.99              
ATOM   2871  CG  LEU A 181      75.914  77.442  52.549  1.00  0.99              
ATOM   2872  HG  LEU A 181      75.581  77.626  53.559  1.00  0.99              
ATOM   2873  CD1 LEU A 181      74.745  76.845  51.768  1.00  0.99              
ATOM   2874 1HD1 LEU A 181      74.379  75.957  52.282  1.00  0.99              
ATOM   2875 2HD1 LEU A 181      73.936  77.573  51.721  1.00  0.99              
ATOM   2876 3HD1 LEU A 181      75.047  76.581  50.756  1.00  0.99              
ATOM   2877  CD2 LEU A 181      77.043  76.405  52.588  1.00  0.99              
ATOM   2878 1HD2 LEU A 181      76.642  75.439  52.894  1.00  0.99              
ATOM   2879 2HD2 LEU A 181      77.513  76.314  51.616  1.00  0.99              
ATOM   2880 3HD2 LEU A 181      77.786  76.706  53.328  1.00  0.99              
ATOM   2881  C   LEU A 181      78.025  80.612  51.680  1.00  0.99              
ATOM   2882  O   LEU A 181      78.542  80.342  50.595  1.00  0.99              
ATOM   2883  N   GLY A 182      77.861  81.866  52.103  1.00  0.90              
ATOM   2884  H   GLY A 182      77.500  82.038  53.035  1.00  0.90              
ATOM   2885  CA  GLY A 182      78.143  83.028  51.257  1.00  0.90              
ATOM   2886  HA1 GLY A 182      78.997  82.828  50.610  1.00  0.90              
ATOM   2887  HA2 GLY A 182      78.386  83.874  51.900  1.00  0.90              
ATOM   2888  C   GLY A 182      76.956  83.422  50.383  1.00  0.90              
ATOM   2889  O   GLY A 182      77.096  84.215  49.453  1.00  0.90              
ATOM   2890  N   LEU A 183      75.789  82.844  50.673  1.00  0.82              
ATOM   2891  H   LEU A 183      75.753  82.264  51.502  1.00  0.82              
ATOM   2892  CA  LEU A 183      74.522  83.235  50.094  1.00  0.82              
ATOM   2893  HA  LEU A 183      74.675  83.505  49.049  1.00  0.82              
ATOM   2894  CB  LEU A 183      73.515  82.071  50.212  1.00  0.82              
ATOM   2895  HB1 LEU A 183      72.554  82.478  50.515  1.00  0.82              
ATOM   2896  HB2 LEU A 183      73.819  81.389  51.007  1.00  0.82              
ATOM   2897  CG  LEU A 183      73.271  81.257  48.934  1.00  0.82              
ATOM   2898  HG  LEU A 183      72.502  80.520  49.169  1.00  0.82              
ATOM   2899  CD1 LEU A 183      72.758  82.116  47.779  1.00  0.82              
ATOM   2900 1HD1 LEU A 183      72.357  81.465  47.001  1.00  0.82              
ATOM   2901 2HD1 LEU A 183      71.963  82.777  48.112  1.00  0.82              
ATOM   2902 3HD1 LEU A 183      73.558  82.709  47.336  1.00  0.82              
ATOM   2903  CD2 LEU A 183      74.524  80.507  48.495  1.00  0.82              
ATOM   2904 1HD2 LEU A 183      74.265  79.849  47.669  1.00  0.82              
ATOM   2905 2HD2 LEU A 183      75.298  81.204  48.170  1.00  0.82              
ATOM   2906 3HD2 LEU A 183      74.898  79.912  49.326  1.00  0.82              
ATOM   2907  C   LEU A 183      73.987  84.464  50.841  1.00  0.82              
ATOM   2908  O   LEU A 183      74.141  84.610  52.057  1.00  0.82              
ATOM   2909  N   ARG A 184      73.220  85.270  50.101  1.00  1.02              
ATOM   2910  H   ARG A 184      73.209  85.075  49.110  1.00  1.02              
ATOM   2911  CA  ARG A 184      72.163  86.155  50.622  1.00  1.02              
ATOM   2912  HA  ARG A 184      72.594  87.104  50.942  1.00  1.02              
ATOM   2913  CB  ARG A 184      71.203  86.384  49.428  1.00  1.02              
ATOM   2914  HB1 ARG A 184      71.011  85.421  48.953  1.00  1.02              
ATOM   2915  HB2 ARG A 184      71.704  87.014  48.691  1.00  1.02              
ATOM   2916  CG  ARG A 184      69.841  87.008  49.759  1.00  1.02              
ATOM   2917  HG1 ARG A 184      69.990  88.038  50.087  1.00  1.02              
ATOM   2918  HG2 ARG A 184      69.367  86.441  50.559  1.00  1.02              
ATOM   2919  CD  ARG A 184      68.883  86.985  48.557  1.00  1.02              
ATOM   2920  HD1 ARG A 184      68.737  85.951  48.239  1.00  1.02              
ATOM   2921  HD2 ARG A 184      69.320  87.551  47.732  1.00  1.02              
ATOM   2922  NE  ARG A 184      67.602  87.595  48.945  1.00  1.02              
ATOM   2923  HE  ARG A 184      67.671  88.389  49.586  1.00  1.02              
ATOM   2924  CZ  ARG A 184      66.377  87.106  48.858  1.00  1.02              
ATOM   2925  NH1 ARG A 184      66.070  86.035  48.189  1.00  1.02              
ATOM   2926 1HH1 ARG A 184      66.751  85.556  47.647  1.00  1.02              
ATOM   2927 2HH1 ARG A 184      65.098  85.694  48.232  1.00  1.02              
ATOM   2928  NH2 ARG A 184      65.433  87.694  49.521  1.00  1.02              
ATOM   2929 1HH2 ARG A 184      65.713  88.432  50.156  1.00  1.02              
ATOM   2930 2HH2 ARG A 184      64.593  87.134  49.713  1.00  1.02              
ATOM   2931  C   ARG A 184      71.459  85.512  51.822  1.00  1.02              
ATOM   2932  O   ARG A 184      71.038  84.364  51.705  1.00  1.02              
ATOM   2933  N   ARG A 185      71.310  86.211  52.957  1.00  0.98              
ATOM   2934  H   ARG A 185      71.559  87.188  52.951  1.00  0.98              
ATOM   2935  CA  ARG A 185      70.793  85.627  54.219  1.00  0.98              
ATOM   2936  HA  ARG A 185      71.503  84.873  54.564  1.00  0.98              
ATOM   2937  CB  ARG A 185      70.692  86.724  55.305  1.00  0.98              
ATOM   2938  HB1 ARG A 185      69.950  87.464  55.000  1.00  0.98              
ATOM   2939  HB2 ARG A 185      71.658  87.223  55.375  1.00  0.98              
ATOM   2940  CG  ARG A 185      70.308  86.172  56.698  1.00  0.98              
ATOM   2941  HG1 ARG A 185      71.036  85.413  56.984  1.00  0.98              
ATOM   2942  HG2 ARG A 185      69.333  85.690  56.633  1.00  0.98              
ATOM   2943  CD  ARG A 185      70.219  87.249  57.803  1.00  0.98              
ATOM   2944  HD1 ARG A 185      69.218  87.221  58.235  1.00  0.98              
ATOM   2945  HD2 ARG A 185      70.355  88.240  57.365  1.00  0.98              
ATOM   2946  NE  ARG A 185      71.205  87.050  58.890  1.00  0.98              
ATOM   2947  HE  ARG A 185      70.884  86.819  59.824  1.00  0.98              
ATOM   2948  CZ  ARG A 185      72.516  87.171  58.784  1.00  0.98              
ATOM   2949  NH1 ARG A 185      73.075  87.554  57.679  1.00  0.98              
ATOM   2950 1HH1 ARG A 185      72.545  87.804  56.879  1.00  0.98              
ATOM   2951 2HH1 ARG A 185      74.098  87.628  57.637  1.00  0.98              
ATOM   2952  NH2 ARG A 185      73.289  86.897  59.782  1.00  0.98              
ATOM   2953 1HH2 ARG A 185      72.895  86.803  60.720  1.00  0.98              
ATOM   2954 2HH2 ARG A 185      74.299  86.865  59.610  1.00  0.98              
ATOM   2955  C   ARG A 185      69.447  84.924  54.041  1.00  0.98              
ATOM   2956  O   ARG A 185      69.186  83.884  54.631  1.00  0.98              
ATOM   2957  N   GLU A 186      68.584  85.501  53.218  1.00  1.09              
ATOM   2958  H   GLU A 186      68.855  86.414  52.859  1.00  1.09              
ATOM   2959  CA  GLU A 186      67.221  85.030  52.962  1.00  1.09              
ATOM   2960  HA  GLU A 186      66.770  84.767  53.920  1.00  1.09              
ATOM   2961  CB  GLU A 186      66.384  86.160  52.346  1.00  1.09              
ATOM   2962  HB1 GLU A 186      65.336  85.889  52.465  1.00  1.09              
ATOM   2963  HB2 GLU A 186      66.609  86.186  51.286  1.00  1.09              
ATOM   2964  CG  GLU A 186      66.583  87.576  52.934  1.00  1.09              
ATOM   2965  HG1 GLU A 186      66.807  87.507  54.002  1.00  1.09              
ATOM   2966  HG2 GLU A 186      65.641  88.120  52.834  1.00  1.09              
ATOM   2967  CD  GLU A 186      67.683  88.360  52.195  1.00  1.09              
ATOM   2968  OE1 GLU A 186      68.876  88.141  52.511  1.00  1.09              
ATOM   2969  OE2 GLU A 186      67.341  89.077  51.225  1.00  1.09              
ATOM   2970  C   GLU A 186      67.147  83.765  52.072  1.00  1.09              
ATOM   2971  O   GLU A 186      66.118  83.083  51.999  1.00  1.09              
ATOM   2972  N   ALA A 187      68.248  83.439  51.389  1.00  1.01              
ATOM   2973  H   ALA A 187      69.098  83.962  51.571  1.00  1.01              
ATOM   2974  CA  ALA A 187      68.268  82.486  50.287  1.00  1.01              
ATOM   2975  HA  ALA A 187      67.565  82.833  49.527  1.00  1.01              
ATOM   2976  CB  ALA A 187      69.661  82.459  49.664  1.00  1.01              
ATOM   2977  HB1 ALA A 187      69.664  81.791  48.801  1.00  1.01              
ATOM   2978  HB2 ALA A 187      69.939  83.458  49.337  1.00  1.01              
ATOM   2979  HB3 ALA A 187      70.381  82.097  50.396  1.00  1.01              
ATOM   2980  C   ALA A 187      67.834  81.069  50.685  1.00  1.01              
ATOM   2981  O   ALA A 187      66.898  80.537  50.084  1.00  1.01              
ATOM   2982  N   LEU A 188      68.465  80.453  51.701  1.00  0.73              
ATOM   2983  H   LEU A 188      69.221  80.920  52.190  1.00  0.73              
ATOM   2984  CA  LEU A 188      68.105  79.079  52.072  1.00  0.73              
ATOM   2985  HA  LEU A 188      68.166  78.462  51.175  1.00  0.73              
ATOM   2986  CB  LEU A 188      69.025  78.461  53.150  1.00  0.73              
ATOM   2987  HB1 LEU A 188      68.584  77.508  53.447  1.00  0.73              
ATOM   2988  HB2 LEU A 188      69.000  79.098  54.033  1.00  0.73              
ATOM   2989  CG  LEU A 188      70.489  78.172  52.765  1.00  0.73              
ATOM   2990  HG  LEU A 188      70.978  79.091  52.448  1.00  0.73              
ATOM   2991  CD1 LEU A 188      71.218  77.600  53.987  1.00  0.73              
ATOM   2992 1HD1 LEU A 188      72.281  77.506  53.767  1.00  0.73              
ATOM   2993 2HD1 LEU A 188      71.089  78.269  54.836  1.00  0.73              
ATOM   2994 3HD1 LEU A 188      70.815  76.620  54.244  1.00  0.73              
ATOM   2995  CD2 LEU A 188      70.600  77.144  51.638  1.00  0.73              
ATOM   2996 1HD2 LEU A 188      71.648  76.961  51.409  1.00  0.73              
ATOM   2997 2HD2 LEU A 188      70.134  76.206  51.938  1.00  0.73              
ATOM   2998 3HD2 LEU A 188      70.118  77.518  50.738  1.00  0.73              
ATOM   2999  C   LEU A 188      66.651  78.965  52.552  1.00  0.73              
ATOM   3000  O   LEU A 188      65.969  77.987  52.252  1.00  0.73              
ATOM   3001  N   ARG A 189      66.148  79.987  53.253  1.00  0.91              
ATOM   3002  H   ARG A 189      66.734  80.800  53.383  1.00  0.91              
ATOM   3003  CA  ARG A 189      64.739  80.049  53.652  1.00  0.91              
ATOM   3004  HA  ARG A 189      64.503  79.162  54.240  1.00  0.91              
ATOM   3005  CB  ARG A 189      64.504  81.311  54.517  1.00  0.91              
ATOM   3006  HB1 ARG A 189      64.800  82.204  53.968  1.00  0.91              
ATOM   3007  HB2 ARG A 189      65.168  81.235  55.379  1.00  0.91              
ATOM   3008  CG  ARG A 189      63.073  81.520  55.058  1.00  0.91              
ATOM   3009  HG1 ARG A 189      63.170  82.021  56.022  1.00  0.91              
ATOM   3010  HG2 ARG A 189      62.606  80.549  55.237  1.00  0.91              
ATOM   3011  CD  ARG A 189      62.135  82.394  54.195  1.00  0.91              
ATOM   3012  HD1 ARG A 189      61.920  81.880  53.257  1.00  0.91              
ATOM   3013  HD2 ARG A 189      62.630  83.342  53.973  1.00  0.91              
ATOM   3014  NE  ARG A 189      60.878  82.659  54.928  1.00  0.91              
ATOM   3015  HE  ARG A 189      60.845  82.357  55.902  1.00  0.91              
ATOM   3016  CZ  ARG A 189      59.712  83.105  54.495  1.00  0.91              
ATOM   3017  NH1 ARG A 189      59.486  83.519  53.281  1.00  0.91              
ATOM   3018 1HH1 ARG A 189      60.232  83.655  52.630  1.00  0.91              
ATOM   3019 2HH1 ARG A 189      58.509  83.699  53.007  1.00  0.91              
ATOM   3020  NH2 ARG A 189      58.717  83.078  55.322  1.00  0.91              
ATOM   3021 1HH2 ARG A 189      58.895  82.823  56.279  1.00  0.91              
ATOM   3022 2HH2 ARG A 189      57.759  83.263  54.991  1.00  0.91              
ATOM   3023  C   ARG A 189      63.810  80.003  52.435  1.00  0.91              
ATOM   3024  O   ARG A 189      62.893  79.177  52.356  1.00  0.91              
ATOM   3025  N   GLU A 190      64.067  80.871  51.465  1.00  0.88              
ATOM   3026  H   GLU A 190      64.838  81.524  51.568  1.00  0.88              
ATOM   3027  CA  GLU A 190      63.265  80.919  50.244  1.00  0.88              
ATOM   3028  HA  GLU A 190      62.217  81.004  50.530  1.00  0.88              
ATOM   3029  CB  GLU A 190      63.605  82.190  49.454  1.00  0.88              
ATOM   3030  HB1 GLU A 190      63.176  82.118  48.454  1.00  0.88              
ATOM   3031  HB2 GLU A 190      64.689  82.294  49.370  1.00  0.88              
ATOM   3032  CG  GLU A 190      63.004  83.416  50.171  1.00  0.88              
ATOM   3033  HG1 GLU A 190      63.291  83.400  51.226  1.00  0.88              
ATOM   3034  HG2 GLU A 190      61.914  83.355  50.128  1.00  0.88              
ATOM   3035  CD  GLU A 190      63.462  84.743  49.557  1.00  0.88              
ATOM   3036  OE1 GLU A 190      63.749  85.694  50.314  1.00  0.88              
ATOM   3037  OE2 GLU A 190      63.601  84.832  48.319  1.00  0.88              
ATOM   3038  C   GLU A 190      63.331  79.634  49.407  1.00  0.88              
ATOM   3039  O   GLU A 190      62.291  79.178  48.939  1.00  0.88              
ATOM   3040  N   GLY A 191      64.480  78.957  49.333  1.00  1.00              
ATOM   3041  H   GLY A 191      65.319  79.375  49.729  1.00  1.00              
ATOM   3042  CA  GLY A 191      64.585  77.634  48.699  1.00  1.00              
ATOM   3043  HA1 GLY A 191      65.639  77.431  48.514  1.00  1.00              
ATOM   3044  HA2 GLY A 191      64.072  77.652  47.736  1.00  1.00              
ATOM   3045  C   GLY A 191      64.026  76.466  49.518  1.00  1.00              
ATOM   3046  O   GLY A 191      63.915  75.358  48.996  1.00  1.00              
ATOM   3047  N   LEU A 192      63.654  76.692  50.780  1.00  0.97              
ATOM   3048  H   LEU A 192      63.918  77.570  51.205  1.00  0.97              
ATOM   3049  CA  LEU A 192      62.832  75.773  51.579  1.00  0.97              
ATOM   3050  HA  LEU A 192      62.916  74.772  51.160  1.00  0.97              
ATOM   3051  CB  LEU A 192      63.428  75.784  53.014  1.00  0.97              
ATOM   3052  HB1 LEU A 192      63.070  76.673  53.533  1.00  0.97              
ATOM   3053  HB2 LEU A 192      64.507  75.903  52.914  1.00  0.97              
ATOM   3054  CG  LEU A 192      63.266  74.569  53.958  1.00  0.97              
ATOM   3055  HG  LEU A 192      63.917  74.767  54.811  1.00  0.97              
ATOM   3056  CD1 LEU A 192      61.874  74.348  54.546  1.00  0.97              
ATOM   3057 1HD1 LEU A 192      61.933  73.650  55.382  1.00  0.97              
ATOM   3058 2HD1 LEU A 192      61.466  75.292  54.900  1.00  0.97              
ATOM   3059 3HD1 LEU A 192      61.212  73.928  53.794  1.00  0.97              
ATOM   3060  CD2 LEU A 192      63.755  73.268  53.332  1.00  0.97              
ATOM   3061 1HD2 LEU A 192      63.165  73.029  52.451  1.00  0.97              
ATOM   3062 2HD2 LEU A 192      64.803  73.379  53.058  1.00  0.97              
ATOM   3063 3HD2 LEU A 192      63.655  72.458  54.050  1.00  0.97              
ATOM   3064  C   LEU A 192      61.349  76.177  51.543  1.00  0.97              
ATOM   3065  O   LEU A 192      60.499  75.504  52.116  1.00  0.97              
ATOM   3066  N   GLY A 193      61.006  77.265  50.851  1.00  1.27              
ATOM   3067  H   GLY A 193      61.723  77.793  50.370  1.00  1.27              
ATOM   3068  CA  GLY A 193      59.610  77.544  50.531  1.00  1.27              
ATOM   3069  HA1 GLY A 193      59.074  76.611  50.350  1.00  1.27              
ATOM   3070  HA2 GLY A 193      59.581  78.130  49.612  1.00  1.27              
ATOM   3071  C   GLY A 193      58.891  78.317  51.600  1.00  1.27              
ATOM   3072  O   GLY A 193      57.701  78.110  51.743  1.00  1.27              
ATOM   3073  N   GLY A 194      59.603  79.169  52.341  1.00  1.43              
ATOM   3074  H   GLY A 194      60.602  79.141  52.177  1.00  1.43              
ATOM   3075  CA  GLY A 194      59.134  80.170  53.309  1.00  1.43              
ATOM   3076  HA1 GLY A 194      59.196  81.121  52.791  1.00  1.43              
ATOM   3077  HA2 GLY A 194      59.833  80.188  54.143  1.00  1.43              
ATOM   3078  C   GLY A 194      57.724  80.084  53.891  1.00  1.43              
ATOM   3079  O   GLY A 194      57.551  79.824  55.088  1.00  1.43              
ATOM   3080  N   ASP A 195      56.738  80.337  53.034  1.00  1.96              
ATOM   3081  H   ASP A 195      57.013  80.555  52.088  1.00  1.96              
ATOM   3082  CA  ASP A 195      55.321  80.535  53.353  1.00  1.96              
ATOM   3083  HA  ASP A 195      55.230  80.566  54.440  1.00  1.96              
ATOM   3084  CB  ASP A 195      54.922  81.937  52.866  1.00  1.96              
ATOM   3085  HB1 ASP A 195      53.927  82.186  53.237  1.00  1.96              
ATOM   3086  HB2 ASP A 195      54.910  81.955  51.775  1.00  1.96              
ATOM   3087  CG  ASP A 195      55.948  82.957  53.399  1.00  1.96              
ATOM   3088  OD1 ASP A 195      56.037  83.141  54.634  1.00  1.96              
ATOM   3089  OD2 ASP A 195      56.817  83.414  52.622  1.00  1.96              
ATOM   3090  C   ASP A 195      54.446  79.333  52.926  1.00  1.96              
ATOM   3091  O   ASP A 195      53.221  79.338  53.029  1.00  1.96              
ATOM   3092  N   LEU A 196      55.143  78.261  52.540  1.00  1.86              
ATOM   3093  H   LEU A 196      56.133  78.435  52.424  1.00  1.86              
ATOM   3094  CA  LEU A 196      54.749  76.887  52.240  1.00  1.86              
ATOM   3095  HA  LEU A 196      53.722  76.752  52.580  1.00  1.86              
ATOM   3096  CB  LEU A 196      54.793  76.634  50.718  1.00  1.86              
ATOM   3097  HB1 LEU A 196      54.336  75.658  50.563  1.00  1.86              
ATOM   3098  HB2 LEU A 196      55.830  76.562  50.388  1.00  1.86              
ATOM   3099  CG  LEU A 196      54.046  77.654  49.833  1.00  1.86              
ATOM   3100  HG  LEU A 196      53.188  78.056  50.370  1.00  1.86              
ATOM   3101  CD1 LEU A 196      54.943  78.804  49.357  1.00  1.86              
ATOM   3102 1HD1 LEU A 196      54.363  79.497  48.749  1.00  1.86              
ATOM   3103 2HD1 LEU A 196      55.341  79.351  50.206  1.00  1.86              
ATOM   3104 3HD1 LEU A 196      55.771  78.410  48.767  1.00  1.86              
ATOM   3105  CD2 LEU A 196      53.534  76.956  48.570  1.00  1.86              
ATOM   3106 1HD2 LEU A 196      53.027  77.681  47.932  1.00  1.86              
ATOM   3107 2HD2 LEU A 196      54.368  76.511  48.026  1.00  1.86              
ATOM   3108 3HD2 LEU A 196      52.819  76.183  48.848  1.00  1.86              
ATOM   3109  C   LEU A 196      55.611  75.851  53.001  1.00  1.86              
ATOM   3110  O   LEU A 196      55.478  74.650  52.771  1.00  1.86              
ATOM   3111  N   ALA A 197      56.504  76.324  53.880  1.00  1.28              
ATOM   3112  H   ALA A 197      56.588  77.323  53.951  1.00  1.28              
ATOM   3113  CA  ALA A 197      57.367  75.517  54.746  1.00  1.28              
ATOM   3114  HA  ALA A 197      57.773  74.697  54.152  1.00  1.28              
ATOM   3115  CB  ALA A 197      58.544  76.394  55.197  1.00  1.28              
ATOM   3116  HB1 ALA A 197      59.227  75.790  55.793  1.00  1.28              
ATOM   3117  HB2 ALA A 197      59.077  76.775  54.324  1.00  1.28              
ATOM   3118  HB3 ALA A 197      58.178  77.225  55.800  1.00  1.28              
ATOM   3119  C   ALA A 197      56.607  74.926  55.939  1.00  1.28              
ATOM   3120  O   ALA A 197      56.169  75.656  56.837  1.00  1.28              
ATOM   3121  N   GLU A 198      56.470  73.603  55.961  1.00  1.03              
ATOM   3122  H   GLU A 198      56.978  73.063  55.271  1.00  1.03              
ATOM   3123  CA  GLU A 198      55.608  72.873  56.880  1.00  1.03              
ATOM   3124  HA  GLU A 198      54.937  73.587  57.356  1.00  1.03              
ATOM   3125  CB  GLU A 198      54.698  71.891  56.104  1.00  1.03              
ATOM   3126  HB1 GLU A 198      55.324  71.119  55.654  1.00  1.03              
ATOM   3127  HB2 GLU A 198      54.199  72.442  55.306  1.00  1.03              
ATOM   3128  CG  GLU A 198      53.630  71.248  57.008  1.00  1.03              
ATOM   3129  HG1 GLU A 198      53.057  72.038  57.494  1.00  1.03              
ATOM   3130  HG2 GLU A 198      54.111  70.652  57.786  1.00  1.03              
ATOM   3131  CD  GLU A 198      52.656  70.331  56.243  1.00  1.03              
ATOM   3132  OE1 GLU A 198      53.109  69.600  55.336  1.00  1.03              
ATOM   3133  OE2 GLU A 198      51.444  70.329  56.567  1.00  1.03              
ATOM   3134  C   GLU A 198      56.354  72.162  57.992  1.00  1.03              
ATOM   3135  O   GLU A 198      57.269  71.342  57.757  1.00  1.03              
ATOM   3136  N   TYR A 199      55.957  72.442  59.210  1.00  0.71              
ATOM   3137  H   TYR A 199      55.156  73.056  59.265  1.00  0.71              
ATOM   3138  CA  TYR A 199      56.447  71.871  60.452  1.00  0.71              
ATOM   3139  HA  TYR A 199      57.482  71.594  60.331  1.00  0.71              
ATOM   3140  CB  TYR A 199      56.310  73.006  61.458  1.00  0.71              
ATOM   3141  HB1 TYR A 199      55.259  73.248  61.501  1.00  0.71              
ATOM   3142  HB2 TYR A 199      56.821  73.878  61.044  1.00  0.71              
ATOM   3143  CG  TYR A 199      56.765  72.834  62.884  1.00  0.71              
ATOM   3144  CD1 TYR A 199      56.358  71.732  63.669  1.00  0.71              
ATOM   3145  HD1 TYR A 199      55.770  70.933  63.267  1.00  0.71              
ATOM   3146  CE1 TYR A 199      56.665  71.692  65.036  1.00  0.71              
ATOM   3147  HE1 TYR A 199      56.354  70.860  65.641  1.00  0.71              
ATOM   3148  CZ  TYR A 199      57.328  72.772  65.641  1.00  0.71              
ATOM   3149  OH  TYR A 199      57.506  72.749  66.988  1.00  0.71              
ATOM   3150  HH  TYR A 199      57.865  73.567  67.344  1.00  0.71              
ATOM   3151  CE2 TYR A 199      57.728  73.876  64.854  1.00  0.71              
ATOM   3152  HE2 TYR A 199      58.189  74.740  65.294  1.00  0.71              
ATOM   3153  CD2 TYR A 199      57.459  73.899  63.482  1.00  0.71              
ATOM   3154  HD2 TYR A 199      57.727  74.771  62.896  1.00  0.71              
ATOM   3155  C   TYR A 199      55.590  70.659  60.803  1.00  0.71              
ATOM   3156  O   TYR A 199      54.360  70.784  60.863  1.00  0.71              
ATOM   3157  N   MET A 200      56.194  69.523  61.127  1.00  0.59              
ATOM   3158  H   MET A 200      57.211  69.503  61.089  1.00  0.59              
ATOM   3159  CA  MET A 200      55.467  68.317  61.529  1.00  0.59              
ATOM   3160  HA  MET A 200      54.427  68.550  61.740  1.00  0.59              
ATOM   3161  CB  MET A 200      55.491  67.263  60.411  1.00  0.59              
ATOM   3162  HB1 MET A 200      54.854  66.432  60.713  1.00  0.59              
ATOM   3163  HB2 MET A 200      56.505  66.889  60.271  1.00  0.59              
ATOM   3164  CG  MET A 200      54.985  67.822  59.084  1.00  0.59              
ATOM   3165  HG1 MET A 200      55.716  68.519  58.675  1.00  0.59              
ATOM   3166  HG2 MET A 200      54.078  68.381  59.280  1.00  0.59              
ATOM   3167  SD  MET A 200      54.636  66.557  57.833  1.00  0.59              
ATOM   3168  CE  MET A 200      56.334  66.193  57.314  1.00  0.59              
ATOM   3169  HE1 MET A 200      56.814  67.114  56.987  1.00  0.59              
ATOM   3170  HE2 MET A 200      56.897  65.767  58.144  1.00  0.59              
ATOM   3171  HE3 MET A 200      56.325  65.486  56.485  1.00  0.59              
ATOM   3172  C   MET A 200      56.079  67.753  62.818  1.00  0.59              
ATOM   3173  O   MET A 200      57.174  67.209  62.804  1.00  0.59              
ATOM   3174  N   MET A 201      55.387  67.904  63.947  1.00  0.63              
ATOM   3175  H   MET A 201      54.436  68.243  63.830  1.00  0.63              
ATOM   3176  CA  MET A 201      55.660  67.174  65.192  1.00  0.63              
ATOM   3177  HA  MET A 201      56.671  67.410  65.516  1.00  0.63              
ATOM   3178  CB  MET A 201      54.679  67.701  66.255  1.00  0.63              
ATOM   3179  HB1 MET A 201      53.665  67.646  65.857  1.00  0.63              
ATOM   3180  HB2 MET A 201      54.922  68.746  66.427  1.00  0.63              
ATOM   3181  CG  MET A 201      54.685  66.981  67.612  1.00  0.63              
ATOM   3182  HG1 MET A 201      54.318  65.965  67.467  1.00  0.63              
ATOM   3183  HG2 MET A 201      53.971  67.485  68.263  1.00  0.63              
ATOM   3184  SD  MET A 201      56.282  66.904  68.468  1.00  0.63              
ATOM   3185  CE  MET A 201      56.423  68.636  68.981  1.00  0.63              
ATOM   3186  HE1 MET A 201      57.314  68.758  69.595  1.00  0.63              
ATOM   3187  HE2 MET A 201      56.502  69.279  68.105  1.00  0.63              
ATOM   3188  HE3 MET A 201      55.544  68.924  69.558  1.00  0.63              
ATOM   3189  C   MET A 201      55.537  65.645  65.021  1.00  0.63              
ATOM   3190  O   MET A 201      54.859  65.177  64.110  1.00  0.63              
ATOM   3191  N   LYS A 202      56.168  64.847  65.899  1.00  0.55              
ATOM   3192  H   LYS A 202      56.783  65.318  66.554  1.00  0.55              
ATOM   3193  CA  LYS A 202      56.348  63.397  65.716  1.00  0.55              
ATOM   3194  HA  LYS A 202      55.418  62.980  65.350  1.00  0.55              
ATOM   3195  CB  LYS A 202      57.407  63.204  64.607  1.00  0.55              
ATOM   3196  HB1 LYS A 202      58.382  63.426  65.030  1.00  0.55              
ATOM   3197  HB2 LYS A 202      57.244  63.911  63.790  1.00  0.55              
ATOM   3198  CG  LYS A 202      57.401  61.791  64.006  1.00  0.55              
ATOM   3199  HG1 LYS A 202      56.567  61.689  63.314  1.00  0.55              
ATOM   3200  HG2 LYS A 202      57.268  61.057  64.797  1.00  0.55              
ATOM   3201  CD  LYS A 202      58.720  61.515  63.268  1.00  0.55              
ATOM   3202  HD1 LYS A 202      59.556  61.696  63.943  1.00  0.55              
ATOM   3203  HD2 LYS A 202      58.810  62.203  62.424  1.00  0.55              
ATOM   3204  CE  LYS A 202      58.818  60.076  62.755  1.00  0.55              
ATOM   3205  HE1 LYS A 202      59.806  59.939  62.307  1.00  0.55              
ATOM   3206  HE2 LYS A 202      58.070  59.938  61.970  1.00  0.55              
ATOM   3207  NZ  LYS A 202      58.608  59.087  63.842  1.00  0.55              
ATOM   3208  HZ1 LYS A 202      59.201  59.271  64.653  1.00  0.55              
ATOM   3209  HZ2 LYS A 202      57.648  59.152  64.174  1.00  0.55              
ATOM   3210  HZ3 LYS A 202      58.766  58.147  63.521  1.00  0.55              
ATOM   3211  C   LYS A 202      56.700  62.633  67.002  1.00  0.55              
ATOM   3212  O   LYS A 202      57.712  61.945  67.043  1.00  0.55              
ATOM   3213  N   ILE A 203      55.911  62.767  68.072  1.00  0.38              
ATOM   3214  H   ILE A 203      55.071  63.318  67.960  1.00  0.38              
ATOM   3215  CA  ILE A 203      56.249  62.238  69.414  1.00  0.38              
ATOM   3216  HA  ILE A 203      57.213  62.681  69.667  1.00  0.38              
ATOM   3217  CB  ILE A 203      55.275  62.692  70.537  1.00  0.38              
ATOM   3218  HB  ILE A 203      54.375  62.079  70.501  1.00  0.38              
ATOM   3219  CG2 ILE A 203      55.963  62.455  71.900  1.00  0.38              
ATOM   3220 1HG2 ILE A 203      55.286  62.667  72.726  1.00  0.38              
ATOM   3221 2HG2 ILE A 203      56.267  61.412  72.004  1.00  0.38              
ATOM   3222 3HG2 ILE A 203      56.846  63.089  71.993  1.00  0.38              
ATOM   3223  CG1 ILE A 203      54.844  64.168  70.392  1.00  0.38              
ATOM   3224 1HG1 ILE A 203      54.363  64.313  69.425  1.00  0.38              
ATOM   3225 2HG1 ILE A 203      55.730  64.799  70.429  1.00  0.38              
ATOM   3226  CD1 ILE A 203      53.844  64.644  71.455  1.00  0.38              
ATOM   3227  HD1 ILE A 203      53.563  65.676  71.242  1.00  0.38              
ATOM   3228  HD2 ILE A 203      52.959  64.010  71.439  1.00  0.38              
ATOM   3229  HD3 ILE A 203      54.284  64.614  72.448  1.00  0.38              
ATOM   3230  C   ILE A 203      56.461  60.721  69.457  1.00  0.38              
ATOM   3231  O   ILE A 203      55.495  59.981  69.594  1.00  0.38              
ATOM   3232  N   ASN A 204      57.708  60.262  69.351  1.00  0.40              
ATOM   3233  H   ASN A 204      58.441  60.955  69.260  1.00  0.40              
ATOM   3234  CA  ASN A 204      58.136  58.886  69.583  1.00  0.40              
ATOM   3235  HA  ASN A 204      57.422  58.232  69.095  1.00  0.40              
ATOM   3236  CB  ASN A 204      59.514  58.691  68.931  1.00  0.40              
ATOM   3237  HB1 ASN A 204      60.064  57.923  69.476  1.00  0.40              
ATOM   3238  HB2 ASN A 204      60.092  59.614  68.974  1.00  0.40              
ATOM   3239  CG  ASN A 204      59.381  58.241  67.490  1.00  0.40              
ATOM   3240  OD1 ASN A 204      59.431  58.993  66.529  1.00  0.40              
ATOM   3241  ND2 ASN A 204      59.225  56.962  67.281  1.00  0.40              
ATOM   3242 1HD2 ASN A 204      59.100  56.329  68.060  1.00  0.40              
ATOM   3243 2HD2 ASN A 204      59.117  56.625  66.347  1.00  0.40              
ATOM   3244  C   ASN A 204      58.133  58.560  71.078  1.00  0.40              
ATOM   3245  O   ASN A 204      58.699  59.291  71.899  1.00  0.40              
ATOM   3246  N   TYR A 205      57.546  57.408  71.374  1.00  0.85              
ATOM   3247  H   TYR A 205      57.126  56.889  70.606  1.00  0.85              
ATOM   3248  CA  TYR A 205      57.528  56.729  72.654  1.00  0.85              
ATOM   3249  HA  TYR A 205      58.128  57.285  73.375  1.00  0.85              
ATOM   3250  CB  TYR A 205      56.094  56.677  73.184  1.00  0.85              
ATOM   3251  HB1 TYR A 205      55.447  56.385  72.359  1.00  0.85              
ATOM   3252  HB2 TYR A 205      55.801  57.680  73.494  1.00  0.85              
ATOM   3253  CG  TYR A 205      55.856  55.708  74.325  1.00  0.85              
ATOM   3254  CD1 TYR A 205      55.937  56.114  75.672  1.00  0.85              
ATOM   3255  HD1 TYR A 205      56.168  57.139  75.914  1.00  0.85              
ATOM   3256  CE1 TYR A 205      55.676  55.184  76.701  1.00  0.85              
ATOM   3257  HE1 TYR A 205      55.712  55.486  77.734  1.00  0.85              
ATOM   3258  CZ  TYR A 205      55.349  53.846  76.386  1.00  0.85              
ATOM   3259  OH  TYR A 205      55.127  52.932  77.369  1.00  0.85              
ATOM   3260  HH  TYR A 205      54.993  52.054  77.009  1.00  0.85              
ATOM   3261  CE2 TYR A 205      55.261  53.452  75.037  1.00  0.85              
ATOM   3262  HE2 TYR A 205      55.001  52.445  74.755  1.00  0.85              
ATOM   3263  CD2 TYR A 205      55.506  54.382  74.019  1.00  0.85              
ATOM   3264  HD2 TYR A 205      55.424  54.066  72.989  1.00  0.85              
ATOM   3265  C   TYR A 205      58.151  55.360  72.458  1.00  0.85              
ATOM   3266  O   TYR A 205      57.680  54.517  71.702  1.00  0.85              
ATOM   3267  N   TYR A 206      59.284  55.192  73.107  1.00  0.99              
ATOM   3268  H   TYR A 206      59.575  55.939  73.727  1.00  0.99              
ATOM   3269  CA  TYR A 206      60.008  53.954  73.231  1.00  0.99              
ATOM   3270  HA  TYR A 206      59.793  53.288  72.397  1.00  0.99              
ATOM   3271  CB  TYR A 206      61.505  54.289  73.211  1.00  0.99              
ATOM   3272  HB1 TYR A 206      61.698  55.134  73.864  1.00  0.99              
ATOM   3273  HB2 TYR A 206      61.806  54.566  72.200  1.00  0.99              
ATOM   3274  CG  TYR A 206      62.304  53.106  73.673  1.00  0.99              
ATOM   3275  CD1 TYR A 206      62.394  52.011  72.808  1.00  0.99              
ATOM   3276  HD1 TYR A 206      62.079  52.103  71.780  1.00  0.99              
ATOM   3277  CE1 TYR A 206      62.788  50.770  73.315  1.00  0.99              
ATOM   3278  HE1 TYR A 206      62.789  49.892  72.693  1.00  0.99              
ATOM   3279  CZ  TYR A 206      63.144  50.653  74.662  1.00  0.99              
ATOM   3280  OH  TYR A 206      63.520  49.456  75.127  1.00  0.99              
ATOM   3281  HH  TYR A 206      63.732  49.480  76.080  1.00  0.99              
ATOM   3282  CE2 TYR A 206      63.141  51.762  75.517  1.00  0.99              
ATOM   3283  HE2 TYR A 206      63.396  51.654  76.561  1.00  0.99              
ATOM   3284  CD2 TYR A 206      62.706  52.992  75.019  1.00  0.99              
ATOM   3285  HD2 TYR A 206      62.581  53.804  75.710  1.00  0.99              
ATOM   3286  C   TYR A 206      59.575  53.314  74.556  1.00  0.99              
ATOM   3287  O   TYR A 206      59.926  53.840  75.627  1.00  0.99              
ATOM   3288  N   PRO A 207      58.800  52.214  74.525  1.00  0.83              
ATOM   3289  CD  PRO A 207      58.085  51.677  73.373  1.00  0.83              
ATOM   3290  HD1 PRO A 207      58.764  51.422  72.560  1.00  0.83              
ATOM   3291  HD2 PRO A 207      57.343  52.397  73.030  1.00  0.83              
ATOM   3292  CG  PRO A 207      57.370  50.418  73.853  1.00  0.83              
ATOM   3293  HG1 PRO A 207      57.947  49.542  73.569  1.00  0.83              
ATOM   3294  HG2 PRO A 207      56.365  50.358  73.440  1.00  0.83              
ATOM   3295  CB  PRO A 207      57.347  50.538  75.375  1.00  0.83              
ATOM   3296  HB1 PRO A 207      57.394  49.558  75.852  1.00  0.83              
ATOM   3297  HB2 PRO A 207      56.443  51.049  75.692  1.00  0.83              
ATOM   3298  CA  PRO A 207      58.569  51.402  75.707  1.00  0.83              
ATOM   3299  HA  PRO A 207      58.334  52.045  76.550  1.00  0.83              
ATOM   3300  C   PRO A 207      59.753  50.515  76.044  1.00  0.83              
ATOM   3301  O   PRO A 207      60.403  50.040  75.119  1.00  0.83              
ATOM   3302  N   PRO A 208      59.976  50.181  77.329  1.00  0.80              
ATOM   3303  CD  PRO A 208      59.189  50.550  78.494  1.00  0.80              
ATOM   3304  HD1 PRO A 208      58.119  50.560  78.282  1.00  0.80              
ATOM   3305  HD2 PRO A 208      59.520  51.526  78.850  1.00  0.80              
ATOM   3306  CG  PRO A 208      59.504  49.492  79.549  1.00  0.80              
ATOM   3307  HG1 PRO A 208      58.853  48.628  79.402  1.00  0.80              
ATOM   3308  HG2 PRO A 208      59.401  49.884  80.561  1.00  0.80              
ATOM   3309  CB  PRO A 208      60.947  49.103  79.234  1.00  0.80              
ATOM   3310  HB1 PRO A 208      61.168  48.083  79.550  1.00  0.80              
ATOM   3311  HB2 PRO A 208      61.627  49.804  79.721  1.00  0.80              
ATOM   3312  CA  PRO A 208      61.045  49.276  77.715  1.00  0.80              
ATOM   3313  HA  PRO A 208      61.993  49.759  77.486  1.00  0.80              
ATOM   3314  C   PRO A 208      60.972  47.952  76.935  1.00  0.80              
ATOM   3315  O   PRO A 208      59.888  47.449  76.604  1.00  0.80              
ATOM   3316  N   CYS A 209      62.152  47.400  76.650  1.00  0.73              
ATOM   3317  H   CYS A 209      62.985  47.862  76.995  1.00  0.73              
ATOM   3318  CA  CYS A 209      62.344  46.273  75.745  1.00  0.73              
ATOM   3319  HA  CYS A 209      61.376  45.925  75.388  1.00  0.73              
ATOM   3320  CB  CYS A 209      63.165  46.683  74.514  1.00  0.73              
ATOM   3321  HB1 CYS A 209      64.117  47.102  74.844  1.00  0.73              
ATOM   3322  HB2 CYS A 209      62.615  47.437  73.947  1.00  0.73              
ATOM   3323  SG  CYS A 209      63.519  45.264  73.440  1.00  0.73              
ATOM   3324  HG  CYS A 209      64.234  45.933  72.527  1.00  0.73              
ATOM   3325  C   CYS A 209      63.063  45.152  76.492  1.00  0.73              
ATOM   3326  O   CYS A 209      64.120  45.379  77.079  1.00  0.73              
ATOM   3327  N   PRO A 210      62.562  43.909  76.467  1.00  0.83              
ATOM   3328  CD  PRO A 210      61.347  43.445  75.809  1.00  0.83              
ATOM   3329  HD1 PRO A 210      61.328  43.727  74.756  1.00  0.83              
ATOM   3330  HD2 PRO A 210      60.474  43.853  76.323  1.00  0.83              
ATOM   3331  CG  PRO A 210      61.357  41.925  75.946  1.00  0.83              
ATOM   3332  HG1 PRO A 210      61.883  41.480  75.100  1.00  0.83              
ATOM   3333  HG2 PRO A 210      60.349  41.516  76.026  1.00  0.83              
ATOM   3334  CB  PRO A 210      62.166  41.700  77.221  1.00  0.83              
ATOM   3335  HB1 PRO A 210      62.648  40.725  77.206  1.00  0.83              
ATOM   3336  HB2 PRO A 210      61.506  41.784  78.086  1.00  0.83              
ATOM   3337  CA  PRO A 210      63.186  42.848  77.238  1.00  0.83              
ATOM   3338  HA  PRO A 210      63.312  43.187  78.263  1.00  0.83              
ATOM   3339  C   PRO A 210      64.551  42.379  76.723  1.00  0.83              
ATOM   3340  O   PRO A 210      65.297  41.732  77.465  1.00  0.83              
ATOM   3341  N   ARG A 211      64.904  42.717  75.484  1.00  1.01              
ATOM   3342  H   ARG A 211      64.239  43.264  74.949  1.00  1.01              
ATOM   3343  CA  ARG A 211      66.171  42.359  74.839  1.00  1.01              
ATOM   3344  HA  ARG A 211      66.924  42.142  75.588  1.00  1.01              
ATOM   3345  CB  ARG A 211      65.981  41.099  73.957  1.00  1.01              
ATOM   3346  HB1 ARG A 211      66.933  40.883  73.473  1.00  1.01              
ATOM   3347  HB2 ARG A 211      65.270  41.342  73.164  1.00  1.01              
ATOM   3348  CG  ARG A 211      65.473  39.807  74.637  1.00  1.01              
ATOM   3349  HG1 ARG A 211      65.297  39.071  73.852  1.00  1.01              
ATOM   3350  HG2 ARG A 211      64.510  40.002  75.109  1.00  1.01              
ATOM   3351  CD  ARG A 211      66.404  39.155  75.676  1.00  1.01              
ATOM   3352  HD1 ARG A 211      65.899  38.269  76.072  1.00  1.01              
ATOM   3353  HD2 ARG A 211      66.558  39.835  76.511  1.00  1.01              
ATOM   3354  NE  ARG A 211      67.696  38.738  75.092  1.00  1.01              
ATOM   3355  HE  ARG A 211      67.707  37.860  74.599  1.00  1.01              
ATOM   3356  CZ  ARG A 211      68.825  39.426  75.095  1.00  1.01              
ATOM   3357  NH1 ARG A 211      68.961  40.516  75.789  1.00  1.01              
ATOM   3358 1HH1 ARG A 211      68.207  40.869  76.331  1.00  1.01              
ATOM   3359 2HH1 ARG A 211      69.726  41.158  75.530  1.00  1.01              
ATOM   3360  NH2 ARG A 211      69.831  39.059  74.368  1.00  1.01              
ATOM   3361 1HH2 ARG A 211      69.781  38.283  73.743  1.00  1.01              
ATOM   3362 2HH2 ARG A 211      70.567  39.765  74.221  1.00  1.01              
ATOM   3363  C   ARG A 211      66.685  43.553  74.043  1.00  1.01              
ATOM   3364  O   ARG A 211      66.630  43.517  72.814  1.00  1.01              
ATOM   3365  N   PRO A 212      67.103  44.641  74.717  1.00  1.05              
ATOM   3366  CD  PRO A 212      67.415  44.719  76.138  1.00  1.05              
ATOM   3367  HD1 PRO A 212      67.941  43.829  76.485  1.00  1.05              
ATOM   3368  HD2 PRO A 212      66.498  44.859  76.705  1.00  1.05              
ATOM   3369  CG  PRO A 212      68.316  45.941  76.301  1.00  1.05              
ATOM   3370  HG1 PRO A 212      69.356  45.651  76.147  1.00  1.05              
ATOM   3371  HG2 PRO A 212      68.193  46.415  77.275  1.00  1.05              
ATOM   3372  CB  PRO A 212      67.869  46.859  75.167  1.00  1.05              
ATOM   3373  HB1 PRO A 212      68.678  47.520  74.853  1.00  1.05              
ATOM   3374  HB2 PRO A 212      67.011  47.446  75.497  1.00  1.05              
ATOM   3375  CA  PRO A 212      67.427  45.901  74.052  1.00  1.05              
ATOM   3376  HA  PRO A 212      66.529  46.297  73.580  1.00  1.05              
ATOM   3377  C   PRO A 212      68.486  45.688  72.961  1.00  1.05              
ATOM   3378  O   PRO A 212      68.313  46.094  71.819  1.00  1.05              
ATOM   3379  N   ASP A 213      69.503  44.894  73.278  1.00  1.25              
ATOM   3380  H   ASP A 213      69.523  44.500  74.213  1.00  1.25              
ATOM   3381  CA  ASP A 213      70.595  44.461  72.405  1.00  1.25              
ATOM   3382  HA  ASP A 213      71.141  45.357  72.102  1.00  1.25              
ATOM   3383  CB  ASP A 213      71.572  43.615  73.248  1.00  1.25              
ATOM   3384  HB1 ASP A 213      72.114  44.288  73.915  1.00  1.25              
ATOM   3385  HB2 ASP A 213      72.308  43.150  72.590  1.00  1.25              
ATOM   3386  CG  ASP A 213      70.898  42.542  74.117  1.00  1.25              
ATOM   3387  OD1 ASP A 213      70.083  42.879  75.011  1.00  1.25              
ATOM   3388  OD2 ASP A 213      71.174  41.337  73.953  1.00  1.25              
ATOM   3389  C   ASP A 213      70.208  43.777  71.075  1.00  1.25              
ATOM   3390  O   ASP A 213      71.016  43.711  70.150  1.00  1.25              
ATOM   3391  N   LEU A 214      68.954  43.340  70.930  1.00  1.19              
ATOM   3392  H   LEU A 214      68.305  43.492  71.693  1.00  1.19              
ATOM   3393  CA  LEU A 214      68.439  42.719  69.709  1.00  1.19              
ATOM   3394  HA  LEU A 214      69.264  42.484  69.035  1.00  1.19              
ATOM   3395  CB  LEU A 214      67.720  41.403  70.095  1.00  1.19              
ATOM   3396  HB1 LEU A 214      67.364  40.930  69.180  1.00  1.19              
ATOM   3397  HB2 LEU A 214      66.841  41.658  70.690  1.00  1.19              
ATOM   3398  CG  LEU A 214      68.543  40.362  70.880  1.00  1.19              
ATOM   3399  HG  LEU A 214      68.811  40.771  71.854  1.00  1.19              
ATOM   3400  CD1 LEU A 214      67.702  39.099  71.107  1.00  1.19              
ATOM   3401 1HD1 LEU A 214      68.259  38.392  71.718  1.00  1.19              
ATOM   3402 2HD1 LEU A 214      66.770  39.356  71.606  1.00  1.19              
ATOM   3403 3HD1 LEU A 214      67.472  38.633  70.148  1.00  1.19              
ATOM   3404  CD2 LEU A 214      69.819  39.956  70.145  1.00  1.19              
ATOM   3405 1HD2 LEU A 214      70.349  39.186  70.703  1.00  1.19              
ATOM   3406 2HD2 LEU A 214      69.586  39.583  69.147  1.00  1.19              
ATOM   3407 3HD2 LEU A 214      70.485  40.815  70.056  1.00  1.19              
ATOM   3408  C   LEU A 214      67.471  43.613  68.929  1.00  1.19              
ATOM   3409  O   LEU A 214      66.958  43.205  67.890  1.00  1.19              
ATOM   3410  N   ALA A 215      67.205  44.827  69.389  1.00  0.89              
ATOM   3411  H   ALA A 215      67.743  45.178  70.176  1.00  0.89              
ATOM   3412  CA  ALA A 215      66.217  45.717  68.804  1.00  0.89              
ATOM   3413  HA  ALA A 215      65.827  45.299  67.879  1.00  0.89              
ATOM   3414  CB  ALA A 215      65.037  45.840  69.781  1.00  0.89              
ATOM   3415  HB1 ALA A 215      64.272  46.498  69.370  1.00  0.89              
ATOM   3416  HB2 ALA A 215      64.602  44.857  69.950  1.00  0.89              
ATOM   3417  HB3 ALA A 215      65.383  46.237  70.733  1.00  0.89              
ATOM   3418  C   ALA A 215      66.838  47.076  68.473  1.00  0.89              
ATOM   3419  O   ALA A 215      67.957  47.407  68.860  1.00  0.89              
ATOM   3420  N   LEU A 216      66.081  47.892  67.750  1.00  0.73              
ATOM   3421  H   LEU A 216      65.176  47.561  67.450  1.00  0.73              
ATOM   3422  CA  LEU A 216      66.316  49.325  67.650  1.00  0.73              
ATOM   3423  HA  LEU A 216      66.949  49.657  68.473  1.00  0.73              
ATOM   3424  CB  LEU A 216      66.976  49.691  66.302  1.00  0.73              
ATOM   3425  HB1 LEU A 216      66.742  50.732  66.077  1.00  0.73              
ATOM   3426  HB2 LEU A 216      66.527  49.084  65.517  1.00  0.73              
ATOM   3427  CG  LEU A 216      68.509  49.542  66.249  1.00  0.73              
ATOM   3428  HG  LEU A 216      68.796  48.531  66.526  1.00  0.73              
ATOM   3429  CD1 LEU A 216      68.997  49.813  64.825  1.00  0.73              
ATOM   3430 1HD1 LEU A 216      70.070  49.639  64.767  1.00  0.73              
ATOM   3431 2HD1 LEU A 216      68.507  49.131  64.131  1.00  0.73              
ATOM   3432 3HD1 LEU A 216      68.778  50.842  64.537  1.00  0.73              
ATOM   3433  CD2 LEU A 216      69.213  50.541  67.173  1.00  0.73              
ATOM   3434 1HD2 LEU A 216      70.290  50.496  67.026  1.00  0.73              
ATOM   3435 2HD2 LEU A 216      68.866  51.552  66.962  1.00  0.73              
ATOM   3436 3HD2 LEU A 216      69.008  50.296  68.214  1.00  0.73              
ATOM   3437  C   LEU A 216      64.969  50.020  67.788  1.00  0.73              
ATOM   3438  O   LEU A 216      63.943  49.526  67.313  1.00  0.73              
ATOM   3439  N   GLY A 217      65.002  51.171  68.447  1.00  0.81              
ATOM   3440  H   GLY A 217      65.903  51.523  68.752  1.00  0.81              
ATOM   3441  CA  GLY A 217      63.883  52.071  68.645  1.00  0.81              
ATOM   3442  HA1 GLY A 217      64.123  52.781  69.436  1.00  0.81              
ATOM   3443  HA2 GLY A 217      62.994  51.507  68.934  1.00  0.81              
ATOM   3444  C   GLY A 217      63.593  52.835  67.368  1.00  0.81              
ATOM   3445  O   GLY A 217      62.447  52.970  66.963  1.00  0.81              
ATOM   3446  N   VAL A 218      64.641  53.248  66.661  1.00  0.99              
ATOM   3447  H   VAL A 218      65.572  53.115  67.044  1.00  0.99              
ATOM   3448  CA  VAL A 218      64.529  53.776  65.303  1.00  0.99              
ATOM   3449  HA  VAL A 218      63.591  53.441  64.866  1.00  0.99              
ATOM   3450  CB  VAL A 218      64.536  55.327  65.345  1.00  0.99              
ATOM   3451  HB  VAL A 218      65.492  55.661  65.748  1.00  0.99              
ATOM   3452  CG1 VAL A 218      64.369  55.957  63.959  1.00  0.99              
ATOM   3453 1HG1 VAL A 218      64.434  57.042  64.034  1.00  0.99              
ATOM   3454 2HG1 VAL A 218      65.166  55.633  63.290  1.00  0.99              
ATOM   3455 3HG1 VAL A 218      63.404  55.691  63.531  1.00  0.99              
ATOM   3456  CG2 VAL A 218      63.418  55.912  66.229  1.00  0.99              
ATOM   3457 1HG2 VAL A 218      63.444  57.001  66.185  1.00  0.99              
ATOM   3458 2HG2 VAL A 218      62.446  55.560  65.882  1.00  0.99              
ATOM   3459 3HG2 VAL A 218      63.556  55.617  67.268  1.00  0.99              
ATOM   3460  C   VAL A 218      65.718  53.254  64.515  1.00  0.99              
ATOM   3461  O   VAL A 218      66.832  53.292  65.064  1.00  0.99              
ATOM   3462  N   PRO A 219      65.488  52.760  63.279  1.00  0.98              
ATOM   3463  CD  PRO A 219      64.212  52.708  62.569  1.00  0.98              
ATOM   3464  HD1 PRO A 219      63.636  53.624  62.686  1.00  0.98              
ATOM   3465  HD2 PRO A 219      63.637  51.854  62.928  1.00  0.98              
ATOM   3466  CG  PRO A 219      64.553  52.515  61.094  1.00  0.98              
ATOM   3467  HG1 PRO A 219      64.741  53.485  60.630  1.00  0.98              
ATOM   3468  HG2 PRO A 219      63.770  51.975  60.561  1.00  0.98              
ATOM   3469  CB  PRO A 219      65.851  51.720  61.160  1.00  0.98              
ATOM   3470  HB1 PRO A 219      66.439  51.840  60.248  1.00  0.98              
ATOM   3471  HB2 PRO A 219      65.620  50.665  61.320  1.00  0.98              
ATOM   3472  CA  PRO A 219      66.548  52.285  62.405  1.00  0.98              
ATOM   3473  HA  PRO A 219      67.089  51.478  62.898  1.00  0.98              
ATOM   3474  C   PRO A 219      67.565  53.388  62.073  1.00  0.98              
ATOM   3475  O   PRO A 219      67.417  54.539  62.478  1.00  0.98              
ATOM   3476  N   ALA A 220      68.622  52.984  61.370  1.00  0.98              
ATOM   3477  H   ALA A 220      68.661  52.034  61.039  1.00  0.98              
ATOM   3478  CA  ALA A 220      69.642  53.900  60.885  1.00  0.98              
ATOM   3479  HA  ALA A 220      69.794  54.687  61.619  1.00  0.98              
ATOM   3480  CB  ALA A 220      70.956  53.114  60.742  1.00  0.98              
ATOM   3481  HB1 ALA A 220      71.753  53.798  60.450  1.00  0.98              
ATOM   3482  HB2 ALA A 220      71.218  52.631  61.683  1.00  0.98              
ATOM   3483  HB3 ALA A 220      70.851  52.349  59.971  1.00  0.98              
ATOM   3484  C   ALA A 220      69.237  54.566  59.567  1.00  0.98              
ATOM   3485  O   ALA A 220      69.324  53.945  58.503  1.00  0.98              
ATOM   3486  N   HIS A 221      68.802  55.822  59.683  1.00  0.88              
ATOM   3487  CA  HIS A 221      68.384  56.687  58.592  1.00  0.88              
ATOM   3488  CB  HIS A 221      66.879  56.524  58.292  1.00  0.88              
ATOM   3489  CG  HIS A 221      66.441  56.779  56.857  1.00  0.88              
ATOM   3490  ND1 HIS A 221      67.241  56.649  55.720  1.00  0.88              
ATOM   3491  CE1 HIS A 221      66.478  57.008  54.684  1.00  0.88              
ATOM   3492  NE2 HIS A 221      65.261  57.394  55.110  1.00  0.88              
ATOM   3493  CD2 HIS A 221      65.218  57.264  56.485  1.00  0.88              
ATOM   3494  C   HIS A 221      68.879  58.126  58.630  1.00  0.88              
ATOM   3495  O   HIS A 221      69.717  58.523  59.433  1.00  0.88              
ATOM   3496  N   THR A 222      68.403  58.914  57.676  1.00  0.91              
ATOM   3497  H   THR A 222      67.742  58.498  57.028  1.00  0.91              
ATOM   3498  CA  THR A 222      68.883  60.260  57.386  1.00  0.91              
ATOM   3499  HA  THR A 222      69.389  60.661  58.263  1.00  0.91              
ATOM   3500  CB  THR A 222      69.885  60.226  56.198  1.00  0.91              
ATOM   3501  HB  THR A 222      70.886  60.165  56.611  1.00  0.91              
ATOM   3502  CG2 THR A 222      69.751  59.042  55.232  1.00  0.91              
ATOM   3503 1HG2 THR A 222      70.369  59.210  54.351  1.00  0.91              
ATOM   3504 2HG2 THR A 222      70.091  58.129  55.720  1.00  0.91              
ATOM   3505 3HG2 THR A 222      68.712  58.903  54.946  1.00  0.91              
ATOM   3506  OG1 THR A 222      69.814  61.387  55.396  1.00  0.91              
ATOM   3507  HG1 THR A 222      69.915  62.139  55.993  1.00  0.91              
ATOM   3508  C   THR A 222      67.645  61.112  57.091  1.00  0.91              
ATOM   3509  O   THR A 222      67.003  60.962  56.049  1.00  0.91              
ATOM   3510  N   ASP A 223      67.304  61.998  58.026  1.00  0.84              
ATOM   3511  H   ASP A 223      67.788  61.988  58.910  1.00  0.84              
ATOM   3512  CA  ASP A 223      66.147  62.885  57.921  1.00  0.84              
ATOM   3513  HA  ASP A 223      65.252  62.279  58.070  1.00  0.84              
ATOM   3514  CB  ASP A 223      66.181  63.951  59.030  1.00  0.84              
ATOM   3515  HB1 ASP A 223      65.516  64.765  58.737  1.00  0.84              
ATOM   3516  HB2 ASP A 223      67.189  64.360  59.114  1.00  0.84              
ATOM   3517  CG  ASP A 223      65.711  63.457  60.397  1.00  0.84              
ATOM   3518  OD1 ASP A 223      65.561  62.228  60.581  1.00  0.84              
ATOM   3519  OD2 ASP A 223      65.511  64.330  61.267  1.00  0.84              
ATOM   3520  C   ASP A 223      66.008  63.568  56.563  1.00  0.84              
ATOM   3521  O   ASP A 223      66.955  64.164  56.066  1.00  0.84              
ATOM   3522  N   LEU A 224      64.818  63.494  55.964  1.00  0.82              
ATOM   3523  H   LEU A 224      64.086  62.973  56.423  1.00  0.82              
ATOM   3524  CA  LEU A 224      64.544  64.058  54.638  1.00  0.82              
ATOM   3525  HA  LEU A 224      65.297  63.707  53.942  1.00  0.82              
ATOM   3526  CB  LEU A 224      63.175  63.516  54.181  1.00  0.82              
ATOM   3527  HB1 LEU A 224      62.835  64.090  53.320  1.00  0.82              
ATOM   3528  HB2 LEU A 224      62.452  63.681  54.984  1.00  0.82              
ATOM   3529  CG  LEU A 224      63.184  62.028  53.786  1.00  0.82              
ATOM   3530  HG  LEU A 224      63.855  61.467  54.436  1.00  0.82              
ATOM   3531  CD1 LEU A 224      61.781  61.439  53.923  1.00  0.82              
ATOM   3532 1HD1 LEU A 224      61.764  60.412  53.558  1.00  0.82              
ATOM   3533 2HD1 LEU A 224      61.486  61.445  54.972  1.00  0.82              
ATOM   3534 3HD1 LEU A 224      61.069  62.041  53.361  1.00  0.82              
ATOM   3535  CD2 LEU A 224      63.642  61.863  52.334  1.00  0.82              
ATOM   3536 1HD2 LEU A 224      63.654  60.804  52.078  1.00  0.82              
ATOM   3537 2HD2 LEU A 224      62.946  62.378  51.672  1.00  0.82              
ATOM   3538 3HD2 LEU A 224      64.637  62.288  52.210  1.00  0.82              
ATOM   3539  C   LEU A 224      64.518  65.589  54.616  1.00  0.82              
ATOM   3540  O   LEU A 224      64.820  66.199  53.586  1.00  0.82              
ATOM   3541  N   SER A 225      64.109  66.148  55.757  1.00  0.78              
ATOM   3542  H   SER A 225      63.999  65.523  56.542  1.00  0.78              
ATOM   3543  CA  SER A 225      63.745  67.534  56.035  1.00  0.78              
ATOM   3544  HA  SER A 225      62.818  67.763  55.512  1.00  0.78              
ATOM   3545  CB  SER A 225      63.468  67.639  57.548  1.00  0.78              
ATOM   3546  HB1 SER A 225      62.656  66.960  57.812  1.00  0.78              
ATOM   3547  HB2 SER A 225      63.160  68.653  57.804  1.00  0.78              
ATOM   3548  OG  SER A 225      64.625  67.287  58.290  1.00  0.78              
ATOM   3549  HG  SER A 225      64.422  67.255  59.240  1.00  0.78              
ATOM   3550  C   SER A 225      64.797  68.563  55.592  1.00  0.78              
ATOM   3551  O   SER A 225      65.882  68.244  55.103  1.00  0.78              
ATOM   3552  N   GLY A 226      64.495  69.845  55.788  1.00  0.61              
ATOM   3553  H   GLY A 226      63.600  70.090  56.199  1.00  0.61              
ATOM   3554  CA  GLY A 226      65.533  70.863  55.783  1.00  0.61              
ATOM   3555  HA1 GLY A 226      65.082  71.834  55.591  1.00  0.61              
ATOM   3556  HA2 GLY A 226      66.273  70.657  55.017  1.00  0.61              
ATOM   3557  C   GLY A 226      66.267  70.949  57.103  1.00  0.61              
ATOM   3558  O   GLY A 226      67.491  70.877  57.168  1.00  0.61              
ATOM   3559  N   ILE A 227      65.500  71.016  58.172  1.00  0.38              
ATOM   3560  H   ILE A 227      64.496  70.966  58.050  1.00  0.38              
ATOM   3561  CA  ILE A 227      65.988  71.001  59.542  1.00  0.38              
ATOM   3562  HA  ILE A 227      67.013  70.631  59.570  1.00  0.38              
ATOM   3563  CB  ILE A 227      65.960  72.440  60.117  1.00  0.38              
ATOM   3564  HB  ILE A 227      66.626  73.046  59.500  1.00  0.38              
ATOM   3565  CG2 ILE A 227      64.555  73.066  60.038  1.00  0.38              
ATOM   3566 1HG2 ILE A 227      64.589  74.101  60.362  1.00  0.38              
ATOM   3567 2HG2 ILE A 227      64.191  73.061  59.011  1.00  0.38              
ATOM   3568 3HG2 ILE A 227      63.860  72.516  60.671  1.00  0.38              
ATOM   3569  CG1 ILE A 227      66.500  72.483  61.561  1.00  0.38              
ATOM   3570 1HG1 ILE A 227      67.458  71.964  61.577  1.00  0.38              
ATOM   3571 2HG1 ILE A 227      65.814  71.961  62.227  1.00  0.38              
ATOM   3572  CD1 ILE A 227      66.711  73.895  62.120  1.00  0.38              
ATOM   3573  HD1 ILE A 227      67.376  74.459  61.466  1.00  0.38              
ATOM   3574  HD2 ILE A 227      65.761  74.420  62.217  1.00  0.38              
ATOM   3575  HD3 ILE A 227      67.153  73.821  63.112  1.00  0.38              
ATOM   3576  C   ILE A 227      65.103  70.022  60.306  1.00  0.38              
ATOM   3577  O   ILE A 227      63.917  69.872  59.999  1.00  0.38              
ATOM   3578  N   THR A 228      65.663  69.436  61.354  1.00  0.45              
ATOM   3579  H   THR A 228      66.658  69.556  61.503  1.00  0.45              
ATOM   3580  CA  THR A 228      64.884  68.819  62.429  1.00  0.45              
ATOM   3581  HA  THR A 228      63.834  69.045  62.276  1.00  0.45              
ATOM   3582  CB  THR A 228      65.054  67.286  62.401  1.00  0.45              
ATOM   3583  HB  THR A 228      66.119  67.059  62.388  1.00  0.45              
ATOM   3584  CG2 THR A 228      64.418  66.527  63.572  1.00  0.45              
ATOM   3585 1HG2 THR A 228      64.656  65.467  63.476  1.00  0.45              
ATOM   3586 2HG2 THR A 228      64.814  66.876  64.522  1.00  0.45              
ATOM   3587 3HG2 THR A 228      63.338  66.643  63.558  1.00  0.45              
ATOM   3588  OG1 THR A 228      64.470  66.745  61.236  1.00  0.45              
ATOM   3589  HG1 THR A 228      64.781  65.806  61.218  1.00  0.45              
ATOM   3590  C   THR A 228      65.329  69.408  63.757  1.00  0.45              
ATOM   3591  O   THR A 228      66.514  69.669  63.956  1.00  0.45              
ATOM   3592  N   LEU A 229      64.374  69.610  64.668  1.00  0.37              
ATOM   3593  H   LEU A 229      63.419  69.368  64.408  1.00  0.37              
ATOM   3594  CA  LEU A 229      64.607  70.142  66.011  1.00  0.37              
ATOM   3595  HA  LEU A 229      65.677  70.087  66.209  1.00  0.37              
ATOM   3596  CB  LEU A 229      64.247  71.639  66.005  1.00  0.37              
ATOM   3597  HB1 LEU A 229      63.189  71.768  65.774  1.00  0.37              
ATOM   3598  HB2 LEU A 229      64.811  72.102  65.193  1.00  0.37              
ATOM   3599  CG  LEU A 229      64.606  72.371  67.313  1.00  0.37              
ATOM   3600  HG  LEU A 229      65.454  71.882  67.791  1.00  0.37              
ATOM   3601  CD1 LEU A 229      64.987  73.828  67.054  1.00  0.37              
ATOM   3602 1HD1 LEU A 229      64.170  74.349  66.563  1.00  0.37              
ATOM   3603 2HD1 LEU A 229      65.224  74.326  67.995  1.00  0.37              
ATOM   3604 3HD1 LEU A 229      65.870  73.865  66.417  1.00  0.37              
ATOM   3605  CD2 LEU A 229      63.411  72.370  68.256  1.00  0.37              
ATOM   3606 1HD2 LEU A 229      63.598  73.007  69.118  1.00  0.37              
ATOM   3607 2HD2 LEU A 229      62.529  72.727  67.738  1.00  0.37              
ATOM   3608 3HD2 LEU A 229      63.217  71.357  68.599  1.00  0.37              
ATOM   3609  C   LEU A 229      63.916  69.262  67.057  1.00  0.37              
ATOM   3610  O   LEU A 229      62.702  69.095  67.052  1.00  0.37              
ATOM   3611  N   LEU A 230      64.719  68.618  67.906  1.00  0.40              
ATOM   3612  H   LEU A 230      65.710  68.847  67.867  1.00  0.40              
ATOM   3613  CA  LEU A 230      64.341  67.433  68.671  1.00  0.40              
ATOM   3614  HA  LEU A 230      63.270  67.286  68.535  1.00  0.40              
ATOM   3615  CB  LEU A 230      65.021  66.186  68.077  1.00  0.40              
ATOM   3616  HB1 LEU A 230      66.101  66.262  68.200  1.00  0.40              
ATOM   3617  HB2 LEU A 230      64.805  66.181  67.008  1.00  0.40              
ATOM   3618  CG  LEU A 230      64.511  64.862  68.693  1.00  0.40              
ATOM   3619  HG  LEU A 230      63.480  64.983  69.028  1.00  0.40              
ATOM   3620  CD1 LEU A 230      64.540  63.749  67.646  1.00  0.40              
ATOM   3621 1HD1 LEU A 230      64.173  62.819  68.078  1.00  0.40              
ATOM   3622 2HD1 LEU A 230      63.904  64.023  66.806  1.00  0.40              
ATOM   3623 3HD1 LEU A 230      65.557  63.604  67.279  1.00  0.40              
ATOM   3624  CD2 LEU A 230      65.373  64.393  69.870  1.00  0.40              
ATOM   3625 1HD2 LEU A 230      64.971  63.472  70.286  1.00  0.40              
ATOM   3626 2HD2 LEU A 230      66.396  64.218  69.537  1.00  0.40              
ATOM   3627 3HD2 LEU A 230      65.386  65.143  70.658  1.00  0.40              
ATOM   3628  C   LEU A 230      64.570  67.618  70.157  1.00  0.40              
ATOM   3629  O   LEU A 230      65.716  67.771  70.596  1.00  0.40              
ATOM   3630  N   VAL A 231      63.468  67.534  70.917  1.00  0.62              
ATOM   3631  H   VAL A 231      62.563  67.409  70.471  1.00  0.62              
ATOM   3632  CA  VAL A 231      63.538  67.625  72.386  1.00  0.62              
ATOM   3633  HA  VAL A 231      64.529  67.988  72.637  1.00  0.62              
ATOM   3634  CB  VAL A 231      62.659  68.753  72.969  1.00  0.62              
ATOM   3635  HB  VAL A 231      63.027  69.694  72.561  1.00  0.62              
ATOM   3636  CG1 VAL A 231      61.177  68.676  72.626  1.00  0.62              
ATOM   3637 1HG1 VAL A 231      60.688  69.586  72.970  1.00  0.62              
ATOM   3638 2HG1 VAL A 231      61.039  68.607  71.547  1.00  0.62              
ATOM   3639 3HG1 VAL A 231      60.726  67.824  73.132  1.00  0.62              
ATOM   3640  CG2 VAL A 231      62.796  68.832  74.494  1.00  0.62              
ATOM   3641 1HG2 VAL A 231      62.273  69.716  74.861  1.00  0.62              
ATOM   3642 2HG2 VAL A 231      62.364  67.949  74.965  1.00  0.62              
ATOM   3643 3HG2 VAL A 231      63.848  68.917  74.770  1.00  0.62              
ATOM   3644  C   VAL A 231      63.365  66.258  73.042  1.00  0.62              
ATOM   3645  O   VAL A 231      62.336  65.615  72.853  1.00  0.62              
ATOM   3646  N   PRO A 232      64.402  65.728  73.713  1.00  0.83              
ATOM   3647  CD  PRO A 232      65.792  66.175  73.675  1.00  0.83              
ATOM   3648  HD1 PRO A 232      65.981  66.854  74.509  1.00  0.83              
ATOM   3649  HD2 PRO A 232      66.062  66.645  72.734  1.00  0.83              
ATOM   3650  CG  PRO A 232      66.617  64.909  73.832  1.00  0.83              
ATOM   3651  HG1 PRO A 232      67.610  65.116  74.233  1.00  0.83              
ATOM   3652  HG2 PRO A 232      66.677  64.383  72.878  1.00  0.83              
ATOM   3653  CB  PRO A 232      65.756  64.123  74.807  1.00  0.83              
ATOM   3654  HB1 PRO A 232      66.011  64.464  75.812  1.00  0.83              
ATOM   3655  HB2 PRO A 232      65.930  63.052  74.706  1.00  0.83              
ATOM   3656  CA  PRO A 232      64.298  64.494  74.482  1.00  0.83              
ATOM   3657  HA  PRO A 232      63.860  63.714  73.859  1.00  0.83              
ATOM   3658  C   PRO A 232      63.484  64.631  75.780  1.00  0.83              
ATOM   3659  O   PRO A 232      63.312  65.732  76.305  1.00  0.83              
ATOM   3660  N   ASN A 233      63.066  63.497  76.352  1.00  1.04              
ATOM   3661  H   ASN A 233      63.131  62.658  75.790  1.00  1.04              
ATOM   3662  CA  ASN A 233      63.225  63.277  77.791  1.00  1.04              
ATOM   3663  HA  ASN A 233      63.116  64.233  78.304  1.00  1.04              
ATOM   3664  CB  ASN A 233      62.137  62.325  78.344  1.00  1.04              
ATOM   3665  HB1 ASN A 233      61.210  62.444  77.787  1.00  1.04              
ATOM   3666  HB2 ASN A 233      61.925  62.635  79.367  1.00  1.04              
ATOM   3667  CG  ASN A 233      62.513  60.846  78.372  1.00  1.04              
ATOM   3668  OD1 ASN A 233      63.104  60.293  77.461  1.00  1.04              
ATOM   3669  ND2 ASN A 233      62.170  60.144  79.428  1.00  1.04              
ATOM   3670 1HD2 ASN A 233      61.691  60.580  80.198  1.00  1.04              
ATOM   3671 2HD2 ASN A 233      62.466  59.179  79.472  1.00  1.04              
ATOM   3672  C   ASN A 233      64.653  62.787  78.055  1.00  1.04              
ATOM   3673  O   ASN A 233      65.414  62.456  77.152  1.00  1.04              
ATOM   3674  N   GLU A 234      65.005  62.691  79.322  1.00  1.22              
ATOM   3675  H   GLU A 234      64.311  62.904  80.020  1.00  1.22              
ATOM   3676  CA  GLU A 234      66.391  62.764  79.798  1.00  1.22              
ATOM   3677  HA  GLU A 234      66.999  63.332  79.090  1.00  1.22              
ATOM   3678  CB  GLU A 234      66.313  63.563  81.131  1.00  1.22              
ATOM   3679  HB1 GLU A 234      67.319  63.833  81.450  1.00  1.22              
ATOM   3680  HB2 GLU A 234      65.862  62.936  81.901  1.00  1.22              
ATOM   3681  CG  GLU A 234      65.441  64.841  80.963  1.00  1.22              
ATOM   3682  HG1 GLU A 234      64.407  64.553  80.756  1.00  1.22              
ATOM   3683  HG2 GLU A 234      65.788  65.388  80.086  1.00  1.22              
ATOM   3684  CD  GLU A 234      65.383  65.797  82.159  1.00  1.22              
ATOM   3685  OE1 GLU A 234      64.282  65.892  82.755  1.00  1.22              
ATOM   3686  OE2 GLU A 234      66.376  66.529  82.369  1.00  1.22              
ATOM   3687  C   GLU A 234      66.989  61.348  79.912  1.00  1.22              
ATOM   3688  O   GLU A 234      67.773  61.023  80.797  1.00  1.22              
ATOM   3689  N   VAL A 235      66.553  60.489  78.987  1.00  1.07              
ATOM   3690  H   VAL A 235      65.964  60.892  78.264  1.00  1.07              
ATOM   3691  CA  VAL A 235      66.898  59.090  78.813  1.00  1.07              
ATOM   3692  HA  VAL A 235      67.542  58.786  79.635  1.00  1.07              
ATOM   3693  CB  VAL A 235      65.651  58.191  78.863  1.00  1.07              
ATOM   3694  HB  VAL A 235      64.951  58.458  78.072  1.00  1.07              
ATOM   3695  CG1 VAL A 235      66.067  56.730  78.698  1.00  1.07              
ATOM   3696 1HG1 VAL A 235      65.208  56.074  78.844  1.00  1.07              
ATOM   3697 2HG1 VAL A 235      66.467  56.560  77.698  1.00  1.07              
ATOM   3698 3HG1 VAL A 235      66.840  56.514  79.428  1.00  1.07              
ATOM   3699  CG2 VAL A 235      64.953  58.316  80.224  1.00  1.07              
ATOM   3700 1HG2 VAL A 235      64.091  57.651  80.268  1.00  1.07              
ATOM   3701 2HG2 VAL A 235      65.644  58.059  81.026  1.00  1.07              
ATOM   3702 3HG2 VAL A 235      64.615  59.339  80.380  1.00  1.07              
ATOM   3703  C   VAL A 235      67.626  58.987  77.485  1.00  1.07              
ATOM   3704  O   VAL A 235      66.997  59.168  76.428  1.00  1.07              
ATOM   3705  N   PRO A 236      68.950  58.757  77.514  1.00  1.07              
ATOM   3706  CD  PRO A 236      69.809  58.696  78.694  1.00  1.07              
ATOM   3707  HD1 PRO A 236      69.637  57.756  79.221  1.00  1.07              
ATOM   3708  HD2 PRO A 236      69.633  59.541  79.362  1.00  1.07              
ATOM   3709  CG  PRO A 236      71.244  58.737  78.174  1.00  1.07              
ATOM   3710  HG1 PRO A 236      71.928  58.192  78.826  1.00  1.07              
ATOM   3711  HG2 PRO A 236      71.564  59.774  78.058  1.00  1.07              
ATOM   3712  CB  PRO A 236      71.119  58.080  76.803  1.00  1.07              
ATOM   3713  HB1 PRO A 236      71.123  56.994  76.922  1.00  1.07              
ATOM   3714  HB2 PRO A 236      71.917  58.396  76.130  1.00  1.07              
ATOM   3715  CA  PRO A 236      69.743  58.552  76.318  1.00  1.07              
ATOM   3716  HA  PRO A 236      69.862  59.520  75.828  1.00  1.07              
ATOM   3717  C   PRO A 236      69.137  57.568  75.330  1.00  1.07              
ATOM   3718  O   PRO A 236      68.393  56.658  75.688  1.00  1.07              
ATOM   3719  N   GLY A 237      69.489  57.772  74.067  1.00  0.84              
ATOM   3720  H   GLY A 237      70.176  58.490  73.884  1.00  0.84              
ATOM   3721  CA  GLY A 237      69.198  56.792  73.032  1.00  0.84              
ATOM   3722  HA1 GLY A 237      68.152  56.496  73.069  1.00  0.84              
ATOM   3723  HA2 GLY A 237      69.806  55.918  73.244  1.00  0.84              
ATOM   3724  C   GLY A 237      69.534  57.252  71.625  1.00  0.84              
ATOM   3725  O   GLY A 237      69.747  56.402  70.772  1.00  0.84              
ATOM   3726  N   LEU A 238      69.627  58.562  71.360  1.00  0.47              
ATOM   3727  H   LEU A 238      69.521  59.221  72.112  1.00  0.47              
ATOM   3728  CA  LEU A 238      70.131  59.035  70.067  1.00  0.47              
ATOM   3729  HA  LEU A 238      69.543  58.543  69.294  1.00  0.47              
ATOM   3730  CB  LEU A 238      69.933  60.558  69.910  1.00  0.47              
ATOM   3731  HB1 LEU A 238      70.575  61.063  70.630  1.00  0.47              
ATOM   3732  HB2 LEU A 238      68.900  60.815  70.143  1.00  0.47              
ATOM   3733  CG  LEU A 238      70.263  61.068  68.486  1.00  0.47              
ATOM   3734  HG  LEU A 238      71.229  60.676  68.171  1.00  0.47              
ATOM   3735  CD1 LEU A 238      69.201  60.665  67.463  1.00  0.47              
ATOM   3736 1HD1 LEU A 238      69.471  61.062  66.484  1.00  0.47              
ATOM   3737 2HD1 LEU A 238      69.153  59.585  67.376  1.00  0.47              
ATOM   3738 3HD1 LEU A 238      68.223  61.054  67.745  1.00  0.47              
ATOM   3739  CD2 LEU A 238      70.358  62.590  68.459  1.00  0.47              
ATOM   3740 1HD2 LEU A 238      70.709  62.905  67.475  1.00  0.47              
ATOM   3741 2HD2 LEU A 238      69.389  63.038  68.679  1.00  0.47              
ATOM   3742 3HD2 LEU A 238      71.090  62.922  69.194  1.00  0.47              
ATOM   3743  C   LEU A 238      71.590  58.605  69.868  1.00  0.47              
ATOM   3744  O   LEU A 238      72.429  58.835  70.738  1.00  0.47              
ATOM   3745  N   GLN A 239      71.873  58.036  68.700  1.00  0.45              
ATOM   3746  H   GLN A 239      71.120  57.882  68.041  1.00  0.45              
ATOM   3747  CA  GLN A 239      73.223  57.738  68.236  1.00  0.45              
ATOM   3748  HA  GLN A 239      73.943  58.226  68.889  1.00  0.45              
ATOM   3749  CB  GLN A 239      73.470  56.221  68.260  1.00  0.45              
ATOM   3750  HB1 GLN A 239      74.410  56.005  67.749  1.00  0.45              
ATOM   3751  HB2 GLN A 239      72.665  55.723  67.719  1.00  0.45              
ATOM   3752  CG  GLN A 239      73.566  55.657  69.684  1.00  0.45              
ATOM   3753  HG1 GLN A 239      72.650  55.862  70.237  1.00  0.45              
ATOM   3754  HG2 GLN A 239      74.392  56.143  70.198  1.00  0.45              
ATOM   3755  CD  GLN A 239      73.796  54.151  69.685  1.00  0.45              
ATOM   3756  OE1 GLN A 239      73.175  53.408  68.935  1.00  0.45              
ATOM   3757  NE2 GLN A 239      74.701  53.649  70.490  1.00  0.45              
ATOM   3758 1HE2 GLN A 239      75.251  54.289  71.073  1.00  0.45              
ATOM   3759 2HE2 GLN A 239      74.781  52.657  70.612  1.00  0.45              
ATOM   3760  C   GLN A 239      73.424  58.289  66.832  1.00  0.45              
ATOM   3761  O   GLN A 239      72.456  58.509  66.105  1.00  0.45              
ATOM   3762  N   VAL A 240      74.676  58.495  66.449  1.00  0.27              
ATOM   3763  H   VAL A 240      75.407  58.262  67.118  1.00  0.27              
ATOM   3764  CA  VAL A 240      75.067  59.298  65.295  1.00  0.27              
ATOM   3765  HA  VAL A 240      74.271  59.284  64.549  1.00  0.27              
ATOM   3766  CB  VAL A 240      75.255  60.761  65.729  1.00  0.27              
ATOM   3767  HB  VAL A 240      74.260  61.133  65.972  1.00  0.27              
ATOM   3768  CG1 VAL A 240      76.121  60.973  66.979  1.00  0.27              
ATOM   3769 1HG1 VAL A 240      76.047  62.012  67.293  1.00  0.27              
ATOM   3770 2HG1 VAL A 240      75.772  60.364  67.811  1.00  0.27              
ATOM   3771 3HG1 VAL A 240      77.155  60.723  66.752  1.00  0.27              
ATOM   3772  CG2 VAL A 240      75.792  61.599  64.570  1.00  0.27              
ATOM   3773 1HG2 VAL A 240      75.868  62.641  64.866  1.00  0.27              
ATOM   3774 2HG2 VAL A 240      76.784  61.261  64.267  1.00  0.27              
ATOM   3775 3HG2 VAL A 240      75.104  61.512  63.733  1.00  0.27              
ATOM   3776  C   VAL A 240      76.323  58.687  64.669  1.00  0.27              
ATOM   3777  O   VAL A 240      77.376  58.569  65.298  1.00  0.27              
ATOM   3778  N   PHE A 241      76.147  58.245  63.430  1.00  0.46              
ATOM   3779  H   PHE A 241      75.253  58.429  62.991  1.00  0.46              
ATOM   3780  CA  PHE A 241      77.154  57.679  62.557  1.00  0.46              
ATOM   3781  HA  PHE A 241      77.715  56.946  63.122  1.00  0.46              
ATOM   3782  CB  PHE A 241      76.452  56.941  61.405  1.00  0.46              
ATOM   3783  HB1 PHE A 241      75.894  57.663  60.809  1.00  0.46              
ATOM   3784  HB2 PHE A 241      75.730  56.245  61.827  1.00  0.46              
ATOM   3785  CG  PHE A 241      77.377  56.159  60.495  1.00  0.46              
ATOM   3786  CD1 PHE A 241      78.199  55.146  61.026  1.00  0.46              
ATOM   3787  HD1 PHE A 241      78.191  54.937  62.085  1.00  0.46              
ATOM   3788  CE1 PHE A 241      79.036  54.401  60.180  1.00  0.46              
ATOM   3789  HE1 PHE A 241      79.677  53.624  60.579  1.00  0.46              
ATOM   3790  CZ  PHE A 241      79.070  54.677  58.804  1.00  0.46              
ATOM   3791  HZ  PHE A 241      79.741  54.115  58.166  1.00  0.46              
ATOM   3792  CE2 PHE A 241      78.261  55.693  58.269  1.00  0.46              
ATOM   3793  HE2 PHE A 241      78.307  55.913  57.212  1.00  0.46              
ATOM   3794  CD2 PHE A 241      77.411  56.431  59.112  1.00  0.46              
ATOM   3795  HD2 PHE A 241      76.797  57.214  58.694  1.00  0.46              
ATOM   3796  C   PHE A 241      78.111  58.751  62.030  1.00  0.46              
ATOM   3797  O   PHE A 241      77.788  59.475  61.085  1.00  0.46              
ATOM   3798  N   LYS A 242      79.274  58.874  62.670  1.00  0.56              
ATOM   3799  H   LYS A 242      79.503  58.176  63.372  1.00  0.56              
ATOM   3800  CA  LYS A 242      80.324  59.803  62.258  1.00  0.56              
ATOM   3801  HA  LYS A 242      80.105  60.099  61.231  1.00  0.56              
ATOM   3802  CB  LYS A 242      80.291  61.086  63.107  1.00  0.56              
ATOM   3803  HB1 LYS A 242      79.245  61.363  63.252  1.00  0.56              
ATOM   3804  HB2 LYS A 242      80.738  61.893  62.529  1.00  0.56              
ATOM   3805  CG  LYS A 242      80.956  61.007  64.495  1.00  0.56              
ATOM   3806  HG1 LYS A 242      80.701  60.054  64.961  1.00  0.56              
ATOM   3807  HG2 LYS A 242      80.518  61.791  65.100  1.00  0.56              
ATOM   3808  CD  LYS A 242      82.484  61.196  64.524  1.00  0.56              
ATOM   3809  HD1 LYS A 242      82.957  60.396  63.964  1.00  0.56              
ATOM   3810  HD2 LYS A 242      82.822  61.095  65.557  1.00  0.56              
ATOM   3811  CE  LYS A 242      82.950  62.561  63.987  1.00  0.56              
ATOM   3812  HE1 LYS A 242      82.850  63.299  64.788  1.00  0.56              
ATOM   3813  HE2 LYS A 242      82.304  62.880  63.166  1.00  0.56              
ATOM   3814  NZ  LYS A 242      84.351  62.502  63.501  1.00  0.56              
ATOM   3815  HZ1 LYS A 242      84.776  63.405  63.369  1.00  0.56              
ATOM   3816  HZ2 LYS A 242      84.927  61.875  64.060  1.00  0.56              
ATOM   3817  HZ3 LYS A 242      84.421  62.008  62.606  1.00  0.56              
ATOM   3818  C   LYS A 242      81.665  59.097  62.195  1.00  0.56              
ATOM   3819  O   LYS A 242      81.914  58.163  62.950  1.00  0.56              
ATOM   3820  N   ASP A 243      82.528  59.563  61.300  1.00  1.13              
ATOM   3821  H   ASP A 243      82.220  60.319  60.714  1.00  1.13              
ATOM   3822  CA  ASP A 243      83.588  58.718  60.746  1.00  1.13              
ATOM   3823  HA  ASP A 243      84.011  59.257  59.898  1.00  1.13              
ATOM   3824  CB  ASP A 243      84.759  58.535  61.749  1.00  1.13              
ATOM   3825  HB1 ASP A 243      85.588  58.047  61.234  1.00  1.13              
ATOM   3826  HB2 ASP A 243      84.451  57.888  62.571  1.00  1.13              
ATOM   3827  CG  ASP A 243      85.253  59.871  62.323  1.00  1.13              
ATOM   3828  OD1 ASP A 243      85.305  60.874  61.572  1.00  1.13              
ATOM   3829  OD2 ASP A 243      85.470  59.999  63.552  1.00  1.13              
ATOM   3830  C   ASP A 243      82.968  57.441  60.142  1.00  1.13              
ATOM   3831  O   ASP A 243      82.175  57.550  59.211  1.00  1.13              
ATOM   3832  N   ASP A 244      83.260  56.272  60.708  1.00  1.11              
ATOM   3833  H   ASP A 244      83.922  56.284  61.466  1.00  1.11              
ATOM   3834  CA  ASP A 244      82.577  54.984  60.468  1.00  1.11              
ATOM   3835  HA  ASP A 244      81.632  55.160  59.955  1.00  1.11              
ATOM   3836  CB  ASP A 244      83.475  54.111  59.561  1.00  1.11              
ATOM   3837  HB1 ASP A 244      84.408  53.907  60.090  1.00  1.11              
ATOM   3838  HB2 ASP A 244      83.722  54.686  58.667  1.00  1.11              
ATOM   3839  CG  ASP A 244      82.861  52.775  59.101  1.00  1.11              
ATOM   3840  OD1 ASP A 244      81.616  52.636  59.130  1.00  1.11              
ATOM   3841  OD2 ASP A 244      83.654  51.909  58.662  1.00  1.11              
ATOM   3842  C   ASP A 244      82.274  54.334  61.833  1.00  1.11              
ATOM   3843  O   ASP A 244      82.421  53.138  62.082  1.00  1.11              
ATOM   3844  N   HIS A 245      81.941  55.189  62.801  1.00  0.50              
ATOM   3845  H   HIS A 245      81.841  56.169  62.558  1.00  0.50              
ATOM   3846  CA  HIS A 245      81.641  54.807  64.168  1.00  0.50              
ATOM   3847  HA  HIS A 245      81.512  53.726  64.189  1.00  0.50              
ATOM   3848  CB  HIS A 245      82.807  55.153  65.109  1.00  0.50              
ATOM   3849  HB1 HIS A 245      82.739  56.197  65.417  1.00  0.50              
ATOM   3850  HB2 HIS A 245      83.751  55.014  64.580  1.00  0.50              
ATOM   3851  CG  HIS A 245      82.820  54.253  66.322  1.00  0.50              
ATOM   3852  ND1 HIS A 245      82.202  54.514  67.550  1.00  0.50              
ATOM   3853  CE1 HIS A 245      82.317  53.387  68.267  1.00  0.50              
ATOM   3854  HE1 HIS A 245      81.925  53.259  69.267  1.00  0.50              
ATOM   3855  NE2 HIS A 245      82.959  52.441  67.557  1.00  0.50              
ATOM   3856  HE2 HIS A 245      83.150  51.497  67.864  1.00  0.50              
ATOM   3857  CD2 HIS A 245      83.276  52.967  66.324  1.00  0.50              
ATOM   3858  HD2 HIS A 245      83.738  52.458  65.485  1.00  0.50              
ATOM   3859  C   HIS A 245      80.311  55.398  64.623  1.00  0.50              
ATOM   3860  O   HIS A 245      79.702  56.239  63.969  1.00  0.50              
ATOM   3861  N   TRP A 246      79.831  54.916  65.757  1.00  0.46              
ATOM   3862  H   TRP A 246      80.460  54.370  66.332  1.00  0.46              
ATOM   3863  CA  TRP A 246      78.458  55.060  66.210  1.00  0.46              
ATOM   3864  HA  TRP A 246      77.904  55.709  65.531  1.00  0.46              
ATOM   3865  CB  TRP A 246      77.773  53.685  66.210  1.00  0.46              
ATOM   3866  HB1 TRP A 246      76.769  53.798  66.621  1.00  0.46              
ATOM   3867  HB2 TRP A 246      78.322  53.007  66.865  1.00  0.46              
ATOM   3868  CG  TRP A 246      77.655  53.053  64.856  1.00  0.46              
ATOM   3869  CD1 TRP A 246      78.592  52.277  64.262  1.00  0.46              
ATOM   3870  HD1 TRP A 246      79.546  52.008  64.699  1.00  0.46              
ATOM   3871  NE1 TRP A 246      78.187  51.951  62.983  1.00  0.46              
ATOM   3872  HE1 TRP A 246      78.790  51.484  62.312  1.00  0.46              
ATOM   3873  CE2 TRP A 246      76.953  52.493  62.694  1.00  0.46              
ATOM   3874  CZ2 TRP A 246      76.149  52.480  61.546  1.00  0.46              
ATOM   3875  HZ2 TRP A 246      76.478  51.956  60.660  1.00  0.46              
ATOM   3876  CH2 TRP A 246      74.953  53.215  61.539  1.00  0.46              
ATOM   3877  HH2 TRP A 246      74.351  53.255  60.642  1.00  0.46              
ATOM   3878  CZ3 TRP A 246      74.576  53.948  62.677  1.00  0.46              
ATOM   3879  HZ3 TRP A 246      73.690  54.561  62.635  1.00  0.46              
ATOM   3880  CE3 TRP A 246      75.378  53.940  63.836  1.00  0.46              
ATOM   3881  HE3 TRP A 246      75.097  54.532  64.695  1.00  0.46              
ATOM   3882  CD2 TRP A 246      76.589  53.214  63.871  1.00  0.46              
ATOM   3883  C   TRP A 246      78.457  55.724  67.580  1.00  0.46              
ATOM   3884  O   TRP A 246      78.403  55.055  68.616  1.00  0.46              
ATOM   3885  N   PHE A 247      78.591  57.052  67.574  1.00  0.46              
ATOM   3886  H   PHE A 247      78.539  57.551  66.693  1.00  0.46              
ATOM   3887  CA  PHE A 247      78.682  57.827  68.802  1.00  0.46              
ATOM   3888  HA  PHE A 247      79.330  57.264  69.474  1.00  0.46              
ATOM   3889  CB  PHE A 247      79.370  59.181  68.568  1.00  0.46              
ATOM   3890  HB1 PHE A 247      78.663  59.883  68.133  1.00  0.46              
ATOM   3891  HB2 PHE A 247      80.191  59.053  67.860  1.00  0.46              
ATOM   3892  CG  PHE A 247      79.945  59.759  69.851  1.00  0.46              
ATOM   3893  CD1 PHE A 247      81.159  59.258  70.360  1.00  0.46              
ATOM   3894  HD1 PHE A 247      81.707  58.513  69.804  1.00  0.46              
ATOM   3895  CE1 PHE A 247      81.660  59.726  71.588  1.00  0.46              
ATOM   3896  HE1 PHE A 247      82.600  59.356  71.977  1.00  0.46              
ATOM   3897  CZ  PHE A 247      80.942  60.683  72.322  1.00  0.46              
ATOM   3898  HZ  PHE A 247      81.323  61.037  73.271  1.00  0.46              
ATOM   3899  CE2 PHE A 247      79.727  61.178  71.822  1.00  0.46              
ATOM   3900  HE2 PHE A 247      79.161  61.894  72.402  1.00  0.46              
ATOM   3901  CD2 PHE A 247      79.237  60.732  70.580  1.00  0.46              
ATOM   3902  HD2 PHE A 247      78.292  61.108  70.213  1.00  0.46              
ATOM   3903  C   PHE A 247      77.333  57.949  69.510  1.00  0.46              
ATOM   3904  O   PHE A 247      76.281  57.925  68.870  1.00  0.46              
ATOM   3905  N   ASP A 248      77.369  58.093  70.832  1.00  0.51              
ATOM   3906  H   ASP A 248      78.259  58.223  71.289  1.00  0.51              
ATOM   3907  CA  ASP A 248      76.180  58.243  71.662  1.00  0.51              
ATOM   3908  HA  ASP A 248      75.297  57.866  71.149  1.00  0.51              
ATOM   3909  CB  ASP A 248      76.355  57.472  72.989  1.00  0.51              
ATOM   3910  HB1 ASP A 248      75.415  57.517  73.540  1.00  0.51              
ATOM   3911  HB2 ASP A 248      77.117  57.973  73.590  1.00  0.51              
ATOM   3912  CG  ASP A 248      76.765  56.004  72.844  1.00  0.51              
ATOM   3913  OD1 ASP A 248      77.532  55.506  73.697  1.00  0.51              
ATOM   3914  OD2 ASP A 248      76.342  55.332  71.875  1.00  0.51              
ATOM   3915  C   ASP A 248      75.995  59.722  71.980  1.00  0.51              
ATOM   3916  O   ASP A 248      76.911  60.362  72.493  1.00  0.51              
ATOM   3917  N   ALA A 249      74.833  60.300  71.694  1.00  0.89              
ATOM   3918  H   ALA A 249      74.069  59.743  71.329  1.00  0.89              
ATOM   3919  CA  ALA A 249      74.572  61.656  72.148  1.00  0.89              
ATOM   3920  HA  ALA A 249      75.438  62.275  71.907  1.00  0.89              
ATOM   3921  CB  ALA A 249      73.370  62.230  71.393  1.00  0.89              
ATOM   3922  HB1 ALA A 249      73.234  63.277  71.669  1.00  0.89              
ATOM   3923  HB2 ALA A 249      73.534  62.157  70.317  1.00  0.89              
ATOM   3924  HB3 ALA A 249      72.474  61.677  71.668  1.00  0.89              
ATOM   3925  C   ALA A 249      74.368  61.684  73.669  1.00  0.89              
ATOM   3926  O   ALA A 249      73.457  61.047  74.203  1.00  0.89              
ATOM   3927  N   GLU A 250      75.190  62.475  74.355  1.00  1.00              
ATOM   3928  H   GLU A 250      75.977  62.881  73.875  1.00  1.00              
ATOM   3929  CA  GLU A 250      74.867  62.975  75.690  1.00  1.00              
ATOM   3930  HA  GLU A 250      74.712  62.122  76.352  1.00  1.00              
ATOM   3931  CB  GLU A 250      76.058  63.801  76.219  1.00  1.00              
ATOM   3932  HB1 GLU A 250      75.994  64.816  75.823  1.00  1.00              
ATOM   3933  HB2 GLU A 250      76.988  63.356  75.860  1.00  1.00              
ATOM   3934  CG  GLU A 250      76.128  63.841  77.754  1.00  1.00              
ATOM   3935  HG1 GLU A 250      76.275  62.824  78.127  1.00  1.00              
ATOM   3936  HG2 GLU A 250      75.186  64.205  78.164  1.00  1.00              
ATOM   3937  CD  GLU A 250      77.261  64.754  78.234  1.00  1.00              
ATOM   3938  OE1 GLU A 250      77.009  65.976  78.306  1.00  1.00              
ATOM   3939  OE2 GLU A 250      78.356  64.225  78.525  1.00  1.00              
ATOM   3940  C   GLU A 250      73.571  63.802  75.641  1.00  1.00              
ATOM   3941  O   GLU A 250      73.092  64.201  74.573  1.00  1.00              
ATOM   3942  N   TYR A 251      73.030  64.125  76.808  1.00  1.12              
ATOM   3943  H   TYR A 251      73.526  63.886  77.655  1.00  1.12              
ATOM   3944  CA  TYR A 251      71.872  64.992  76.950  1.00  1.12              
ATOM   3945  HA  TYR A 251      71.520  65.318  75.971  1.00  1.12              
ATOM   3946  CB  TYR A 251      70.722  64.199  77.594  1.00  1.12              
ATOM   3947  HB1 TYR A 251      71.134  63.527  78.348  1.00  1.12              
ATOM   3948  HB2 TYR A 251      70.244  63.583  76.831  1.00  1.12              
ATOM   3949  CG  TYR A 251      69.677  65.077  78.252  1.00  1.12              
ATOM   3950  CD1 TYR A 251      68.976  66.038  77.498  1.00  1.12              
ATOM   3951  HD1 TYR A 251      69.120  66.101  76.429  1.00  1.12              
ATOM   3952  CE1 TYR A 251      68.141  66.965  78.149  1.00  1.12              
ATOM   3953  HE1 TYR A 251      67.621  67.726  77.591  1.00  1.12              
ATOM   3954  CZ  TYR A 251      68.001  66.926  79.553  1.00  1.12              
ATOM   3955  OH  TYR A 251      67.201  67.819  80.190  1.00  1.12              
ATOM   3956  HH  TYR A 251      66.988  67.486  81.090  1.00  1.12              
ATOM   3957  CE2 TYR A 251      68.686  65.947  80.300  1.00  1.12              
ATOM   3958  HE2 TYR A 251      68.593  65.930  81.378  1.00  1.12              
ATOM   3959  CD2 TYR A 251      69.519  65.022  79.650  1.00  1.12              
ATOM   3960  HD2 TYR A 251      70.086  64.312  80.236  1.00  1.12              
ATOM   3961  C   TYR A 251      72.254  66.255  77.725  1.00  1.12              
ATOM   3962  O   TYR A 251      72.444  66.217  78.938  1.00  1.12              
ATOM   3963  N   ILE A 252      72.368  67.371  77.006  1.00  0.91              
ATOM   3964  H   ILE A 252      72.207  67.336  76.009  1.00  0.91              
ATOM   3965  CA  ILE A 252      72.672  68.667  77.606  1.00  0.91              
ATOM   3966  HA  ILE A 252      73.375  68.514  78.423  1.00  0.91              
ATOM   3967  CB  ILE A 252      73.351  69.574  76.552  1.00  0.91              
ATOM   3968  HB  ILE A 252      72.652  69.701  75.726  1.00  0.91              
ATOM   3969  CG2 ILE A 252      73.651  70.965  77.136  1.00  0.91              
ATOM   3970 1HG2 ILE A 252      74.190  71.564  76.402  1.00  0.91              
ATOM   3971 2HG2 ILE A 252      72.724  71.486  77.382  1.00  0.91              
ATOM   3972 3HG2 ILE A 252      74.255  70.877  78.039  1.00  0.91              
ATOM   3973  CG1 ILE A 252      74.633  68.969  75.931  1.00  0.91              
ATOM   3974 1HG1 ILE A 252      75.000  69.648  75.160  1.00  0.91              
ATOM   3975 2HG1 ILE A 252      74.384  68.032  75.433  1.00  0.91              
ATOM   3976  CD1 ILE A 252      75.776  68.699  76.917  1.00  0.91              
ATOM   3977  HD1 ILE A 252      76.606  68.230  76.386  1.00  0.91              
ATOM   3978  HD2 ILE A 252      76.129  69.629  77.360  1.00  0.91              
ATOM   3979  HD3 ILE A 252      75.444  68.023  77.703  1.00  0.91              
ATOM   3980  C   ILE A 252      71.372  69.306  78.124  1.00  0.91              
ATOM   3981  O   ILE A 252      70.446  69.549  77.341  1.00  0.91              
ATOM   3982  N   PRO A 253      71.274  69.621  79.427  1.00  1.01              
ATOM   3983  CD  PRO A 253      72.279  69.445  80.465  1.00  1.01              
ATOM   3984  HD1 PRO A 253      73.250  69.832  80.155  1.00  1.01              
ATOM   3985  HD2 PRO A 253      72.355  68.386  80.718  1.00  1.01              
ATOM   3986  CG  PRO A 253      71.766  70.234  81.668  1.00  1.01              
ATOM   3987  HG1 PRO A 253      72.102  71.269  81.595  1.00  1.01              
ATOM   3988  HG2 PRO A 253      72.089  69.789  82.610  1.00  1.01              
ATOM   3989  CB  PRO A 253      70.249  70.175  81.503  1.00  1.01              
ATOM   3990  HB1 PRO A 253      69.755  71.021  81.981  1.00  1.01              
ATOM   3991  HB2 PRO A 253      69.877  69.237  81.919  1.00  1.01              
ATOM   3992  CA  PRO A 253      70.046  70.165  79.984  1.00  1.01              
ATOM   3993  HA  PRO A 253      69.225  69.488  79.750  1.00  1.01              
ATOM   3994  C   PRO A 253      69.719  71.545  79.421  1.00  1.01              
ATOM   3995  O   PRO A 253      70.585  72.398  79.235  1.00  1.01              
ATOM   3996  N   SER A 254      68.429  71.766  79.170  1.00  1.00              
ATOM   3997  H   SER A 254      67.784  71.018  79.383  1.00  1.00              
ATOM   3998  CA  SER A 254      67.893  72.910  78.415  1.00  1.00              
ATOM   3999  HA  SER A 254      66.828  72.706  78.314  1.00  1.00              
ATOM   4000  CB  SER A 254      67.977  74.220  79.221  1.00  1.00              
ATOM   4001  HB1 SER A 254      67.650  74.031  80.245  1.00  1.00              
ATOM   4002  HB2 SER A 254      67.299  74.953  78.780  1.00  1.00              
ATOM   4003  OG  SER A 254      69.278  74.772  79.241  1.00  1.00              
ATOM   4004  HG  SER A 254      69.915  74.037  79.294  1.00  1.00              
ATOM   4005  C   SER A 254      68.381  73.061  76.973  1.00  1.00              
ATOM   4006  O   SER A 254      68.090  74.082  76.352  1.00  1.00              
ATOM   4007  N   ALA A 255      69.049  72.056  76.396  1.00  0.78              
ATOM   4008  H   ALA A 255      69.286  71.220  76.919  1.00  0.78              
ATOM   4009  CA  ALA A 255      69.323  72.060  74.965  1.00  0.78              
ATOM   4010  HA  ALA A 255      69.578  73.079  74.682  1.00  0.78              
ATOM   4011  CB  ALA A 255      70.558  71.201  74.676  1.00  0.78              
ATOM   4012  HB1 ALA A 255      70.871  71.324  73.639  1.00  0.78              
ATOM   4013  HB2 ALA A 255      71.375  71.525  75.318  1.00  0.78              
ATOM   4014  HB3 ALA A 255      70.336  70.149  74.853  1.00  0.78              
ATOM   4015  C   ALA A 255      68.134  71.641  74.111  1.00  0.78              
ATOM   4016  O   ALA A 255      67.147  71.086  74.598  1.00  0.78              
ATOM   4017  N   VAL A 256      68.288  71.823  72.797  1.00  0.45              
ATOM   4018  H   VAL A 256      69.115  72.310  72.465  1.00  0.45              
ATOM   4019  CA  VAL A 256      67.480  71.058  71.829  1.00  0.45              
ATOM   4020  HA  VAL A 256      67.153  70.146  72.329  1.00  0.45              
ATOM   4021  CB  VAL A 256      66.205  71.843  71.474  1.00  0.45              
ATOM   4022  HB  VAL A 256      65.751  72.175  72.408  1.00  0.45              
ATOM   4023  CG1 VAL A 256      66.437  73.093  70.627  1.00  0.45              
ATOM   4024 1HG1 VAL A 256      65.493  73.614  70.481  1.00  0.45              
ATOM   4025 2HG1 VAL A 256      67.109  73.761  71.160  1.00  0.45              
ATOM   4026 3HG1 VAL A 256      66.863  72.826  69.661  1.00  0.45              
ATOM   4027  CG2 VAL A 256      65.186  70.928  70.812  1.00  0.45              
ATOM   4028 1HG2 VAL A 256      64.236  71.451  70.720  1.00  0.45              
ATOM   4029 2HG2 VAL A 256      65.542  70.603  69.836  1.00  0.45              
ATOM   4030 3HG2 VAL A 256      65.024  70.068  71.454  1.00  0.45              
ATOM   4031  C   VAL A 256      68.363  70.620  70.669  1.00  0.45              
ATOM   4032  O   VAL A 256      69.202  71.385  70.192  1.00  0.45              
ATOM   4033  N   ILE A 257      68.282  69.346  70.284  1.00  0.58              
ATOM   4034  H   ILE A 257      67.555  68.750  70.662  1.00  0.58              
ATOM   4035  CA  ILE A 257      69.184  68.816  69.248  1.00  0.58              
ATOM   4036  HA  ILE A 257      70.187  69.203  69.428  1.00  0.58              
ATOM   4037  CB  ILE A 257      69.255  67.269  69.291  1.00  0.58              
ATOM   4038  HB  ILE A 257      68.300  66.864  68.955  1.00  0.58              
ATOM   4039  CG2 ILE A 257      70.362  66.771  68.338  1.00  0.58              
ATOM   4040 1HG2 ILE A 257      70.397  65.684  68.314  1.00  0.58              
ATOM   4041 2HG2 ILE A 257      70.177  67.108  67.319  1.00  0.58              
ATOM   4042 3HG2 ILE A 257      71.334  67.150  68.655  1.00  0.58              
ATOM   4043  CG1 ILE A 257      69.503  66.773  70.739  1.00  0.58              
ATOM   4044 1HG1 ILE A 257      68.656  67.057  71.364  1.00  0.58              
ATOM   4045 2HG1 ILE A 257      70.391  67.264  71.135  1.00  0.58              
ATOM   4046  CD1 ILE A 257      69.672  65.258  70.897  1.00  0.58              
ATOM   4047  HD1 ILE A 257      69.685  65.009  71.959  1.00  0.58              
ATOM   4048  HD2 ILE A 257      68.841  64.739  70.421  1.00  0.58              
ATOM   4049  HD3 ILE A 257      70.617  64.936  70.461  1.00  0.58              
ATOM   4050  C   ILE A 257      68.708  69.328  67.901  1.00  0.58              
ATOM   4051  O   ILE A 257      67.512  69.301  67.627  1.00  0.58              
ATOM   4052  N   VAL A 258      69.616  69.739  67.031  1.00  0.66              
ATOM   4053  H   VAL A 258      70.601  69.679  67.279  1.00  0.66              
ATOM   4054  CA  VAL A 258      69.282  70.130  65.663  1.00  0.66              
ATOM   4055  HA  VAL A 258      68.230  69.955  65.479  1.00  0.66              
ATOM   4056  CB  VAL A 258      69.559  71.624  65.451  1.00  0.66              
ATOM   4057  HB  VAL A 258      70.553  71.853  65.828  1.00  0.66              
ATOM   4058  CG1 VAL A 258      69.487  72.030  63.977  1.00  0.66              
ATOM   4059 1HG1 VAL A 258      69.630  73.100  63.886  1.00  0.66              
ATOM   4060 2HG1 VAL A 258      70.283  71.545  63.411  1.00  0.66              
ATOM   4061 3HG1 VAL A 258      68.518  71.749  63.568  1.00  0.66              
ATOM   4062  CG2 VAL A 258      68.536  72.474  66.219  1.00  0.66              
ATOM   4063 1HG2 VAL A 258      68.751  73.532  66.076  1.00  0.66              
ATOM   4064 2HG2 VAL A 258      67.532  72.251  65.858  1.00  0.66              
ATOM   4065 3HG2 VAL A 258      68.593  72.250  67.284  1.00  0.66              
ATOM   4066  C   VAL A 258      70.076  69.256  64.706  1.00  0.66              
ATOM   4067  O   VAL A 258      71.247  68.947  64.942  1.00  0.66              
ATOM   4068  N   HIS A 259      69.407  68.887  63.615  1.00  0.47              
ATOM   4069  H   HIS A 259      68.447  69.199  63.518  1.00  0.47              
ATOM   4070  CA  HIS A 259      69.932  68.022  62.563  1.00  0.47              
ATOM   4071  HA  HIS A 259      71.002  67.888  62.721  1.00  0.47              
ATOM   4072  CB  HIS A 259      69.237  66.648  62.578  1.00  0.47              
ATOM   4073  HB1 HIS A 259      69.862  65.927  62.048  1.00  0.47              
ATOM   4074  HB2 HIS A 259      68.298  66.718  62.031  1.00  0.47              
ATOM   4075  CG  HIS A 259      68.923  66.108  63.948  1.00  0.47              
ATOM   4076  ND1 HIS A 259      69.668  65.164  64.650  1.00  0.47              
ATOM   4077  CE1 HIS A 259      69.017  64.972  65.804  1.00  0.47              
ATOM   4078  HE1 HIS A 259      69.331  64.279  66.565  1.00  0.47              
ATOM   4079  NE2 HIS A 259      67.934  65.764  65.880  1.00  0.47              
ATOM   4080  HE2 HIS A 259      67.299  65.830  66.658  1.00  0.47              
ATOM   4081  CD2 HIS A 259      67.857  66.483  64.713  1.00  0.47              
ATOM   4082  HD2 HIS A 259      67.118  67.221  64.444  1.00  0.47              
ATOM   4083  C   HIS A 259      69.717  68.694  61.216  1.00  0.47              
ATOM   4084  O   HIS A 259      68.655  69.289  60.992  1.00  0.47              
ATOM   4085  N   ILE A 260      70.710  68.596  60.333  1.00  0.86              
ATOM   4086  H   ILE A 260      71.577  68.149  60.612  1.00  0.86              
ATOM   4087  CA  ILE A 260      70.682  69.280  59.045  1.00  0.86              
ATOM   4088  HA  ILE A 260      69.872  70.008  59.069  1.00  0.86              
ATOM   4089  CB  ILE A 260      71.958  70.113  58.795  1.00  0.86              
ATOM   4090  HB  ILE A 260      72.817  69.441  58.746  1.00  0.86              
ATOM   4091  CG2 ILE A 260      71.841  70.850  57.447  1.00  0.86              
ATOM   4092 1HG2 ILE A 260      72.658  71.560  57.337  1.00  0.86              
ATOM   4093 2HG2 ILE A 260      71.878  70.140  56.620  1.00  0.86              
ATOM   4094 3HG2 ILE A 260      70.897  71.392  57.406  1.00  0.86              
ATOM   4095  CG1 ILE A 260      72.232  71.154  59.911  1.00  0.86              
ATOM   4096 1HG1 ILE A 260      73.147  71.692  59.664  1.00  0.86              
ATOM   4097 2HG1 ILE A 260      72.416  70.633  60.847  1.00  0.86              
ATOM   4098  CD1 ILE A 260      71.122  72.186  60.170  1.00  0.86              
ATOM   4099  HD1 ILE A 260      71.452  72.878  60.942  1.00  0.86              
ATOM   4100  HD2 ILE A 260      70.904  72.755  59.267  1.00  0.86              
ATOM   4101  HD3 ILE A 260      70.215  71.693  60.517  1.00  0.86              
ATOM   4102  C   ILE A 260      70.332  68.335  57.911  1.00  0.86              
ATOM   4103  O   ILE A 260      71.205  67.657  57.379  1.00  0.86              
ATOM   4104  N   GLY A 261      69.038  68.318  57.590  1.00  0.90              
ATOM   4105  H   GLY A 261      68.447  69.035  57.985  1.00  0.90              
ATOM   4106  CA  GLY A 261      68.386  67.308  56.768  1.00  0.90              
ATOM   4107  HA1 GLY A 261      67.310  67.449  56.829  1.00  0.90              
ATOM   4108  HA2 GLY A 261      68.583  66.323  57.177  1.00  0.90              
ATOM   4109  C   GLY A 261      68.812  67.320  55.301  1.00  0.90              
ATOM   4110  O   GLY A 261      69.412  68.257  54.767  1.00  0.90              
ATOM   4111  N   ASP A 262      68.464  66.219  54.652  1.00  0.78              
ATOM   4112  H   ASP A 262      67.915  65.559  55.202  1.00  0.78              
ATOM   4113  CA  ASP A 262      68.692  65.821  53.265  1.00  0.78              
ATOM   4114  HA  ASP A 262      69.708  65.499  53.097  1.00  0.78              
ATOM   4115  CB  ASP A 262      67.875  64.543  53.125  1.00  0.78              
ATOM   4116  HB1 ASP A 262      66.843  64.802  53.298  1.00  0.78              
ATOM   4117  HB2 ASP A 262      68.195  63.829  53.886  1.00  0.78              
ATOM   4118  CG  ASP A 262      67.945  63.857  51.784  1.00  0.78              
ATOM   4119  OD1 ASP A 262      67.388  64.446  50.836  1.00  0.78              
ATOM   4120  OD2 ASP A 262      68.399  62.685  51.740  1.00  0.78              
ATOM   4121  C   ASP A 262      68.344  66.907  52.242  1.00  0.78              
ATOM   4122  O   ASP A 262      69.081  67.100  51.266  1.00  0.78              
ATOM   4123  N   GLN A 263      67.292  67.689  52.505  1.00  0.81              
ATOM   4124  H   GLN A 263      66.722  67.489  53.325  1.00  0.81              
ATOM   4125  CA  GLN A 263      67.035  68.911  51.748  1.00  0.81              
ATOM   4126  HA  GLN A 263      66.928  68.620  50.705  1.00  0.81              
ATOM   4127  CB  GLN A 263      65.704  69.532  52.201  1.00  0.81              
ATOM   4128  HB1 GLN A 263      65.864  70.156  53.071  1.00  0.81              
ATOM   4129  HB2 GLN A 263      65.045  68.720  52.497  1.00  0.81              
ATOM   4130  CG  GLN A 263      64.943  70.349  51.147  1.00  0.81              
ATOM   4131  HG1 GLN A 263      63.943  70.482  51.542  1.00  0.81              
ATOM   4132  HG2 GLN A 263      64.862  69.768  50.234  1.00  0.81              
ATOM   4133  CD  GLN A 263      65.472  71.749  50.835  1.00  0.81              
ATOM   4134  OE1 GLN A 263      66.415  72.252  51.417  1.00  0.81              
ATOM   4135  NE2 GLN A 263      64.821  72.475  49.947  1.00  0.81              
ATOM   4136 1HE2 GLN A 263      64.027  72.134  49.443  1.00  0.81              
ATOM   4137 2HE2 GLN A 263      65.121  73.431  49.814  1.00  0.81              
ATOM   4138  C   GLN A 263      68.175  69.924  51.818  1.00  0.81              
ATOM   4139  O   GLN A 263      68.674  70.341  50.774  1.00  0.81              
ATOM   4140  N   ILE A 264      68.643  70.298  53.013  1.00  0.70              
ATOM   4141  H   ILE A 264      68.324  69.811  53.844  1.00  0.70              
ATOM   4142  CA  ILE A 264      69.741  71.256  53.132  1.00  0.70              
ATOM   4143  HA  ILE A 264      69.504  72.083  52.460  1.00  0.70              
ATOM   4144  CB  ILE A 264      69.852  71.872  54.547  1.00  0.70              
ATOM   4145  HB  ILE A 264      69.825  71.071  55.288  1.00  0.70              
ATOM   4146  CG2 ILE A 264      71.165  72.664  54.716  1.00  0.70              
ATOM   4147 1HG2 ILE A 264      71.212  73.131  55.698  1.00  0.70              
ATOM   4148 2HG2 ILE A 264      72.015  71.990  54.643  1.00  0.70              
ATOM   4149 3HG2 ILE A 264      71.238  73.436  53.948  1.00  0.70              
ATOM   4150  CG1 ILE A 264      68.655  72.824  54.774  1.00  0.70              
ATOM   4151 1HG1 ILE A 264      67.738  72.245  54.711  1.00  0.70              
ATOM   4152 2HG1 ILE A 264      68.621  73.568  53.977  1.00  0.70              
ATOM   4153  CD1 ILE A 264      68.660  73.564  56.120  1.00  0.70              
ATOM   4154  HD1 ILE A 264      67.648  73.890  56.352  1.00  0.70              
ATOM   4155  HD2 ILE A 264      69.007  72.909  56.918  1.00  0.70              
ATOM   4156  HD3 ILE A 264      69.313  74.436  56.068  1.00  0.70              
ATOM   4157  C   ILE A 264      71.052  70.688  52.600  1.00  0.70              
ATOM   4158  O   ILE A 264      71.761  71.471  51.967  1.00  0.70              
ATOM   4159  N   LEU A 265      71.367  69.384  52.717  1.00  0.77              
ATOM   4160  H   LEU A 265      70.776  68.776  53.277  1.00  0.77              
ATOM   4161  CA  LEU A 265      72.562  68.874  52.000  1.00  0.77              
ATOM   4162  HA  LEU A 265      73.432  69.419  52.369  1.00  0.77              
ATOM   4163  CB  LEU A 265      72.916  67.370  51.985  1.00  0.77              
ATOM   4164  HB1 LEU A 265      73.849  67.274  51.426  1.00  0.77              
ATOM   4165  HB2 LEU A 265      72.167  66.791  51.440  1.00  0.77              
ATOM   4166  CG  LEU A 265      73.145  66.729  53.324  1.00  0.77              
ATOM   4167  HG  LEU A 265      73.731  67.391  53.945  1.00  0.77              
ATOM   4168  CD1 LEU A 265      71.785  66.560  53.940  1.00  0.77              
ATOM   4169 1HD1 LEU A 265      71.566  65.505  54.047  1.00  0.77              
ATOM   4170 2HD1 LEU A 265      71.737  67.111  54.876  1.00  0.77              
ATOM   4171 3HD1 LEU A 265      71.023  66.987  53.306  1.00  0.77              
ATOM   4172  CD2 LEU A 265      73.842  65.373  53.165  1.00  0.77              
ATOM   4173 1HD2 LEU A 265      73.955  64.872  54.124  1.00  0.77              
ATOM   4174 2HD2 LEU A 265      73.252  64.728  52.515  1.00  0.77              
ATOM   4175 3HD2 LEU A 265      74.833  65.520  52.736  1.00  0.77              
ATOM   4176  C   LEU A 265      72.444  69.153  50.513  1.00  0.77              
ATOM   4177  O   LEU A 265      73.364  69.721  49.912  1.00  0.77              
ATOM   4178  N   ARG A 266      71.311  68.712  49.938  1.00  0.72              
ATOM   4179  H   ARG A 266      70.589  68.305  50.532  1.00  0.72              
ATOM   4180  CA  ARG A 266      71.072  68.821  48.503  1.00  0.72              
ATOM   4181  HA  ARG A 266      71.797  68.213  47.963  1.00  0.72              
ATOM   4182  CB  ARG A 266      69.636  68.377  48.137  1.00  0.72              
ATOM   4183  HB1 ARG A 266      69.377  68.831  47.178  1.00  0.72              
ATOM   4184  HB2 ARG A 266      68.930  68.749  48.877  1.00  0.72              
ATOM   4185  CG  ARG A 266      69.445  66.863  47.984  1.00  0.72              
ATOM   4186  HG1 ARG A 266      69.730  66.339  48.896  1.00  0.72              
ATOM   4187  HG2 ARG A 266      70.098  66.525  47.183  1.00  0.72              
ATOM   4188  CD  ARG A 266      67.994  66.520  47.594  1.00  0.72              
ATOM   4189  HD1 ARG A 266      68.018  65.623  46.980  1.00  0.72              
ATOM   4190  HD2 ARG A 266      67.579  67.327  46.988  1.00  0.72              
ATOM   4191  NE  ARG A 266      67.138  66.255  48.766  1.00  0.72              
ATOM   4192  HE  ARG A 266      67.600  65.894  49.604  1.00  0.72              
ATOM   4193  CZ  ARG A 266      65.819  66.290  48.854  1.00  0.72              
ATOM   4194  NH1 ARG A 266      65.051  66.633  47.859  1.00  0.72              
ATOM   4195 1HH1 ARG A 266      65.477  66.856  46.978  1.00  0.72              
ATOM   4196 2HH1 ARG A 266      64.056  66.593  47.936  1.00  0.72              
ATOM   4197  NH2 ARG A 266      65.246  65.976  49.976  1.00  0.72              
ATOM   4198 1HH2 ARG A 266      65.861  65.517  50.653  1.00  0.72              
ATOM   4199 2HH2 ARG A 266      64.262  66.054  50.146  1.00  0.72              
ATOM   4200  C   ARG A 266      71.294  70.251  48.050  1.00  0.72              
ATOM   4201  O   ARG A 266      72.138  70.486  47.192  1.00  0.72              
ATOM   4202  N   LEU A 267      70.596  71.190  48.684  1.00  0.78              
ATOM   4203  H   LEU A 267      69.955  70.874  49.407  1.00  0.78              
ATOM   4204  CA  LEU A 267      70.641  72.620  48.405  1.00  0.78              
ATOM   4205  HA  LEU A 267      70.319  72.756  47.377  1.00  0.78              
ATOM   4206  CB  LEU A 267      69.616  73.277  49.356  1.00  0.78              
ATOM   4207  HB1 LEU A 267      70.042  73.319  50.359  1.00  0.78              
ATOM   4208  HB2 LEU A 267      68.734  72.633  49.402  1.00  0.78              
ATOM   4209  CG  LEU A 267      69.115  74.677  48.968  1.00  0.78              
ATOM   4210  HG  LEU A 267      69.939  75.386  49.025  1.00  0.78              
ATOM   4211  CD1 LEU A 267      68.502  74.694  47.564  1.00  0.78              
ATOM   4212 1HD1 LEU A 267      68.056  75.669  47.368  1.00  0.78              
ATOM   4213 2HD1 LEU A 267      69.256  74.506  46.802  1.00  0.78              
ATOM   4214 3HD1 LEU A 267      67.728  73.931  47.488  1.00  0.78              
ATOM   4215  CD2 LEU A 267      68.021  75.104  49.949  1.00  0.78              
ATOM   4216 1HD2 LEU A 267      67.720  76.129  49.741  1.00  0.78              
ATOM   4217 2HD2 LEU A 267      67.157  74.448  49.855  1.00  0.78              
ATOM   4218 3HD2 LEU A 267      68.391  75.046  50.972  1.00  0.78              
ATOM   4219  C   LEU A 267      72.055  73.204  48.512  1.00  0.78              
ATOM   4220  O   LEU A 267      72.456  74.043  47.708  1.00  0.78              
ATOM   4221  N   SER A 268      72.844  72.662  49.442  1.00  0.78              
ATOM   4222  H   SER A 268      72.454  71.928  50.023  1.00  0.78              
ATOM   4223  CA  SER A 268      74.220  73.072  49.726  1.00  0.78              
ATOM   4224  HA  SER A 268      74.301  74.131  49.506  1.00  0.78              
ATOM   4225  CB  SER A 268      74.526  72.874  51.219  1.00  0.78              
ATOM   4226  HB1 SER A 268      75.467  73.371  51.459  1.00  0.78              
ATOM   4227  HB2 SER A 268      74.624  71.808  51.435  1.00  0.78              
ATOM   4228  OG  SER A 268      73.508  73.414  52.032  1.00  0.78              
ATOM   4229  HG  SER A 268      72.760  72.779  52.004  1.00  0.78              
ATOM   4230  C   SER A 268      75.272  72.318  48.927  1.00  0.78              
ATOM   4231  O   SER A 268      76.458  72.419  49.245  1.00  0.78              
ATOM   4232  N   ASN A 269      74.858  71.523  47.937  1.00  0.84              
ATOM   4233  H   ASN A 269      73.860  71.441  47.788  1.00  0.84              
ATOM   4234  CA  ASN A 269      75.730  70.675  47.128  1.00  0.84              
ATOM   4235  HA  ASN A 269      75.083  69.939  46.645  1.00  0.84              
ATOM   4236  CB  ASN A 269      76.377  71.521  46.005  1.00  0.84              
ATOM   4237  HB1 ASN A 269      77.156  72.155  46.423  1.00  0.84              
ATOM   4238  HB2 ASN A 269      75.633  72.167  45.543  1.00  0.84              
ATOM   4239  CG  ASN A 269      76.974  70.638  44.926  1.00  0.84              
ATOM   4240  OD1 ASN A 269      77.008  69.435  45.052  1.00  0.84              
ATOM   4241  ND2 ASN A 269      77.488  71.162  43.845  1.00  0.84              
ATOM   4242 1HD2 ASN A 269      77.605  72.167  43.766  1.00  0.84              
ATOM   4243 2HD2 ASN A 269      78.000  70.519  43.252  1.00  0.84              
ATOM   4244  C   ASN A 269      76.719  69.865  48.004  1.00  0.84              
ATOM   4245  O   ASN A 269      77.940  69.857  47.831  1.00  0.84              
ATOM   4246  N   GLY A 270      76.175  69.257  49.058  1.00  0.84              
ATOM   4247  H   GLY A 270      75.181  69.390  49.224  1.00  0.84              
ATOM   4248  CA  GLY A 270      76.914  68.405  49.985  1.00  0.84              
ATOM   4249  HA1 GLY A 270      77.560  67.741  49.412  1.00  0.84              
ATOM   4250  HA2 GLY A 270      76.198  67.791  50.531  1.00  0.84              
ATOM   4251  C   GLY A 270      77.793  69.107  51.030  1.00  0.84              
ATOM   4252  O   GLY A 270      78.462  68.408  51.793  1.00  0.84              
ATOM   4253  N   ARG A 271      77.822  70.451  51.074  1.00  0.70              
ATOM   4254  H   ARG A 271      77.293  70.978  50.390  1.00  0.70              
ATOM   4255  CA  ARG A 271      78.637  71.187  52.055  1.00  0.70              
ATOM   4256  HA  ARG A 271      79.644  70.762  52.068  1.00  0.70              
ATOM   4257  CB  ARG A 271      78.780  72.675  51.689  1.00  0.70              
ATOM   4258  HB1 ARG A 271      79.282  73.183  52.515  1.00  0.70              
ATOM   4259  HB2 ARG A 271      77.796  73.127  51.563  1.00  0.70              
ATOM   4260  CG  ARG A 271      79.614  72.885  50.415  1.00  0.70              
ATOM   4261  HG1 ARG A 271      79.049  72.528  49.555  1.00  0.70              
ATOM   4262  HG2 ARG A 271      80.545  72.319  50.485  1.00  0.70              
ATOM   4263  CD  ARG A 271      79.950  74.372  50.233  1.00  0.70              
ATOM   4264  HD1 ARG A 271      80.758  74.636  50.920  1.00  0.70              
ATOM   4265  HD2 ARG A 271      79.067  74.954  50.498  1.00  0.70              
ATOM   4266  NE  ARG A 271      80.342  74.680  48.840  1.00  0.70              
ATOM   4267  HE  ARG A 271      80.608  73.894  48.265  1.00  0.70              
ATOM   4268  CZ  ARG A 271      80.275  75.862  48.249  1.00  0.70              
ATOM   4269  NH1 ARG A 271      79.995  76.958  48.906  1.00  0.70              
ATOM   4270 1HH1 ARG A 271      79.839  76.907  49.897  1.00  0.70              
ATOM   4271 2HH1 ARG A 271      79.930  77.838  48.421  1.00  0.70              
ATOM   4272  NH2 ARG A 271      80.474  75.970  46.966  1.00  0.70              
ATOM   4273 1HH2 ARG A 271      80.678  75.141  46.427  1.00  0.70              
ATOM   4274 2HH2 ARG A 271      80.410  76.861  46.500  1.00  0.70              
ATOM   4275  C   ARG A 271      78.124  71.020  53.482  1.00  0.70              
ATOM   4276  O   ARG A 271      78.815  70.445  54.318  1.00  0.70              
ATOM   4277  N   TYR A 272      76.882  71.404  53.769  1.00  0.60              
ATOM   4278  H   TYR A 272      76.328  71.854  53.063  1.00  0.60              
ATOM   4279  CA  TYR A 272      76.223  70.904  54.978  1.00  0.60              
ATOM   4280  HA  TYR A 272      76.941  70.929  55.795  1.00  0.60              
ATOM   4281  CB  TYR A 272      75.061  71.824  55.366  1.00  0.60              
ATOM   4282  HB1 TYR A 272      74.627  71.445  56.289  1.00  0.60              
ATOM   4283  HB2 TYR A 272      74.305  71.765  54.583  1.00  0.60              
ATOM   4284  CG  TYR A 272      75.444  73.284  55.587  1.00  0.60              
ATOM   4285  CD1 TYR A 272      76.660  73.630  56.217  1.00  0.60              
ATOM   4286  HD1 TYR A 272      77.341  72.869  56.568  1.00  0.60              
ATOM   4287  CE1 TYR A 272      77.022  74.980  56.368  1.00  0.60              
ATOM   4288  HE1 TYR A 272      77.966  75.244  56.824  1.00  0.60              
ATOM   4289  CZ  TYR A 272      76.176  76.001  55.895  1.00  0.60              
ATOM   4290  OH  TYR A 272      76.567  77.296  56.016  1.00  0.60              
ATOM   4291  HH  TYR A 272      75.938  77.927  55.631  1.00  0.60              
ATOM   4292  CE2 TYR A 272      74.944  75.662  55.291  1.00  0.60              
ATOM   4293  HE2 TYR A 272      74.289  76.437  54.923  1.00  0.60              
ATOM   4294  CD2 TYR A 272      74.585  74.308  55.141  1.00  0.60              
ATOM   4295  HD2 TYR A 272      73.655  74.053  54.653  1.00  0.60              
ATOM   4296  C   TYR A 272      75.825  69.441  54.811  1.00  0.60              
ATOM   4297  O   TYR A 272      75.571  69.006  53.684  1.00  0.60              
ATOM   4298  N   LYS A 273      75.819  68.675  55.914  1.00  0.71              
ATOM   4299  H   LYS A 273      76.092  69.114  56.791  1.00  0.71              
ATOM   4300  CA  LYS A 273      75.819  67.200  55.864  1.00  0.71              
ATOM   4301  HA  LYS A 273      75.529  66.879  54.869  1.00  0.71              
ATOM   4302  CB  LYS A 273      77.248  66.646  56.058  1.00  0.71              
ATOM   4303  HB1 LYS A 273      77.202  65.557  56.114  1.00  0.71              
ATOM   4304  HB2 LYS A 273      77.665  67.024  56.994  1.00  0.71              
ATOM   4305  CG  LYS A 273      78.169  67.031  54.892  1.00  0.71              
ATOM   4306  HG1 LYS A 273      78.249  68.112  54.885  1.00  0.71              
ATOM   4307  HG2 LYS A 273      77.725  66.712  53.948  1.00  0.71              
ATOM   4308  CD  LYS A 273      79.573  66.416  55.016  1.00  0.71              
ATOM   4309  HD1 LYS A 273      79.530  65.370  54.712  1.00  0.71              
ATOM   4310  HD2 LYS A 273      79.899  66.449  56.057  1.00  0.71              
ATOM   4311  CE  LYS A 273      80.608  67.155  54.153  1.00  0.71              
ATOM   4312  HE1 LYS A 273      80.285  67.156  53.109  1.00  0.71              
ATOM   4313  HE2 LYS A 273      81.565  66.635  54.229  1.00  0.71              
ATOM   4314  NZ  LYS A 273      80.769  68.545  54.624  1.00  0.71              
ATOM   4315  HZ1 LYS A 273      81.597  69.051  54.308  1.00  0.71              
ATOM   4316  HZ2 LYS A 273      79.981  69.127  54.357  1.00  0.71              
ATOM   4317  HZ3 LYS A 273      80.823  68.597  55.638  1.00  0.71              
ATOM   4318  C   LYS A 273      74.838  66.519  56.811  1.00  0.71              
ATOM   4319  O   LYS A 273      75.212  66.231  57.941  1.00  0.71              
ATOM   4320  N   ASN A 274      73.633  66.165  56.343  1.00  0.88              
ATOM   4321  H   ASN A 274      73.286  66.549  55.485  1.00  0.88              
ATOM   4322  CA  ASN A 274      72.830  65.154  57.027  1.00  0.88              
ATOM   4323  HA  ASN A 274      72.617  65.617  57.995  1.00  0.88              
ATOM   4324  CB  ASN A 274      71.446  64.759  56.477  1.00  0.88              
ATOM   4325  HB1 ASN A 274      71.541  64.016  55.686  1.00  0.88              
ATOM   4326  HB2 ASN A 274      70.893  65.616  56.129  1.00  0.88              
ATOM   4327  CG  ASN A 274      70.589  64.206  57.596  1.00  0.88              
ATOM   4328  OD1 ASN A 274      70.004  64.916  58.388  1.00  0.88              
ATOM   4329  ND2 ASN A 274      70.563  62.922  57.817  1.00  0.88              
ATOM   4330 1HD2 ASN A 274      71.321  62.328  57.487  1.00  0.88              
ATOM   4331 2HD2 ASN A 274      70.075  62.675  58.660  1.00  0.88              
ATOM   4332  C   ASN A 274      73.644  63.911  57.309  1.00  0.88              
ATOM   4333  O   ASN A 274      74.244  63.303  56.422  1.00  0.88              
ATOM   4334  N   VAL A 275      73.636  63.561  58.582  1.00  0.74              
ATOM   4335  H   VAL A 275      73.153  64.151  59.245  1.00  0.74              
ATOM   4336  CA  VAL A 275      74.291  62.376  59.078  1.00  0.74              
ATOM   4337  HA  VAL A 275      75.252  62.306  58.566  1.00  0.74              
ATOM   4338  CB  VAL A 275      74.592  62.616  60.571  1.00  0.74              
ATOM   4339  HB  VAL A 275      74.907  63.658  60.662  1.00  0.74              
ATOM   4340  CG1 VAL A 275      73.358  62.462  61.464  1.00  0.74              
ATOM   4341 1HG1 VAL A 275      73.616  62.728  62.486  1.00  0.74              
ATOM   4342 2HG1 VAL A 275      72.558  63.120  61.125  1.00  0.74              
ATOM   4343 3HG1 VAL A 275      72.992  61.440  61.460  1.00  0.74              
ATOM   4344  CG2 VAL A 275      75.793  61.806  61.060  1.00  0.74              
ATOM   4345 1HG2 VAL A 275      76.227  62.304  61.924  1.00  0.74              
ATOM   4346 2HG2 VAL A 275      75.501  60.797  61.337  1.00  0.74              
ATOM   4347 3HG2 VAL A 275      76.565  61.765  60.291  1.00  0.74              
ATOM   4348  C   VAL A 275      73.526  61.095  58.726  1.00  0.74              
ATOM   4349  O   VAL A 275      72.580  61.145  57.941  1.00  0.74              
ATOM   4350  N   LEU A 276      73.888  59.953  59.304  1.00  0.92              
ATOM   4351  H   LEU A 276      74.706  59.953  59.898  1.00  0.92              
ATOM   4352  CA  LEU A 276      72.880  58.938  59.605  1.00  0.92              
ATOM   4353  HA  LEU A 276      71.902  59.288  59.289  1.00  0.92              
ATOM   4354  CB  LEU A 276      73.167  57.592  58.905  1.00  0.92              
ATOM   4355  HB1 LEU A 276      72.578  56.835  59.425  1.00  0.92              
ATOM   4356  HB2 LEU A 276      74.218  57.323  59.016  1.00  0.92              
ATOM   4357  CG  LEU A 276      72.760  57.541  57.418  1.00  0.92              
ATOM   4358  HG  LEU A 276      71.822  58.076  57.290  1.00  0.92              
ATOM   4359  CD1 LEU A 276      73.807  58.145  56.477  1.00  0.92              
ATOM   4360 1HD1 LEU A 276      73.462  58.067  55.447  1.00  0.92              
ATOM   4361 2HD1 LEU A 276      73.951  59.197  56.710  1.00  0.92              
ATOM   4362 3HD1 LEU A 276      74.755  57.620  56.590  1.00  0.92              
ATOM   4363  CD2 LEU A 276      72.540  56.092  56.975  1.00  0.92              
ATOM   4364 1HD2 LEU A 276      72.265  56.057  55.920  1.00  0.92              
ATOM   4365 2HD2 LEU A 276      73.445  55.507  57.142  1.00  0.92              
ATOM   4366 3HD2 LEU A 276      71.717  55.662  57.549  1.00  0.92              
ATOM   4367  C   LEU A 276      72.825  58.785  61.121  1.00  0.92              
ATOM   4368  O   LEU A 276      73.829  58.933  61.814  1.00  0.92              
ATOM   4369  N   HIS A 277      71.653  58.497  61.649  1.00  0.84              
ATOM   4370  H   HIS A 277      70.861  58.366  61.021  1.00  0.84              
ATOM   4371  CA  HIS A 277      71.389  58.437  63.074  1.00  0.84              
ATOM   4372  HA  HIS A 277      72.314  58.225  63.607  1.00  0.84              
ATOM   4373  CB  HIS A 277      70.864  59.803  63.567  1.00  0.84              
ATOM   4374  HB1 HIS A 277      71.725  60.468  63.644  1.00  0.84              
ATOM   4375  HB2 HIS A 277      70.471  59.685  64.577  1.00  0.84              
ATOM   4376  CG  HIS A 277      69.818  60.532  62.739  1.00  0.84              
ATOM   4377  ND1 HIS A 277      69.895  61.893  62.438  1.00  0.84              
ATOM   4378  CE1 HIS A 277      68.736  62.220  61.850  1.00  0.84              
ATOM   4379  HE1 HIS A 277      68.462  63.222  61.548  1.00  0.84              
ATOM   4380  NE2 HIS A 277      67.946  61.139  61.744  1.00  0.84              
ATOM   4381  HE2 HIS A 277      66.992  61.177  61.371  1.00  0.84              
ATOM   4382  CD2 HIS A 277      68.607  60.059  62.306  1.00  0.84              
ATOM   4383  HD2 HIS A 277      68.230  59.050  62.415  1.00  0.84              
ATOM   4384  C   HIS A 277      70.431  57.301  63.387  1.00  0.84              
ATOM   4385  O   HIS A 277      69.664  56.865  62.541  1.00  0.84              
ATOM   4386  N   ARG A 278      70.492  56.822  64.629  1.00  0.55              
ATOM   4387  H   ARG A 278      71.074  57.334  65.286  1.00  0.55              
ATOM   4388  CA  ARG A 278      69.662  55.728  65.147  1.00  0.55              
ATOM   4389  HA  ARG A 278      68.877  55.480  64.424  1.00  0.55              
ATOM   4390  CB  ARG A 278      70.483  54.464  65.480  1.00  0.55              
ATOM   4391  HB1 ARG A 278      69.783  53.639  65.629  1.00  0.55              
ATOM   4392  HB2 ARG A 278      71.017  54.621  66.419  1.00  0.55              
ATOM   4393  CG  ARG A 278      71.504  54.046  64.424  1.00  0.55              
ATOM   4394  HG1 ARG A 278      72.328  54.759  64.421  1.00  0.55              
ATOM   4395  HG2 ARG A 278      71.018  54.067  63.451  1.00  0.55              
ATOM   4396  CD  ARG A 278      72.046  52.630  64.676  1.00  0.55              
ATOM   4397  HD1 ARG A 278      72.660  52.358  63.817  1.00  0.55              
ATOM   4398  HD2 ARG A 278      71.207  51.932  64.728  1.00  0.55              
ATOM   4399  NE  ARG A 278      72.852  52.521  65.912  1.00  0.55              
ATOM   4400  HE  ARG A 278      72.616  53.107  66.702  1.00  0.55              
ATOM   4401  CZ  ARG A 278      73.844  51.673  66.128  1.00  0.55              
ATOM   4402  NH1 ARG A 278      74.231  50.778  65.265  1.00  0.55              
ATOM   4403 1HH1 ARG A 278      73.807  50.721  64.358  1.00  0.55              
ATOM   4404 2HH1 ARG A 278      75.006  50.185  65.516  1.00  0.55              
ATOM   4405  NH2 ARG A 278      74.482  51.695  67.253  1.00  0.55              
ATOM   4406 1HH2 ARG A 278      74.140  52.306  67.991  1.00  0.55              
ATOM   4407 2HH2 ARG A 278      75.150  50.961  67.469  1.00  0.55              
ATOM   4408  C   ARG A 278      69.002  56.185  66.438  1.00  0.55              
ATOM   4409  O   ARG A 278      69.464  57.135  67.082  1.00  0.55              
ATOM   4410  N   THR A 279      68.049  55.398  66.931  1.00  0.54              
ATOM   4411  H   THR A 279      67.707  54.623  66.367  1.00  0.54              
ATOM   4412  CA  THR A 279      67.811  55.397  68.379  1.00  0.54              
ATOM   4413  HA  THR A 279      68.666  55.861  68.852  1.00  0.54              
ATOM   4414  CB  THR A 279      66.590  56.260  68.756  1.00  0.54              
ATOM   4415  HB  THR A 279      65.893  56.277  67.920  1.00  0.54              
ATOM   4416  CG2 THR A 279      65.816  55.849  70.002  1.00  0.54              
ATOM   4417 1HG2 THR A 279      65.058  56.599  70.226  1.00  0.54              
ATOM   4418 2HG2 THR A 279      65.299  54.910  69.808  1.00  0.54              
ATOM   4419 3HG2 THR A 279      66.495  55.724  70.846  1.00  0.54              
ATOM   4420  OG1 THR A 279      67.025  57.581  69.016  1.00  0.54              
ATOM   4421  HG1 THR A 279      67.624  57.803  68.287  1.00  0.54              
ATOM   4422  C   THR A 279      67.795  53.993  68.924  1.00  0.54              
ATOM   4423  O   THR A 279      67.163  53.113  68.346  1.00  0.54              
ATOM   4424  N   THR A 280      68.522  53.816  70.023  1.00  0.63              
ATOM   4425  H   THR A 280      69.051  54.605  70.381  1.00  0.63              
ATOM   4426  CA  THR A 280      68.512  52.624  70.858  1.00  0.63              
ATOM   4427  HA  THR A 280      68.627  51.764  70.199  1.00  0.63              
ATOM   4428  CB  THR A 280      69.718  52.581  71.819  1.00  0.63              
ATOM   4429  HB  THR A 280      69.750  51.611  72.315  1.00  0.63              
ATOM   4430  CG2 THR A 280      71.054  52.780  71.119  1.00  0.63              
ATOM   4431 1HG2 THR A 280      71.866  52.614  71.829  1.00  0.63              
ATOM   4432 2HG2 THR A 280      71.153  52.065  70.302  1.00  0.63              
ATOM   4433 3HG2 THR A 280      71.126  53.794  70.728  1.00  0.63              
ATOM   4434  OG1 THR A 280      69.600  53.582  72.786  1.00  0.63              
ATOM   4435  HG1 THR A 280      70.242  53.389  73.477  1.00  0.63              
ATOM   4436  C   THR A 280      67.175  52.419  71.552  1.00  0.63              
ATOM   4437  O   THR A 280      66.126  52.926  71.160  1.00  0.63              
ATOM   4438  N   VAL A 281      67.233  51.565  72.548  1.00  0.87              
ATOM   4439  H   VAL A 281      68.150  51.261  72.843  1.00  0.87              
ATOM   4440  CA  VAL A 281      66.184  50.949  73.322  1.00  0.87              
ATOM   4441  HA  VAL A 281      65.345  51.630  73.463  1.00  0.87              
ATOM   4442  CB  VAL A 281      65.763  49.639  72.615  1.00  0.87              
ATOM   4443  HB  VAL A 281      65.100  49.069  73.256  1.00  0.87              
ATOM   4444  CG1 VAL A 281      65.065  49.893  71.281  1.00  0.87              
ATOM   4445 1HG1 VAL A 281      64.507  49.009  70.975  1.00  0.87              
ATOM   4446 2HG1 VAL A 281      64.403  50.753  71.338  1.00  0.87              
ATOM   4447 3HG1 VAL A 281      65.820  50.112  70.536  1.00  0.87              
ATOM   4448  CG2 VAL A 281      66.936  48.732  72.231  1.00  0.87              
ATOM   4449 1HG2 VAL A 281      66.546  47.812  71.809  1.00  0.87              
ATOM   4450 2HG2 VAL A 281      67.593  49.188  71.490  1.00  0.87              
ATOM   4451 3HG2 VAL A 281      67.536  48.502  73.102  1.00  0.87              
ATOM   4452  C   VAL A 281      66.867  50.631  74.651  1.00  0.87              
ATOM   4453  O   VAL A 281      68.086  50.452  74.704  1.00  0.87              
ATOM   4454  N   ASP A 282      66.098  50.513  75.718  1.00  0.83              
ATOM   4455  H   ASP A 282      65.106  50.636  75.609  1.00  0.83              
ATOM   4456  CA  ASP A 282      66.612  50.112  77.018  1.00  0.83              
ATOM   4457  HA  ASP A 282      67.508  49.510  76.847  1.00  0.83              
ATOM   4458  CB  ASP A 282      67.011  51.344  77.838  1.00  0.83              
ATOM   4459  HB1 ASP A 282      66.256  51.553  78.599  1.00  0.83              
ATOM   4460  HB2 ASP A 282      67.087  52.220  77.190  1.00  0.83              
ATOM   4461  CG  ASP A 282      68.365  51.112  78.503  1.00  0.83              
ATOM   4462  OD1 ASP A 282      69.143  52.096  78.548  1.00  0.83              
ATOM   4463  OD2 ASP A 282      68.595  49.976  78.977  1.00  0.83              
ATOM   4464  C   ASP A 282      65.623  49.215  77.770  1.00  0.83              
ATOM   4465  O   ASP A 282      64.411  49.236  77.517  1.00  0.83              
ATOM   4466  N   LYS A 283      66.127  48.389  78.687  1.00  0.88              
ATOM   4467  H   LYS A 283      67.111  48.498  78.944  1.00  0.88              
ATOM   4468  CA  LYS A 283      65.254  47.446  79.402  1.00  0.88              
ATOM   4469  HA  LYS A 283      64.437  47.162  78.741  1.00  0.88              
ATOM   4470  CB  LYS A 283      66.014  46.147  79.758  1.00  0.88              
ATOM   4471  HB1 LYS A 283      66.801  46.362  80.483  1.00  0.88              
ATOM   4472  HB2 LYS A 283      66.481  45.775  78.848  1.00  0.88              
ATOM   4473  CG  LYS A 283      65.081  45.044  80.315  1.00  0.88              
ATOM   4474  HG1 LYS A 283      64.147  45.062  79.753  1.00  0.88              
ATOM   4475  HG2 LYS A 283      64.853  45.261  81.359  1.00  0.88              
ATOM   4476  CD  LYS A 283      65.662  43.623  80.217  1.00  0.88              
ATOM   4477  HD1 LYS A 283      66.544  43.542  80.855  1.00  0.88              
ATOM   4478  HD2 LYS A 283      65.965  43.459  79.184  1.00  0.88              
ATOM   4479  CE  LYS A 283      64.607  42.573  80.633  1.00  0.88              
ATOM   4480  HE1 LYS A 283      63.645  42.875  80.211  1.00  0.88              
ATOM   4481  HE2 LYS A 283      64.498  42.591  81.723  1.00  0.88              
ATOM   4482  NZ  LYS A 283      64.936  41.199  80.157  1.00  0.88              
ATOM   4483  HZ1 LYS A 283      64.175  40.543  80.309  1.00  0.88              
ATOM   4484  HZ2 LYS A 283      65.101  41.209  79.151  1.00  0.88              
ATOM   4485  HZ3 LYS A 283      65.767  40.839  80.601  1.00  0.88              
ATOM   4486  C   LYS A 283      64.581  48.070  80.619  1.00  0.88              
ATOM   4487  O   LYS A 283      63.544  47.552  81.026  1.00  0.88              
ATOM   4488  N   ASP A 284      65.114  49.165  81.174  1.00  1.40              
ATOM   4489  H   ASP A 284      65.997  49.525  80.821  1.00  1.40              
ATOM   4490  CA  ASP A 284      64.654  49.727  82.454  1.00  1.40              
ATOM   4491  HA  ASP A 284      63.957  49.011  82.890  1.00  1.40              
ATOM   4492  CB  ASP A 284      65.802  49.824  83.481  1.00  1.40              
ATOM   4493  HB1 ASP A 284      66.331  48.870  83.519  1.00  1.40              
ATOM   4494  HB2 ASP A 284      65.381  50.010  84.470  1.00  1.40              
ATOM   4495  CG  ASP A 284      66.790  50.933  83.137  1.00  1.40              
ATOM   4496  OD1 ASP A 284      67.062  51.843  83.952  1.00  1.40              
ATOM   4497  OD2 ASP A 284      67.262  50.909  81.987  1.00  1.40              
ATOM   4498  C   ASP A 284      63.852  51.027  82.407  1.00  1.40              
ATOM   4499  O   ASP A 284      63.223  51.396  83.397  1.00  1.40              
ATOM   4500  N   ARG A 285      63.807  51.705  81.263  1.00  1.10              
ATOM   4501  H   ARG A 285      64.308  51.327  80.470  1.00  1.10              
ATOM   4502  CA  ARG A 285      63.188  53.028  81.134  1.00  1.10              
ATOM   4503  HA  ARG A 285      62.537  53.235  81.984  1.00  1.10              
ATOM   4504  CB  ARG A 285      64.318  54.073  81.079  1.00  1.10              
ATOM   4505  HB1 ARG A 285      63.928  55.008  80.680  1.00  1.10              
ATOM   4506  HB2 ARG A 285      65.088  53.715  80.393  1.00  1.10              
ATOM   4507  CG  ARG A 285      64.941  54.385  82.448  1.00  1.10              
ATOM   4508  HG1 ARG A 285      65.033  53.480  83.048  1.00  1.10              
ATOM   4509  HG2 ARG A 285      64.284  55.074  82.979  1.00  1.10              
ATOM   4510  CD  ARG A 285      66.328  55.026  82.297  1.00  1.10              
ATOM   4511  HD1 ARG A 285      66.553  55.566  83.218  1.00  1.10              
ATOM   4512  HD2 ARG A 285      66.325  55.741  81.477  1.00  1.10              
ATOM   4513  NE  ARG A 285      67.364  53.998  82.118  1.00  1.10              
ATOM   4514  HE  ARG A 285      67.436  53.313  82.878  1.00  1.10              
ATOM   4515  CZ  ARG A 285      68.121  53.708  81.074  1.00  1.10              
ATOM   4516  NH1 ARG A 285      68.042  54.278  79.909  1.00  1.10              
ATOM   4517 1HH1 ARG A 285      67.283  54.893  79.719  1.00  1.10              
ATOM   4518 2HH1 ARG A 285      68.521  53.778  79.158  1.00  1.10              
ATOM   4519  NH2 ARG A 285      68.979  52.749  81.157  1.00  1.10              
ATOM   4520 1HH2 ARG A 285      68.662  51.999  81.778  1.00  1.10              
ATOM   4521 2HH2 ARG A 285      69.366  52.402  80.281  1.00  1.10              
ATOM   4522  C   ARG A 285      62.362  53.102  79.861  1.00  1.10              
ATOM   4523  O   ARG A 285      62.767  52.592  78.817  1.00  1.10              
ATOM   4524  N   THR A 286      61.240  53.815  79.918  1.00  0.91              
ATOM   4525  H   THR A 286      60.981  54.241  80.795  1.00  0.91              
ATOM   4526  CA  THR A 286      60.732  54.448  78.698  1.00  0.91              
ATOM   4527  HA  THR A 286      60.691  53.700  77.907  1.00  0.91              
ATOM   4528  CB  THR A 286      59.322  55.051  78.876  1.00  0.91              
ATOM   4529  HB  THR A 286      59.059  55.613  77.979  1.00  0.91              
ATOM   4530  CG2 THR A 286      58.231  54.012  79.124  1.00  0.91              
ATOM   4531 1HG2 THR A 286      57.281  54.508  79.323  1.00  0.91              
ATOM   4532 2HG2 THR A 286      58.115  53.396  78.235  1.00  0.91              
ATOM   4533 3HG2 THR A 286      58.491  53.383  79.975  1.00  0.91              
ATOM   4534  OG1 THR A 286      59.291  55.923  79.981  1.00  0.91              
ATOM   4535  HG1 THR A 286      58.390  56.241  80.080  1.00  0.91              
ATOM   4536  C   THR A 286      61.686  55.557  78.282  1.00  0.91              
ATOM   4537  O   THR A 286      62.318  56.224  79.104  1.00  0.91              
ATOM   4538  N   ARG A 287      61.711  55.834  76.989  1.00  0.49              
ATOM   4539  H   ARG A 287      61.132  55.262  76.375  1.00  0.49              
ATOM   4540  CA  ARG A 287      62.362  57.004  76.411  1.00  0.49              
ATOM   4541  HA  ARG A 287      62.677  57.688  77.201  1.00  0.49              
ATOM   4542  CB  ARG A 287      63.619  56.551  75.651  1.00  0.49              
ATOM   4543  HB1 ARG A 287      63.399  55.659  75.078  1.00  0.49              
ATOM   4544  HB2 ARG A 287      64.383  56.290  76.384  1.00  0.49              
ATOM   4545  CG  ARG A 287      64.185  57.575  74.672  1.00  0.49              
ATOM   4546  HG1 ARG A 287      64.393  58.511  75.193  1.00  0.49              
ATOM   4547  HG2 ARG A 287      63.460  57.752  73.876  1.00  0.49              
ATOM   4548  CD  ARG A 287      65.474  57.004  74.067  1.00  0.49              
ATOM   4549  HD1 ARG A 287      65.334  55.943  73.844  1.00  0.49              
ATOM   4550  HD2 ARG A 287      66.266  57.089  74.805  1.00  0.49              
ATOM   4551  NE  ARG A 287      65.852  57.688  72.820  1.00  0.49              
ATOM   4552  HE  ARG A 287      65.762  57.153  71.972  1.00  0.49              
ATOM   4553  CZ  ARG A 287      66.188  58.955  72.691  1.00  0.49              
ATOM   4554  NH1 ARG A 287      66.356  59.743  73.713  1.00  0.49              
ATOM   4555 1HH1 ARG A 287      66.346  59.346  74.653  1.00  0.49              
ATOM   4556 2HH1 ARG A 287      66.493  60.726  73.608  1.00  0.49              
ATOM   4557  NH2 ARG A 287      66.365  59.455  71.502  1.00  0.49              
ATOM   4558 1HH2 ARG A 287      66.326  58.862  70.678  1.00  0.49              
ATOM   4559 2HH2 ARG A 287      66.434  60.452  71.401  1.00  0.49              
ATOM   4560  C   ARG A 287      61.313  57.719  75.587  1.00  0.49              
ATOM   4561  O   ARG A 287      60.475  57.082  74.964  1.00  0.49              
ATOM   4562  N   MET A 288      61.331  59.036  75.599  1.00  0.40              
ATOM   4563  H   MET A 288      62.060  59.513  76.120  1.00  0.40              
ATOM   4564  CA  MET A 288      60.418  59.827  74.789  1.00  0.40              
ATOM   4565  HA  MET A 288      59.957  59.196  74.030  1.00  0.40              
ATOM   4566  CB  MET A 288      59.300  60.431  75.634  1.00  0.40              
ATOM   4567  HB1 MET A 288      58.722  61.092  74.992  1.00  0.40              
ATOM   4568  HB2 MET A 288      59.717  61.006  76.461  1.00  0.40              
ATOM   4569  CG  MET A 288      58.373  59.344  76.182  1.00  0.40              
ATOM   4570  HG1 MET A 288      58.914  58.763  76.930  1.00  0.40              
ATOM   4571  HG2 MET A 288      58.091  58.672  75.371  1.00  0.40              
ATOM   4572  SD  MET A 288      56.866  59.985  76.940  1.00  0.40              
ATOM   4573  CE  MET A 288      56.005  60.586  75.462  1.00  0.40              
ATOM   4574  HE1 MET A 288      55.930  59.786  74.726  1.00  0.40              
ATOM   4575  HE2 MET A 288      55.006  60.899  75.746  1.00  0.40              
ATOM   4576  HE3 MET A 288      56.531  61.438  75.033  1.00  0.40              
ATOM   4577  C   MET A 288      61.230  60.876  74.056  1.00  0.40              
ATOM   4578  O   MET A 288      62.283  61.332  74.508  1.00  0.40              
ATOM   4579  N   SER A 289      60.787  61.212  72.856  1.00  0.42              
ATOM   4580  H   SER A 289      59.952  60.755  72.493  1.00  0.42              
ATOM   4581  CA  SER A 289      61.437  62.214  72.027  1.00  0.42              
ATOM   4582  HA  SER A 289      61.845  63.000  72.662  1.00  0.42              
ATOM   4583  CB  SER A 289      62.599  61.596  71.245  1.00  0.42              
ATOM   4584  HB1 SER A 289      62.929  62.288  70.469  1.00  0.42              
ATOM   4585  HB2 SER A 289      62.272  60.665  70.777  1.00  0.42              
ATOM   4586  OG  SER A 289      63.677  61.345  72.134  1.00  0.42              
ATOM   4587  HG  SER A 289      63.295  61.256  73.028  1.00  0.42              
ATOM   4588  C   SER A 289      60.441  62.855  71.084  1.00  0.42              
ATOM   4589  O   SER A 289      59.685  62.164  70.412  1.00  0.42              
ATOM   4590  N   TRP A 290      60.499  64.179  70.991  1.00  0.32              
ATOM   4591  H   TRP A 290      61.165  64.677  71.576  1.00  0.32              
ATOM   4592  CA  TRP A 290      59.603  65.013  70.207  1.00  0.32              
ATOM   4593  HA  TRP A 290      58.773  64.434  69.804  1.00  0.32              
ATOM   4594  CB  TRP A 290      59.029  66.124  71.108  1.00  0.32              
ATOM   4595  HB1 TRP A 290      58.494  66.827  70.471  1.00  0.32              
ATOM   4596  HB2 TRP A 290      59.872  66.660  71.523  1.00  0.32              
ATOM   4597  CG  TRP A 290      58.132  65.790  72.268  1.00  0.32              
ATOM   4598  CD1 TRP A 290      56.878  66.274  72.420  1.00  0.32              
ATOM   4599  HD1 TRP A 290      56.381  66.925  71.709  1.00  0.32              
ATOM   4600  NE1 TRP A 290      56.353  65.855  73.626  1.00  0.32              
ATOM   4601  HE1 TRP A 290      55.474  66.193  73.996  1.00  0.32              
ATOM   4602  CE2 TRP A 290      57.235  65.045  74.304  1.00  0.32              
ATOM   4603  CZ2 TRP A 290      57.156  64.348  75.517  1.00  0.32              
ATOM   4604  HZ2 TRP A 290      56.242  64.338  76.078  1.00  0.32              
ATOM   4605  CH2 TRP A 290      58.290  63.702  76.028  1.00  0.32              
ATOM   4606  HH2 TRP A 290      58.236  63.190  76.981  1.00  0.32              
ATOM   4607  CZ3 TRP A 290      59.493  63.765  75.311  1.00  0.32              
ATOM   4608  HZ3 TRP A 290      60.386  63.313  75.716  1.00  0.32              
ATOM   4609  CE3 TRP A 290      59.544  64.421  74.070  1.00  0.32              
ATOM   4610  HE3 TRP A 290      60.474  64.470  73.552  1.00  0.32              
ATOM   4611  CD2 TRP A 290      58.416  65.057  73.508  1.00  0.32              
ATOM   4612  C   TRP A 290      60.386  65.641  69.048  1.00  0.32              
ATOM   4613  O   TRP A 290      60.975  66.718  69.214  1.00  0.32              
ATOM   4614  N   PRO A 291      60.502  64.927  67.913  1.00  0.46              
ATOM   4615  CD  PRO A 291      60.483  63.479  67.836  1.00  0.46              
ATOM   4616  HD1 PRO A 291      59.478  63.117  68.020  1.00  0.46              
ATOM   4617  HD2 PRO A 291      61.173  63.059  68.566  1.00  0.46              
ATOM   4618  CG  PRO A 291      60.964  63.065  66.450  1.00  0.46              
ATOM   4619  HG1 PRO A 291      60.249  62.388  65.988  1.00  0.46              
ATOM   4620  HG2 PRO A 291      61.932  62.571  66.530  1.00  0.46              
ATOM   4621  CB  PRO A 291      61.107  64.357  65.649  1.00  0.46              
ATOM   4622  HB1 PRO A 291      60.370  64.384  64.846  1.00  0.46              
ATOM   4623  HB2 PRO A 291      62.102  64.426  65.208  1.00  0.46              
ATOM   4624  CA  PRO A 291      60.886  65.505  66.644  1.00  0.46              
ATOM   4625  HA  PRO A 291      61.849  65.997  66.790  1.00  0.46              
ATOM   4626  C   PRO A 291      59.911  66.532  66.073  1.00  0.46              
ATOM   4627  O   PRO A 291      58.748  66.238  65.828  1.00  0.46              
ATOM   4628  N   VAL A 292      60.438  67.710  65.764  1.00  0.35              
ATOM   4629  H   VAL A 292      61.357  67.928  66.132  1.00  0.35              
ATOM   4630  CA  VAL A 292      59.920  68.651  64.768  1.00  0.35              
ATOM   4631  HA  VAL A 292      58.846  68.521  64.624  1.00  0.35              
ATOM   4632  CB  VAL A 292      60.228  70.097  65.206  1.00  0.35              
ATOM   4633  HB  VAL A 292      61.298  70.224  65.349  1.00  0.35              
ATOM   4634  CG1 VAL A 292      59.823  71.118  64.137  1.00  0.35              
ATOM   4635 1HG1 VAL A 292      59.821  72.121  64.551  1.00  0.35              
ATOM   4636 2HG1 VAL A 292      60.539  71.102  63.316  1.00  0.35              
ATOM   4637 3HG1 VAL A 292      58.843  70.874  63.740  1.00  0.35              
ATOM   4638  CG2 VAL A 292      59.561  70.382  66.550  1.00  0.35              
ATOM   4639 1HG2 VAL A 292      59.735  71.417  66.836  1.00  0.35              
ATOM   4640 2HG2 VAL A 292      58.492  70.188  66.488  1.00  0.35              
ATOM   4641 3HG2 VAL A 292      59.992  69.747  67.322  1.00  0.35              
ATOM   4642  C   VAL A 292      60.663  68.404  63.472  1.00  0.35              
ATOM   4643  O   VAL A 292      61.862  68.645  63.413  1.00  0.35              
ATOM   4644  N   PHE A 293      59.974  67.996  62.414  1.00  0.38              
ATOM   4645  H   PHE A 293      58.991  67.759  62.523  1.00  0.38              
ATOM   4646  CA  PHE A 293      60.464  68.245  61.063  1.00  0.38              
ATOM   4647  HA  PHE A 293      61.550  68.137  61.031  1.00  0.38              
ATOM   4648  CB  PHE A 293      59.867  67.211  60.088  1.00  0.38              
ATOM   4649  HB1 PHE A 293      59.987  67.612  59.082  1.00  0.38              
ATOM   4650  HB2 PHE A 293      58.797  67.126  60.274  1.00  0.38              
ATOM   4651  CG  PHE A 293      60.477  65.812  60.064  1.00  0.38              
ATOM   4652  CD1 PHE A 293      61.414  65.374  61.028  1.00  0.38              
ATOM   4653  HD1 PHE A 293      61.716  66.018  61.838  1.00  0.38              
ATOM   4654  CE1 PHE A 293      62.003  64.100  60.918  1.00  0.38              
ATOM   4655  HE1 PHE A 293      62.756  63.793  61.633  1.00  0.38              
ATOM   4656  CZ  PHE A 293      61.657  63.248  59.856  1.00  0.38              
ATOM   4657  HZ  PHE A 293      62.141  62.286  59.773  1.00  0.38              
ATOM   4658  CE2 PHE A 293      60.719  63.672  58.899  1.00  0.38              
ATOM   4659  HE2 PHE A 293      60.462  63.033  58.064  1.00  0.38              
ATOM   4660  CD2 PHE A 293      60.134  64.947  59.007  1.00  0.38              
ATOM   4661  HD2 PHE A 293      59.439  65.275  58.244  1.00  0.38              
ATOM   4662  C   PHE A 293      60.148  69.661  60.616  1.00  0.38              
ATOM   4663  O   PHE A 293      59.097  70.169  60.992  1.00  0.38              
ATOM   4664  N   LEU A 294      60.999  70.268  59.782  1.00  0.36              
ATOM   4665  H   LEU A 294      61.918  69.862  59.631  1.00  0.36              
ATOM   4666  CA  LEU A 294      60.635  71.429  58.963  1.00  0.36              
ATOM   4667  HA  LEU A 294      59.545  71.433  58.953  1.00  0.36              
ATOM   4668  CB  LEU A 294      61.062  72.755  59.620  1.00  0.36              
ATOM   4669  HB1 LEU A 294      61.877  73.208  59.058  1.00  0.36              
ATOM   4670  HB2 LEU A 294      61.413  72.547  60.631  1.00  0.36              
ATOM   4671  CG  LEU A 294      59.880  73.743  59.714  1.00  0.36              
ATOM   4672  HG  LEU A 294      58.985  73.214  60.030  1.00  0.36              
ATOM   4673  CD1 LEU A 294      60.154  74.809  60.764  1.00  0.36              
ATOM   4674 1HD1 LEU A 294      59.310  75.491  60.823  1.00  0.36              
ATOM   4675 2HD1 LEU A 294      60.301  74.342  61.737  1.00  0.36              
ATOM   4676 3HD1 LEU A 294      61.054  75.361  60.496  1.00  0.36              
ATOM   4677  CD2 LEU A 294      59.595  74.448  58.386  1.00  0.36              
ATOM   4678 1HD2 LEU A 294      58.745  75.121  58.497  1.00  0.36              
ATOM   4679 2HD2 LEU A 294      60.469  75.012  58.060  1.00  0.36              
ATOM   4680 3HD2 LEU A 294      59.339  73.711  57.624  1.00  0.36              
ATOM   4681  C   LEU A 294      61.022  71.232  57.506  1.00  0.36              
ATOM   4682  O   LEU A 294      62.198  71.079  57.163  1.00  0.36              
ATOM   4683  N   GLU A 295      59.993  71.122  56.675  1.00  0.83              
ATOM   4684  H   GLU A 295      59.061  71.283  57.051  1.00  0.83              
ATOM   4685  CA  GLU A 295      60.036  70.560  55.335  1.00  0.83              
ATOM   4686  HA  GLU A 295      61.058  70.254  55.116  1.00  0.83              
ATOM   4687  CB  GLU A 295      59.136  69.330  55.216  1.00  0.83              
ATOM   4688  HB1 GLU A 295      59.196  68.980  54.185  1.00  0.83              
ATOM   4689  HB2 GLU A 295      58.100  69.601  55.427  1.00  0.83              
ATOM   4690  CG  GLU A 295      59.566  68.195  56.152  1.00  0.83              
ATOM   4691  HG1 GLU A 295      59.051  68.314  57.107  1.00  0.83              
ATOM   4692  HG2 GLU A 295      60.641  68.271  56.332  1.00  0.83              
ATOM   4693  CD  GLU A 295      59.259  66.825  55.551  1.00  0.83              
ATOM   4694  OE1 GLU A 295      58.257  66.695  54.803  1.00  0.83              
ATOM   4695  OE2 GLU A 295      60.060  65.902  55.802  1.00  0.83              
ATOM   4696  C   GLU A 295      59.621  71.579  54.285  1.00  0.83              
ATOM   4697  O   GLU A 295      58.779  72.430  54.573  1.00  0.83              
ATOM   4698  N   PRO A 296      60.145  71.499  53.053  1.00  0.86              
ATOM   4699  CD  PRO A 296      61.163  70.598  52.538  1.00  0.86              
ATOM   4700  HD1 PRO A 296      60.953  69.570  52.825  1.00  0.86              
ATOM   4701  HD2 PRO A 296      62.139  70.903  52.913  1.00  0.86              
ATOM   4702  CG  PRO A 296      61.099  70.749  51.012  1.00  0.86              
ATOM   4703  HG1 PRO A 296      60.388  70.029  50.609  1.00  0.86              
ATOM   4704  HG2 PRO A 296      62.062  70.633  50.523  1.00  0.86              
ATOM   4705  CB  PRO A 296      60.541  72.150  50.812  1.00  0.86              
ATOM   4706  HB1 PRO A 296      60.071  72.269  49.835  1.00  0.86              
ATOM   4707  HB2 PRO A 296      61.328  72.891  50.950  1.00  0.86              
ATOM   4708  CA  PRO A 296      59.542  72.228  51.964  1.00  0.86              
ATOM   4709  HA  PRO A 296      59.378  73.269  52.242  1.00  0.86              
ATOM   4710  C   PRO A 296      58.200  71.601  51.578  1.00  0.86              
ATOM   4711  O   PRO A 296      57.918  70.433  51.864  1.00  0.86              
ATOM   4712  N   HIS A 297      57.402  72.356  50.831  1.00  1.02              
ATOM   4713  H   HIS A 297      57.642  73.325  50.685  1.00  1.02              
ATOM   4714  CA  HIS A 297      56.233  71.804  50.160  1.00  1.02              
ATOM   4715  HA  HIS A 297      55.525  71.495  50.929  1.00  1.02              
ATOM   4716  CB  HIS A 297      55.580  72.904  49.316  1.00  1.02              
ATOM   4717  HB1 HIS A 297      56.235  73.159  48.483  1.00  1.02              
ATOM   4718  HB2 HIS A 297      55.466  73.793  49.934  1.00  1.02              
ATOM   4719  CG  HIS A 297      54.226  72.532  48.767  1.00  1.02              
ATOM   4720  ND1 HIS A 297      53.994  71.627  47.728  1.00  1.02              
ATOM   4721  CE1 HIS A 297      52.667  71.635  47.525  1.00  1.02              
ATOM   4722  HE1 HIS A 297      52.157  71.055  46.765  1.00  1.02              
ATOM   4723  NE2 HIS A 297      52.064  72.472  48.388  1.00  1.02              
ATOM   4724  HE2 HIS A 297      51.072  72.664  48.422  1.00  1.02              
ATOM   4725  CD2 HIS A 297      53.032  73.045  49.182  1.00  1.02              
ATOM   4726  HD2 HIS A 297      52.887  73.773  49.974  1.00  1.02              
ATOM   4727  C   HIS A 297      56.588  70.583  49.316  1.00  1.02              
ATOM   4728  O   HIS A 297      57.593  70.602  48.601  1.00  1.02              
ATOM   4729  N   ARG A 298      55.768  69.526  49.390  1.00  0.99              
ATOM   4730  H   ARG A 298      54.937  69.608  49.955  1.00  0.99              
ATOM   4731  CA  ARG A 298      56.093  68.225  48.785  1.00  0.99              
ATOM   4732  HA  ARG A 298      56.994  67.894  49.289  1.00  0.99              
ATOM   4733  CB  ARG A 298      54.981  67.192  49.072  1.00  0.99              
ATOM   4734  HB1 ARG A 298      54.629  66.795  48.118  1.00  0.99              
ATOM   4735  HB2 ARG A 298      54.122  67.678  49.537  1.00  0.99              
ATOM   4736  CG  ARG A 298      55.436  65.995  49.941  1.00  0.99              
ATOM   4737  HG1 ARG A 298      56.523  65.905  49.951  1.00  0.99              
ATOM   4738  HG2 ARG A 298      55.053  65.096  49.457  1.00  0.99              
ATOM   4739  CD  ARG A 298      54.889  65.978  51.382  1.00  0.99              
ATOM   4740  HD1 ARG A 298      54.928  64.948  51.740  1.00  0.99              
ATOM   4741  HD2 ARG A 298      53.838  66.270  51.363  1.00  0.99              
ATOM   4742  NE  ARG A 298      55.655  66.802  52.345  1.00  0.99              
ATOM   4743  HE  ARG A 298      56.644  66.627  52.446  1.00  0.99              
ATOM   4744  CZ  ARG A 298      55.178  67.630  53.262  1.00  0.99              
ATOM   4745  NH1 ARG A 298      53.923  67.963  53.333  1.00  0.99              
ATOM   4746 1HH1 ARG A 298      53.245  67.532  52.749  1.00  0.99              
ATOM   4747 2HH1 ARG A 298      53.623  68.588  54.095  1.00  0.99              
ATOM   4748  NH2 ARG A 298      55.980  68.115  54.151  1.00  0.99              
ATOM   4749 1HH2 ARG A 298      56.912  67.700  54.272  1.00  0.99              
ATOM   4750 2HH2 ARG A 298      55.602  68.723  54.856  1.00  0.99              
ATOM   4751  C   ARG A 298      56.482  68.299  47.303  1.00  0.99              
ATOM   4752  O   ARG A 298      57.393  67.573  46.878  1.00  0.99              
ATOM   4753  N   GLU A 299      55.848  69.237  46.594  1.00  1.18              
ATOM   4754  H   GLU A 299      55.183  69.816  47.088  1.00  1.18              
ATOM   4755  CA  GLU A 299      55.929  69.421  45.144  1.00  1.18              
ATOM   4756  HA  GLU A 299      56.311  68.494  44.715  1.00  1.18              
ATOM   4757  CB  GLU A 299      54.521  69.639  44.555  1.00  1.18              
ATOM   4758  HB1 GLU A 299      54.599  69.675  43.468  1.00  1.18              
ATOM   4759  HB2 GLU A 299      54.136  70.601  44.895  1.00  1.18              
ATOM   4760  CG  GLU A 299      53.501  68.542  44.923  1.00  1.18              
ATOM   4761  HG1 GLU A 299      52.573  68.731  44.378  1.00  1.18              
ATOM   4762  HG2 GLU A 299      53.267  68.610  45.988  1.00  1.18              
ATOM   4763  CD  GLU A 299      54.017  67.132  44.598  1.00  1.18              
ATOM   4764  OE1 GLU A 299      53.812  66.629  43.472  1.00  1.18              
ATOM   4765  OE2 GLU A 299      54.721  66.538  45.449  1.00  1.18              
ATOM   4766  C   GLU A 299      56.934  70.490  44.693  1.00  1.18              
ATOM   4767  O   GLU A 299      57.099  70.722  43.497  1.00  1.18              
ATOM   4768  N   MET A 300      57.638  71.132  45.624  1.00  1.32              
ATOM   4769  H   MET A 300      57.506  70.885  46.599  1.00  1.32              
ATOM   4770  CA  MET A 300      58.701  72.073  45.284  1.00  1.32              
ATOM   4771  HA  MET A 300      58.358  72.706  44.464  1.00  1.32              
ATOM   4772  CB  MET A 300      58.946  72.954  46.518  1.00  1.32              
ATOM   4773  HB1 MET A 300      59.278  72.336  47.353  1.00  1.32              
ATOM   4774  HB2 MET A 300      58.002  73.428  46.794  1.00  1.32              
ATOM   4775  CG  MET A 300      59.980  74.055  46.281  1.00  1.32              
ATOM   4776  HG1 MET A 300      59.743  74.573  45.352  1.00  1.32              
ATOM   4777  HG2 MET A 300      60.967  73.600  46.184  1.00  1.32              
ATOM   4778  SD  MET A 300      60.034  75.277  47.615  1.00  1.32              
ATOM   4779  CE  MET A 300      61.415  76.276  47.005  1.00  1.32              
ATOM   4780  HE1 MET A 300      61.599  77.097  47.695  1.00  1.32              
ATOM   4781  HE2 MET A 300      62.310  75.657  46.933  1.00  1.32              
ATOM   4782  HE3 MET A 300      61.174  76.676  46.021  1.00  1.32              
ATOM   4783  C   MET A 300      59.979  71.355  44.855  1.00  1.32              
ATOM   4784  O   MET A 300      60.415  70.387  45.484  1.00  1.32              
ATOM   4785  N   ILE A 301      60.590  71.857  43.781  1.00  0.70              
ATOM   4786  H   ILE A 301      60.154  72.631  43.307  1.00  0.70              
ATOM   4787  CA  ILE A 301      61.853  71.343  43.253  1.00  0.70              
ATOM   4788  HA  ILE A 301      61.726  70.272  43.089  1.00  0.70              
ATOM   4789  CB  ILE A 301      62.197  71.997  41.893  1.00  0.70              
ATOM   4790  HB  ILE A 301      62.387  73.058  42.064  1.00  0.70              
ATOM   4791  CG2 ILE A 301      63.483  71.382  41.307  1.00  0.70              
ATOM   4792 1HG2 ILE A 301      63.674  71.799  40.318  1.00  0.70              
ATOM   4793 2HG2 ILE A 301      64.339  71.621  41.938  1.00  0.70              
ATOM   4794 3HG2 ILE A 301      63.389  70.300  41.226  1.00  0.70              
ATOM   4795  CG1 ILE A 301      61.048  71.898  40.860  1.00  0.70              
ATOM   4796 1HG1 ILE A 301      61.379  72.352  39.925  1.00  0.70              
ATOM   4797 2HG1 ILE A 301      60.201  72.489  41.211  1.00  0.70              
ATOM   4798  CD1 ILE A 301      60.545  70.478  40.556  1.00  0.70              
ATOM   4799  HD1 ILE A 301      59.755  70.532  39.807  1.00  0.70              
ATOM   4800  HD2 ILE A 301      61.353  69.861  40.164  1.00  0.70              
ATOM   4801  HD3 ILE A 301      60.135  70.018  41.454  1.00  0.70              
ATOM   4802  C   ILE A 301      62.986  71.522  44.259  1.00  0.70              
ATOM   4803  O   ILE A 301      63.184  72.613  44.790  1.00  0.70              
ATOM   4804  N   VAL A 302      63.785  70.472  44.453  1.00  0.49              
ATOM   4805  H   VAL A 302      63.527  69.569  44.076  1.00  0.49              
ATOM   4806  CA  VAL A 302      64.988  70.524  45.279  1.00  0.49              
ATOM   4807  HA  VAL A 302      65.180  71.559  45.567  1.00  0.49              
ATOM   4808  CB  VAL A 302      64.825  69.731  46.588  1.00  0.49              
ATOM   4809  HB  VAL A 302      64.740  68.677  46.348  1.00  0.49              
ATOM   4810  CG1 VAL A 302      66.048  69.927  47.496  1.00  0.49              
ATOM   4811 1HG1 VAL A 302      65.971  69.295  48.376  1.00  0.49              
ATOM   4812 2HG1 VAL A 302      66.965  69.659  46.975  1.00  0.49              
ATOM   4813 3HG1 VAL A 302      66.121  70.970  47.808  1.00  0.49              
ATOM   4814  CG2 VAL A 302      63.576  70.151  47.375  1.00  0.49              
ATOM   4815 1HG2 VAL A 302      63.533  69.625  48.326  1.00  0.49              
ATOM   4816 2HG2 VAL A 302      63.584  71.229  47.542  1.00  0.49              
ATOM   4817 3HG2 VAL A 302      62.680  69.895  46.810  1.00  0.49              
ATOM   4818  C   VAL A 302      66.188  70.031  44.488  1.00  0.49              
ATOM   4819  O   VAL A 302      66.267  68.877  44.067  1.00  0.49              
ATOM   4820  N   GLY A 303      67.144  70.931  44.308  1.00  0.81              
ATOM   4821  H   GLY A 303      67.039  71.847  44.725  1.00  0.81              
ATOM   4822  CA  GLY A 303      68.426  70.661  43.687  1.00  0.81              
ATOM   4823  HA1 GLY A 303      68.390  70.942  42.635  1.00  0.81              
ATOM   4824  HA2 GLY A 303      68.665  69.600  43.764  1.00  0.81              
ATOM   4825  C   GLY A 303      69.526  71.461  44.367  1.00  0.81              
ATOM   4826  O   GLY A 303      69.227  72.261  45.257  1.00  0.81              
ATOM   4827  N   PRO A 304      70.783  71.244  43.981  1.00  0.93              
ATOM   4828  CD  PRO A 304      71.226  70.400  42.893  1.00  0.93              
ATOM   4829  HD1 PRO A 304      71.052  70.908  41.943  1.00  0.93              
ATOM   4830  HD2 PRO A 304      70.739  69.426  42.905  1.00  0.93              
ATOM   4831  CG  PRO A 304      72.718  70.242  43.123  1.00  0.93              
ATOM   4832  HG1 PRO A 304      73.258  70.171  42.181  1.00  0.93              
ATOM   4833  HG2 PRO A 304      72.864  69.350  43.731  1.00  0.93              
ATOM   4834  CB  PRO A 304      73.152  71.466  43.934  1.00  0.93              
ATOM   4835  HB1 PRO A 304      73.716  72.165  43.323  1.00  0.93              
ATOM   4836  HB2 PRO A 304      73.757  71.140  44.777  1.00  0.93              
ATOM   4837  CA  PRO A 304      71.854  72.099  44.437  1.00  0.93              
ATOM   4838  HA  PRO A 304      71.867  72.135  45.522  1.00  0.93              
ATOM   4839  C   PRO A 304      71.625  73.513  43.915  1.00  0.93              
ATOM   4840  O   PRO A 304      71.236  73.699  42.757  1.00  0.93              
ATOM   4841  N   LEU A 305      71.842  74.497  44.787  1.00  0.95              
ATOM   4842  H   LEU A 305      72.140  74.271  45.728  1.00  0.95              
ATOM   4843  CA  LEU A 305      71.813  75.900  44.388  1.00  0.95              
ATOM   4844  HA  LEU A 305      70.806  76.156  44.072  1.00  0.95              
ATOM   4845  CB  LEU A 305      72.236  76.780  45.582  1.00  0.95              
ATOM   4846  HB1 LEU A 305      72.517  77.764  45.208  1.00  0.95              
ATOM   4847  HB2 LEU A 305      73.128  76.340  46.026  1.00  0.95              
ATOM   4848  CG  LEU A 305      71.185  76.984  46.679  1.00  0.95              
ATOM   4849  HG  LEU A 305      70.878  76.017  47.056  1.00  0.95              
ATOM   4850  CD1 LEU A 305      71.786  77.781  47.836  1.00  0.95              
ATOM   4851 1HD1 LEU A 305      71.027  77.958  48.595  1.00  0.95              
ATOM   4852 2HD1 LEU A 305      72.603  77.219  48.284  1.00  0.95              
ATOM   4853 3HD1 LEU A 305      72.149  78.738  47.462  1.00  0.95              
ATOM   4854  CD2 LEU A 305      69.955  77.746  46.183  1.00  0.95              
ATOM   4855 1HD2 LEU A 305      69.288  77.960  47.017  1.00  0.95              
ATOM   4856 2HD2 LEU A 305      70.268  78.683  45.718  1.00  0.95              
ATOM   4857 3HD2 LEU A 305      69.410  77.149  45.455  1.00  0.95              
ATOM   4858  C   LEU A 305      72.812  76.146  43.251  1.00  0.95              
ATOM   4859  O   LEU A 305      73.956  75.691  43.365  1.00  0.95              
ATOM   4860  N   PRO A 306      72.430  76.897  42.203  1.00  1.00              
ATOM   4861  CD  PRO A 306      71.107  77.461  41.967  1.00  1.00              
ATOM   4862  HD1 PRO A 306      70.923  78.268  42.678  1.00  1.00              
ATOM   4863  HD2 PRO A 306      70.331  76.700  42.047  1.00  1.00              
ATOM   4864  CG  PRO A 306      71.134  78.018  40.546  1.00  1.00              
ATOM   4865  HG1 PRO A 306      70.493  78.894  40.444  1.00  1.00              
ATOM   4866  HG2 PRO A 306      70.841  77.238  39.842  1.00  1.00              
ATOM   4867  CB  PRO A 306      72.606  78.365  40.340  1.00  1.00              
ATOM   4868  HB1 PRO A 306      72.805  79.345  40.778  1.00  1.00              
ATOM   4869  HB2 PRO A 306      72.881  78.354  39.286  1.00  1.00              
ATOM   4870  CA  PRO A 306      73.336  77.273  41.129  1.00  1.00              
ATOM   4871  HA  PRO A 306      73.480  76.405  40.484  1.00  1.00              
ATOM   4872  C   PRO A 306      74.712  77.753  41.597  1.00  1.00              
ATOM   4873  O   PRO A 306      75.728  77.340  41.056  1.00  1.00              
ATOM   4874  N   GLU A 307      74.761  78.567  42.647  1.00  0.93              
ATOM   4875  H   GLU A 307      73.870  78.888  43.028  1.00  0.93              
ATOM   4876  CA  GLU A 307      75.981  79.181  43.175  1.00  0.93              
ATOM   4877  HA  GLU A 307      76.657  79.330  42.331  1.00  0.93              
ATOM   4878  CB  GLU A 307      75.639  80.595  43.705  1.00  0.93              
ATOM   4879  HB1 GLU A 307      75.310  81.213  42.867  1.00  0.93              
ATOM   4880  HB2 GLU A 307      76.561  81.046  44.076  1.00  0.93              
ATOM   4881  CG  GLU A 307      74.581  80.683  44.823  1.00  0.93              
ATOM   4882  HG1 GLU A 307      74.842  81.526  45.466  1.00  0.93              
ATOM   4883  HG2 GLU A 307      74.636  79.779  45.430  1.00  0.93              
ATOM   4884  CD  GLU A 307      73.140  80.873  44.309  1.00  0.93              
ATOM   4885  OE1 GLU A 307      72.584  79.869  43.808  1.00  0.93              
ATOM   4886  OE2 GLU A 307      72.596  81.992  44.446  1.00  0.93              
ATOM   4887  C   GLU A 307      76.795  78.340  44.174  1.00  0.93              
ATOM   4888  O   GLU A 307      77.767  78.809  44.770  1.00  0.93              
ATOM   4889  N   LEU A 308      76.465  77.061  44.306  1.00  1.05              
ATOM   4890  H   LEU A 308      75.622  76.742  43.836  1.00  1.05              
ATOM   4891  CA  LEU A 308      77.375  76.042  44.835  1.00  1.05              
ATOM   4892  HA  LEU A 308      78.356  76.478  45.017  1.00  1.05              
ATOM   4893  CB  LEU A 308      76.810  75.475  46.157  1.00  1.05              
ATOM   4894  HB1 LEU A 308      77.412  74.604  46.416  1.00  1.05              
ATOM   4895  HB2 LEU A 308      75.786  75.127  46.006  1.00  1.05              
ATOM   4896  CG  LEU A 308      76.868  76.441  47.351  1.00  1.05              
ATOM   4897  HG  LEU A 308      77.777  77.038  47.292  1.00  1.05              
ATOM   4898  CD1 LEU A 308      75.666  77.369  47.470  1.00  1.05              
ATOM   4899 1HD1 LEU A 308      75.769  77.982  48.362  1.00  1.05              
ATOM   4900 2HD1 LEU A 308      75.616  78.032  46.612  1.00  1.05              
ATOM   4901 3HD1 LEU A 308      74.750  76.787  47.528  1.00  1.05              
ATOM   4902  CD2 LEU A 308      76.881  75.655  48.658  1.00  1.05              
ATOM   4903 1HD2 LEU A 308      77.084  76.336  49.478  1.00  1.05              
ATOM   4904 2HD2 LEU A 308      75.914  75.191  48.801  1.00  1.05              
ATOM   4905 3HD2 LEU A 308      77.631  74.870  48.628  1.00  1.05              
ATOM   4906  C   LEU A 308      77.580  74.939  43.793  1.00  1.05              
ATOM   4907  O   LEU A 308      78.078  73.873  44.152  1.00  1.05              
ATOM   4908  N   ILE A 309      77.227  75.182  42.528  1.00  0.98              
ATOM   4909  H   ILE A 309      76.826  76.085  42.289  1.00  0.98              
ATOM   4910  CA  ILE A 309      77.641  74.352  41.405  1.00  0.98              
ATOM   4911  HA  ILE A 309      78.127  73.448  41.772  1.00  0.98              
ATOM   4912  CB  ILE A 309      76.454  73.921  40.507  1.00  0.98              
ATOM   4913  HB  ILE A 309      76.030  74.813  40.043  1.00  0.98              
ATOM   4914  CG2 ILE A 309      76.962  72.977  39.394  1.00  0.98              
ATOM   4915 1HG2 ILE A 309      76.147  72.689  38.735  1.00  0.98              
ATOM   4916 2HG2 ILE A 309      77.699  73.481  38.770  1.00  0.98              
ATOM   4917 3HG2 ILE A 309      77.416  72.089  39.836  1.00  0.98              
ATOM   4918  CG1 ILE A 309      75.338  73.208  41.301  1.00  0.98              
ATOM   4919 1HG1 ILE A 309      75.057  73.823  42.150  1.00  0.98              
ATOM   4920 2HG1 ILE A 309      75.712  72.262  41.692  1.00  0.98              
ATOM   4921  CD1 ILE A 309      74.063  72.956  40.481  1.00  0.98              
ATOM   4922  HD1 ILE A 309      73.745  73.880  39.997  1.00  0.98              
ATOM   4923  HD2 ILE A 309      74.232  72.186  39.730  1.00  0.98              
ATOM   4924  HD3 ILE A 309      73.263  72.618  41.137  1.00  0.98              
ATOM   4925  C   ILE A 309      78.659  75.144  40.590  1.00  0.98              
ATOM   4926  O   ILE A 309      78.465  76.313  40.261  1.00  0.98              
ATOM   4927  N   SER A 310      79.734  74.471  40.219  1.00  1.27              
ATOM   4928  H   SER A 310      79.876  73.524  40.559  1.00  1.27              
ATOM   4929  CA  SER A 310      80.671  74.954  39.221  1.00  1.27              
ATOM   4930  HA  SER A 310      80.136  75.528  38.463  1.00  1.27              
ATOM   4931  CB  SER A 310      81.720  75.873  39.859  1.00  1.27              
ATOM   4932  HB1 SER A 310      81.230  76.779  40.219  1.00  1.27              
ATOM   4933  HB2 SER A 310      82.463  76.156  39.112  1.00  1.27              
ATOM   4934  OG  SER A 310      82.357  75.239  40.944  1.00  1.27              
ATOM   4935  HG  SER A 310      83.338  75.299  40.781  1.00  1.27              
ATOM   4936  C   SER A 310      81.315  73.764  38.524  1.00  1.27              
ATOM   4937  O   SER A 310      81.226  72.622  38.977  1.00  1.27              
ATOM   4938  N   ASP A 311      81.983  74.010  37.408  1.00  1.40
[truncated: 36,698 more chars]
