# Supplementary material for: Characterization of the Brassica napus Flavonol Synthase Gene Family Reveals Bifunctional Flavonol Synthases
Source: Front Plant Sci. 2021 Oct 13;12:733762. doi: 10.3389/fpls.2021.733762 (PMC8548573; doi:10.3389/fpls.2021.733762)
Supplement: Supplementary File 2 — 3D secondary structure models used in this work. [file Data_Sheet_2.ZIP › Supplementary_File_S2/BnaFLS3-3.pdb]

ATOM      1  N   MET A   1      72.872  85.314  58.392  1.00  6.68              
ATOM      2  CA  MET A   1      73.701  84.206  58.863  1.00  6.68              
ATOM      3  HA  MET A   1      74.709  84.356  58.480  1.00  6.68              
ATOM      4  CB  MET A   1      73.726  84.290  60.402  1.00  6.68              
ATOM      5  HB1 MET A   1      72.715  84.117  60.772  1.00  6.68              
ATOM      6  HB2 MET A   1      74.017  85.300  60.691  1.00  6.68              
ATOM      7  CG  MET A   1      74.669  83.307  61.107  1.00  6.68              
ATOM      8  HG1 MET A   1      74.409  82.286  60.828  1.00  6.68              
ATOM      9  HG2 MET A   1      74.504  83.407  62.181  1.00  6.68              
ATOM     10  SD  MET A   1      76.440  83.563  60.801  1.00  6.68              
ATOM     11  CE  MET A   1      77.130  82.378  61.986  1.00  6.68              
ATOM     12  HE1 MET A   1      76.773  81.375  61.753  1.00  6.68              
ATOM     13  HE2 MET A   1      78.217  82.398  61.923  1.00  6.68              
ATOM     14  HE3 MET A   1      76.827  82.650  62.998  1.00  6.68              
ATOM     15  C   MET A   1      73.234  82.821  58.394  1.00  6.68              
ATOM     16  O   MET A   1      74.025  81.876  58.308  1.00  6.68              
ATOM     17  N   ALA A   2      71.957  82.692  58.050  1.00  5.29              
ATOM     18  H   ALA A   2      71.375  83.505  58.211  1.00  5.29              
ATOM     19  CA  ALA A   2      71.602  81.864  56.906  1.00  5.29              
ATOM     20  HA  ALA A   2      72.119  80.913  56.952  1.00  5.29              
ATOM     21  CB  ALA A   2      70.091  81.598  56.901  1.00  5.29              
ATOM     22  HB1 ALA A   2      69.855  80.857  56.137  1.00  5.29              
ATOM     23  HB2 ALA A   2      69.771  81.220  57.871  1.00  5.29              
ATOM     24  HB3 ALA A   2      69.550  82.512  56.660  1.00  5.29              
ATOM     25  C   ALA A   2      72.056  82.565  55.644  1.00  5.29              
ATOM     26  O   ALA A   2      72.288  83.774  55.602  1.00  5.29              
ATOM     27  N   GLU A   3      72.147  81.782  54.592  1.00  5.54              
ATOM     28  H   GLU A   3      71.881  80.803  54.664  1.00  5.54              
ATOM     29  CA  GLU A   3      72.098  82.377  53.288  1.00  5.54              
ATOM     30  HA  GLU A   3      72.720  83.272  53.297  1.00  5.54              
ATOM     31  CB  GLU A   3      72.774  81.383  52.311  1.00  5.54              
ATOM     32  HB1 GLU A   3      73.543  80.818  52.843  1.00  5.54              
ATOM     33  HB2 GLU A   3      73.314  81.950  51.554  1.00  5.54              
ATOM     34  CG  GLU A   3      71.871  80.381  51.572  1.00  5.54              
ATOM     35  HG1 GLU A   3      72.519  79.683  51.036  1.00  5.54              
ATOM     36  HG2 GLU A   3      71.298  80.923  50.820  1.00  5.54              
ATOM     37  CD  GLU A   3      70.921  79.585  52.469  1.00  5.54              
ATOM     38  OE1 GLU A   3      69.837  79.209  51.977  1.00  5.54              
ATOM     39  OE2 GLU A   3      71.262  79.235  53.621  1.00  5.54              
ATOM     40  C   GLU A   3      70.706  82.805  52.914  1.00  5.54              
ATOM     41  O   GLU A   3      69.761  82.552  53.660  1.00  5.54              
ATOM     42  N   PRO A   4      70.565  83.393  51.725  1.00  6.13              
ATOM     43  CD  PRO A   4      71.580  84.114  50.967  1.00  6.13              
ATOM     44  HD1 PRO A   4      72.221  83.408  50.440  1.00  6.13              
ATOM     45  HD2 PRO A   4      72.173  84.769  51.608  1.00  6.13              
ATOM     46  CG  PRO A   4      70.805  84.931  49.940  1.00  6.13              
ATOM     47  HG1 PRO A   4      71.397  85.137  49.049  1.00  6.13              
ATOM     48  HG2 PRO A   4      70.451  85.860  50.389  1.00  6.13              
ATOM     49  CB  PRO A   4      69.625  84.012  49.643  1.00  6.13              
ATOM     50  HB1 PRO A   4      69.947  83.242  48.941  1.00  6.13              
ATOM     51  HB2 PRO A   4      68.771  84.560  49.244  1.00  6.13              
ATOM     52  CA  PRO A   4      69.320  83.403  51.022  1.00  6.13              
ATOM     53  HA  PRO A   4      68.686  84.119  51.549  1.00  6.13              
ATOM     54  C   PRO A   4      68.526  82.109  50.957  1.00  6.13              
ATOM     55  O   PRO A   4      68.511  81.434  49.928  1.00  6.13              
ATOM     56  N   VAL A   5      67.801  81.823  52.034  1.00  5.69              
ATOM     57  H   VAL A   5      68.030  82.344  52.871  1.00  5.69              
ATOM     58  CA  VAL A   5      66.820  80.760  52.136  1.00  5.69              
ATOM     59  HA  VAL A   5      67.348  79.811  52.128  1.00  5.69              
ATOM     60  CB  VAL A   5      66.039  80.851  53.467  1.00  5.69              
ATOM     61  HB  VAL A   5      65.550  81.824  53.535  1.00  5.69              
ATOM     62  CG1 VAL A   5      64.962  79.761  53.539  1.00  5.69              
ATOM     63 1HG1 VAL A   5      65.418  78.782  53.393  1.00  5.69              
ATOM     64 2HG1 VAL A   5      64.469  79.800  54.510  1.00  5.69              
ATOM     65 3HG1 VAL A   5      64.200  79.927  52.779  1.00  5.69              
ATOM     66  CG2 VAL A   5      66.947  80.683  54.696  1.00  5.69              
ATOM     67 1HG2 VAL A   5      66.355  80.731  55.611  1.00  5.69              
ATOM     68 2HG2 VAL A   5      67.483  79.735  54.645  1.00  5.69              
ATOM     69 3HG2 VAL A   5      67.672  81.496  54.734  1.00  5.69              
ATOM     70  C   VAL A   5      65.884  80.873  50.931  1.00  5.69              
ATOM     71  O   VAL A   5      65.085  81.812  50.849  1.00  5.69              
ATOM     72  N   PRO A   6      65.997  79.974  49.938  1.00  6.29              
ATOM     73  CD  PRO A   6      66.674  78.690  49.984  1.00  6.29              
ATOM     74  HD1 PRO A   6      66.259  78.062  50.771  1.00  6.29              
ATOM     75  HD2 PRO A   6      67.744  78.847  50.132  1.00  6.29              
ATOM     76  CG  PRO A   6      66.435  78.059  48.619  1.00  6.29              
ATOM     77  HG1 PRO A   6      65.465  77.558  48.604  1.00  6.29              
ATOM     78  HG2 PRO A   6      67.229  77.361  48.349  1.00  6.29              
ATOM     79  CB  PRO A   6      66.409  79.274  47.697  1.00  6.29              
ATOM     80  HB1 PRO A   6      65.847  79.078  46.784  1.00  6.29              
ATOM     81  HB2 PRO A   6      67.431  79.569  47.457  1.00  6.29              
ATOM     82  CA  PRO A   6      65.761  80.374  48.553  1.00  6.29              
ATOM     83  HA  PRO A   6      66.291  81.310  48.366  1.00  6.29              
ATOM     84  C   PRO A   6      64.299  80.594  48.189  1.00  6.29              
ATOM     85  O   PRO A   6      63.986  81.052  47.088  1.00  6.29              
ATOM     86  N   SER A   7      63.391  80.280  49.111  1.00  5.20              
ATOM     87  H   SER A   7      63.733  79.962  50.001  1.00  5.20              
ATOM     88  CA  SER A   7      61.953  80.534  49.019  1.00  5.20              
ATOM     89  HA  SER A   7      61.489  79.940  49.801  1.00  5.20              
ATOM     90  CB  SER A   7      61.671  82.007  49.345  1.00  5.20              
ATOM     91  HB1 SER A   7      60.596  82.172  49.380  1.00  5.20              
ATOM     92  HB2 SER A   7      62.100  82.650  48.577  1.00  5.20              
ATOM     93  OG  SER A   7      62.226  82.341  50.606  1.00  5.20              
ATOM     94  HG  SER A   7      63.193  82.337  50.565  1.00  5.20              
ATOM     95  C   SER A   7      61.317  80.054  47.712  1.00  5.20              
ATOM     96  O   SER A   7      60.270  80.544  47.248  1.00  5.20              
ATOM     97  N   LYS A   8      61.909  79.042  47.064  1.00  4.14              
ATOM     98  H   LYS A   8      62.801  78.834  47.471  1.00  4.14              
ATOM     99  CA  LYS A   8      61.138  77.901  46.578  1.00  4.14              
ATOM    100  HA  LYS A   8      60.311  78.214  45.949  1.00  4.14              
ATOM    101  CB  LYS A   8      62.048  76.972  45.771  1.00  4.14              
ATOM    102  HB1 LYS A   8      61.439  76.151  45.397  1.00  4.14              
ATOM    103  HB2 LYS A   8      62.800  76.554  46.436  1.00  4.14              
ATOM    104  CG  LYS A   8      62.725  77.656  44.580  1.00  4.14              
ATOM    105  HG1 LYS A   8      63.329  76.904  44.068  1.00  4.14              
ATOM    106  HG2 LYS A   8      63.412  78.441  44.903  1.00  4.14              
ATOM    107  CD  LYS A   8      61.760  78.254  43.511  1.00  4.14              
ATOM    108  HD1 LYS A   8      60.850  77.658  43.498  1.00  4.14              
ATOM    109  HD2 LYS A   8      62.255  78.091  42.554  1.00  4.14              
ATOM    110  CE  LYS A   8      61.462  79.758  43.626  1.00  4.14              
ATOM    111  HE1 LYS A   8      61.307  80.128  42.613  1.00  4.14              
ATOM    112  HE2 LYS A   8      62.339  80.273  44.027  1.00  4.14              
ATOM    113  NZ  LYS A   8      60.263  80.094  44.430  1.00  4.14              
ATOM    114  HZ1 LYS A   8      59.918  81.026  44.276  1.00  4.14              
ATOM    115  HZ2 LYS A   8      59.485  79.460  44.270  1.00  4.14              
ATOM    116  HZ3 LYS A   8      60.445  80.048  45.429  1.00  4.14              
ATOM    117  C   LYS A   8      60.463  77.297  47.813  1.00  4.14              
ATOM    118  O   LYS A   8      61.059  77.262  48.887  1.00  4.14              
ATOM    119  N   PHE A   9      59.173  77.073  47.637  1.00  4.23              
ATOM    120  H   PHE A   9      58.928  77.058  46.667  1.00  4.23              
ATOM    121  CA  PHE A   9      58.119  76.662  48.564  1.00  4.23              
ATOM    122  HA  PHE A   9      58.382  75.715  49.038  1.00  4.23              
ATOM    123  CB  PHE A   9      57.792  77.724  49.650  1.00  4.23              
ATOM    124  HB1 PHE A   9      56.891  77.395  50.168  1.00  4.23              
ATOM    125  HB2 PHE A   9      57.548  78.659  49.147  1.00  4.23              
ATOM    126  CG  PHE A   9      58.845  77.984  50.716  1.00  4.23              
ATOM    127  CD1 PHE A   9      59.178  79.308  51.067  1.00  4.23              
ATOM    128  HD1 PHE A   9      58.666  80.141  50.605  1.00  4.23              
ATOM    129  CE1 PHE A   9      60.190  79.562  52.011  1.00  4.23              
ATOM    130  HE1 PHE A   9      60.454  80.581  52.268  1.00  4.23              
ATOM    131  CZ  PHE A   9      60.890  78.492  52.595  1.00  4.23              
ATOM    132  HZ  PHE A   9      61.692  78.698  53.281  1.00  4.23              
ATOM    133  CE2 PHE A   9      60.545  77.167  52.268  1.00  4.23              
ATOM    134  HE2 PHE A   9      61.089  76.330  52.677  1.00  4.23              
ATOM    135  CD2 PHE A   9      59.504  76.916  51.357  1.00  4.23              
ATOM    136  HD2 PHE A   9      59.254  75.896  51.112  1.00  4.23              
ATOM    137  C   PHE A   9      56.881  76.448  47.688  1.00  4.23              
ATOM    138  O   PHE A   9      56.232  75.400  47.730  1.00  4.23              
ATOM    139  N   GLN A  10      56.672  77.387  46.763  1.00  3.67              
ATOM    140  H   GLN A  10      57.195  78.241  46.864  1.00  3.67              
ATOM    141  CA  GLN A  10      56.081  77.131  45.457  1.00  3.67              
ATOM    142  HA  GLN A  10      55.719  76.102  45.431  1.00  3.67              
ATOM    143  CB  GLN A  10      54.878  78.049  45.221  1.00  3.67              
ATOM    144  HB1 GLN A  10      54.509  77.894  44.207  1.00  3.67              
ATOM    145  HB2 GLN A  10      55.170  79.094  45.339  1.00  3.67              
ATOM    146  CG  GLN A  10      53.764  77.695  46.223  1.00  3.67              
ATOM    147  HG1 GLN A  10      54.116  77.889  47.236  1.00  3.67              
ATOM    148  HG2 GLN A  10      53.526  76.634  46.144  1.00  3.67              
ATOM    149  CD  GLN A  10      52.483  78.484  46.010  1.00  3.67              
ATOM    150  OE1 GLN A  10      52.216  79.046  44.963  1.00  3.67              
ATOM    151  NE2 GLN A  10      51.635  78.555  47.011  1.00  3.67              
ATOM    152 1HE2 GLN A  10      51.825  78.096  47.885  1.00  3.67              
ATOM    153 2HE2 GLN A  10      50.787  79.064  46.832  1.00  3.67              
ATOM    154  C   GLN A  10      57.174  77.251  44.386  1.00  3.67              
ATOM    155  O   GLN A  10      58.074  78.102  44.471  1.00  3.67              
ATOM    156  N   GLY A  11      57.138  76.330  43.420  1.00  2.88              
ATOM    157  H   GLY A  11      56.382  75.663  43.433  1.00  2.88              
ATOM    158  CA  GLY A  11      58.255  76.062  42.510  1.00  2.88              
ATOM    159  HA1 GLY A  11      59.197  76.298  43.006  1.00  2.88              
ATOM    160  HA2 GLY A  11      58.162  76.700  41.630  1.00  2.88              
ATOM    161  C   GLY A  11      58.359  74.611  42.032  1.00  2.88              
ATOM    162  O   GLY A  11      59.445  74.040  42.033  1.00  2.88              
ATOM    163  N   THR A  12      57.226  73.996  41.686  1.00  2.59              
ATOM    164  H   THR A  12      56.357  74.498  41.756  1.00  2.59              
ATOM    165  CA  THR A  12      57.121  72.616  41.191  1.00  2.59              
ATOM    166  HA  THR A  12      57.562  71.956  41.937  1.00  2.59              
ATOM    167  CB  THR A  12      55.641  72.222  41.035  1.00  2.59              
ATOM    168  HB  THR A  12      55.217  72.707  40.155  1.00  2.59              
ATOM    169  CG2 THR A  12      55.449  70.710  40.924  1.00  2.59              
ATOM    170 1HG2 THR A  12      54.390  70.477  40.815  1.00  2.59              
ATOM    171 2HG2 THR A  12      55.977  70.334  40.047  1.00  2.59              
ATOM    172 3HG2 THR A  12      55.840  70.214  41.814  1.00  2.59              
ATOM    173  OG1 THR A  12      54.909  72.646  42.170  1.00  2.59              
ATOM    174  HG1 THR A  12      54.034  72.250  42.101  1.00  2.59              
ATOM    175  C   THR A  12      57.893  72.422  39.884  1.00  2.59              
ATOM    176  O   THR A  12      57.373  72.698  38.803  1.00  2.59              
ATOM    177  N   SER A  13      59.182  72.077  39.985  1.00  2.34              
ATOM    178  H   SER A  13      59.570  71.967  40.911  1.00  2.34              
ATOM    179  CA  SER A  13      60.109  72.131  38.842  1.00  2.34              
ATOM    180  HA  SER A  13      59.555  71.826  37.953  1.00  2.34              
ATOM    181  CB  SER A  13      60.590  73.575  38.600  1.00  2.34              
ATOM    182  HB1 SER A  13      61.119  73.616  37.646  1.00  2.34              
ATOM    183  HB2 SER A  13      61.281  73.874  39.388  1.00  2.34              
ATOM    184  OG  SER A  13      59.520  74.505  38.570  1.00  2.34              
ATOM    185  HG  SER A  13      58.714  74.006  38.361  1.00  2.34              
ATOM    186  C   SER A  13      61.349  71.225  38.870  1.00  2.34              
ATOM    187  O   SER A  13      61.702  70.721  37.806  1.00  2.34              
ATOM    188  N   PRO A  14      62.060  71.028  39.994  1.00  2.23              
ATOM    189  CD  PRO A  14      61.934  71.720  41.275  1.00  2.23              
ATOM    190  HD1 PRO A  14      60.984  71.493  41.759  1.00  2.23              
ATOM    191  HD2 PRO A  14      62.041  72.795  41.133  1.00  2.23              
ATOM    192  CG  PRO A  14      63.073  71.208  42.158  1.00  2.23              
ATOM    193  HG1 PRO A  14      62.701  70.426  42.821  1.00  2.23              
ATOM    194  HG2 PRO A  14      63.527  72.013  42.738  1.00  2.23              
ATOM    195  CB  PRO A  14      64.057  70.614  41.151  1.00  2.23              
ATOM    196  HB1 PRO A  14      64.709  69.873  41.611  1.00  2.23              
ATOM    197  HB2 PRO A  14      64.658  71.417  40.721  1.00  2.23              
ATOM    198  CA  PRO A  14      63.133  70.038  40.065  1.00  2.23              
ATOM    199  HA  PRO A  14      63.675  69.956  39.123  1.00  2.23              
ATOM    200  C   PRO A  14      62.552  68.661  40.442  1.00  2.23              
ATOM    201  O   PRO A  14      61.347  68.436  40.353  1.00  2.23              
ATOM    202  N   VAL A  15      63.414  67.756  40.910  1.00  1.86              
ATOM    203  H   VAL A  15      64.382  68.014  40.964  1.00  1.86              
ATOM    204  CA  VAL A  15      63.013  66.576  41.692  1.00  1.86              
ATOM    205  HA  VAL A  15      62.448  65.915  41.034  1.00  1.86              
ATOM    206  CB  VAL A  15      64.245  65.798  42.205  1.00  1.86              
ATOM    207  HB  VAL A  15      63.902  64.975  42.833  1.00  1.86              
ATOM    208  CG1 VAL A  15      65.020  65.186  41.033  1.00  1.86              
ATOM    209 1HG1 VAL A  15      65.846  64.583  41.413  1.00  1.86              
ATOM    210 2HG1 VAL A  15      64.360  64.542  40.452  1.00  1.86              
ATOM    211 3HG1 VAL A  15      65.426  65.964  40.388  1.00  1.86              
ATOM    212  CG2 VAL A  15      65.217  66.661  43.025  1.00  1.86              
ATOM    213 1HG2 VAL A  15      66.127  66.104  43.234  1.00  1.86              
ATOM    214 2HG2 VAL A  15      65.490  67.571  42.498  1.00  1.86              
ATOM    215 3HG2 VAL A  15      64.752  66.910  43.978  1.00  1.86              
ATOM    216  C   VAL A  15      62.096  66.930  42.862  1.00  1.86              
ATOM    217  O   VAL A  15      62.314  67.924  43.559  1.00  1.86              
ATOM    218  N   ASP A  16      61.089  66.087  43.076  1.00  1.50              
ATOM    219  H   ASP A  16      60.967  65.286  42.469  1.00  1.50              
ATOM    220  CA  ASP A  16      60.163  66.149  44.197  1.00  1.50              
ATOM    221  HA  ASP A  16      60.271  67.119  44.684  1.00  1.50              
ATOM    222  CB  ASP A  16      58.716  66.081  43.671  1.00  1.50              
ATOM    223  HB1 ASP A  16      58.603  66.769  42.830  1.00  1.50              
ATOM    224  HB2 ASP A  16      58.046  66.427  44.461  1.00  1.50              
ATOM    225  CG  ASP A  16      58.289  64.677  43.232  1.00  1.50              
ATOM    226  OD1 ASP A  16      59.013  64.082  42.404  1.00  1.50              
ATOM    227  OD2 ASP A  16      57.256  64.212  43.766  1.00  1.50              
ATOM    228  C   ASP A  16      60.504  65.093  45.257  1.00  1.50              
ATOM    229  O   ASP A  16      61.596  64.518  45.265  1.00  1.50              
ATOM    230  N   PHE A  17      59.590  64.893  46.203  1.00  1.01              
ATOM    231  H   PHE A  17      58.669  65.286  46.067  1.00  1.01              
ATOM    232  CA  PHE A  17      59.844  64.198  47.460  1.00  1.01              
ATOM    233  HA  PHE A  17      60.880  63.868  47.497  1.00  1.01              
ATOM    234  CB  PHE A  17      59.673  65.208  48.595  1.00  1.01              
ATOM    235  HB1 PHE A  17      58.630  65.522  48.649  1.00  1.01              
ATOM    236  HB2 PHE A  17      60.254  66.100  48.353  1.00  1.01              
ATOM    237  CG  PHE A  17      60.112  64.724  49.960  1.00  1.01              
ATOM    238  CD1 PHE A  17      61.376  65.090  50.454  1.00  1.01              
ATOM    239  HD1 PHE A  17      62.076  65.614  49.819  1.00  1.01              
ATOM    240  CE1 PHE A  17      61.690  64.867  51.805  1.00  1.01              
ATOM    241  HE1 PHE A  17      62.638  65.202  52.200  1.00  1.01              
ATOM    242  CZ  PHE A  17      60.757  64.241  52.649  1.00  1.01              
ATOM    243  HZ  PHE A  17      60.986  64.111  53.696  1.00  1.01              
ATOM    244  CE2 PHE A  17      59.535  63.784  52.131  1.00  1.01              
ATOM    245  HE2 PHE A  17      58.817  63.304  52.776  1.00  1.01              
ATOM    246  CD2 PHE A  17      59.216  64.023  50.785  1.00  1.01              
ATOM    247  HD2 PHE A  17      58.253  63.727  50.399  1.00  1.01              
ATOM    248  C   PHE A  17      58.912  62.984  47.568  1.00  1.01              
ATOM    249  O   PHE A  17      57.738  63.158  47.899  1.00  1.01              
ATOM    250  N   PRO A  18      59.382  61.778  47.192  1.00  1.15              
ATOM    251  CD  PRO A  18      60.772  61.428  46.932  1.00  1.15              
ATOM    252  HD1 PRO A  18      61.313  61.345  47.875  1.00  1.15              
ATOM    253  HD2 PRO A  18      61.244  62.166  46.288  1.00  1.15              
ATOM    254  CG  PRO A  18      60.764  60.078  46.215  1.00  1.15              
ATOM    255  HG1 PRO A  18      61.584  59.443  46.546  1.00  1.15              
ATOM    256  HG2 PRO A  18      60.805  60.238  45.137  1.00  1.15              
ATOM    257  CB  PRO A  18      59.419  59.474  46.586  1.00  1.15              
ATOM    258  HB1 PRO A  18      59.511  58.955  47.541  1.00  1.15              
ATOM    259  HB2 PRO A  18      59.054  58.794  45.816  1.00  1.15              
ATOM    260  CA  PRO A  18      58.520  60.704  46.728  1.00  1.15              
ATOM    261  HA  PRO A  18      58.158  60.984  45.737  1.00  1.15              
ATOM    262  C   PRO A  18      57.326  60.389  47.612  1.00  1.15              
ATOM    263  O   PRO A  18      57.491  60.131  48.797  1.00  1.15              
ATOM    264  N   ILE A  19      56.129  60.298  47.044  1.00  0.82              
ATOM    265  H   ILE A  19      56.033  60.502  46.061  1.00  0.82              
ATOM    266  CA  ILE A  19      55.022  59.652  47.754  1.00  0.82              
ATOM    267  HA  ILE A  19      55.028  59.989  48.788  1.00  0.82              
ATOM    268  CB  ILE A  19      53.660  60.059  47.137  1.00  0.82              
ATOM    269  HB  ILE A  19      53.673  59.809  46.074  1.00  0.82              
ATOM    270  CG2 ILE A  19      52.495  59.294  47.804  1.00  0.82              
ATOM    271 1HG2 ILE A  19      51.539  59.618  47.398  1.00  0.82              
ATOM    272 2HG2 ILE A  19      52.574  58.224  47.610  1.00  0.82              
ATOM    273 3HG2 ILE A  19      52.496  59.470  48.881  1.00  0.82              
ATOM    274  CG1 ILE A  19      53.442  61.586  47.285  1.00  0.82              
ATOM    275 1HG1 ILE A  19      54.324  62.121  46.933  1.00  0.82              
ATOM    276 2HG1 ILE A  19      53.304  61.828  48.338  1.00  0.82              
ATOM    277  CD1 ILE A  19      52.247  62.140  46.496  1.00  0.82              
ATOM    278  HD1 ILE A  19      52.250  63.229  46.564  1.00  0.82              
ATOM    279  HD2 ILE A  19      52.325  61.849  45.449  1.00  0.82              
ATOM    280  HD3 ILE A  19      51.309  61.776  46.912  1.00  0.82              
ATOM    281  C   ILE A  19      55.234  58.137  47.729  1.00  0.82              
ATOM    282  O   ILE A  19      55.634  57.571  46.711  1.00  0.82              
ATOM    283  N   VAL A  20      54.906  57.471  48.835  1.00  0.61              
ATOM    284  H   VAL A  20      54.559  58.007  49.626  1.00  0.61              
ATOM    285  CA  VAL A  20      54.906  56.002  48.923  1.00  0.61              
ATOM    286  HA  VAL A  20      55.002  55.561  47.931  1.00  0.61              
ATOM    287  CB  VAL A  20      56.085  55.510  49.793  1.00  0.61              
ATOM    288  HB  VAL A  20      56.069  56.045  50.742  1.00  0.61              
ATOM    289  CG1 VAL A  20      56.022  54.004  50.088  1.00  0.61              
ATOM    290 1HG1 VAL A  20      56.854  53.725  50.731  1.00  0.61              
ATOM    291 2HG1 VAL A  20      55.099  53.756  50.609  1.00  0.61              
ATOM    292 3HG1 VAL A  20      56.072  53.434  49.160  1.00  0.61              
ATOM    293  CG2 VAL A  20      57.440  55.771  49.121  1.00  0.61              
ATOM    294 1HG2 VAL A  20      58.254  55.446  49.769  1.00  0.61              
ATOM    295 2HG2 VAL A  20      57.498  55.240  48.170  1.00  0.61              
ATOM    296 3HG2 VAL A  20      57.559  56.837  48.929  1.00  0.61              
ATOM    297  C   VAL A  20      53.569  55.572  49.512  1.00  0.61              
ATOM    298  O   VAL A  20      53.232  55.959  50.633  1.00  0.61              
ATOM    299  N   ASP A  21      52.807  54.775  48.764  1.00  0.63              
ATOM    300  H   ASP A  21      53.144  54.455  47.869  1.00  0.63              
ATOM    301  CA  ASP A  21      51.571  54.189  49.277  1.00  0.63              
ATOM    302  HA  ASP A  21      51.132  54.883  49.995  1.00  0.63              
ATOM    303  CB  ASP A  21      50.524  54.021  48.165  1.00  0.63              
ATOM    304  HB1 ASP A  21      50.758  53.145  47.559  1.00  0.63              
ATOM    305  HB2 ASP A  21      50.543  54.904  47.523  1.00  0.63              
ATOM    306  CG  ASP A  21      49.126  53.884  48.776  1.00  0.63              
ATOM    307  OD1 ASP A  21      48.964  53.027  49.673  1.00  0.63              
ATOM    308  OD2 ASP A  21      48.220  54.664  48.419  1.00  0.63              
ATOM    309  C   ASP A  21      51.881  52.893  50.026  1.00  0.63              
ATOM    310  O   ASP A  21      52.448  51.963  49.457  1.00  0.63              
ATOM    311  N   LEU A  22      51.562  52.843  51.322  1.00  1.05              
ATOM    312  H   LEU A  22      51.051  53.633  51.713  1.00  1.05              
ATOM    313  CA  LEU A  22      51.833  51.669  52.161  1.00  1.05              
ATOM    314  HA  LEU A  22      52.474  50.973  51.623  1.00  1.05              
ATOM    315  CB  LEU A  22      52.552  52.105  53.455  1.00  1.05              
ATOM    316  HB1 LEU A  22      52.566  51.262  54.141  1.00  1.05              
ATOM    317  HB2 LEU A  22      51.973  52.906  53.916  1.00  1.05              
ATOM    318  CG  LEU A  22      54.011  52.563  53.306  1.00  1.05              
ATOM    319  HG  LEU A  22      54.050  53.487  52.732  1.00  1.05              
ATOM    320  CD1 LEU A  22      54.553  52.827  54.714  1.00  1.05              
ATOM    321 1HD1 LEU A  22      55.588  53.154  54.636  1.00  1.05              
ATOM    322 2HD1 LEU A  22      53.969  53.617  55.187  1.00  1.05              
ATOM    323 3HD1 LEU A  22      54.516  51.923  55.320  1.00  1.05              
ATOM    324  CD2 LEU A  22      54.904  51.508  52.647  1.00  1.05              
ATOM    325 1HD2 LEU A  22      55.941  51.840  52.662  1.00  1.05              
ATOM    326 2HD2 LEU A  22      54.820  50.551  53.159  1.00  1.05              
ATOM    327 3HD2 LEU A  22      54.618  51.389  51.602  1.00  1.05              
ATOM    328  C   LEU A  22      50.547  50.875  52.466  1.00  1.05              
ATOM    329  O   LEU A  22      50.510  50.157  53.477  1.00  1.05              
ATOM    330  N   SER A  23      49.517  50.996  51.617  1.00  1.29              
ATOM    331  H   SER A  23      49.566  51.703  50.883  1.00  1.29              
ATOM    332  CA  SER A  23      48.290  50.186  51.675  1.00  1.29              
ATOM    333  HA  SER A  23      47.814  50.307  52.649  1.00  1.29              
ATOM    334  CB  SER A  23      47.277  50.563  50.582  1.00  1.29              
ATOM    335  HB1 SER A  23      46.391  49.934  50.686  1.00  1.29              
ATOM    336  HB2 SER A  23      47.707  50.392  49.594  1.00  1.29              
ATOM    337  OG  SER A  23      46.885  51.902  50.677  1.00  1.29              
ATOM    338  HG  SER A  23      47.598  52.436  50.243  1.00  1.29              
ATOM    339  C   SER A  23      48.541  48.714  51.424  1.00  1.29              
ATOM    340  O   SER A  23      48.008  47.856  52.126  1.00  1.29              
ATOM    341  N   ASN A  24      49.414  48.449  50.454  1.00  1.64              
ATOM    342  H   ASN A  24      49.773  49.231  49.928  1.00  1.64              
ATOM    343  CA  ASN A  24      49.788  47.122  50.010  1.00  1.64              
ATOM    344  HA  ASN A  24      49.155  46.383  50.503  1.00  1.64              
ATOM    345  CB  ASN A  24      49.560  46.992  48.484  1.00  1.64              
ATOM    346  HB1 ASN A  24      49.952  46.031  48.173  1.00  1.64              
ATOM    347  HB2 ASN A  24      50.109  47.760  47.943  1.00  1.64              
ATOM    348  CG  ASN A  24      48.116  47.034  48.015  1.00  1.64              
ATOM    349  OD1 ASN A  24      47.247  47.653  48.608  1.00  1.64              
ATOM    350  ND2 ASN A  24      47.810  46.373  46.925  1.00  1.64              
ATOM    351 1HD2 ASN A  24      48.549  45.930  46.360  1.00  1.64              
ATOM    352 2HD2 ASN A  24      46.879  46.473  46.579  1.00  1.64              
ATOM    353  C   ASN A  24      51.226  46.861  50.449  1.00  1.64              
ATOM    354  O   ASN A  24      52.070  46.625  49.602  1.00  1.64              
ATOM    355  N   PRO A  25      51.581  46.959  51.746  1.00  1.47              
ATOM    356  CD  PRO A  25      50.735  46.876  52.929  1.00  1.47              
ATOM    357  HD1 PRO A  25      50.015  46.060  52.854  1.00  1.47              
ATOM    358  HD2 PRO A  25      50.225  47.818  53.082  1.00  1.47              
ATOM    359  CG  PRO A  25      51.675  46.663  54.112  1.00  1.47              
ATOM    360  HG1 PRO A  25      51.825  45.600  54.288  1.00  1.47              
ATOM    361  HG2 PRO A  25      51.292  47.143  55.009  1.00  1.47              
ATOM    362  CB  PRO A  25      52.978  47.292  53.628  1.00  1.47              
ATOM    363  HB1 PRO A  25      53.850  46.892  54.146  1.00  1.47              
ATOM    364  HB2 PRO A  25      52.922  48.374  53.734  1.00  1.47              
ATOM    365  CA  PRO A  25      52.980  46.956  52.140  1.00  1.47              
ATOM    366  HA  PRO A  25      53.530  47.723  51.600  1.00  1.47              
ATOM    367  C   PRO A  25      53.654  45.612  51.854  1.00  1.47              
ATOM    368  O   PRO A  25      54.861  45.558  51.667  1.00  1.47              
ATOM    369  N   ASN A  26      52.841  44.553  51.781  1.00  1.83              
ATOM    370  H   ASN A  26      51.870  44.715  51.994  1.00  1.83              
ATOM    371  CA  ASN A  26      53.215  43.199  51.409  1.00  1.83              
ATOM    372  HA  ASN A  26      54.176  42.969  51.870  1.00  1.83              
ATOM    373  CB  ASN A  26      52.143  42.226  51.945  1.00  1.83              
ATOM    374  HB1 ASN A  26      52.378  41.220  51.599  1.00  1.83              
ATOM    375  HB2 ASN A  26      51.172  42.493  51.528  1.00  1.83              
ATOM    376  CG  ASN A  26      52.016  42.195  53.458  1.00  1.83              
ATOM    377  OD1 ASN A  26      51.554  43.130  54.085  1.00  1.83              
ATOM    378  ND2 ASN A  26      52.375  41.100  54.091  1.00  1.83              
ATOM    379 1HD2 ASN A  26      52.740  40.316  53.584  1.00  1.83              
ATOM    380 2HD2 ASN A  26      52.248  41.109  55.085  1.00  1.83              
ATOM    381  C   ASN A  26      53.396  42.956  49.904  1.00  1.83              
ATOM    382  O   ASN A  26      53.796  41.862  49.509  1.00  1.83              
ATOM    383  N   GLU A  27      53.029  43.915  49.061  1.00  1.73              
ATOM    384  H   GLU A  27      52.799  44.829  49.435  1.00  1.73              
ATOM    385  CA  GLU A  27      53.160  43.828  47.617  1.00  1.73              
ATOM    386  HA  GLU A  27      52.971  42.800  47.310  1.00  1.73              
ATOM    387  CB  GLU A  27      52.109  44.714  46.949  1.00  1.73              
ATOM    388  HB1 GLU A  27      52.320  45.762  47.159  1.00  1.73              
ATOM    389  HB2 GLU A  27      51.147  44.440  47.377  1.00  1.73              
ATOM    390  CG  GLU A  27      52.024  44.515  45.434  1.00  1.73              
ATOM    391  HG1 GLU A  27      51.806  43.466  45.219  1.00  1.73              
ATOM    392  HG2 GLU A  27      52.986  44.763  44.981  1.00  1.73              
ATOM    393  CD  GLU A  27      50.920  45.405  44.852  1.00  1.73              
ATOM    394  OE1 GLU A  27      49.761  45.270  45.309  1.00  1.73              
ATOM    395  OE2 GLU A  27      51.248  46.233  43.977  1.00  1.73              
ATOM    396  C   GLU A  27      54.584  44.209  47.207  1.00  1.73              
ATOM    397  O   GLU A  27      55.094  45.274  47.559  1.00  1.73              
ATOM    398  N   ASP A  28      55.215  43.349  46.413  1.00  1.49              
ATOM    399  H   ASP A  28      54.773  42.462  46.230  1.00  1.49              
ATOM    400  CA  ASP A  28      56.542  43.572  45.834  1.00  1.49              
ATOM    401  HA  ASP A  28      57.292  43.509  46.625  1.00  1.49              
ATOM    402  CB  ASP A  28      56.814  42.437  44.827  1.00  1.49              
ATOM    403  HB1 ASP A  28      55.901  42.241  44.259  1.00  1.49              
ATOM    404  HB2 ASP A  28      57.065  41.527  45.374  1.00  1.49              
ATOM    405  CG  ASP A  28      57.933  42.756  43.826  1.00  1.49              
ATOM    406  OD1 ASP A  28      59.122  42.774  44.204  1.00  1.49              
ATOM    407  OD2 ASP A  28      57.618  43.026  42.644  1.00  1.49              
ATOM    408  C   ASP A  28      56.713  44.948  45.164  1.00  1.49              
ATOM    409  O   ASP A  28      57.783  45.546  45.248  1.00  1.49              
ATOM    410  N   LEU A  29      55.660  45.492  44.548  1.00  1.27              
ATOM    411  H   LEU A  29      54.795  44.974  44.517  1.00  1.27              
ATOM    412  CA  LEU A  29      55.698  46.834  43.978  1.00  1.27              
ATOM    413  HA  LEU A  29      56.584  46.894  43.348  1.00  1.27              
ATOM    414  CB  LEU A  29      54.455  47.041  43.096  1.00  1.27              
ATOM    415  HB1 LEU A  29      53.580  47.005  43.741  1.00  1.27              
ATOM    416  HB2 LEU A  29      54.384  46.219  42.383  1.00  1.27              
ATOM    417  CG  LEU A  29      54.419  48.375  42.323  1.00  1.27              
ATOM    418  HG  LEU A  29      54.439  49.206  43.027  1.00  1.27              
ATOM    419  CD1 LEU A  29      55.594  48.531  41.348  1.00  1.27              
ATOM    420 1HD1 LEU A  29      55.473  49.451  40.777  1.00  1.27              
ATOM    421 2HD1 LEU A  29      56.526  48.597  41.907  1.00  1.27              
ATOM    422 3HD1 LEU A  29      55.627  47.680  40.669  1.00  1.27              
ATOM    423  CD2 LEU A  29      53.123  48.471  41.519  1.00  1.27              
ATOM    424 1HD2 LEU A  29      53.066  49.431  41.008  1.00  1.27              
ATOM    425 2HD2 LEU A  29      53.073  47.663  40.789  1.00  1.27              
ATOM    426 3HD2 LEU A  29      52.271  48.377  42.196  1.00  1.27              
ATOM    427  C   LEU A  29      55.816  47.932  45.034  1.00  1.27              
ATOM    428  O   LEU A  29      56.558  48.892  44.833  1.00  1.27              
ATOM    429  N   VAL A  30      55.127  47.792  46.169  1.00  0.89              
ATOM    430  H   VAL A  30      54.622  46.925  46.319  1.00  0.89              
ATOM    431  CA  VAL A  30      55.226  48.743  47.284  1.00  0.89              
ATOM    432  HA  VAL A  30      55.159  49.755  46.883  1.00  0.89              
ATOM    433  CB  VAL A  30      54.086  48.574  48.291  1.00  0.89              
ATOM    434  HB  VAL A  30      54.041  47.529  48.581  1.00  0.89              
ATOM    435  CG1 VAL A  30      54.297  49.425  49.551  1.00  0.89              
ATOM    436 1HG1 VAL A  30      53.387  49.425  50.146  1.00  0.89              
ATOM    437 2HG1 VAL A  30      55.104  49.013  50.156  1.00  0.89              
ATOM    438 3HG1 VAL A  30      54.535  50.451  49.271  1.00  0.89              
ATOM    439  CG2 VAL A  30      52.766  49.010  47.642  1.00  0.89              
ATOM    440 1HG2 VAL A  30      51.967  48.988  48.379  1.00  0.89              
ATOM    441 2HG2 VAL A  30      52.850  50.029  47.264  1.00  0.89              
ATOM    442 3HG2 VAL A  30      52.507  48.339  46.823  1.00  0.89              
ATOM    443  C   VAL A  30      56.576  48.643  47.984  1.00  0.89              
ATOM    444  O   VAL A  30      57.201  49.665  48.274  1.00  0.89              
ATOM    445  N   ALA A  31      57.078  47.429  48.192  1.00  1.02              
ATOM    446  H   ALA A  31      56.501  46.616  47.981  1.00  1.02              
ATOM    447  CA  ALA A  31      58.407  47.221  48.746  1.00  1.02              
ATOM    448  HA  ALA A  31      58.456  47.689  49.727  1.00  1.02              
ATOM    449  CB  ALA A  31      58.588  45.712  48.951  1.00  1.02              
ATOM    450  HB1 ALA A  31      58.600  45.198  47.989  1.00  1.02              
ATOM    451  HB2 ALA A  31      59.528  45.520  49.472  1.00  1.02              
ATOM    452  HB3 ALA A  31      57.762  45.320  49.547  1.00  1.02              
ATOM    453  C   ALA A  31      59.520  47.798  47.864  1.00  1.02              
ATOM    454  O   ALA A  31      60.430  48.467  48.349  1.00  1.02              
ATOM    455  N   ARG A  32      59.434  47.611  46.543  1.00  0.99              
ATOM    456  H   ARG A  32      58.703  46.995  46.187  1.00  0.99              
ATOM    457  CA  ARG A  32      60.436  48.145  45.617  1.00  0.99              
ATOM    458  HA  ARG A  32      61.399  48.045  46.110  1.00  0.99              
ATOM    459  CB  ARG A  32      60.521  47.297  44.338  1.00  0.99              
ATOM    460  HB1 ARG A  32      61.167  47.806  43.621  1.00  0.99              
ATOM    461  HB2 ARG A  32      59.530  47.175  43.898  1.00  0.99              
ATOM    462  CG  ARG A  32      61.141  45.923  44.674  1.00  0.99              
ATOM    463  HG1 ARG A  32      60.444  45.339  45.276  1.00  0.99              
ATOM    464  HG2 ARG A  32      62.047  46.075  45.262  1.00  0.99              
ATOM    465  CD  ARG A  32      61.531  45.113  43.435  1.00  0.99              
ATOM    466  HD1 ARG A  32      62.030  44.201  43.771  1.00  0.99              
ATOM    467  HD2 ARG A  32      62.240  45.684  42.837  1.00  0.99              
ATOM    468  NE  ARG A  32      60.348  44.724  42.655  1.00  0.99              
ATOM    469  HE  ARG A  32      59.728  44.054  43.126  1.00  0.99              
ATOM    470  CZ  ARG A  32      59.974  45.124  41.460  1.00  0.99              
ATOM    471  NH1 ARG A  32      60.704  45.927  40.735  1.00  0.99              
ATOM    472 1HH1 ARG A  32      61.593  46.204  41.099  1.00  0.99              
ATOM    473 2HH1 ARG A  32      60.381  46.224  39.837  1.00  0.99              
ATOM    474  NH2 ARG A  32      58.846  44.726  40.957  1.00  0.99              
ATOM    475 1HH2 ARG A  32      58.296  44.060  41.521  1.00  0.99              
ATOM    476 2HH2 ARG A  32      58.542  44.967  40.041  1.00  0.99              
ATOM    477  C   ARG A  32      60.302  49.646  45.369  1.00  0.99              
ATOM    478  O   ARG A  32      61.321  50.303  45.152  1.00  0.99              
ATOM    479  N   ALA A  33      59.111  50.225  45.497  1.00  0.81              
ATOM    480  H   ALA A  33      58.287  49.641  45.604  1.00  0.81              
ATOM    481  CA  ALA A  33      58.947  51.675  45.558  1.00  0.81              
ATOM    482  HA  ALA A  33      59.420  52.121  44.682  1.00  0.81              
ATOM    483  CB  ALA A  33      57.448  52.009  45.517  1.00  0.81              
ATOM    484  HB1 ALA A  33      57.312  53.091  45.535  1.00  0.81              
ATOM    485  HB2 ALA A  33      57.007  51.613  44.601  1.00  0.81              
ATOM    486  HB3 ALA A  33      56.933  51.572  46.373  1.00  0.81              
ATOM    487  C   ALA A  33      59.627  52.261  46.796  1.00  0.81              
ATOM    488  O   ALA A  33      60.464  53.161  46.670  1.00  0.81              
ATOM    489  N   VAL A  34      59.333  51.713  47.982  1.00  0.77              
ATOM    490  H   VAL A  34      58.637  50.970  48.030  1.00  0.77              
ATOM    491  CA  VAL A  34      59.945  52.203  49.215  1.00  0.77              
ATOM    492  HA  VAL A  34      59.800  53.283  49.193  1.00  0.77              
ATOM    493  CB  VAL A  34      59.210  51.728  50.486  1.00  0.77              
ATOM    494  HB  VAL A  34      58.139  51.808  50.302  1.00  0.77              
ATOM    495  CG1 VAL A  34      59.492  50.288  50.900  1.00  0.77              
ATOM    496 1HG1 VAL A  34      60.558  50.119  51.037  1.00  0.77              
ATOM    497 2HG1 VAL A  34      58.967  50.047  51.824  1.00  0.77              
ATOM    498 3HG1 VAL A  34      59.123  49.633  50.123  1.00  0.77              
ATOM    499  CG2 VAL A  34      59.530  52.649  51.664  1.00  0.77              
ATOM    500 1HG2 VAL A  34      60.589  52.603  51.908  1.00  0.77              
ATOM    501 2HG2 VAL A  34      59.268  53.673  51.401  1.00  0.77              
ATOM    502 3HG2 VAL A  34      58.948  52.352  52.536  1.00  0.77              
ATOM    503  C   VAL A  34      61.459  52.012  49.247  1.00  0.77              
ATOM    504  O   VAL A  34      62.169  52.921  49.676  1.00  0.77              
ATOM    505  N   VAL A  35      62.001  50.917  48.706  1.00  0.93              
ATOM    506  H   VAL A  35      61.383  50.165  48.409  1.00  0.93              
ATOM    507  CA  VAL A  35      63.453  50.723  48.624  1.00  0.93              
ATOM    508  HA  VAL A  35      63.849  51.017  49.596  1.00  0.93              
ATOM    509  CB  VAL A  35      63.871  49.248  48.431  1.00  0.93              
ATOM    510  HB  VAL A  35      63.131  48.612  48.917  1.00  0.93              
ATOM    511  CG1 VAL A  35      64.017  48.800  46.971  1.00  0.93              
ATOM    512 1HG1 VAL A  35      64.919  49.223  46.526  1.00  0.93              
ATOM    513 2HG1 VAL A  35      64.087  47.713  46.933  1.00  0.93              
ATOM    514 3HG1 VAL A  35      63.160  49.124  46.396  1.00  0.93              
ATOM    515  CG2 VAL A  35      65.219  48.992  49.117  1.00  0.93              
ATOM    516 1HG2 VAL A  35      65.507  47.952  48.984  1.00  0.93              
ATOM    517 2HG2 VAL A  35      65.994  49.626  48.687  1.00  0.93              
ATOM    518 3HG2 VAL A  35      65.149  49.196  50.184  1.00  0.93              
ATOM    519  C   VAL A  35      64.113  51.643  47.601  1.00  0.93              
ATOM    520  O   VAL A  35      65.194  52.153  47.872  1.00  0.93              
ATOM    521  N   LYS A  36      63.470  51.949  46.464  1.00  1.04              
ATOM    522  H   LYS A  36      62.577  51.507  46.263  1.00  1.04              
ATOM    523  CA  LYS A  36      64.011  52.931  45.512  1.00  1.04              
ATOM    524  HA  LYS A  36      65.041  52.648  45.306  1.00  1.04              
ATOM    525  CB  LYS A  36      63.207  52.889  44.198  1.00  1.04              
ATOM    526  HB1 LYS A  36      62.156  53.059  44.442  1.00  1.04              
ATOM    527  HB2 LYS A  36      63.281  51.889  43.768  1.00  1.04              
ATOM    528  CG  LYS A  36      63.596  53.921  43.115  1.00  1.04              
ATOM    529  HG1 LYS A  36      63.609  54.921  43.550  1.00  1.04              
ATOM    530  HG2 LYS A  36      62.796  53.917  42.374  1.00  1.04              
ATOM    531  CD  LYS A  36      64.913  53.695  42.345  1.00  1.04              
ATOM    532  HD1 LYS A  36      64.959  54.451  41.559  1.00  1.04              
ATOM    533  HD2 LYS A  36      64.893  52.713  41.871  1.00  1.04              
ATOM    534  CE  LYS A  36      66.170  53.816  43.213  1.00  1.04              
ATOM    535  HE1 LYS A  36      66.315  52.891  43.776  1.00  1.04              
ATOM    536  HE2 LYS A  36      66.026  54.623  43.937  1.00  1.04              
ATOM    537  NZ  LYS A  36      67.397  54.112  42.434  1.00  1.04              
ATOM    538  HZ1 LYS A  36      67.585  53.450  41.701  1.00  1.04              
ATOM    539  HZ2 LYS A  36      67.387  55.067  42.096  1.00  1.04              
ATOM    540  HZ3 LYS A  36      68.183  54.101  43.097  1.00  1.04              
ATOM    541  C   LYS A  36      64.070  54.341  46.114  1.00  1.04              
ATOM    542  O   LYS A  36      65.092  55.022  45.991  1.00  1.04              
ATOM    543  N   ALA A  37      63.002  54.755  46.795  1.00  0.89              
ATOM    544  H   ALA A  37      62.201  54.134  46.869  1.00  0.89              
ATOM    545  CA  ALA A  37      62.968  56.042  47.481  1.00  0.89              
ATOM    546  HA  ALA A  37      63.137  56.828  46.750  1.00  0.89              
ATOM    547  CB  ALA A  37      61.563  56.248  48.062  1.00  0.89              
ATOM    548  HB1 ALA A  37      61.494  57.247  48.494  1.00  0.89              
ATOM    549  HB2 ALA A  37      60.818  56.167  47.268  1.00  0.89              
ATOM    550  HB3 ALA A  37      61.347  55.502  48.828  1.00  0.89              
ATOM    551  C   ALA A  37      64.081  56.129  48.543  1.00  0.89              
ATOM    552  O   ALA A  37      64.926  57.019  48.528  1.00  0.89              
ATOM    553  N   SER A  38      64.178  55.114  49.390  1.00  0.92              
ATOM    554  H   SER A  38      63.459  54.401  49.343  1.00  0.92              
ATOM    555  CA  SER A  38      65.223  54.941  50.404  1.00  0.92              
ATOM    556  HA  SER A  38      65.082  55.678  51.193  1.00  0.92              
ATOM    557  CB  SER A  38      65.037  53.536  50.983  1.00  0.92              
ATOM    558  HB1 SER A  38      65.820  53.320  51.688  1.00  0.92              
ATOM    559  HB2 SER A  38      65.105  52.791  50.196  1.00  0.92              
ATOM    560  OG  SER A  38      63.792  53.419  51.629  1.00  0.92              
ATOM    561  HG  SER A  38      63.128  53.193  50.948  1.00  0.92              
ATOM    562  C   SER A  38      66.664  55.053  49.908  1.00  0.92              
ATOM    563  O   SER A  38      67.545  55.622  50.562  1.00  0.92              
ATOM    564  N   GLU A  39      66.893  54.455  48.746  1.00  1.01              
ATOM    565  H   GLU A  39      66.131  53.936  48.321  1.00  1.01              
ATOM    566  CA  GLU A  39      68.184  54.368  48.085  1.00  1.01              
ATOM    567  HA  GLU A  39      68.957  54.189  48.832  1.00  1.01              
ATOM    568  CB  GLU A  39      68.090  53.121  47.178  1.00  1.01              
ATOM    569  HB1 GLU A  39      67.310  53.277  46.431  1.00  1.01              
ATOM    570  HB2 GLU A  39      67.768  52.293  47.811  1.00  1.01              
ATOM    571  CG  GLU A  39      69.360  52.621  46.482  1.00  1.01              
ATOM    572  HG1 GLU A  39      69.152  51.636  46.057  1.00  1.01              
ATOM    573  HG2 GLU A  39      70.152  52.497  47.217  1.00  1.01              
ATOM    574  CD  GLU A  39      69.829  53.538  45.362  1.00  1.01              
ATOM    575  OE1 GLU A  39      71.050  53.792  45.292  1.00  1.01              
ATOM    576  OE2 GLU A  39      68.964  54.014  44.593  1.00  1.01              
ATOM    577  C   GLU A  39      68.529  55.672  47.348  1.00  1.01              
ATOM    578  O   GLU A  39      69.716  55.930  47.172  1.00  1.01              
ATOM    579  N   THR A  40      67.557  56.525  46.981  1.00  1.07              
ATOM    580  H   THR A  40      66.591  56.274  47.154  1.00  1.07              
ATOM    581  CA  THR A  40      67.858  57.685  46.109  1.00  1.07              
ATOM    582  HA  THR A  40      68.924  57.712  45.883  1.00  1.07              
ATOM    583  CB  THR A  40      67.150  57.520  44.751  1.00  1.07              
ATOM    584  HB  THR A  40      66.096  57.317  44.927  1.00  1.07              
ATOM    585  CG2 THR A  40      67.269  58.709  43.796  1.00  1.07              
ATOM    586 1HG2 THR A  40      66.822  58.456  42.835  1.00  1.07              
ATOM    587 2HG2 THR A  40      66.739  59.573  44.197  1.00  1.07              
ATOM    588 3HG2 THR A  40      68.319  58.970  43.654  1.00  1.07              
ATOM    589  OG1 THR A  40      67.685  56.429  44.035  1.00  1.07              
ATOM    590  HG1 THR A  40      68.209  55.866  44.634  1.00  1.07              
ATOM    591  C   THR A  40      67.568  59.068  46.702  1.00  1.07              
ATOM    592  O   THR A  40      68.294  60.020  46.438  1.00  1.07              
ATOM    593  N   TRP A  41      66.552  59.170  47.549  1.00  1.14              
ATOM    594  H   TRP A  41      65.992  58.342  47.704  1.00  1.14              
ATOM    595  CA  TRP A  41      66.175  60.376  48.290  1.00  1.14              
ATOM    596  HA  TRP A  41      66.745  61.235  47.931  1.00  1.14              
ATOM    597  CB  TRP A  41      64.687  60.671  48.066  1.00  1.14              
ATOM    598  HB1 TRP A  41      64.387  61.450  48.769  1.00  1.14              
ATOM    599  HB2 TRP A  41      64.101  59.783  48.310  1.00  1.14              
ATOM    600  CG  TRP A  41      64.291  61.133  46.698  1.00  1.14              
ATOM    601  CD1 TRP A  41      64.013  62.412  46.372  1.00  1.14              
ATOM    602  HD1 TRP A  41      64.080  63.259  47.044  1.00  1.14              
ATOM    603  NE1 TRP A  41      63.555  62.484  45.075  1.00  1.14              
ATOM    604  HE1 TRP A  41      63.119  63.336  44.718  1.00  1.14              
ATOM    605  CE2 TRP A  41      63.516  61.241  44.486  1.00  1.14              
ATOM    606  CZ2 TRP A  41      63.072  60.786  43.237  1.00  1.14              
ATOM    607  HZ2 TRP A  41      62.677  61.489  42.517  1.00  1.14              
ATOM    608  CH2 TRP A  41      63.126  59.412  42.950  1.00  1.14              
ATOM    609  HH2 TRP A  41      62.782  59.050  41.992  1.00  1.14              
ATOM    610  CZ3 TRP A  41      63.614  58.512  43.916  1.00  1.14              
ATOM    611  HZ3 TRP A  41      63.655  57.458  43.691  1.00  1.14              
ATOM    612  CE3 TRP A  41      64.039  58.983  45.175  1.00  1.14              
ATOM    613  HE3 TRP A  41      64.393  58.296  45.923  1.00  1.14              
ATOM    614  CD2 TRP A  41      64.004  60.356  45.494  1.00  1.14              
ATOM    615  C   TRP A  41      66.443  60.254  49.789  1.00  1.14              
ATOM    616  O   TRP A  41      66.765  61.236  50.453  1.00  1.14              
ATOM    617  N   GLY A  42      66.251  59.054  50.347  1.00  1.01              
ATOM    618  H   GLY A  42      65.999  58.282  49.747  1.00  1.01              
ATOM    619  CA  GLY A  42      66.318  58.827  51.797  1.00  1.01              
ATOM    620  HA1 GLY A  42      67.268  59.207  52.157  1.00  1.01              
ATOM    621  HA2 GLY A  42      66.280  57.757  51.992  1.00  1.01              
ATOM    622  C   GLY A  42      65.236  59.503  52.628  1.00  1.01              
ATOM    623  O   GLY A  42      65.266  59.475  53.862  1.00  1.01              
ATOM    624  N   MET A  43      64.275  60.113  51.945  1.00  0.57              
ATOM    625  H   MET A  43      64.366  60.162  50.942  1.00  0.57              
ATOM    626  CA  MET A  43      63.083  60.698  52.522  1.00  0.57              
ATOM    627  HA  MET A  43      62.870  60.189  53.457  1.00  0.57              
ATOM    628  CB  MET A  43      63.297  62.189  52.799  1.00  0.57              
ATOM    629  HB1 MET A  43      62.482  62.498  53.446  1.00  0.57              
ATOM    630  HB2 MET A  43      63.243  62.729  51.854  1.00  0.57              
ATOM    631  CG  MET A  43      64.606  62.593  53.489  1.00  0.57              
ATOM    632  HG1 MET A  43      65.429  62.468  52.785  1.00  0.57              
ATOM    633  HG2 MET A  43      64.774  61.937  54.340  1.00  0.57              
ATOM    634  SD  MET A  43      64.593  64.308  54.083  1.00  0.57              
ATOM    635  CE  MET A  43      66.334  64.517  54.530  1.00  0.57              
ATOM    636  HE1 MET A  43      66.473  65.488  55.003  1.00  0.57              
ATOM    637  HE2 MET A  43      66.642  63.732  55.222  1.00  0.57              
ATOM    638  HE3 MET A  43      66.944  64.480  53.628  1.00  0.57              
ATOM    639  C   MET A  43      61.924  60.493  51.558  1.00  0.57              
ATOM    640  O   MET A  43      62.090  60.577  50.340  1.00  0.57              
ATOM    641  N   PHE A  44      60.753  60.218  52.114  1.00  0.64              
ATOM    642  H   PHE A  44      60.694  60.157  53.126  1.00  0.64              
ATOM    643  CA  PHE A  44      59.506  60.114  51.359  1.00  0.64              
ATOM    644  HA  PHE A  44      59.543  60.813  50.521  1.00  0.64              
ATOM    645  CB  PHE A  44      59.362  58.704  50.760  1.00  0.64              
ATOM    646  HB1 PHE A  44      60.003  58.651  49.880  1.00  0.64              
ATOM    647  HB2 PHE A  44      58.342  58.551  50.418  1.00  0.64              
ATOM    648  CG  PHE A  44      59.703  57.545  51.663  1.00  0.64              
ATOM    649  CD1 PHE A  44      60.946  56.899  51.547  1.00  0.64              
ATOM    650  HD1 PHE A  44      61.684  57.259  50.845  1.00  0.64              
ATOM    651  CE1 PHE A  44      61.226  55.781  52.344  1.00  0.64              
ATOM    652  HE1 PHE A  44      62.164  55.269  52.227  1.00  0.64              
ATOM    653  CZ  PHE A  44      60.290  55.335  53.291  1.00  0.64              
ATOM    654  HZ  PHE A  44      60.522  54.486  53.918  1.00  0.64              
ATOM    655  CE2 PHE A  44      59.044  55.976  53.397  1.00  0.64              
ATOM    656  HE2 PHE A  44      58.315  55.631  54.110  1.00  0.64              
ATOM    657  CD2 PHE A  44      58.750  57.079  52.580  1.00  0.64              
ATOM    658  HD2 PHE A  44      57.797  57.581  52.655  1.00  0.64              
ATOM    659  C   PHE A  44      58.327  60.558  52.212  1.00  0.64              
ATOM    660  O   PHE A  44      58.484  60.814  53.400  1.00  0.64              
ATOM    661  N   GLN A  45      57.146  60.669  51.624  1.00  0.61              
ATOM    662  H   GLN A  45      57.094  60.471  50.627  1.00  0.61              
ATOM    663  CA  GLN A  45      55.910  60.960  52.324  1.00  0.61              
ATOM    664  HA  GLN A  45      56.131  60.948  53.391  1.00  0.61              
ATOM    665  CB  GLN A  45      55.436  62.405  52.085  1.00  0.61              
ATOM    666  HB1 GLN A  45      56.139  63.037  52.629  1.00  0.61              
ATOM    667  HB2 GLN A  45      54.459  62.535  52.552  1.00  0.61              
ATOM    668  CG  GLN A  45      55.376  62.937  50.641  1.00  0.61              
ATOM    669  HG1 GLN A  45      54.434  62.624  50.197  1.00  0.61              
ATOM    670  HG2 GLN A  45      56.186  62.516  50.048  1.00  0.61              
ATOM    671  CD  GLN A  45      55.497  64.469  50.585  1.00  0.61              
ATOM    672  OE1 GLN A  45      56.163  65.050  49.740  1.00  0.61              
ATOM    673  NE2 GLN A  45      54.889  65.211  51.486  1.00  0.61              
ATOM    674 1HE2 GLN A  45      54.175  64.809  52.063  1.00  0.61              
ATOM    675 2HE2 GLN A  45      54.933  66.214  51.333  1.00  0.61              
ATOM    676  C   GLN A  45      54.923  59.812  52.141  1.00  0.61              
ATOM    677  O   GLN A  45      54.458  59.513  51.038  1.00  0.61              
ATOM    678  N   VAL A  46      54.705  59.077  53.237  1.00  0.63              
ATOM    679  H   VAL A  46      55.082  59.394  54.126  1.00  0.63              
ATOM    680  CA  VAL A  46      53.824  57.915  53.224  1.00  0.63              
ATOM    681  HA  VAL A  46      53.957  57.454  52.250  1.00  0.63              
ATOM    682  CB  VAL A  46      54.140  56.801  54.244  1.00  0.63              
ATOM    683  HB  VAL A  46      53.405  56.007  54.107  1.00  0.63              
ATOM    684  CG1 VAL A  46      55.507  56.188  53.963  1.00  0.63              
ATOM    685 1HG1 VAL A  46      55.728  55.411  54.690  1.00  0.63              
ATOM    686 2HG1 VAL A  46      55.520  55.761  52.961  1.00  0.63              
ATOM    687 3HG1 VAL A  46      56.263  56.962  54.042  1.00  0.63              
ATOM    688  CG2 VAL A  46      54.102  57.196  55.721  1.00  0.63              
ATOM    689 1HG2 VAL A  46      54.288  56.324  56.348  1.00  0.63              
ATOM    690 2HG2 VAL A  46      54.864  57.939  55.924  1.00  0.63              
ATOM    691 3HG2 VAL A  46      53.128  57.606  55.978  1.00  0.63              
ATOM    692  C   VAL A  46      52.368  58.307  53.330  1.00  0.63              
ATOM    693  O   VAL A  46      51.989  59.131  54.167  1.00  0.63              
ATOM    694  N   VAL A  47      51.576  57.617  52.517  1.00  0.52              
ATOM    695  H   VAL A  47      52.015  56.956  51.879  1.00  0.52              
ATOM    696  CA  VAL A  47      50.126  57.718  52.447  1.00  0.52              
ATOM    697  HA  VAL A  47      49.780  58.348  53.268  1.00  0.52              
ATOM    698  CB  VAL A  47      49.713  58.415  51.130  1.00  0.52              
ATOM    699  HB  VAL A  47      50.338  59.302  51.018  1.00  0.52              
ATOM    700  CG1 VAL A  47      49.929  57.535  49.894  1.00  0.52              
ATOM    701 1HG1 VAL A  47      49.678  58.099  48.995  1.00  0.52              
ATOM    702 2HG1 VAL A  47      50.973  57.235  49.828  1.00  0.52              
ATOM    703 3HG1 VAL A  47      49.291  56.652  49.934  1.00  0.52              
ATOM    704  CG2 VAL A  47      48.261  58.898  51.146  1.00  0.52              
ATOM    705 1HG2 VAL A  47      48.068  59.501  50.257  1.00  0.52              
ATOM    706 2HG2 VAL A  47      47.567  58.059  51.145  1.00  0.52              
ATOM    707 3HG2 VAL A  47      48.081  59.520  52.023  1.00  0.52              
ATOM    708  C   VAL A  47      49.521  56.327  52.635  1.00  0.52              
ATOM    709  O   VAL A  47      50.194  55.300  52.464  1.00  0.52              
ATOM    710  N   ASN A  48      48.266  56.306  53.083  1.00  0.88              
ATOM    711  H   ASN A  48      47.757  57.179  53.127  1.00  0.88              
ATOM    712  CA  ASN A  48      47.545  55.094  53.473  1.00  0.88              
ATOM    713  HA  ASN A  48      46.683  55.417  54.059  1.00  0.88              
ATOM    714  CB  ASN A  48      46.978  54.460  52.204  1.00  0.88              
ATOM    715  HB1 ASN A  48      46.378  53.592  52.473  1.00  0.88              
ATOM    716  HB2 ASN A  48      47.800  54.147  51.568  1.00  0.88              
ATOM    717  CG  ASN A  48      46.086  55.433  51.443  1.00  0.88              
ATOM    718  OD1 ASN A  48      45.241  56.096  52.027  1.00  0.88              
ATOM    719  ND2 ASN A  48      46.274  55.632  50.162  1.00  0.88              
ATOM    720 1HD2 ASN A  48      46.993  55.127  49.630  1.00  0.88              
ATOM    721 2HD2 ASN A  48      45.669  56.287  49.712  1.00  0.88              
ATOM    722  C   ASN A  48      48.356  54.195  54.432  1.00  0.88              
ATOM    723  O   ASN A  48      48.359  52.967  54.390  1.00  0.88              
ATOM    724  N   HIS A  49      49.083  54.861  55.333  1.00  1.11              
ATOM    725  H   HIS A  49      49.008  55.868  55.321  1.00  1.11              
ATOM    726  CA  HIS A  49      49.983  54.268  56.324  1.00  1.11              
ATOM    727  HA  HIS A  49      50.698  53.656  55.774  1.00  1.11              
ATOM    728  CB  HIS A  49      50.777  55.373  57.027  1.00  1.11              
ATOM    729  HB1 HIS A  49      51.597  55.675  56.376  1.00  1.11              
ATOM    730  HB2 HIS A  49      51.202  54.992  57.954  1.00  1.11              
ATOM    731  CG  HIS A  49      49.943  56.585  57.328  1.00  1.11              
ATOM    732  ND1 HIS A  49      48.771  56.579  58.081  1.00  1.11              
ATOM    733  CE1 HIS A  49      48.280  57.826  58.002  1.00  1.11              
ATOM    734  HE1 HIS A  49      47.385  58.178  58.502  1.00  1.11              
ATOM    735  NE2 HIS A  49      49.066  58.579  57.220  1.00  1.11              
ATOM    736  HE2 HIS A  49      48.899  59.563  57.006  1.00  1.11              
ATOM    737  CD2 HIS A  49      50.106  57.811  56.764  1.00  1.11              
ATOM    738  HD2 HIS A  49      50.881  58.116  56.079  1.00  1.11              
ATOM    739  C   HIS A  49      49.307  53.310  57.311  1.00  1.11              
ATOM    740  O   HIS A  49      49.914  52.296  57.686  1.00  1.11              
ATOM    741  N   GLY A  50      48.064  53.612  57.691  1.00  1.21              
ATOM    742  H   GLY A  50      47.665  54.452  57.292  1.00  1.21              
ATOM    743  CA  GLY A  50      47.286  52.893  58.700  1.00  1.21              
ATOM    744  HA1 GLY A  50      47.568  51.840  58.706  1.00  1.21              
ATOM    745  HA2 GLY A  50      46.230  52.962  58.436  1.00  1.21              
ATOM    746  C   GLY A  50      47.447  53.449  60.124  1.00  1.21              
ATOM    747  O   GLY A  50      47.268  52.712  61.099  1.00  1.21              
ATOM    748  N   ILE A  51      47.802  54.733  60.223  1.00  0.79              
ATOM    749  H   ILE A  51      48.010  55.227  59.359  1.00  0.79              
ATOM    750  CA  ILE A  51      47.558  55.593  61.385  1.00  0.79              
ATOM    751  HA  ILE A  51      47.584  54.986  62.286  1.00  0.79              
ATOM    752  CB  ILE A  51      48.648  56.694  61.499  1.00  0.79              
ATOM    753  HB  ILE A  51      48.465  57.432  60.720  1.00  0.79              
ATOM    754  CG2 ILE A  51      48.530  57.437  62.841  1.00  0.79              
ATOM    755 1HG2 ILE A  51      49.288  58.219  62.895  1.00  0.79              
ATOM    756 2HG2 ILE A  51      47.548  57.901  62.922  1.00  0.79              
ATOM    757 3HG2 ILE A  51      48.661  56.754  63.678  1.00  0.79              
ATOM    758  CG1 ILE A  51      50.103  56.206  61.302  1.00  0.79              
ATOM    759 1HG1 ILE A  51      50.778  57.052  61.432  1.00  0.79              
ATOM    760 2HG1 ILE A  51      50.228  55.860  60.277  1.00  0.79              
ATOM    761  CD1 ILE A  51      50.551  55.078  62.236  1.00  0.79              
ATOM    762  HD1 ILE A  51      51.590  54.829  62.041  1.00  0.79              
ATOM    763  HD2 ILE A  51      50.470  55.393  63.275  1.00  0.79              
ATOM    764  HD3 ILE A  51      49.950  54.189  62.053  1.00  0.79              
ATOM    765  C   ILE A  51      46.178  56.249  61.191  1.00  0.79              
ATOM    766  O   ILE A  51      45.895  56.742  60.095  1.00  0.79              
ATOM    767  N   PRO A  52      45.286  56.245  62.198  1.00  0.98              
ATOM    768  CD  PRO A  52      45.373  55.490  63.436  1.00  0.98              
ATOM    769  HD1 PRO A  52      45.961  56.047  64.165  1.00  0.98              
ATOM    770  HD2 PRO A  52      45.802  54.503  63.270  1.00  0.98              
ATOM    771  CG  PRO A  52      43.938  55.335  63.923  1.00  0.98              
ATOM    772  HG1 PRO A  52      43.888  55.270  65.011  1.00  0.98              
ATOM    773  HG2 PRO A  52      43.495  54.449  63.466  1.00  0.98              
ATOM    774  CB  PRO A  52      43.244  56.587  63.392  1.00  0.98              
ATOM    775  HB1 PRO A  52      43.340  57.381  64.133  1.00  0.98              
ATOM    776  HB2 PRO A  52      42.189  56.400  63.188  1.00  0.98              
ATOM    777  CA  PRO A  52      44.011  56.944  62.106  1.00  0.98              
ATOM    778  HA  PRO A  52      43.463  56.555  61.247  1.00  0.98              
ATOM    779  C   PRO A  52      44.169  58.463  61.971  1.00  0.98              
ATOM    780  O   PRO A  52      44.774  59.108  62.832  1.00  0.98              
ATOM    781  N   THR A  53      43.541  59.055  60.953  1.00  1.01              
ATOM    782  H   THR A  53      43.150  58.486  60.214  1.00  1.01              
ATOM    783  CA  THR A  53      43.565  60.505  60.712  1.00  1.01              
ATOM    784  HA  THR A  53      44.599  60.790  60.517  1.00  1.01              
ATOM    785  CB  THR A  53      42.732  60.880  59.476  1.00  1.01              
ATOM    786  HB  THR A  53      41.679  60.947  59.754  1.00  1.01              
ATOM    787  CG2 THR A  53      43.173  62.208  58.864  1.00  1.01              
ATOM    788 1HG2 THR A  53      42.562  62.432  57.990  1.00  1.01              
ATOM    789 2HG2 THR A  53      43.047  63.012  59.589  1.00  1.01              
ATOM    790 3HG2 THR A  53      44.222  62.159  58.569  1.00  1.01              
ATOM    791  OG1 THR A  53      42.861  59.885  58.488  1.00  1.01              
ATOM    792  HG1 THR A  53      42.781  60.305  57.626  1.00  1.01              
ATOM    793  C   THR A  53      43.094  61.311  61.923  1.00  1.01              
ATOM    794  O   THR A  53      43.701  62.315  62.299  1.00  1.01              
ATOM    795  N   GLU A  54      42.046  60.833  62.601  1.00  1.07              
ATOM    796  H   GLU A  54      41.573  60.014  62.254  1.00  1.07              
ATOM    797  CA  GLU A  54      41.580  61.434  63.849  1.00  1.07              
ATOM    798  HA  GLU A  54      41.427  62.500  63.662  1.00  1.07              
ATOM    799  CB  GLU A  54      40.224  60.838  64.266  1.00  1.07              
ATOM    800  HB1 GLU A  54      40.185  60.724  65.351  1.00  1.07              
ATOM    801  HB2 GLU A  54      40.109  59.845  63.827  1.00  1.07              
ATOM    802  CG  GLU A  54      39.056  61.733  63.815  1.00  1.07              
ATOM    803  HG1 GLU A  54      38.126  61.175  63.932  1.00  1.07              
ATOM    804  HG2 GLU A  54      39.171  61.975  62.755  1.00  1.07              
ATOM    805  CD  GLU A  54      38.977  63.016  64.657  1.00  1.07              
ATOM    806  OE1 GLU A  54      38.712  62.912  65.872  1.00  1.07              
ATOM    807  OE2 GLU A  54      39.255  64.130  64.157  1.00  1.07              
ATOM    808  C   GLU A  54      42.608  61.386  64.979  1.00  1.07              
ATOM    809  O   GLU A  54      42.806  62.410  65.625  1.00  1.07              
ATOM    810  N   LEU A  55      43.329  60.273  65.165  1.00  0.99              
ATOM    811  H   LEU A  55      43.204  59.499  64.528  1.00  0.99              
ATOM    812  CA  LEU A  55      44.444  60.204  66.123  1.00  0.99              
ATOM    813  HA  LEU A  55      44.052  60.473  67.104  1.00  0.99              
ATOM    814  CB  LEU A  55      44.988  58.763  66.192  1.00  0.99              
ATOM    815  HB1 LEU A  55      45.359  58.480  65.208  1.00  0.99              
ATOM    816  HB2 LEU A  55      44.166  58.095  66.449  1.00  0.99              
ATOM    817  CG  LEU A  55      46.130  58.548  67.205  1.00  0.99              
ATOM    818  HG  LEU A  55      46.978  59.180  66.941  1.00  0.99              
ATOM    819  CD1 LEU A  55      45.709  58.858  68.643  1.00  0.99              
ATOM    820 1HD1 LEU A  55      46.545  58.653  69.311  1.00  0.99              
ATOM    821 2HD1 LEU A  55      45.457  59.912  68.746  1.00  0.99              
ATOM    822 3HD1 LEU A  55      44.857  58.241  68.928  1.00  0.99              
ATOM    823  CD2 LEU A  55      46.581  57.089  67.118  1.00  0.99              
ATOM    824 1HD2 LEU A  55      47.343  56.888  67.866  1.00  0.99              
ATOM    825 2HD2 LEU A  55      45.743  56.419  67.316  1.00  0.99              
ATOM    826 3HD2 LEU A  55      46.992  56.877  66.132  1.00  0.99              
ATOM    827  C   LEU A  55      45.540  61.224  65.782  1.00  0.99              
ATOM    828  O   LEU A  55      46.084  61.875  66.674  1.00  0.99              
ATOM    829  N   MET A  56      45.819  61.429  64.491  1.00  0.84              
ATOM    830  H   MET A  56      45.356  60.848  63.797  1.00  0.84              
ATOM    831  CA  MET A  56      46.826  62.397  64.048  1.00  0.84              
ATOM    832  HA  MET A  56      47.753  62.196  64.588  1.00  0.84              
ATOM    833  CB  MET A  56      47.111  62.215  62.548  1.00  0.84              
ATOM    834  HB1 MET A  56      47.807  62.991  62.229  1.00  0.84              
ATOM    835  HB2 MET A  56      46.191  62.338  61.980  1.00  0.84              
ATOM    836  CG  MET A  56      47.719  60.852  62.213  1.00  0.84              
ATOM    837  HG1 MET A  56      47.123  60.074  62.684  1.00  0.84              
ATOM    838  HG2 MET A  56      48.724  60.799  62.628  1.00  0.84              
ATOM    839  SD  MET A  56      47.795  60.476  60.442  1.00  0.84              
ATOM    840  CE  MET A  56      48.686  61.925  59.809  1.00  0.84              
ATOM    841  HE1 MET A  56      48.011  62.778  59.737  1.00  0.84              
ATOM    842  HE2 MET A  56      49.516  62.172  60.468  1.00  0.84              
ATOM    843  HE3 MET A  56      49.082  61.704  58.820  1.00  0.84              
ATOM    844  C   MET A  56      46.490  63.868  64.299  1.00  0.84              
ATOM    845  O   MET A  56      47.309  64.610  64.848  1.00  0.84              
ATOM    846  N   ARG A  57      45.288  64.303  63.908  1.00  1.01              
ATOM    847  H   ARG A  57      44.674  63.638  63.438  1.00  1.01              
ATOM    848  CA  ARG A  57      44.782  65.651  64.222  1.00  1.01              
ATOM    849  HA  ARG A  57      45.442  66.414  63.808  1.00  1.01              
ATOM    850  CB  ARG A  57      43.370  65.780  63.607  1.00  1.01              
ATOM    851  HB1 ARG A  57      42.763  64.965  64.007  1.00  1.01              
ATOM    852  HB2 ARG A  57      43.430  65.646  62.525  1.00  1.01              
ATOM    853  CG  ARG A  57      42.668  67.120  63.906  1.00  1.01              
ATOM    854  HG1 ARG A  57      43.043  67.894  63.234  1.00  1.01              
ATOM    855  HG2 ARG A  57      42.891  67.436  64.921  1.00  1.01              
ATOM    856  CD  ARG A  57      41.138  67.016  63.775  1.00  1.01              
ATOM    857  HD1 ARG A  57      40.843  65.975  63.900  1.00  1.01              
ATOM    858  HD2 ARG A  57      40.833  67.342  62.779  1.00  1.01              
ATOM    859  NE  ARG A  57      40.469  67.830  64.807  1.00  1.01              
ATOM    860  HE  ARG A  57      41.036  68.501  65.316  1.00  1.01              
ATOM    861  CZ  ARG A  57      39.287  67.636  65.348  1.00  1.01              
ATOM    862  NH1 ARG A  57      38.477  66.685  64.973  1.00  1.01              
ATOM    863 1HH1 ARG A  57      38.829  65.918  64.390  1.00  1.01              
ATOM    864 2HH1 ARG A  57      37.618  66.534  65.456  1.00  1.01              
ATOM    865  NH2 ARG A  57      38.933  68.391  66.344  1.00  1.01              
ATOM    866 1HH2 ARG A  57      39.692  68.935  66.775  1.00  1.01              
ATOM    867 2HH2 ARG A  57      38.081  68.239  66.841  1.00  1.01              
ATOM    868  C   ARG A  57      44.708  65.852  65.722  1.00  1.01              
ATOM    869  O   ARG A  57      45.090  66.921  66.161  1.00  1.01              
ATOM    870  N   ARG A  58      44.279  64.846  66.495  1.00  0.95              
ATOM    871  H   ARG A  58      43.918  64.008  66.047  1.00  0.95              
ATOM    872  CA  ARG A  58      44.261  64.906  67.960  1.00  0.95              
ATOM    873  HA  ARG A  58      43.639  65.746  68.249  1.00  0.95              
ATOM    874  CB  ARG A  58      43.643  63.615  68.527  1.00  0.95              
ATOM    875  HB1 ARG A  58      44.400  62.829  68.548  1.00  0.95              
ATOM    876  HB2 ARG A  58      42.846  63.267  67.879  1.00  0.95              
ATOM    877  CG  ARG A  58      43.051  63.761  69.938  1.00  0.95              
ATOM    878  HG1 ARG A  58      43.847  64.117  70.581  1.00  0.95              
ATOM    879  HG2 ARG A  58      42.759  62.765  70.269  1.00  0.95              
ATOM    880  CD  ARG A  58      41.835  64.686  70.152  1.00  0.95              
ATOM    881  HD1 ARG A  58      42.173  65.570  70.695  1.00  0.95              
ATOM    882  HD2 ARG A  58      41.100  64.183  70.783  1.00  0.95              
ATOM    883  NE  ARG A  58      41.211  65.142  68.903  1.00  0.95              
ATOM    884  HE  ARG A  58      41.518  66.045  68.547  1.00  0.95              
ATOM    885  CZ  ARG A  58      40.471  64.482  68.041  1.00  0.95              
ATOM    886  NH1 ARG A  58      39.948  63.317  68.265  1.00  0.95              
ATOM    887 1HH1 ARG A  58      40.084  62.861  69.142  1.00  0.95              
ATOM    888 2HH1 ARG A  58      39.379  62.931  67.505  1.00  0.95              
ATOM    889  NH2 ARG A  58      40.268  65.014  66.883  1.00  0.95              
ATOM    890 1HH2 ARG A  58      40.761  65.886  66.694  1.00  0.95              
ATOM    891 2HH2 ARG A  58      39.735  64.492  66.181  1.00  0.95              
ATOM    892  C   ARG A  58      45.650  65.183  68.530  1.00  0.95              
ATOM    893  O   ARG A  58      45.817  66.113  69.310  1.00  0.95              
ATOM    894  N   LEU A  59      46.670  64.456  68.065  1.00  0.82              
ATOM    895  H   LEU A  59      46.471  63.664  67.463  1.00  0.82              
ATOM    896  CA  LEU A  59      48.055  64.734  68.446  1.00  0.82              
ATOM    897  HA  LEU A  59      48.139  64.610  69.525  1.00  0.82              
ATOM    898  CB  LEU A  59      49.019  63.756  67.752  1.00  0.82              
ATOM    899  HB1 LEU A  59      48.974  63.926  66.677  1.00  0.82              
ATOM    900  HB2 LEU A  59      48.702  62.728  67.939  1.00  0.82              
ATOM    901  CG  LEU A  59      50.480  63.940  68.223  1.00  0.82              
ATOM    902  HG  LEU A  59      50.733  64.991  68.334  1.00  0.82              
ATOM    903  CD1 LEU A  59      50.707  63.255  69.573  1.00  0.82              
ATOM    904 1HD1 LEU A  59      50.082  63.717  70.338  1.00  0.82              
ATOM    905 2HD1 LEU A  59      50.458  62.197  69.489  1.00  0.82              
ATOM    906 3HD1 LEU A  59      51.748  63.357  69.871  1.00  0.82              
ATOM    907  CD2 LEU A  59      51.439  63.388  67.175  1.00  0.82              
ATOM    908 1HD2 LEU A  59      52.459  63.394  67.553  1.00  0.82              
ATOM    909 2HD2 LEU A  59      51.146  62.374  66.911  1.00  0.82              
ATOM    910 3HD2 LEU A  59      51.393  64.011  66.282  1.00  0.82              
ATOM    911  C   LEU A  59      48.485  66.171  68.122  1.00  0.82              
ATOM    912  O   LEU A  59      49.100  66.841  68.961  1.00  0.82              
ATOM    913  N   LYS A  60      48.169  66.641  66.907  1.00  0.94              
ATOM    914  H   LYS A  60      47.682  66.031  66.255  1.00  0.94              
ATOM    915  CA  LYS A  60      48.482  68.017  66.527  1.00  0.94              
ATOM    916  HA  LYS A  60      49.551  68.160  66.658  1.00  0.94              
ATOM    917  CB  LYS A  60      48.129  68.333  65.055  1.00  0.94              
ATOM    918  HB1 LYS A  60      48.191  69.416  64.933  1.00  0.94              
ATOM    919  HB2 LYS A  60      47.106  68.032  64.831  1.00  0.94              
ATOM    920  CG  LYS A  60      49.092  67.691  64.043  1.00  0.94              
ATOM    921  HG1 LYS A  60      48.798  66.658  63.857  1.00  0.94              
ATOM    922  HG2 LYS A  60      50.088  67.675  64.487  1.00  0.94              
ATOM    923  CD  LYS A  60      49.201  68.457  62.708  1.00  0.94              
ATOM    924  HD1 LYS A  60      50.159  68.183  62.276  1.00  0.94              
ATOM    925  HD2 LYS A  60      49.237  69.531  62.898  1.00  0.94              
ATOM    926  CE  LYS A  60      48.112  68.144  61.666  1.00  0.94              
ATOM    927  HE1 LYS A  60      47.139  68.468  62.044  1.00  0.94              
ATOM    928  HE2 LYS A  60      48.086  67.063  61.511  1.00  0.94              
ATOM    929  NZ  LYS A  60      48.397  68.811  60.367  1.00  0.94              
ATOM    930  HZ1 LYS A  60      47.796  68.533  59.590  1.00  0.94              
ATOM    931  HZ2 LYS A  60      48.217  69.816  60.364  1.00  0.94              
ATOM    932  HZ3 LYS A  60      49.353  68.677  60.040  1.00  0.94              
ATOM    933  C   LYS A  60      47.824  69.039  67.438  1.00  0.94              
ATOM    934  O   LYS A  60      48.511  69.922  67.930  1.00  0.94              
ATOM    935  N   GLU A  61      46.525  68.892  67.680  1.00  1.00              
ATOM    936  H   GLU A  61      46.043  68.133  67.211  1.00  1.00              
ATOM    937  CA  GLU A  61      45.725  69.832  68.453  1.00  1.00              
ATOM    938  HA  GLU A  61      46.036  70.806  68.091  1.00  1.00              
ATOM    939  CB  GLU A  61      44.223  69.809  68.069  1.00  1.00              
ATOM    940  HB1 GLU A  61      44.176  69.803  66.978  1.00  1.00              
ATOM    941  HB2 GLU A  61      43.776  70.749  68.395  1.00  1.00              
ATOM    942  CG  GLU A  61      43.334  68.670  68.585  1.00  1.00              
ATOM    943  HG1 GLU A  61      43.026  68.887  69.610  1.00  1.00              
ATOM    944  HG2 GLU A  61      43.935  67.768  68.609  1.00  1.00              
ATOM    945  CD  GLU A  61      42.084  68.431  67.701  1.00  1.00              
ATOM    946  OE1 GLU A  61      41.831  67.266  67.310  1.00  1.00              
ATOM    947  OE2 GLU A  61      41.330  69.369  67.354  1.00  1.00              
ATOM    948  C   GLU A  61      46.079  69.869  69.941  1.00  1.00              
ATOM    949  O   GLU A  61      46.020  70.938  70.550  1.00  1.00              
ATOM    950  N   LEU A  62      46.597  68.757  70.481  1.00  0.91              
ATOM    951  H   LEU A  62      46.556  67.894  69.949  1.00  0.91              
ATOM    952  CA  LEU A  62      47.198  68.743  71.815  1.00  0.91              
ATOM    953  HA  LEU A  62      46.687  69.522  72.368  1.00  0.91              
ATOM    954  CB  LEU A  62      46.859  67.458  72.584  1.00  0.91              
ATOM    955  HB1 LEU A  62      47.443  67.482  73.503  1.00  0.91              
ATOM    956  HB2 LEU A  62      47.178  66.584  72.016  1.00  0.91              
ATOM    957  CG  LEU A  62      45.372  67.306  73.021  1.00  0.91              
ATOM    958  HG  LEU A  62      45.392  66.733  73.943  1.00  0.91              
ATOM    959  CD1 LEU A  62      44.582  68.598  73.283  1.00  0.91              
ATOM    960 1HD1 LEU A  62      43.635  68.361  73.767  1.00  0.91              
ATOM    961 2HD1 LEU A  62      45.147  69.261  73.937  1.00  0.91              
ATOM    962 3HD1 LEU A  62      44.383  69.123  72.350  1.00  0.91              
ATOM    963  CD2 LEU A  62      44.526  66.503  72.041  1.00  0.91              
ATOM    964 1HD2 LEU A  62      43.548  66.309  72.480  1.00  0.91              
ATOM    965 2HD2 LEU A  62      44.398  67.063  71.118  1.00  0.91              
ATOM    966 3HD2 LEU A  62      45.019  65.559  71.848  1.00  0.91              
ATOM    967  C   LEU A  62      48.649  69.258  71.898  1.00  0.91              
ATOM    968  O   LEU A  62      49.065  69.802  72.928  1.00  0.91              
ATOM    969  N   GLY A  63      49.416  69.226  70.805  1.00  0.91              
ATOM    970  H   GLY A  63      49.067  68.768  69.973  1.00  0.91              
ATOM    971  CA  GLY A  63      50.722  69.900  70.763  1.00  0.91              
ATOM    972  HA1 GLY A  63      51.292  69.497  69.930  1.00  0.91              
ATOM    973  HA2 GLY A  63      51.270  69.688  71.681  1.00  0.91              
ATOM    974  C   GLY A  63      50.666  71.421  70.584  1.00  0.91              
ATOM    975  O   GLY A  63      51.429  72.135  71.238  1.00  0.91              
ATOM    976  N   THR A  64      49.744  71.893  69.739  1.00  0.95              
ATOM    977  H   THR A  64      49.175  71.236  69.215  1.00  0.95              
ATOM    978  CA  THR A  64      49.360  73.303  69.638  1.00  0.95              
ATOM    979  HA  THR A  64      50.247  73.910  69.447  1.00  0.95              
ATOM    980  CB  THR A  64      48.351  73.588  68.515  1.00  0.95              
ATOM    981  HB  THR A  64      47.974  74.604  68.612  1.00  0.95              
ATOM    982  CG2 THR A  64      48.953  73.427  67.123  1.00  0.95              
ATOM    983 1HG2 THR A  64      48.176  73.574  66.374  1.00  0.95              
ATOM    984 2HG2 THR A  64      49.719  74.189  66.983  1.00  0.95              
ATOM    985 3HG2 THR A  64      49.384  72.434  67.007  1.00  0.95              
ATOM    986  OG1 THR A  64      47.260  72.706  68.578  1.00  0.95              
ATOM    987  HG1 THR A  64      46.768  72.892  69.387  1.00  0.95              
ATOM    988  C   THR A  64      48.761  73.807  70.941  1.00  0.95              
ATOM    989  O   THR A  64      49.143  74.863  71.403  1.00  0.95              
ATOM    990  N   GLU A  65      47.901  73.038  71.624  1.00  0.94              
ATOM    991  H   GLU A  65      47.589  72.154  71.239  1.00  0.94              
ATOM    992  CA  GLU A  65      47.432  73.423  72.965  1.00  0.94              
ATOM    993  HA  GLU A  65      46.874  74.357  72.895  1.00  0.94              
ATOM    994  CB  GLU A  65      46.482  72.323  73.488  1.00  0.94              
ATOM    995  HB1 GLU A  65      46.949  71.357  73.331  1.00  0.94              
ATOM    996  HB2 GLU A  65      45.586  72.354  72.867  1.00  0.94              
ATOM    997  CG  GLU A  65      46.029  72.415  74.957  1.00  0.94              
ATOM    998  HG1 GLU A  65      45.057  71.923  75.036  1.00  0.94              
ATOM    999  HG2 GLU A  65      45.880  73.465  75.217  1.00  0.94              
ATOM   1000  CD  GLU A  65      46.977  71.734  75.964  1.00  0.94              
ATOM   1001  OE1 GLU A  65      47.247  72.346  77.017  1.00  0.94              
ATOM   1002  OE2 GLU A  65      47.404  70.575  75.730  1.00  0.94              
ATOM   1003  C   GLU A  65      48.603  73.684  73.923  1.00  0.94              
ATOM   1004  O   GLU A  65      48.775  74.808  74.425  1.00  0.94              
ATOM   1005  N   PHE A  66      49.473  72.674  74.073  1.00  1.03              
ATOM   1006  H   PHE A  66      49.253  71.765  73.677  1.00  1.03              
ATOM   1007  CA  PHE A  66      50.664  72.829  74.901  1.00  1.03              
ATOM   1008  HA  PHE A  66      50.333  72.935  75.934  1.00  1.03              
ATOM   1009  CB  PHE A  66      51.519  71.553  74.796  1.00  1.03              
ATOM   1010  HB1 PHE A  66      51.623  71.284  73.745  1.00  1.03              
ATOM   1011  HB2 PHE A  66      50.983  70.736  75.282  1.00  1.03              
ATOM   1012  CG  PHE A  66      52.908  71.665  75.401  1.00  1.03              
ATOM   1013  CD1 PHE A  66      53.092  71.557  76.790  1.00  1.03              
ATOM   1014  HD1 PHE A  66      52.243  71.378  77.429  1.00  1.03              
ATOM   1015  CE1 PHE A  66      54.376  71.687  77.349  1.00  1.03              
ATOM   1016  HE1 PHE A  66      54.509  71.606  78.419  1.00  1.03              
ATOM   1017  CZ  PHE A  66      55.483  71.940  76.522  1.00  1.03              
ATOM   1018  HZ  PHE A  66      56.466  72.060  76.958  1.00  1.03              
ATOM   1019  CE2 PHE A  66      55.305  72.054  75.132  1.00  1.03              
ATOM   1020  HE2 PHE A  66      56.150  72.266  74.490  1.00  1.03              
ATOM   1021  CD2 PHE A  66      54.022  71.908  74.575  1.00  1.03              
ATOM   1022  HD2 PHE A  66      53.882  72.007  73.509  1.00  1.03              
ATOM   1023  C   PHE A  66      51.465  74.105  74.575  1.00  1.03              
ATOM   1024  O   PHE A  66      51.672  74.957  75.445  1.00  1.03              
ATOM   1025  N   PHE A  67      51.884  74.263  73.316  1.00  1.00              
ATOM   1026  H   PHE A  67      51.599  73.593  72.609  1.00  1.00              
ATOM   1027  CA  PHE A  67      52.689  75.410  72.900  1.00  1.00              
ATOM   1028  HA  PHE A  67      53.503  75.498  73.614  1.00  1.00              
ATOM   1029  CB  PHE A  67      53.313  75.159  71.520  1.00  1.00              
ATOM   1030  HB1 PHE A  67      53.370  76.100  70.970  1.00  1.00              
ATOM   1031  HB2 PHE A  67      52.684  74.490  70.932  1.00  1.00              
ATOM   1032  CG  PHE A  67      54.719  74.608  71.635  1.00  1.00              
ATOM   1033  CD1 PHE A  67      54.979  73.242  71.423  1.00  1.00              
ATOM   1034  HD1 PHE A  67      54.174  72.585  71.127  1.00  1.00              
ATOM   1035  CE1 PHE A  67      56.281  72.741  71.605  1.00  1.00              
ATOM   1036  HE1 PHE A  67      56.483  71.694  71.445  1.00  1.00              
ATOM   1037  CZ  PHE A  67      57.323  73.605  71.985  1.00  1.00              
ATOM   1038  HZ  PHE A  67      58.327  73.230  72.099  1.00  1.00              
ATOM   1039  CE2 PHE A  67      57.069  74.972  72.179  1.00  1.00              
ATOM   1040  HE2 PHE A  67      57.880  75.647  72.420  1.00  1.00              
ATOM   1041  CD2 PHE A  67      55.767  75.471  72.003  1.00  1.00              
ATOM   1042  HD2 PHE A  67      55.573  76.529  72.118  1.00  1.00              
ATOM   1043  C   PHE A  67      51.981  76.761  72.936  1.00  1.00              
ATOM   1044  O   PHE A  67      52.652  77.792  73.011  1.00  1.00              
ATOM   1045  N   GLU A  68      50.657  76.779  72.981  1.00  1.26              
ATOM   1046  H   GLU A  68      50.138  75.919  72.830  1.00  1.26              
ATOM   1047  CA  GLU A  68      49.905  78.016  73.096  1.00  1.26              
ATOM   1048  HA  GLU A  68      50.524  78.837  72.733  1.00  1.26              
ATOM   1049  CB  GLU A  68      48.654  78.008  72.194  1.00  1.26              
ATOM   1050  HB1 GLU A  68      47.926  78.695  72.626  1.00  1.26              
ATOM   1051  HB2 GLU A  68      48.182  77.027  72.183  1.00  1.26              
ATOM   1052  CG  GLU A  68      48.924  78.514  70.760  1.00  1.26              
ATOM   1053  HG1 GLU A  68      49.478  79.455  70.817  1.00  1.26              
ATOM   1054  HG2 GLU A  68      47.955  78.762  70.318  1.00  1.26              
ATOM   1055  CD  GLU A  68      49.652  77.543  69.808  1.00  1.26              
ATOM   1056  OE1 GLU A  68      50.900  77.639  69.686  1.00  1.26              
ATOM   1057  OE2 GLU A  68      48.938  76.812  69.084  1.00  1.26              
ATOM   1058  C   GLU A  68      49.613  78.374  74.550  1.00  1.26              
ATOM   1059  O   GLU A  68      49.208  79.516  74.794  1.00  1.26              
ATOM   1060  N   LEU A  69      49.894  77.491  75.533  1.00  1.23              
ATOM   1061  H   LEU A  69      50.191  76.546  75.306  1.00  1.23              
ATOM   1062  CA  LEU A  69      49.902  77.973  76.923  1.00  1.23              
ATOM   1063  HA  LEU A  69      49.074  78.678  76.946  1.00  1.23              
ATOM   1064  CB  LEU A  69      49.417  76.907  77.922  1.00  1.23              
ATOM   1065  HB1 LEU A  69      48.573  76.386  77.466  1.00  1.23              
ATOM   1066  HB2 LEU A  69      48.984  77.470  78.746  1.00  1.23              
ATOM   1067  CG  LEU A  69      50.343  75.826  78.509  1.00  1.23              
ATOM   1068  HG  LEU A  69      50.269  74.925  77.900  1.00  1.23              
ATOM   1069  CD1 LEU A  69      51.825  76.182  78.637  1.00  1.23              
ATOM   1070 1HD1 LEU A  69      52.247  76.289  77.638  1.00  1.23              
ATOM   1071 2HD1 LEU A  69      51.949  77.108  79.188  1.00  1.23              
ATOM   1072 3HD1 LEU A  69      52.358  75.377  79.139  1.00  1.23              
ATOM   1073  CD2 LEU A  69      49.803  75.518  79.914  1.00  1.23              
ATOM   1074 1HD2 LEU A  69      50.453  74.827  80.437  1.00  1.23              
ATOM   1075 2HD2 LEU A  69      49.735  76.425  80.514  1.00  1.23              
ATOM   1076 3HD2 LEU A  69      48.811  75.072  79.832  1.00  1.23              
ATOM   1077  C   LEU A  69      51.129  78.834  77.295  1.00  1.23              
ATOM   1078  O   LEU A  69      52.196  78.687  76.693  1.00  1.23              
ATOM   1079  N   PRO A  70      51.006  79.774  78.260  1.00  1.40              
ATOM   1080  CD  PRO A  70      49.821  80.062  79.062  1.00  1.40              
ATOM   1081  HD1 PRO A  70      49.766  79.353  79.889  1.00  1.40              
ATOM   1082  HD2 PRO A  70      48.903  80.030  78.475  1.00  1.40              
ATOM   1083  CG  PRO A  70      50.016  81.472  79.610  1.00  1.40              
ATOM   1084  HG1 PRO A  70      49.519  81.606  80.571  1.00  1.40              
ATOM   1085  HG2 PRO A  70      49.654  82.201  78.883  1.00  1.40              
ATOM   1086  CB  PRO A  70      51.532  81.581  79.733  1.00  1.40              
ATOM   1087  HB1 PRO A  70      51.850  81.113  80.667  1.00  1.40              
ATOM   1088  HB2 PRO A  70      51.867  82.618  79.691  1.00  1.40              
ATOM   1089  CA  PRO A  70      52.040  80.772  78.535  1.00  1.40              
ATOM   1090  HA  PRO A  70      52.107  81.431  77.667  1.00  1.40              
ATOM   1091  C   PRO A  70      53.431  80.205  78.828  1.00  1.40              
ATOM   1092  O   PRO A  70      53.594  79.181  79.498  1.00  1.40              
ATOM   1093  N   GLU A  71      54.448  80.963  78.431  1.00  1.40              
ATOM   1094  H   GLU A  71      54.235  81.743  77.799  1.00  1.40              
ATOM   1095  CA  GLU A  71      55.871  80.687  78.657  1.00  1.40              
ATOM   1096  HA  GLU A  71      56.187  79.871  78.007  1.00  1.40              
ATOM   1097  CB  GLU A  71      56.706  81.938  78.310  1.00  1.40              
ATOM   1098  HB1 GLU A  71      57.683  81.856  78.790  1.00  1.40              
ATOM   1099  HB2 GLU A  71      56.217  82.822  78.725  1.00  1.40              
ATOM   1100  CG  GLU A  71      56.964  82.154  76.813  1.00  1.40              
ATOM   1101  HG1 GLU A  71      57.660  81.382  76.475  1.00  1.40              
ATOM   1102  HG2 GLU A  71      57.445  83.125  76.674  1.00  1.40              
ATOM   1103  CD  GLU A  71      55.681  82.090  75.985  1.00  1.40              
ATOM   1104  OE1 GLU A  71      55.623  81.223  75.088  1.00  1.40              
ATOM   1105  OE2 GLU A  71      54.697  82.777  76.342  1.00  1.40              
ATOM   1106  C   GLU A  71      56.212  80.270  80.093  1.00  1.40              
ATOM   1107  O   GLU A  71      57.088  79.432  80.259  1.00  1.40              
ATOM   1108  N   LYS A  72      55.530  80.804  81.120  1.00  1.50              
ATOM   1109  H   LYS A  72      54.827  81.494  80.903  1.00  1.50              
ATOM   1110  CA  LYS A  72      55.732  80.385  82.521  1.00  1.50              
ATOM   1111  HA  LYS A  72      56.805  80.431  82.730  1.00  1.50              
ATOM   1112  CB  LYS A  72      55.013  81.350  83.488  1.00  1.50              
ATOM   1113  HB1 LYS A  72      53.931  81.214  83.431  1.00  1.50              
ATOM   1114  HB2 LYS A  72      55.238  82.369  83.168  1.00  1.50              
ATOM   1115  CG  LYS A  72      55.487  81.221  84.953  1.00  1.50              
ATOM   1116  HG1 LYS A  72      55.270  82.162  85.461  1.00  1.50              
ATOM   1117  HG2 LYS A  72      56.572  81.116  84.953  1.00  1.50              
ATOM   1118  CD  LYS A  72      54.832  80.089  85.778  1.00  1.50              
ATOM   1119  HD1 LYS A  72      54.366  79.350  85.130  1.00  1.50              
ATOM   1120  HD2 LYS A  72      54.032  80.525  86.379  1.00  1.50              
ATOM   1121  CE  LYS A  72      55.813  79.372  86.722  1.00  1.50              
ATOM   1122  HE1 LYS A  72      55.253  78.656  87.329  1.00  1.50              
ATOM   1123  HE2 LYS A  72      56.275  80.106  87.389  1.00  1.50              
ATOM   1124  NZ  LYS A  72      56.864  78.658  85.965  1.00  1.50              
ATOM   1125  HZ1 LYS A  72      56.507  78.068  85.221  1.00  1.50              
ATOM   1126  HZ2 LYS A  72      57.491  79.309  85.482  1.00  1.50              
ATOM   1127  HZ3 LYS A  72      57.541  78.130  86.509  1.00  1.50              
ATOM   1128  C   LYS A  72      55.319  78.920  82.750  1.00  1.50              
ATOM   1129  O   LYS A  72      56.028  78.145  83.400  1.00  1.50              
ATOM   1130  N   GLU A  73      54.151  78.532  82.240  1.00  1.29              
ATOM   1131  H   GLU A  73      53.680  79.140  81.584  1.00  1.29              
ATOM   1132  CA  GLU A  73      53.681  77.150  82.361  1.00  1.29              
ATOM   1133  HA  GLU A  73      53.804  76.834  83.399  1.00  1.29              
ATOM   1134  CB  GLU A  73      52.188  77.032  82.017  1.00  1.29              
ATOM   1135  HB1 GLU A  73      52.021  76.081  81.517  1.00  1.29              
ATOM   1136  HB2 GLU A  73      51.911  77.835  81.334  1.00  1.29              
ATOM   1137  CG  GLU A  73      51.263  77.094  83.249  1.00  1.29              
ATOM   1138  HG1 GLU A  73      50.266  77.384  82.908  1.00  1.29              
ATOM   1139  HG2 GLU A  73      51.617  77.868  83.934  1.00  1.29              
ATOM   1140  CD  GLU A  73      51.173  75.739  83.975  1.00  1.29              
ATOM   1141  OE1 GLU A  73      50.058  75.216  84.196  1.00  1.29              
ATOM   1142  OE2 GLU A  73      52.232  75.132  84.246  1.00  1.29              
ATOM   1143  C   GLU A  73      54.579  76.176  81.548  1.00  1.29              
ATOM   1144  O   GLU A  73      55.053  75.137  82.050  1.00  1.29              
ATOM   1145  N   LYS A  74      54.963  76.594  80.330  1.00  1.24              
ATOM   1146  H   LYS A  74      54.564  77.452  79.960  1.00  1.24              
ATOM   1147  CA  LYS A  74      55.986  75.874  79.554  1.00  1.24              
ATOM   1148  HA  LYS A  74      55.601  74.888  79.297  1.00  1.24              
ATOM   1149  CB  LYS A  74      56.367  76.616  78.262  1.00  1.24              
ATOM   1150  HB1 LYS A  74      57.127  76.006  77.771  1.00  1.24              
ATOM   1151  HB2 LYS A  74      56.834  77.565  78.520  1.00  1.24              
ATOM   1152  CG  LYS A  74      55.265  76.889  77.230  1.00  1.24              
ATOM   1153  HG1 LYS A  74      54.542  77.596  77.630  1.00  1.24              
ATOM   1154  HG2 LYS A  74      54.764  75.955  76.972  1.00  1.24              
ATOM   1155  CD  LYS A  74      55.946  77.477  75.982  1.00  1.24              
ATOM   1156  HD1 LYS A  74      56.697  76.766  75.646  1.00  1.24              
ATOM   1157  HD2 LYS A  74      56.449  78.414  76.223  1.00  1.24              
ATOM   1158  CE  LYS A  74      55.011  77.691  74.799  1.00  1.24              
ATOM   1159  HE1 LYS A  74      54.334  76.838  74.729  1.00  1.24              
ATOM   1160  HE2 LYS A  74      55.613  77.731  73.887  1.00  1.24              
ATOM   1161  NZ  LYS A  74      54.226  78.937  74.888  1.00  1.24              
ATOM   1162  HZ1 LYS A  74      53.622  78.946  75.703  1.00  1.24              
ATOM   1163  HZ2 LYS A  74      54.814  79.774  74.876  1.00  1.24              
ATOM   1164  HZ3 LYS A  74      53.607  78.987  74.082  1.00  1.24              
ATOM   1165  C   LYS A  74      57.281  75.650  80.341  1.00  1.24              
ATOM   1166  O   LYS A  74      57.838  74.557  80.309  1.00  1.24              
ATOM   1167  N   GLU A  75      57.746  76.679  81.048  1.00  1.43              
ATOM   1168  H   GLU A  75      57.258  77.563  80.957  1.00  1.43              
ATOM   1169  CA  GLU A  75      58.952  76.678  81.879  1.00  1.43              
ATOM   1170  HA  GLU A  75      59.772  76.262  81.295  1.00  1.43              
ATOM   1171  CB  GLU A  75      59.332  78.141  82.194  1.00  1.43              
ATOM   1172  HB1 GLU A  75      58.423  78.709  82.379  1.00  1.43              
ATOM   1173  HB2 GLU A  75      59.775  78.552  81.286  1.00  1.43              
ATOM   1174  CG  GLU A  75      60.309  78.402  83.354  1.00  1.43              
ATOM   1175  HG1 GLU A  75      60.938  79.256  83.088  1.00  1.43              
ATOM   1176  HG2 GLU A  75      60.969  77.547  83.504  1.00  1.43              
ATOM   1177  CD  GLU A  75      59.535  78.754  84.629  1.00  1.43              
ATOM   1178  OE1 GLU A  75      59.392  77.906  85.538  1.00  1.43              
ATOM   1179  OE2 GLU A  75      58.910  79.843  84.671  1.00  1.43              
ATOM   1180  C   GLU A  75      58.841  75.765  83.109  1.00  1.43              
ATOM   1181  O   GLU A  75      59.835  75.153  83.491  1.00  1.43              
ATOM   1182  N   ALA A  76      57.639  75.522  83.643  1.00  1.50              
ATOM   1183  H   ALA A  76      56.830  76.012  83.280  1.00  1.50              
ATOM   1184  CA  ALA A  76      57.451  74.437  84.621  1.00  1.50              
ATOM   1185  HA  ALA A  76      58.186  74.578  85.415  1.00  1.50              
ATOM   1186  CB  ALA A  76      56.059  74.590  85.251  1.00  1.50              
ATOM   1187  HB1 ALA A  76      55.941  73.864  86.055  1.00  1.50              
ATOM   1188  HB2 ALA A  76      55.941  75.594  85.658  1.00  1.50              
ATOM   1189  HB3 ALA A  76      55.285  74.413  84.504  1.00  1.50              
ATOM   1190  C   ALA A  76      57.677  73.015  84.077  1.00  1.50              
ATOM   1191  O   ALA A  76      57.790  72.049  84.841  1.00  1.50              
ATOM   1192  N   VAL A  77      57.802  72.884  82.757  1.00  1.32              
ATOM   1193  H   VAL A  77      57.623  73.692  82.173  1.00  1.32              
ATOM   1194  CA  VAL A  77      58.314  71.660  82.101  1.00  1.32              
ATOM   1195  HA  VAL A  77      58.450  70.890  82.857  1.00  1.32              
ATOM   1196  CB  VAL A  77      57.254  71.132  81.089  1.00  1.32              
ATOM   1197  HB  VAL A  77      57.382  71.643  80.133  1.00  1.32              
ATOM   1198  CG1 VAL A  77      57.381  69.618  80.859  1.00  1.32              
ATOM   1199 1HG1 VAL A  77      56.651  69.291  80.118  1.00  1.32              
ATOM   1200 2HG1 VAL A  77      58.370  69.369  80.481  1.00  1.32              
ATOM   1201 3HG1 VAL A  77      57.203  69.083  81.791  1.00  1.32              
ATOM   1202  CG2 VAL A  77      55.797  71.354  81.545  1.00  1.32              
ATOM   1203 1HG2 VAL A  77      55.105  70.846  80.873  1.00  1.32              
ATOM   1204 2HG2 VAL A  77      55.660  70.972  82.556  1.00  1.32              
ATOM   1205 3HG2 VAL A  77      55.557  72.419  81.525  1.00  1.32              
ATOM   1206  C   VAL A  77      59.693  71.876  81.463  1.00  1.32              
ATOM   1207  O   VAL A  77      60.042  71.166  80.527  1.00  1.32              
ATOM   1208  N   ALA A  78      60.501  72.831  81.932  1.00  1.31              
ATOM   1209  H   ALA A  78      60.174  73.437  82.675  1.00  1.31              
ATOM   1210  CA  ALA A  78      61.879  72.997  81.463  1.00  1.31              
ATOM   1211  HA  ALA A  78      61.831  73.257  80.406  1.00  1.31              
ATOM   1212  CB  ALA A  78      62.532  74.175  82.196  1.00  1.31              
ATOM   1213  HB1 ALA A  78      63.565  74.291  81.865  1.00  1.31              
ATOM   1214  HB2 ALA A  78      61.990  75.095  81.977  1.00  1.31              
ATOM   1215  HB3 ALA A  78      62.519  73.997  83.272  1.00  1.31              
ATOM   1216  C   ALA A  78      62.728  71.730  81.592  1.00  1.31              
ATOM   1217  O   ALA A  78      62.595  70.962  82.548  1.00  1.31              
ATOM   1218  N   ARG A  79      63.670  71.568  80.656  1.00  1.42              
ATOM   1219  H   ARG A  79      63.656  72.205  79.865  1.00  1.42              
ATOM   1220  CA  ARG A  79      64.733  70.555  80.735  1.00  1.42              
ATOM   1221  HA  ARG A  79      64.495  69.855  81.536  1.00  1.42              
ATOM   1222  CB  ARG A  79      64.812  69.664  79.485  1.00  1.42              
ATOM   1223  HB1 ARG A  79      64.006  68.932  79.530  1.00  1.42              
ATOM   1224  HB2 ARG A  79      65.756  69.119  79.532  1.00  1.42              
ATOM   1225  CG  ARG A  79      64.736  70.386  78.139  1.00  1.42              
ATOM   1226  HG1 ARG A  79      65.200  71.369  78.206  1.00  1.42              
ATOM   1227  HG2 ARG A  79      63.687  70.524  77.894  1.00  1.42              
ATOM   1228  CD  ARG A  79      65.397  69.572  77.016  1.00  1.42              
ATOM   1229  HD1 ARG A  79      64.718  69.554  76.160  1.00  1.42              
ATOM   1230  HD2 ARG A  79      65.526  68.559  77.355  1.00  1.42              
ATOM   1231  NE  ARG A  79      66.686  70.152  76.588  1.00  1.42              
ATOM   1232  HE  ARG A  79      66.764  71.155  76.697  1.00  1.42              
ATOM   1233  CZ  ARG A  79      67.632  69.585  75.871  1.00  1.42              
ATOM   1234  NH1 ARG A  79      67.648  68.307  75.612  1.00  1.42              
ATOM   1235 1HH1 ARG A  79      66.883  67.736  75.971  1.00  1.42              
ATOM   1236 2HH1 ARG A  79      68.369  67.900  75.056  1.00  1.42              
ATOM   1237  NH2 ARG A  79      68.580  70.339  75.387  1.00  1.42              
ATOM   1238 1HH2 ARG A  79      68.498  71.338  75.517  1.00  1.42              
ATOM   1239 2HH2 ARG A  79      69.338  69.951  74.861  1.00  1.42              
ATOM   1240  C   ARG A  79      66.094  71.146  81.061  1.00  1.42              
ATOM   1241  O   ARG A  79      66.723  71.727  80.172  1.00  1.42              
ATOM   1242  N   PRO A  80      66.580  70.998  82.301  1.00  2.25              
ATOM   1243  CD  PRO A  80      65.861  70.600  83.503  1.00  2.25              
ATOM   1244  HD1 PRO A  80      65.590  69.546  83.438  1.00  2.25              
ATOM   1245  HD2 PRO A  80      64.971  71.211  83.657  1.00  2.25              
ATOM   1246  CG  PRO A  80      66.848  70.807  84.648  1.00  2.25              
ATOM   1247  HG1 PRO A  80      66.656  70.125  85.478  1.00  2.25              
ATOM   1248  HG2 PRO A  80      66.818  71.845  84.981  1.00  2.25              
ATOM   1249  CB  PRO A  80      68.187  70.519  83.977  1.00  2.25              
ATOM   1250  HB1 PRO A  80      68.343  69.440  83.964  1.00  2.25              
ATOM   1251  HB2 PRO A  80      69.014  71.020  84.482  1.00  2.25              
ATOM   1252  CA  PRO A  80      68.010  71.013  82.541  1.00  2.25              
ATOM   1253  HA  PRO A  80      68.378  72.036  82.456  1.00  2.25              
ATOM   1254  C   PRO A  80      68.760  70.084  81.569  1.00  2.25              
ATOM   1255  O   PRO A  80      68.377  68.936  81.337  1.00  2.25              
ATOM   1256  N   ALA A  81      69.861  70.602  81.040  1.00  1.98              
ATOM   1257  H   ALA A  81      70.114  71.535  81.323  1.00  1.98              
ATOM   1258  CA  ALA A  81      70.857  69.867  80.269  1.00  1.98              
ATOM   1259  HA  ALA A  81      70.712  68.795  80.415  1.00  1.98              
ATOM   1260  CB  ALA A  81      70.674  70.192  78.778  1.00  1.98              
ATOM   1261  HB1 ALA A  81      71.395  69.622  78.192  1.00  1.98              
ATOM   1262  HB2 ALA A  81      69.664  69.921  78.469  1.00  1.98              
ATOM   1263  HB3 ALA A  81      70.833  71.258  78.607  1.00  1.98              
ATOM   1264  C   ALA A  81      72.237  70.224  80.852  1.00  1.98              
ATOM   1265  O   ALA A  81      73.131  70.729  80.172  1.00  1.98              
ATOM   1266  N   ASP A  82      72.278  70.041  82.169  1.00  3.36              
ATOM   1267  H   ASP A  82      71.503  69.498  82.537  1.00  3.36              
ATOM   1268  CA  ASP A  82      73.268  70.406  83.175  1.00  3.36              
ATOM   1269  HA  ASP A  82      74.269  70.442  82.743  1.00  3.36              
ATOM   1270  CB  ASP A  82      72.899  71.790  83.730  1.00  3.36              
ATOM   1271  HB1 ASP A  82      71.827  71.825  83.940  1.00  3.36              
ATOM   1272  HB2 ASP A  82      73.114  72.547  82.974  1.00  3.36              
ATOM   1273  CG  ASP A  82      73.669  72.116  85.007  1.00  3.36              
ATOM   1274  OD1 ASP A  82      73.005  72.185  86.064  1.00  3.36              
ATOM   1275  OD2 ASP A  82      74.902  72.280  84.904  1.00  3.36              
ATOM   1276  C   ASP A  82      73.237  69.301  84.248  1.00  3.36              
ATOM   1277  O   ASP A  82      74.075  68.397  84.223  1.00  3.36              
ATOM   1278  N   SER A  83      72.142  69.212  85.020  1.00  3.50              
ATOM   1279  H   SER A  83      71.547  70.023  85.116  1.00  3.50              
ATOM   1280  CA  SER A  83      71.560  67.900  85.325  1.00  3.50              
ATOM   1281  HA  SER A  83      72.371  67.274  85.697  1.00  3.50              
ATOM   1282  CB  SER A  83      70.529  67.967  86.459  1.00  3.50              
ATOM   1283  HB1 SER A  83      70.993  68.441  87.325  1.00  3.50              
ATOM   1284  HB2 SER A  83      70.240  66.953  86.739  1.00  3.50              
ATOM   1285  OG  SER A  83      69.373  68.688  86.115  1.00  3.50              
ATOM   1286  HG  SER A  83      68.638  68.027  85.996  1.00  3.50              
ATOM   1287  C   SER A  83      71.036  67.226  84.053  1.00  3.50              
ATOM   1288  O   SER A  83      70.798  67.860  83.026  1.00  3.50              
ATOM   1289  N   THR A  84      70.907  65.907  84.108  1.00  3.03              
ATOM   1290  H   THR A  84      70.990  65.472  85.016  1.00  3.03              
ATOM   1291  CA  THR A  84      70.728  64.958  82.994  1.00  3.03              
ATOM   1292  HA  THR A  84      71.581  65.041  82.322  1.00  3.03              
ATOM   1293  CB  THR A  84      70.699  63.540  83.614  1.00  3.03              
ATOM   1294  HB  THR A  84      70.184  62.836  82.962  1.00  3.03              
ATOM   1295  CG2 THR A  84      72.121  63.021  83.826  1.00  3.03              
ATOM   1296 1HG2 THR A  84      72.078  62.034  84.284  1.00  3.03              
ATOM   1297 2HG2 THR A  84      72.627  62.946  82.864  1.00  3.03              
ATOM   1298 3HG2 THR A  84      72.675  63.697  84.478  1.00  3.03              
ATOM   1299  OG1 THR A  84      70.088  63.515  84.895  1.00  3.03              
ATOM   1300  HG1 THR A  84      69.196  63.936  84.857  1.00  3.03              
ATOM   1301  C   THR A  84      69.475  65.083  82.129  1.00  3.03              
ATOM   1302  O   THR A  84      69.269  64.260  81.237  1.00  3.03              
ATOM   1303  N   ASP A  85      68.598  66.046  82.371  1.00  2.81              
ATOM   1304  H   ASP A  85      68.921  66.874  82.857  1.00  2.81              
ATOM   1305  CA  ASP A  85      67.162  65.797  82.373  1.00  2.81              
ATOM   1306  HA  ASP A  85      66.987  64.721  82.434  1.00  2.81              
ATOM   1307  CB  ASP A  85      66.560  66.429  83.638  1.00  2.81              
ATOM   1308  HB1 ASP A  85      65.516  66.128  83.731  1.00  2.81              
ATOM   1309  HB2 ASP A  85      66.602  67.515  83.546  1.00  2.81              
ATOM   1310  CG  ASP A  85      67.326  66.004  84.899  1.00  2.81              
ATOM   1311  OD1 ASP A  85      67.724  64.817  84.982  1.00  2.81              
ATOM   1312  OD2 ASP A  85      67.584  66.889  85.747  1.00  2.81              
ATOM   1313  C   ASP A  85      66.566  66.285  81.053  1.00  2.81              
ATOM   1314  O   ASP A  85      65.634  67.086  81.010  1.00  2.81              
ATOM   1315  N   LEU A  86      67.192  65.789  79.979  1.00  2.78              
ATOM   1316  H   LEU A  86      67.935  65.145  80.229  1.00  2.78              
ATOM   1317  CA  LEU A  86      67.179  66.180  78.569  1.00  2.78              
ATOM   1318  HA  LEU A  86      67.562  67.201  78.549  1.00  2.78              
ATOM   1319  CB  LEU A  86      68.203  65.275  77.831  1.00  2.78              
ATOM   1320  HB1 LEU A  86      69.110  65.206  78.435  1.00  2.78              
ATOM   1321  HB2 LEU A  86      68.479  65.786  76.909  1.00  2.78              
ATOM   1322  CG  LEU A  86      67.746  63.842  77.450  1.00  2.78              
ATOM   1323  HG  LEU A  86      66.870  63.900  76.806  1.00  2.78              
ATOM   1324  CD1 LEU A  86      68.850  63.142  76.649  1.00  2.78              
ATOM   1325 1HD1 LEU A  86      68.512  62.150  76.348  1.00  2.78              
ATOM   1326 2HD1 LEU A  86      69.074  63.722  75.755  1.00  2.78              
ATOM   1327 3HD1 LEU A  86      69.746  63.050  77.263  1.00  2.78              
ATOM   1328  CD2 LEU A  86      67.403  62.937  78.635  1.00  2.78              
ATOM   1329 1HD2 LEU A  86      67.134  61.944  78.279  1.00  2.78              
ATOM   1330 2HD2 LEU A  86      68.257  62.860  79.308  1.00  2.78              
ATOM   1331 3HD2 LEU A  86      66.554  63.343  79.184  1.00  2.78              
ATOM   1332  C   LEU A  86      65.838  66.220  77.841  1.00  2.78              
ATOM   1333  O   LEU A  86      65.825  66.277  76.610  1.00  2.78              
ATOM   1334  N   GLU A  87      64.756  66.182  78.601  1.00  1.03              
ATOM   1335  H   GLU A  87      64.914  66.264  79.598  1.00  1.03              
ATOM   1336  CA  GLU A  87      63.384  65.958  78.204  1.00  1.03              
ATOM   1337  HA  GLU A  87      63.396  65.296  77.338  1.00  1.03              
ATOM   1338  CB  GLU A  87      62.660  65.180  79.344  1.00  1.03              
ATOM   1339  HB1 GLU A  87      61.658  64.914  79.002  1.00  1.03              
ATOM   1340  HB2 GLU A  87      62.573  65.818  80.225  1.00  1.03              
ATOM   1341  CG  GLU A  87      63.409  63.884  79.748  1.00  1.03              
ATOM   1342  HG1 GLU A  87      64.382  64.153  80.162  1.00  1.03              
ATOM   1343  HG2 GLU A  87      63.587  63.299  78.842  1.00  1.03              
ATOM   1344  CD  GLU A  87      62.706  62.972  80.775  1.00  1.03              
ATOM   1345  OE1 GLU A  87      61.545  63.235  81.164  1.00  1.03              
ATOM   1346  OE2 GLU A  87      63.304  61.914  81.102  1.00  1.03              
ATOM   1347  C   GLU A  87      62.695  67.242  77.708  1.00  1.03              
ATOM   1348  O   GLU A  87      63.041  67.744  76.642  1.00  1.03              
ATOM   1349  N   GLY A  88      61.674  67.682  78.442  1.00  1.21              
ATOM   1350  H   GLY A  88      61.431  67.065  79.201  1.00  1.21              
ATOM   1351  CA  GLY A  88      60.877  68.910  78.369  1.00  1.21              
ATOM   1352  HA1 GLY A  88      61.038  69.387  79.332  1.00  1.21              
ATOM   1353  HA2 GLY A  88      59.827  68.624  78.344  1.00  1.21              
ATOM   1354  C   GLY A  88      61.092  70.000  77.309  1.00  1.21              
ATOM   1355  O   GLY A  88      61.616  69.851  76.218  1.00  1.21              
ATOM   1356  N   TYR A  89      60.562  71.166  77.630  1.00  1.84              
ATOM   1357  H   TYR A  89      60.164  71.243  78.560  1.00  1.84              
ATOM   1358  CA  TYR A  89      60.778  72.400  76.890  1.00  1.84              
ATOM   1359  HA  TYR A  89      60.540  72.254  75.837  1.00  1.84              
ATOM   1360  CB  TYR A  89      59.793  73.412  77.509  1.00  1.84              
ATOM   1361  HB1 TYR A  89      59.963  73.429  78.588  1.00  1.84              
ATOM   1362  HB2 TYR A  89      58.783  73.028  77.363  1.00  1.84              
ATOM   1363  CG  TYR A  89      59.795  74.849  77.014  1.00  1.84              
ATOM   1364  CD1 TYR A  89      59.477  75.149  75.674  1.00  1.84              
ATOM   1365  HD1 TYR A  89      59.329  74.356  74.956  1.00  1.84              
ATOM   1366  CE1 TYR A  89      59.308  76.490  75.274  1.00  1.84              
ATOM   1367  HE1 TYR A  89      59.046  76.735  74.257  1.00  1.84              
ATOM   1368  CZ  TYR A  89      59.450  77.537  76.208  1.00  1.84              
ATOM   1369  OH  TYR A  89      59.185  78.814  75.828  1.00  1.84              
ATOM   1370  HH  TYR A  89      59.357  79.456  76.518  1.00  1.84              
ATOM   1371  CE2 TYR A  89      59.790  77.240  77.544  1.00  1.84              
ATOM   1372  HE2 TYR A  89      59.888  78.035  78.267  1.00  1.84              
ATOM   1373  CD2 TYR A  89      59.963  75.900  77.941  1.00  1.84              
ATOM   1374  HD2 TYR A  89      60.182  75.673  78.976  1.00  1.84              
ATOM   1375  C   TYR A  89      62.232  72.847  77.051  1.00  1.84              
ATOM   1376  O   TYR A  89      62.780  72.963  78.154  1.00  1.84              
ATOM   1377  N   THR A  90      62.841  73.130  75.915  1.00  1.99              
ATOM   1378  H   THR A  90      62.345  72.904  75.059  1.00  1.99              
ATOM   1379  CA  THR A  90      64.170  73.689  75.760  1.00  1.99              
ATOM   1380  HA  THR A  90      64.483  74.160  76.692  1.00  1.99              
ATOM   1381  CB  THR A  90      65.172  72.584  75.390  1.00  1.99              
ATOM   1382  HB  THR A  90      64.904  71.766  76.031  1.00  1.99              
ATOM   1383  CG2 THR A  90      65.145  72.039  73.965  1.00  1.99              
ATOM   1384 1HG2 THR A  90      64.152  71.662  73.736  1.00  1.99              
ATOM   1385 2HG2 THR A  90      65.404  72.814  73.247  1.00  1.99              
ATOM   1386 3HG2 THR A  90      65.852  71.215  73.870  1.00  1.99              
ATOM   1387  OG1 THR A  90      66.522  72.926  75.655  1.00  1.99              
ATOM   1388  HG1 THR A  90      66.833  73.471  74.905  1.00  1.99              
ATOM   1389  C   THR A  90      64.135  74.725  74.659  1.00  1.99              
ATOM   1390  O   THR A  90      63.226  74.755  73.834  1.00  1.99              
ATOM   1391  N   THR A  91      65.231  75.452  74.555  1.00  2.03              
ATOM   1392  H   THR A  91      65.926  75.364  75.280  1.00  2.03              
ATOM   1393  CA  THR A  91      65.668  76.006  73.279  1.00  2.03              
ATOM   1394  HA  THR A  91      64.947  75.777  72.492  1.00  2.03              
ATOM   1395  CB  THR A  91      65.723  77.532  73.443  1.00  2.03              
ATOM   1396  HB  THR A  91      64.936  77.825  74.139  1.00  2.03              
ATOM   1397  CG2 THR A  91      67.030  78.107  73.990  1.00  2.03              
ATOM   1398 1HG2 THR A  91      66.896  79.172  74.177  1.00  2.03              
ATOM   1399 2HG2 THR A  91      67.282  77.614  74.928  1.00  2.03              
ATOM   1400 3HG2 THR A  91      67.839  77.971  73.277  1.00  2.03              
ATOM   1401  OG1 THR A  91      65.411  78.128  72.221  1.00  2.03              
ATOM   1402  HG1 THR A  91      64.412  78.176  72.263  1.00  2.03              
ATOM   1403  C   THR A  91      66.998  75.352  72.907  1.00  2.03              
ATOM   1404  O   THR A  91      67.517  74.538  73.682  1.00  2.03              
ATOM   1405  N   ASP A  92      67.584  75.678  71.758  1.00  2.54              
ATOM   1406  H   ASP A  92      67.123  76.328  71.140  1.00  2.54              
ATOM   1407  CA  ASP A  92      68.966  75.284  71.482  1.00  2.54              
ATOM   1408  HA  ASP A  92      69.105  74.254  71.818  1.00  2.54              
ATOM   1409  CB  ASP A  92      69.265  75.285  69.984  1.00  2.54              
ATOM   1410  HB1 ASP A  92      70.308  75.005  69.826  1.00  2.54              
ATOM   1411  HB2 ASP A  92      69.116  76.287  69.581  1.00  2.54              
ATOM   1412  CG  ASP A  92      68.369  74.274  69.279  1.00  2.54              
ATOM   1413  OD1 ASP A  92      68.614  73.055  69.424  1.00  2.54              
ATOM   1414  OD2 ASP A  92      67.380  74.723  68.653  1.00  2.54              
ATOM   1415  C   ASP A  92      69.965  76.157  72.241  1.00  2.54              
ATOM   1416  O   ASP A  92      70.051  77.365  72.011  1.00  2.54              
ATOM   1417  N   TYR A  93      70.746  75.536  73.130  1.00  3.02              
ATOM   1418  H   TYR A  93      70.613  74.550  73.287  1.00  3.02              
ATOM   1419  CA  TYR A  93      71.973  76.153  73.621  1.00  3.02              
ATOM   1420  HA  TYR A  93      71.693  77.150  73.968  1.00  3.02              
ATOM   1421  CB  TYR A  93      72.538  75.423  74.855  1.00  3.02              
ATOM   1422  HB1 TYR A  93      71.874  75.670  75.685  1.00  3.02              
ATOM   1423  HB2 TYR A  93      73.505  75.865  75.097  1.00  3.02              
ATOM   1424  CG  TYR A  93      72.708  73.906  74.878  1.00  3.02              
ATOM   1425  CD1 TYR A  93      72.684  73.102  73.717  1.00  3.02              
ATOM   1426  HD1 TYR A  93      72.535  73.535  72.740  1.00  3.02              
ATOM   1427  CE1 TYR A  93      72.871  71.708  73.815  1.00  3.02              
ATOM   1428  HE1 TYR A  93      72.871  71.093  72.929  1.00  3.02              
ATOM   1429  CZ  TYR A  93      73.095  71.108  75.071  1.00  3.02              
ATOM   1430  OH  TYR A  93      73.287  69.766  75.156  1.00  3.02              
ATOM   1431  HH  TYR A  93      73.512  69.495  76.051  1.00  3.02              
ATOM   1432  CE2 TYR A  93      73.114  71.904  76.235  1.00  3.02              
ATOM   1433  HE2 TYR A  93      73.291  71.456  77.205  1.00  3.02              
ATOM   1434  CD2 TYR A  93      72.925  73.295  76.131  1.00  3.02              
ATOM   1435  HD2 TYR A  93      72.967  73.901  77.028  1.00  3.02              
ATOM   1436  C   TYR A  93      72.983  76.369  72.493  1.00  3.02              
ATOM   1437  O   TYR A  93      73.030  75.607  71.530  1.00  3.02              
ATOM   1438  N   LYS A  94      73.788  77.434  72.594  1.00  3.61              
ATOM   1439  H   LYS A  94      73.693  78.024  73.407  1.00  3.61              
ATOM   1440  CA  LYS A  94      74.549  77.936  71.436  1.00  3.61              
ATOM   1441  HA  LYS A  94      73.825  78.041  70.624  1.00  3.61              
ATOM   1442  CB  LYS A  94      75.109  79.355  71.704  1.00  3.61              
ATOM   1443  HB1 LYS A  94      74.460  79.866  72.417  1.00  3.61              
ATOM   1444  HB2 LYS A  94      75.038  79.906  70.766  1.00  3.61              
ATOM   1445  CG  LYS A  94      76.573  79.444  72.189  1.00  3.61              
ATOM   1446  HG1 LYS A  94      77.231  79.059  71.411  1.00  3.61              
ATOM   1447  HG2 LYS A  94      76.697  78.838  73.088  1.00  3.61              
ATOM   1448  CD  LYS A  94      76.971  80.901  72.501  1.00  3.61              
ATOM   1449  HD1 LYS A  94      76.391  81.231  73.365  1.00  3.61              
ATOM   1450  HD2 LYS A  94      76.707  81.551  71.667  1.00  3.61              
ATOM   1451  CE  LYS A  94      78.463  81.092  72.833  1.00  3.61              
ATOM   1452  HE1 LYS A  94      78.742  80.367  73.604  1.00  3.61              
ATOM   1453  HE2 LYS A  94      78.591  82.093  73.254  1.00  3.61              
ATOM   1454  NZ  LYS A  94      79.359  80.941  71.655  1.00  3.61              
ATOM   1455  HZ1 LYS A  94      80.329  81.077  71.902  1.00  3.61              
ATOM   1456  HZ2 LYS A  94      79.297  79.999  71.266  1.00  3.61              
ATOM   1457  HZ3 LYS A  94      79.154  81.579  70.893  1.00  3.61              
ATOM   1458  C   LYS A  94      75.595  76.982  70.869  1.00  3.61              
ATOM   1459  O   LYS A  94      76.010  77.208  69.738  1.00  3.61              
ATOM   1460  N   LYS A  95      76.000  75.965  71.653  1.00  5.60              
ATOM   1461  H   LYS A  95      75.470  75.867  72.503  1.00  5.60              
ATOM   1462  CA  LYS A  95      77.098  74.989  71.469  1.00  5.60              
ATOM   1463  HA  LYS A  95      77.252  74.442  72.400  1.00  5.60              
ATOM   1464  CB  LYS A  95      76.713  73.973  70.366  1.00  5.60              
ATOM   1465  HB1 LYS A  95      77.558  73.298  70.215  1.00  5.60              
ATOM   1466  HB2 LYS A  95      76.568  74.540  69.449  1.00  5.60              
ATOM   1467  CG  LYS A  95      75.459  73.114  70.566  1.00  5.60              
ATOM   1468  HG1 LYS A  95      74.598  73.758  70.734  1.00  5.60              
ATOM   1469  HG2 LYS A  95      75.594  72.481  71.444  1.00  5.60              
ATOM   1470  CD  LYS A  95      75.171  72.223  69.337  1.00  5.60              
ATOM   1471  HD1 LYS A  95      74.272  71.644  69.555  1.00  5.60              
ATOM   1472  HD2 LYS A  95      75.991  71.516  69.194  1.00  5.60              
ATOM   1473  CE  LYS A  95      74.919  73.018  68.038  1.00  5.60              
ATOM   1474  HE1 LYS A  95      74.620  74.035  68.309  1.00  5.60              
ATOM   1475  HE2 LYS A  95      74.087  72.559  67.497  1.00  5.60              
ATOM   1476  NZ  LYS A  95      76.108  73.071  67.151  1.00  5.60              
ATOM   1477  HZ1 LYS A  95      76.293  72.211  66.657  1.00  5.60              
ATOM   1478  HZ2 LYS A  95      76.073  73.860  66.507  1.00  5.60              
ATOM   1479  HZ3 LYS A  95      76.956  73.323  67.667  1.00  5.60              
ATOM   1480  C   LYS A  95      78.459  75.573  71.093  1.00  5.60              
ATOM   1481  O   LYS A  95      79.433  75.383  71.812  1.00  5.60              
ATOM   1482  N   ASP A  96      78.499  76.231  69.948  1.00  6.90              
ATOM   1483  H   ASP A  96      77.609  76.408  69.500  1.00  6.90              
ATOM   1484  CA  ASP A  96      79.685  76.491  69.158  1.00  6.90              
ATOM   1485  HA  ASP A  96      80.442  75.740  69.394  1.00  6.90              
ATOM   1486  CB  ASP A  96      79.338  76.352  67.666  1.00  6.90              
ATOM   1487  HB1 ASP A  96      80.264  76.149  67.130  1.00  6.90              
ATOM   1488  HB2 ASP A  96      78.923  77.300  67.317  1.00  6.90              
ATOM   1489  CG  ASP A  96      78.341  75.236  67.337  1.00  6.90              
ATOM   1490  OD1 ASP A  96      78.507  74.083  67.799  1.00  6.90              
ATOM   1491  OD2 ASP A  96      77.307  75.519  66.684  1.00  6.90              
ATOM   1492  C   ASP A  96      80.258  77.872  69.487  1.00  6.90              
ATOM   1493  O   ASP A  96      79.709  78.608  70.317  1.00  6.90              
ATOM   1494  N   GLY A  97      81.330  78.290  68.817  1.00  7.61              
ATOM   1495  H   GLY A  97      81.669  77.737  68.028  1.00  7.61              
ATOM   1496  CA  GLY A  97      81.783  79.677  68.928  1.00  7.61              
ATOM   1497  HA1 GLY A  97      82.714  79.780  68.371  1.00  7.61              
ATOM   1498  HA2 GLY A  97      81.971  79.931  69.971  1.00  7.61              
ATOM   1499  C   GLY A  97      80.770  80.652  68.335  1.00  7.61              
ATOM   1500  O   GLY A  97      80.377  81.617  68.994  1.00  7.61              
ATOM   1501  N   GLU A  98      80.289  80.289  67.145  1.00  6.01              
ATOM   1502  H   GLU A  98      80.707  79.433  66.781  1.00  6.01              
ATOM   1503  CA  GLU A  98      79.459  81.032  66.190  1.00  6.01              
ATOM   1504  HA  GLU A  98      80.054  81.863  65.810  1.00  6.01              
ATOM   1505  CB  GLU A  98      79.096  80.136  64.986  1.00  6.01              
ATOM   1506  HB1 GLU A  98      78.609  80.767  64.242  1.00  6.01              
ATOM   1507  HB2 GLU A  98      78.369  79.391  65.306  1.00  6.01              
ATOM   1508  CG  GLU A  98      80.277  79.421  64.303  1.00  6.01              
ATOM   1509  HG1 GLU A  98      81.141  80.089  64.270  1.00  6.01              
ATOM   1510  HG2 GLU A  98      79.990  79.199  63.273  1.00  6.01              
ATOM   1511  CD  GLU A  98      80.632  78.105  65.012  1.00  6.01              
ATOM   1512  OE1 GLU A  98      79.951  77.096  64.728  1.00  6.01              
ATOM   1513  OE2 GLU A  98      81.484  78.138  65.929  1.00  6.01              
ATOM   1514  C   GLU A  98      78.192  81.646  66.785  1.00  6.01              
ATOM   1515  O   GLU A  98      77.625  82.567  66.209  1.00  6.01              
ATOM   1516  N   GLY A  99      77.721  81.130  67.923  1.00  5.86              
ATOM   1517  H   GLY A  99      78.245  80.370  68.332  1.00  5.86              
ATOM   1518  CA  GLY A  99      76.540  81.646  68.617  1.00  5.86              
ATOM   1519  HA1 GLY A  99      76.672  82.712  68.805  1.00  5.86              
ATOM   1520  HA2 GLY A  99      76.446  81.125  69.563  1.00  5.86              
ATOM   1521  C   GLY A  99      75.223  81.461  67.859  1.00  5.86              
ATOM   1522  O   GLY A  99      74.203  82.024  68.254  1.00  5.86              
ATOM   1523  N   ARG A 100      75.268  80.671  66.779  1.00  5.11              
ATOM   1524  H   ARG A 100      76.179  80.283  66.582  1.00  5.11              
ATOM   1525  CA  ARG A 100      74.248  80.457  65.749  1.00  5.11              
ATOM   1526  HA  ARG A 100      73.980  81.437  65.351  1.00  5.11              
ATOM   1527  CB  ARG A 100      74.871  79.649  64.569  1.00  5.11              
ATOM   1528  HB1 ARG A 100      75.638  80.274  64.110  1.00  5.11              
ATOM   1529  HB2 ARG A 100      74.099  79.488  63.815  1.00  5.11              
ATOM   1530  CG  ARG A 100      75.521  78.281  64.909  1.00  5.11              
ATOM   1531  HG1 ARG A 100      74.797  77.626  65.391  1.00  5.11              
ATOM   1532  HG2 ARG A 100      76.337  78.444  65.612  1.00  5.11              
ATOM   1533  CD  ARG A 100      76.077  77.554  63.663  1.00  5.11              
ATOM   1534  HD1 ARG A 100      76.631  78.273  63.056  1.00  5.11              
ATOM   1535  HD2 ARG A 100      75.245  77.162  63.077  1.00  5.11              
ATOM   1536  NE  ARG A 100      76.995  76.459  64.038  1.00  5.11              
ATOM   1537  HE  ARG A 100      77.278  76.409  65.016  1.00  5.11              
ATOM   1538  CZ  ARG A 100      77.636  75.582  63.280  1.00  5.11              
ATOM   1539  NH1 ARG A 100      77.372  75.325  62.029  1.00  5.11              
ATOM   1540 1HH1 ARG A 100      76.651  75.815  61.548  1.00  5.11              
ATOM   1541 2HH1 ARG A 100      78.009  74.669  61.572  1.00  5.11              
ATOM   1542  NH2 ARG A 100      78.632  74.928  63.776  1.00  5.11              
ATOM   1543 1HH2 ARG A 100      79.158  75.479  64.461  1.00  5.11              
ATOM   1544 2HH2 ARG A 100      79.186  74.377  63.119  1.00  5.11              
ATOM   1545  C   ARG A 100      72.932  79.865  66.251  1.00  5.11              
ATOM   1546  O   ARG A 100      72.592  78.731  65.921  1.00  5.11              
ATOM   1547  N   LYS A 101      72.178  80.608  67.061  1.00  3.46              
ATOM   1548  H   LYS A 101      72.541  81.503  67.364  1.00  3.46              
ATOM   1549  CA  LYS A 101      70.883  80.134  67.541  1.00  3.46              
ATOM   1550  HA  LYS A 101      71.087  79.171  68.013  1.00  3.46              
ATOM   1551  CB  LYS A 101      70.268  81.046  68.617  1.00  3.46              
ATOM   1552  HB1 LYS A 101      69.666  81.819  68.136  1.00  3.46              
ATOM   1553  HB2 LYS A 101      71.049  81.523  69.212  1.00  3.46              
ATOM   1554  CG  LYS A 101      69.402  80.170  69.546  1.00  3.46              
ATOM   1555  HG1 LYS A 101      70.038  79.723  70.311  1.00  3.46              
ATOM   1556  HG2 LYS A 101      68.970  79.353  68.974  1.00  3.46              
ATOM   1557  CD  LYS A 101      68.257  80.931  70.222  1.00  3.46              
ATOM   1558  HD1 LYS A 101      67.732  81.552  69.494  1.00  3.46              
ATOM   1559  HD2 LYS A 101      68.671  81.580  70.996  1.00  3.46              
ATOM   1560  CE  LYS A 101      67.265  79.949  70.860  1.00  3.46              
ATOM   1561  HE1 LYS A 101      66.556  80.514  71.474  1.00  3.46              
ATOM   1562  HE2 LYS A 101      67.805  79.272  71.528  1.00  3.46              
ATOM   1563  NZ  LYS A 101      66.503  79.158  69.858  1.00  3.46              
ATOM   1564  HZ1 LYS A 101      65.749  78.649  70.324  1.00  3.46              
ATOM   1565  HZ2 LYS A 101      66.115  79.766  69.152  1.00  3.46              
ATOM   1566  HZ3 LYS A 101      67.089  78.480  69.384  1.00  3.46              
ATOM   1567  C   LYS A 101      69.919  79.884  66.386  1.00  3.46              
ATOM   1568  O   LYS A 101      69.703  80.716  65.509  1.00  3.46              
ATOM   1569  N   THR A 102      69.309  78.712  66.448  1.00  2.87              
ATOM   1570  H   THR A 102      69.592  78.091  67.188  1.00  2.87              
ATOM   1571  CA  THR A 102      68.000  78.440  65.866  1.00  2.87              
ATOM   1572  HA  THR A 102      68.065  78.406  64.780  1.00  2.87              
ATOM   1573  CB  THR A 102      67.501  77.087  66.399  1.00  2.87              
ATOM   1574  HB  THR A 102      66.493  76.897  66.043  1.00  2.87              
ATOM   1575  CG2 THR A 102      68.412  75.947  65.951  1.00  2.87              
ATOM   1576 1HG2 THR A 102      67.922  74.992  66.141  1.00  2.87              
ATOM   1577 2HG2 THR A 102      68.593  76.042  64.883  1.00  2.87              
ATOM   1578 3HG2 THR A 102      69.364  75.977  66.483  1.00  2.87              
ATOM   1579  OG1 THR A 102      67.458  77.146  67.809  1.00  2.87              
ATOM   1580  HG1 THR A 102      67.353  76.207  68.116  1.00  2.87              
ATOM   1581  C   THR A 102      66.964  79.481  66.281  1.00  2.87              
ATOM   1582  O   THR A 102      67.111  80.214  67.263  1.00  2.87              
ATOM   1583  N   TRP A 103      65.831  79.448  65.593  1.00  1.63              
ATOM   1584  H   TRP A 103      65.735  78.756  64.865  1.00  1.63              
ATOM   1585  CA  TRP A 103      64.648  80.209  65.979  1.00  1.63              
ATOM   1586  HA  TRP A 103      64.835  80.715  66.926  1.00  1.63              
ATOM   1587  CB  TRP A 103      64.405  81.332  64.953  1.00  1.63              
ATOM   1588  HB1 TRP A 103      63.929  80.933  64.065  1.00  1.63              
ATOM   1589  HB2 TRP A 103      65.377  81.713  64.635  1.00  1.63              
ATOM   1590  CG  TRP A 103      63.626  82.516  65.443  1.00  1.63              
ATOM   1591  CD1 TRP A 103      62.288  82.564  65.630  1.00  1.63              
ATOM   1592  HD1 TRP A 103      61.607  81.739  65.448  1.00  1.63              
ATOM   1593  NE1 TRP A 103      61.917  83.824  66.058  1.00  1.63              
ATOM   1594  HE1 TRP A 103      60.961  84.080  66.263  1.00  1.63              
ATOM   1595  CE2 TRP A 103      63.003  84.665  66.154  1.00  1.63              
ATOM   1596  CZ2 TRP A 103      63.141  86.015  66.511  1.00  1.63              
ATOM   1597  HZ2 TRP A 103      62.276  86.603  66.779  1.00  1.63              
ATOM   1598  CH2 TRP A 103      64.425  86.589  66.522  1.00  1.63              
ATOM   1599  HH2 TRP A 103      64.553  87.625  66.806  1.00  1.63              
ATOM   1600  CZ3 TRP A 103      65.545  85.809  66.175  1.00  1.63              
ATOM   1601  HZ3 TRP A 103      66.531  86.253  66.192  1.00  1.63              
ATOM   1602  CE3 TRP A 103      65.393  84.456  65.812  1.00  1.63              
ATOM   1603  HE3 TRP A 103      66.262  83.867  65.555  1.00  1.63              
ATOM   1604  CD2 TRP A 103      64.117  83.851  65.785  1.00  1.63              
ATOM   1605  C   TRP A 103      63.485  79.255  66.264  1.00  1.63              
ATOM   1606  O   TRP A 103      62.373  79.419  65.784  1.00  1.63              
ATOM   1607  N   ALA A 104      63.803  78.197  67.009  1.00  1.03              
ATOM   1608  H   ALA A 104      64.736  78.122  67.379  1.00  1.03              
ATOM   1609  CA  ALA A 104      62.873  77.169  67.430  1.00  1.03              
ATOM   1610  HA  ALA A 104      61.854  77.499  67.225  1.00  1.03              
ATOM   1611  CB  ALA A 104      63.152  75.899  66.617  1.00  1.03              
ATOM   1612  HB1 ALA A 104      62.408  75.144  66.869  1.00  1.03              
ATOM   1613  HB2 ALA A 104      63.087  76.122  65.552  1.00  1.03              
ATOM   1614  HB3 ALA A 104      64.147  75.516  66.850  1.00  1.03              
ATOM   1615  C   ALA A 104      62.983  76.915  68.932  1.00  1.03              
ATOM   1616  O   ALA A 104      64.066  77.054  69.515  1.00  1.03              
ATOM   1617  N   ASP A 105      61.858  76.456  69.480  1.00  1.04              
ATOM   1618  H   ASP A 105      61.035  76.400  68.888  1.00  1.04              
ATOM   1619  CA  ASP A 105      61.673  76.020  70.864  1.00  1.04              
ATOM   1620  HA  ASP A 105      62.652  75.872  71.325  1.00  1.04              
ATOM   1621  CB  ASP A 105      60.952  77.119  71.655  1.00  1.04              
ATOM   1622  HB1 ASP A 105      60.650  76.711  72.620  1.00  1.04              
ATOM   1623  HB2 ASP A 105      60.057  77.443  71.120  1.00  1.04              
ATOM   1624  CG  ASP A 105      61.895  78.301  71.903  1.00  1.04              
ATOM   1625  OD1 ASP A 105      62.891  78.087  72.627  1.00  1.04              
ATOM   1626  OD2 ASP A 105      61.684  79.392  71.334  1.00  1.04              
ATOM   1627  C   ASP A 105      60.954  74.675  70.893  1.00  1.04              
ATOM   1628  O   ASP A 105      60.084  74.411  70.062  1.00  1.04              
ATOM   1629  N   HIS A 106      61.395  73.752  71.750  1.00  0.83              
ATOM   1630  H   HIS A 106      62.116  74.010  72.421  1.00  0.83              
ATOM   1631  CA  HIS A 106      61.074  72.335  71.570  1.00  0.83              
ATOM   1632  HA  HIS A 106      60.111  72.307  71.072  1.00  0.83              
ATOM   1633  CB  HIS A 106      62.053  71.638  70.593  1.00  0.83              
ATOM   1634  HB1 HIS A 106      61.588  71.690  69.612  1.00  0.83              
ATOM   1635  HB2 HIS A 106      62.118  70.581  70.853  1.00  0.83              
ATOM   1636  CG  HIS A 106      63.459  72.188  70.420  1.00  0.83              
ATOM   1637  ND1 HIS A 106      64.646  71.535  70.783  1.00  0.83              
ATOM   1638  CE1 HIS A 106      65.646  72.344  70.393  1.00  0.83              
ATOM   1639  HE1 HIS A 106      66.701  72.172  70.570  1.00  0.83              
ATOM   1640  NE2 HIS A 106      65.162  73.400  69.727  1.00  0.83              
ATOM   1641  HE2 HIS A 106      65.756  74.122  69.304  1.00  0.83              
ATOM   1642  CD2 HIS A 106      63.788  73.315  69.720  1.00  0.83              
ATOM   1643  HD2 HIS A 106      63.096  74.006  69.262  1.00  0.83              
ATOM   1644  C   HIS A 106      60.852  71.538  72.836  1.00  0.83              
ATOM   1645  O   HIS A 106      61.676  71.544  73.735  1.00  0.83              
ATOM   1646  N   LEU A 107      59.733  70.812  72.855  1.00  0.63              
ATOM   1647  H   LEU A 107      59.150  70.851  72.028  1.00  0.63              
ATOM   1648  CA  LEU A 107      59.491  69.712  73.785  1.00  0.63              
ATOM   1649  HA  LEU A 107      59.784  70.017  74.783  1.00  0.63              
ATOM   1650  CB  LEU A 107      57.980  69.424  73.754  1.00  0.63              
ATOM   1651  HB1 LEU A 107      57.711  69.123  72.743  1.00  0.63              
ATOM   1652  HB2 LEU A 107      57.447  70.344  73.990  1.00  0.63              
ATOM   1653  CG  LEU A 107      57.510  68.324  74.715  1.00  0.63              
ATOM   1654  HG  LEU A 107      58.008  67.395  74.451  1.00  0.63              
ATOM   1655  CD1 LEU A 107      57.828  68.663  76.171  1.00  0.63              
ATOM   1656 1HD1 LEU A 107      57.402  67.903  76.827  1.00  0.63              
ATOM   1657 2HD1 LEU A 107      58.905  68.644  76.311  1.00  0.63              
ATOM   1658 3HD1 LEU A 107      57.431  69.642  76.433  1.00  0.63              
ATOM   1659  CD2 LEU A 107      55.998  68.127  74.577  1.00  0.63              
ATOM   1660 1HD2 LEU A 107      55.669  67.362  75.279  1.00  0.63              
ATOM   1661 2HD2 LEU A 107      55.468  69.059  74.780  1.00  0.63              
ATOM   1662 3HD2 LEU A 107      55.778  67.785  73.572  1.00  0.63              
ATOM   1663  C   LEU A 107      60.315  68.492  73.343  1.00  0.63              
ATOM   1664  O   LEU A 107      60.307  68.191  72.144  1.00  0.63              
ATOM   1665  N   PHE A 108      60.948  67.731  74.244  1.00  0.74              
ATOM   1666  H   PHE A 108      61.092  68.053  75.198  1.00  0.74              
ATOM   1667  CA  PHE A 108      61.419  66.390  73.891  1.00  0.74              
ATOM   1668  HA  PHE A 108      60.943  66.054  72.973  1.00  0.74              
ATOM   1669  CB  PHE A 108      62.946  66.496  73.659  1.00  0.74              
ATOM   1670  HB1 PHE A 108      63.431  66.623  74.619  1.00  0.74              
ATOM   1671  HB2 PHE A 108      63.135  67.410  73.095  1.00  0.74              
ATOM   1672  CG  PHE A 108      63.689  65.393  72.927  1.00  0.74              
ATOM   1673  CD1 PHE A 108      63.302  65.004  71.635  1.00  0.74              
ATOM   1674  HD1 PHE A 108      62.388  65.384  71.222  1.00  0.74              
ATOM   1675  CE1 PHE A 108      64.092  64.113  70.886  1.00  0.74              
ATOM   1676  HE1 PHE A 108      63.773  63.801  69.900  1.00  0.74              
ATOM   1677  CZ  PHE A 108      65.278  63.599  71.437  1.00  0.74              
ATOM   1678  HZ  PHE A 108      65.867  62.888  70.874  1.00  0.74              
ATOM   1679  CE2 PHE A 108      65.665  63.968  72.737  1.00  0.74              
ATOM   1680  HE2 PHE A 108      66.556  63.547  73.180  1.00  0.74              
ATOM   1681  CD2 PHE A 108      64.875  64.867  73.475  1.00  0.74              
ATOM   1682  HD2 PHE A 108      65.184  65.163  74.466  1.00  0.74              
ATOM   1683  C   PHE A 108      61.019  65.411  74.996  1.00  0.74              
ATOM   1684  O   PHE A 108      61.076  65.725  76.181  1.00  0.74              
ATOM   1685  N   HIS A 109      60.588  64.203  74.658  1.00  0.87              
ATOM   1686  H   HIS A 109      60.463  63.958  73.681  1.00  0.87              
ATOM   1687  CA  HIS A 109      60.298  63.205  75.684  1.00  0.87              
ATOM   1688  HA  HIS A 109      61.094  63.263  76.427  1.00  0.87              
ATOM   1689  CB  HIS A 109      58.981  63.487  76.425  1.00  0.87              
ATOM   1690  HB1 HIS A 109      59.090  64.384  77.035  1.00  0.87              
ATOM   1691  HB2 HIS A 109      58.771  62.661  77.105  1.00  0.87              
ATOM   1692  CG  HIS A 109      57.792  63.691  75.534  1.00  0.87              
ATOM   1693  ND1 HIS A 109      57.529  64.839  74.788  1.00  0.87              
ATOM   1694  CE1 HIS A 109      56.354  64.614  74.190  1.00  0.87              
ATOM   1695  HE1 HIS A 109      55.854  65.320  73.545  1.00  0.87              
ATOM   1696  NE2 HIS A 109      55.874  63.406  74.530  1.00  0.87              
ATOM   1697  HE2 HIS A 109      54.970  63.027  74.251  1.00  0.87              
ATOM   1698  CD2 HIS A 109      56.777  62.799  75.368  1.00  0.87              
ATOM   1699  HD2 HIS A 109      56.699  61.825  75.828  1.00  0.87              
ATOM   1700  C   HIS A 109      60.331  61.805  75.107  1.00  0.87              
ATOM   1701  O   HIS A 109      59.799  61.539  74.027  1.00  0.87              
ATOM   1702  N   ARG A 110      60.954  60.876  75.846  1.00  0.80              
ATOM   1703  H   ARG A 110      61.352  61.127  76.739  1.00  0.80              
ATOM   1704  CA  ARG A 110      60.882  59.459  75.490  1.00  0.80              
ATOM   1705  HA  ARG A 110      61.274  59.295  74.488  1.00  0.80              
ATOM   1706  CB  ARG A 110      61.651  58.567  76.486  1.00  0.80              
ATOM   1707  HB1 ARG A 110      61.464  57.525  76.219  1.00  0.80              
ATOM   1708  HB2 ARG A 110      61.239  58.732  77.479  1.00  0.80              
ATOM   1709  CG  ARG A 110      63.166  58.786  76.515  1.00  0.80              
ATOM   1710  HG1 ARG A 110      63.393  59.819  76.780  1.00  0.80              
ATOM   1711  HG2 ARG A 110      63.573  58.590  75.525  1.00  0.80              
ATOM   1712  CD  ARG A 110      63.860  57.829  77.505  1.00  0.80              
ATOM   1713  HD1 ARG A 110      64.941  57.953  77.431  1.00  0.80              
ATOM   1714  HD2 ARG A 110      63.621  56.807  77.211  1.00  0.80              
ATOM   1715  NE  ARG A 110      63.426  58.016  78.905  1.00  0.80              
ATOM   1716  HE  ARG A 110      62.816  57.301  79.291  1.00  0.80              
ATOM   1717  CZ  ARG A 110      63.643  59.069  79.674  1.00  0.80              
ATOM   1718  NH1 ARG A 110      64.401  60.074  79.344  1.00  0.80              
ATOM   1719 1HH1 ARG A 110      64.872  60.109  78.467  1.00  0.80              
ATOM   1720 2HH1 ARG A 110      64.356  60.889  79.964  1.00  0.80              
ATOM   1721  NH2 ARG A 110      63.095  59.172  80.838  1.00  0.80              
ATOM   1722 1HH2 ARG A 110      62.381  58.526  81.113  1.00  0.80              
ATOM   1723 2HH2 ARG A 110      63.143  60.104  81.259  1.00  0.80              
ATOM   1724  C   ARG A 110      59.421  59.028  75.501  1.00  0.80              
ATOM   1725  O   ARG A 110      58.718  59.296  76.469  1.00  0.80              
ATOM   1726  N   ILE A 111      58.990  58.337  74.459  1.00  1.04              
ATOM   1727  H   ILE A 111      59.622  58.138  73.689  1.00  1.04              
ATOM   1728  CA  ILE A 111      57.650  57.768  74.426  1.00  1.04              
ATOM   1729  HA  ILE A 111      57.487  57.344  75.414  1.00  1.04              
ATOM   1730  CB  ILE A 111      56.521  58.813  74.276  1.00  1.04              
ATOM   1731  HB  ILE A 111      56.577  59.431  75.168  1.00  1.04              
ATOM   1732  CG2 ILE A 111      56.728  59.761  73.093  1.00  1.04              
ATOM   1733 1HG2 ILE A 111      56.044  60.601  73.174  1.00  1.04              
ATOM   1734 2HG2 ILE A 111      57.734  60.173  73.090  1.00  1.04              
ATOM   1735 3HG2 ILE A 111      56.563  59.230  72.159  1.00  1.04              
ATOM   1736  CG1 ILE A 111      55.084  58.245  74.259  1.00  1.04              
ATOM   1737 1HG1 ILE A 111      54.832  57.961  73.246  1.00  1.04              
ATOM   1738 2HG1 ILE A 111      54.397  59.039  74.546  1.00  1.04              
ATOM   1739  CD1 ILE A 111      54.801  57.033  75.160  1.00  1.04              
ATOM   1740  HD1 ILE A 111      53.728  56.847  75.191  1.00  1.04              
ATOM   1741  HD2 ILE A 111      55.274  56.133  74.774  1.00  1.04              
ATOM   1742  HD3 ILE A 111      55.157  57.226  76.169  1.00  1.04              
ATOM   1743  C   ILE A 111      57.544  56.496  73.561  1.00  1.04              
ATOM   1744  O   ILE A 111      57.033  56.520  72.457  1.00  1.04              
ATOM   1745  N   TRP A 112      57.989  55.386  74.150  1.00  1.56              
ATOM   1746  H   TRP A 112      58.386  55.449  75.068  1.00  1.56              
ATOM   1747  CA  TRP A 112      57.724  54.050  73.614  1.00  1.56              
ATOM   1748  HA  TRP A 112      56.736  54.056  73.144  1.00  1.56              
ATOM   1749  CB  TRP A 112      58.718  53.666  72.503  1.00  1.56              
ATOM   1750  HB1 TRP A 112      59.645  54.205  72.680  1.00  1.56              
ATOM   1751  HB2 TRP A 112      58.240  54.008  71.598  1.00  1.56              
ATOM   1752  CG  TRP A 112      59.148  52.264  72.124  1.00  1.56              
ATOM   1753  CD1 TRP A 112      59.925  51.438  72.876  1.00  1.56              
ATOM   1754  HD1 TRP A 112      60.343  51.665  73.860  1.00  1.56              
ATOM   1755  NE1 TRP A 112      60.196  50.272  72.193  1.00  1.56              
ATOM   1756  HE1 TRP A 112      60.844  49.579  72.538  1.00  1.56              
ATOM   1757  CE2 TRP A 112      59.790  50.357  70.885  1.00  1.56              
ATOM   1758  CZ2 TRP A 112      60.004  49.530  69.775  1.00  1.56              
ATOM   1759  HZ2 TRP A 112      60.511  48.587  69.901  1.00  1.56              
ATOM   1760  CH2 TRP A 112      59.686  50.017  68.498  1.00  1.56              
ATOM   1761  HH2 TRP A 112      59.935  49.437  67.615  1.00  1.56              
ATOM   1762  CZ3 TRP A 112      59.103  51.287  68.363  1.00  1.56              
ATOM   1763  HZ3 TRP A 112      58.903  51.666  67.369  1.00  1.56              
ATOM   1764  CE3 TRP A 112      58.796  52.058  69.507  1.00  1.56              
ATOM   1765  HE3 TRP A 112      58.334  53.018  69.370  1.00  1.56              
ATOM   1766  CD2 TRP A 112      59.153  51.634  70.804  1.00  1.56              
ATOM   1767  C   TRP A 112      57.634  52.835  74.538  1.00  1.56              
ATOM   1768  O   TRP A 112      56.767  52.020  74.300  1.00  1.56              
ATOM   1769  N   PRO A 113      58.574  52.674  75.471  1.00  1.59              
ATOM   1770  CD  PRO A 113      59.671  53.557  75.810  1.00  1.59              
ATOM   1771  HD1 PRO A 113      59.299  54.501  76.194  1.00  1.59              
ATOM   1772  HD2 PRO A 113      60.287  53.710  74.931  1.00  1.59              
ATOM   1773  CG  PRO A 113      60.451  52.849  76.889  1.00  1.59              
ATOM   1774  HG1 PRO A 113      60.053  53.172  77.844  1.00  1.59              
ATOM   1775  HG2 PRO A 113      61.498  53.096  76.820  1.00  1.59              
ATOM   1776  CB  PRO A 113      60.177  51.369  76.669  1.00  1.59              
ATOM   1777  HB1 PRO A 113      60.207  50.814  77.602  1.00  1.59              
ATOM   1778  HB2 PRO A 113      60.920  50.971  75.981  1.00  1.59              
ATOM   1779  CA  PRO A 113      58.794  51.322  76.015  1.00  1.59              
ATOM   1780  HA  PRO A 113      58.820  50.615  75.200  1.00  1.59              
ATOM   1781  C   PRO A 113      57.627  50.911  76.977  1.00  1.59              
ATOM   1782  O   PRO A 113      57.782  49.848  77.610  1.00  1.59              
ATOM   1783  N   PRO A 114      56.469  51.592  77.139  1.00  1.30              
ATOM   1784  CD  PRO A 114      55.205  50.967  76.772  1.00  1.30              
ATOM   1785  HD1 PRO A 114      55.044  50.129  77.429  1.00  1.30              
ATOM   1786  HD2 PRO A 114      55.219  50.628  75.743  1.00  1.30              
ATOM   1787  CG  PRO A 114      54.122  52.016  76.988  1.00  1.30              
ATOM   1788  HG1 PRO A 114      53.138  51.576  77.092  1.00  1.30              
ATOM   1789  HG2 PRO A 114      54.132  52.705  76.150  1.00  1.30              
ATOM   1790  CB  PRO A 114      54.585  52.712  78.245  1.00  1.30              
ATOM   1791  HB1 PRO A 114      54.301  52.123  79.114  1.00  1.30              
ATOM   1792  HB2 PRO A 114      54.229  53.733  78.330  1.00  1.30              
ATOM   1793  CA  PRO A 114      56.127  52.705  78.113  1.00  1.30              
ATOM   1794  HA  PRO A 114      56.398  53.627  77.604  1.00  1.30              
ATOM   1795  C   PRO A 114      56.816  52.621  79.458  1.00  1.30              
ATOM   1796  O   PRO A 114      56.949  53.613  80.171  1.00  1.30              
ATOM   1797  N   SER A 115      57.359  51.477  79.832  1.00  1.59              
ATOM   1798  H   SER A 115      57.204  50.682  79.237  1.00  1.59              
ATOM   1799  CA  SER A 115      58.135  51.194  81.039  1.00  1.59              
ATOM   1800  HA  SER A 115      57.477  51.280  81.901  1.00  1.59              
ATOM   1801  CB  SER A 115      58.628  49.746  80.933  1.00  1.59              
ATOM   1802  HB1 SER A 115      57.773  49.078  80.872  1.00  1.59              
ATOM   1803  HB2 SER A 115      59.201  49.494  81.822  1.00  1.59              
ATOM   1804  OG  SER A 115      59.435  49.580  79.775  1.00  1.59              
ATOM   1805  HG  SER A 115      58.873  49.455  78.992  1.00  1.59              
ATOM   1806  C   SER A 115      59.373  52.053  81.353  1.00  1.59              
ATOM   1807  O   SER A 115      59.902  51.992  82.452  1.00  1.59              
ATOM   1808  N   ARG A 116      59.845  52.845  80.381  1.00  2.78              
ATOM   1809  H   ARG A 116      59.332  52.819  79.518  1.00  2.78              
ATOM   1810  CA  ARG A 116      60.956  53.809  80.530  1.00  2.78              
ATOM   1811  HA  ARG A 116      61.152  53.919  81.599  1.00  2.78              
ATOM   1812  CB  ARG A 116      62.271  53.301  79.890  1.00  2.78              
ATOM   1813  HB1 ARG A 116      63.084  53.922  80.274  1.00  2.78              
ATOM   1814  HB2 ARG A 116      62.224  53.476  78.827  1.00  2.78              
ATOM   1815  CG  ARG A 116      62.618  51.825  80.155  1.00  2.78              
ATOM   1816  HG1 ARG A 116      61.834  51.177  79.764  1.00  2.78              
ATOM   1817  HG2 ARG A 116      62.680  51.669  81.231  1.00  2.78              
ATOM   1818  CD  ARG A 116      63.958  51.389  79.523  1.00  2.78              
ATOM   1819  HD1 ARG A 116      64.212  50.407  79.927  1.00  2.78              
ATOM   1820  HD2 ARG A 116      64.743  52.077  79.836  1.00  2.78              
ATOM   1821  NE  ARG A 116      63.891  51.285  78.048  1.00  2.78              
ATOM   1822  HE  ARG A 116      63.528  50.425  77.675  1.00  2.78              
ATOM   1823  CZ  ARG A 116      64.167  52.231  77.162  1.00  2.78              
ATOM   1824  NH1 ARG A 116      64.692  53.369  77.505  1.00  2.78              
ATOM   1825 1HH1 ARG A 116      64.985  53.543  78.441  1.00  2.78              
ATOM   1826 2HH1 ARG A 116      64.813  54.091  76.783  1.00  2.78              
ATOM   1827  NH2 ARG A 116      63.887  52.068  75.904  1.00  2.78              
ATOM   1828 1HH2 ARG A 116      63.519  51.217  75.527  1.00  2.78              
ATOM   1829 2HH2 ARG A 116      63.842  52.910  75.329  1.00  2.78              
ATOM   1830  C   ARG A 116      60.569  55.213  80.064  1.00  2.78              
ATOM   1831  O   ARG A 116      61.442  56.073  79.861  1.00  2.78              
ATOM   1832  N   ILE A 117      59.268  55.433  79.897  1.00  2.37              
ATOM   1833  H   ILE A 117      58.650  54.665  80.131  1.00  2.37              
ATOM   1834  CA  ILE A 117      58.641  56.747  79.972  1.00  2.37              
ATOM   1835  HA  ILE A 117      59.144  57.392  79.249  1.00  2.37              
ATOM   1836  CB  ILE A 117      57.138  56.658  79.556  1.00  2.37              
ATOM   1837  HB  ILE A 117      57.039  55.738  78.983  1.00  2.37              
ATOM   1838  CG2 ILE A 117      56.147  56.546  80.726  1.00  2.37              
ATOM   1839 1HG2 ILE A 117      55.182  56.209  80.344  1.00  2.37              
ATOM   1840 2HG2 ILE A 117      56.495  55.812  81.453  1.00  2.37              
ATOM   1841 3HG2 ILE A 117      56.002  57.504  81.218  1.00  2.37              
ATOM   1842  CG1 ILE A 117      56.658  57.730  78.560  1.00  2.37              
ATOM   1843 1HG1 ILE A 117      55.612  57.522  78.340  1.00  2.37              
ATOM   1844 2HG1 ILE A 117      57.212  57.589  77.634  1.00  2.37              
ATOM   1845  CD1 ILE A 117      56.755  59.209  78.951  1.00  2.37              
ATOM   1846  HD1 ILE A 117      56.315  59.812  78.159  1.00  2.37              
ATOM   1847  HD2 ILE A 117      56.219  59.402  79.879  1.00  2.37              
ATOM   1848  HD3 ILE A 117      57.795  59.509  79.039  1.00  2.37              
ATOM   1849  C   ILE A 117      58.875  57.345  81.357  1.00  2.37              
ATOM   1850  O   ILE A 117      59.352  56.715  82.303  1.00  2.37              
ATOM   1851  N   ASN A 118      58.514  58.596  81.448  1.00  1.29              
ATOM   1852  H   ASN A 118      58.134  58.987  80.598  1.00  1.29              
ATOM   1853  CA  ASN A 118      58.853  59.563  82.460  1.00  1.29              
ATOM   1854  HA  ASN A 118      59.116  59.070  83.397  1.00  1.29              
ATOM   1855  CB  ASN A 118      60.064  60.392  81.937  1.00  1.29              
ATOM   1856  HB1 ASN A 118      60.974  59.875  82.222  1.00  1.29              
ATOM   1857  HB2 ASN A 118      60.097  61.370  82.418  1.00  1.29              
ATOM   1858  CG  ASN A 118      60.089  60.569  80.415  1.00  1.29              
ATOM   1859  OD1 ASN A 118      60.389  59.649  79.665  1.00  1.29              
ATOM   1860  ND2 ASN A 118      59.705  61.696  79.888  1.00  1.29              
ATOM   1861 1HD2 ASN A 118      59.958  62.510  80.451  1.00  1.29              
ATOM   1862 2HD2 ASN A 118      59.697  61.744  78.889  1.00  1.29              
ATOM   1863  C   ASN A 118      57.572  60.352  82.660  1.00  1.29              
ATOM   1864  O   ASN A 118      57.548  61.550  82.455  1.00  1.29              
ATOM   1865  N   TYR A 119      56.490  59.623  82.964  1.00  1.41              
ATOM   1866  H   TYR A 119      56.641  58.635  83.103  1.00  1.41              
ATOM   1867  CA  TYR A 119      55.093  60.061  82.886  1.00  1.41              
ATOM   1868  HA  TYR A 119      54.788  60.038  81.844  1.00  1.41              
ATOM   1869  CB  TYR A 119      54.281  59.032  83.705  1.00  1.41              
ATOM   1870  HB1 TYR A 119      54.595  59.096  84.748  1.00  1.41              
ATOM   1871  HB2 TYR A 119      54.577  58.040  83.359  1.00  1.41              
ATOM   1872  CG  TYR A 119      52.756  59.078  83.694  1.00  1.41              
ATOM   1873  CD1 TYR A 119      52.047  57.892  83.406  1.00  1.41              
ATOM   1874  HD1 TYR A 119      52.578  56.989  83.131  1.00  1.41              
ATOM   1875  CE1 TYR A 119      50.641  57.866  83.462  1.00  1.41              
ATOM   1876  HE1 TYR A 119      50.098  56.961  83.227  1.00  1.41              
ATOM   1877  CZ  TYR A 119      49.931  59.017  83.853  1.00  1.41              
ATOM   1878  OH  TYR A 119      48.578  58.974  83.949  1.00  1.41              
ATOM   1879  HH  TYR A 119      48.216  59.795  84.281  1.00  1.41              
ATOM   1880  CE2 TYR A 119      50.631  60.205  84.151  1.00  1.41              
ATOM   1881  HE2 TYR A 119      50.088  61.089  84.449  1.00  1.41              
ATOM   1882  CD2 TYR A 119      52.037  60.233  84.075  1.00  1.41              
ATOM   1883  HD2 TYR A 119      52.551  61.144  84.338  1.00  1.41              
ATOM   1884  C   TYR A 119      54.928  61.491  83.431  1.00  1.41              
ATOM   1885  O   TYR A 119      54.325  62.346  82.793  1.00  1.41              
ATOM   1886  N   ARG A 120      55.547  61.797  84.580  1.00  1.68              
ATOM   1887  H   ARG A 120      56.046  61.053  85.044  1.00  1.68              
ATOM   1888  CA  ARG A 120      55.469  63.111  85.237  1.00  1.68              
ATOM   1889  HA  ARG A 120      54.420  63.283  85.483  1.00  1.68              
ATOM   1890  CB  ARG A 120      56.266  63.096  86.568  1.00  1.68              
ATOM   1891  HB1 ARG A 120      56.030  62.171  87.097  1.00  1.68              
ATOM   1892  HB2 ARG A 120      55.907  63.910  87.199  1.00  1.68              
ATOM   1893  CG  ARG A 120      57.812  63.206  86.446  1.00  1.68              
ATOM   1894  HG1 ARG A 120      58.123  63.007  85.421  1.00  1.68              
ATOM   1895  HG2 ARG A 120      58.248  62.415  87.058  1.00  1.68              
ATOM   1896  CD  ARG A 120      58.444  64.540  86.920  1.00  1.68              
ATOM   1897  HD1 ARG A 120      59.515  64.498  86.713  1.00  1.68              
ATOM   1898  HD2 ARG A 120      58.312  64.624  88.001  1.00  1.68              
ATOM   1899  NE  ARG A 120      57.847  65.726  86.274  1.00  1.68              
ATOM   1900  HE  ARG A 120      56.849  65.685  86.115  1.00  1.68              
ATOM   1901  CZ  ARG A 120      58.417  66.814  85.786  1.00  1.68              
ATOM   1902  NH1 ARG A 120      59.682  67.083  85.914  1.00  1.68              
ATOM   1903 1HH1 ARG A 120      60.282  66.436  86.390  1.00  1.68              
ATOM   1904 2HH1 ARG A 120      60.094  67.817  85.360  1.00  1.68              
ATOM   1905  NH2 ARG A 120      57.681  67.664  85.131  1.00  1.68              
ATOM   1906 1HH2 ARG A 120      56.710  67.441  84.959  1.00  1.68              
ATOM   1907 2HH2 ARG A 120      58.072  68.534  84.806  1.00  1.68              
ATOM   1908  C   ARG A 120      55.877  64.344  84.411  1.00  1.68              
ATOM   1909  O   ARG A 120      55.533  65.471  84.769  1.00  1.68              
ATOM   1910  N   PHE A 121      56.717  64.129  83.417  1.00  1.48              
ATOM   1911  H   PHE A 121      56.951  63.161  83.221  1.00  1.48              
ATOM   1912  CA  PHE A 121      57.347  65.102  82.543  1.00  1.48              
ATOM   1913  HA  PHE A 121      57.297  66.091  82.992  1.00  1.48              
ATOM   1914  CB  PHE A 121      58.832  64.706  82.339  1.00  1.48              
ATOM   1915  HB1 PHE A 121      58.974  64.380  81.307  1.00  1.48              
ATOM   1916  HB2 PHE A 121      59.058  63.836  82.958  1.00  1.48              
ATOM   1917  CG  PHE A 121      59.880  65.769  82.635  1.00  1.48              
ATOM   1918  CD1 PHE A 121      61.051  65.416  83.335  1.00  1.48              
ATOM   1919  HD1 PHE A 121      61.209  64.391  83.642  1.00  1.48              
ATOM   1920  CE1 PHE A 121      62.066  66.364  83.556  1.00  1.48              
ATOM   1921  HE1 PHE A 121      62.988  66.071  84.041  1.00  1.48              
ATOM   1922  CZ  PHE A 121      61.916  67.677  83.080  1.00  1.48              
ATOM   1923  HZ  PHE A 121      62.714  68.395  83.214  1.00  1.48              
ATOM   1924  CE2 PHE A 121      60.755  68.036  82.376  1.00  1.48              
ATOM   1925  HE2 PHE A 121      60.668  69.038  81.977  1.00  1.48              
ATOM   1926  CD2 PHE A 121      59.747  67.082  82.143  1.00  1.48              
ATOM   1927  HD2 PHE A 121      58.891  67.347  81.542  1.00  1.48              
ATOM   1928  C   PHE A 121      56.628  65.184  81.189  1.00  1.48              
ATOM   1929  O   PHE A 121      56.904  66.101  80.420  1.00  1.48              
ATOM   1930  N   TRP A 122      55.658  64.298  80.908  1.00  1.23              
ATOM   1931  H   TRP A 122      55.429  63.575  81.577  1.00  1.23              
ATOM   1932  CA  TRP A 122      54.664  64.609  79.886  1.00  1.23              
ATOM   1933  HA  TRP A 122      55.177  64.708  78.932  1.00  1.23              
ATOM   1934  CB  TRP A 122      53.580  63.523  79.777  1.00  1.23              
ATOM   1935  HB1 TRP A 122      52.672  63.989  79.393  1.00  1.23              
ATOM   1936  HB2 TRP A 122      53.315  63.168  80.767  1.00  1.23              
ATOM   1937  CG  TRP A 122      53.807  62.356  78.874  1.00  1.23              
ATOM   1938  CD1 TRP A 122      54.227  62.424  77.590  1.00  1.23              
ATOM   1939  HD1 TRP A 122      54.539  63.323  77.084  1.00  1.23              
ATOM   1940  NE1 TRP A 122      54.080  61.191  76.989  1.00  1.23              
ATOM   1941  HE1 TRP A 122      54.172  61.054  75.984  1.00  1.23              
ATOM   1942  CE2 TRP A 122      53.574  60.259  77.863  1.00  1.23              
ATOM   1943  CZ2 TRP A 122      53.190  58.921  77.720  1.00  1.23              
ATOM   1944  HZ2 TRP A 122      53.225  58.444  76.760  1.00  1.23              
ATOM   1945  CH2 TRP A 122      52.733  58.214  78.841  1.00  1.23              
ATOM   1946  HH2 TRP A 122      52.443  57.175  78.751  1.00  1.23              
ATOM   1947  CZ3 TRP A 122      52.619  58.868  80.076  1.00  1.23              
ATOM   1948  HZ3 TRP A 122      52.222  58.321  80.914  1.00  1.23              
ATOM   1949  CE3 TRP A 122      52.946  60.232  80.200  1.00  1.23              
ATOM   1950  HE3 TRP A 122      52.790  60.744  81.138  1.00  1.23              
ATOM   1951  CD2 TRP A 122      53.445  60.961  79.099  1.00  1.23              
ATOM   1952  C   TRP A 122      53.949  65.929  80.250  1.00  1.23              
ATOM   1953  O   TRP A 122      53.831  66.272  81.430  1.00  1.23              
ATOM   1954  N   PRO A 123      53.396  66.634  79.258  1.00  1.35              
ATOM   1955  CD  PRO A 123      53.636  66.389  77.836  1.00  1.35              
ATOM   1956  HD1 PRO A 123      53.084  65.505  77.528  1.00  1.35              
ATOM   1957  HD2 PRO A 123      54.698  66.261  77.624  1.00  1.35              
ATOM   1958  CG  PRO A 123      53.135  67.620  77.082  1.00  1.35              
ATOM   1959  HG1 PRO A 123      52.692  67.368  76.120  1.00  1.35              
ATOM   1960  HG2 PRO A 123      53.952  68.331  76.954  1.00  1.35              
ATOM   1961  CB  PRO A 123      52.114  68.190  78.053  1.00  1.35              
ATOM   1962  HB1 PRO A 123      51.179  67.629  77.983  1.00  1.35              
ATOM   1963  HB2 PRO A 123      51.932  69.246  77.874  1.00  1.35              
ATOM   1964  CA  PRO A 123      52.781  67.940  79.409  1.00  1.35              
ATOM   1965  HA  PRO A 123      53.608  68.647  79.501  1.00  1.35              
ATOM   1966  C   PRO A 123      51.797  68.324  80.507  1.00  1.35              
ATOM   1967  O   PRO A 123      51.663  69.529  80.686  1.00  1.35              
ATOM   1968  N   LYS A 124      51.077  67.405  81.168  1.00  1.71              
ATOM   1969  H   LYS A 124      51.385  66.453  81.042  1.00  1.71              
ATOM   1970  CA  LYS A 124      49.853  67.610  81.998  1.00  1.71              
ATOM   1971  HA  LYS A 124      49.410  66.624  82.145  1.00  1.71              
ATOM   1972  CB  LYS A 124      50.213  68.135  83.419  1.00  1.71              
ATOM   1973  HB1 LYS A 124      50.912  67.444  83.891  1.00  1.71              
ATOM   1974  HB2 LYS A 124      49.299  68.137  84.017  1.00  1.71              
ATOM   1975  CG  LYS A 124      50.819  69.558  83.459  1.00  1.71              
ATOM   1976  HG1 LYS A 124      50.285  70.184  82.752  1.00  1.71              
ATOM   1977  HG2 LYS A 124      51.864  69.487  83.160  1.00  1.71              
ATOM   1978  CD  LYS A 124      50.773  70.283  84.810  1.00  1.71              
ATOM   1979  HD1 LYS A 124      51.189  69.625  85.573  1.00  1.71              
ATOM   1980  HD2 LYS A 124      49.739  70.513  85.074  1.00  1.71              
ATOM   1981  CE  LYS A 124      51.612  71.578  84.773  1.00  1.71              
ATOM   1982  HE1 LYS A 124      52.602  71.337  84.377  1.00  1.71              
ATOM   1983  HE2 LYS A 124      51.745  71.947  85.792  1.00  1.71              
ATOM   1984  NZ  LYS A 124      51.022  72.666  83.951  1.00  1.71              
ATOM   1985  HZ1 LYS A 124      51.647  73.476  83.896  1.00  1.71              
ATOM   1986  HZ2 LYS A 124      50.789  72.397  82.998  1.00  1.71              
ATOM   1987  HZ3 LYS A 124      50.198  73.099  84.356  1.00  1.71              
ATOM   1988  C   LYS A 124      48.692  68.446  81.421  1.00  1.71              
ATOM   1989  O   LYS A 124      47.568  68.224  81.858  1.00  1.71              
ATOM   1990  N   ASN A 125      48.953  69.390  80.516  1.00  1.62              
ATOM   1991  H   ASN A 125      49.921  69.499  80.260  1.00  1.62              
ATOM   1992  CA  ASN A 125      48.094  70.544  80.261  1.00  1.62              
ATOM   1993  HA  ASN A 125      47.865  70.996  81.228  1.00  1.62              
ATOM   1994  CB  ASN A 125      48.846  71.611  79.451  1.00  1.62              
ATOM   1995  HB1 ASN A 125      48.171  72.448  79.276  1.00  1.62              
ATOM   1996  HB2 ASN A 125      49.135  71.200  78.484  1.00  1.62              
ATOM   1997  CG  ASN A 125      50.059  72.176  80.157  1.00  1.62              
ATOM   1998  OD1 ASN A 125      50.133  72.287  81.370  1.00  1.62              
ATOM   1999  ND2 ASN A 125      51.079  72.549  79.428  1.00  1.62              
ATOM   2000 1HD2 ASN A 125      50.973  72.593  78.431  1.00  1.62              
ATOM   2001 2HD2 ASN A 125      51.882  72.894  79.920  1.00  1.62              
ATOM   2002  C   ASN A 125      46.734  70.172  79.674  1.00  1.62              
ATOM   2003  O   ASN A 125      45.719  70.409  80.329  1.00  1.62              
ATOM   2004  N   SER A 126      46.717  69.459  78.546  1.00  1.87              
ATOM   2005  H   SER A 126      47.530  69.429  77.948  1.00  1.87              
ATOM   2006  CA  SER A 126      45.586  68.606  78.207  1.00  1.87              
ATOM   2007  HA  SER A 126      44.708  69.020  78.694  1.00  1.87              
ATOM   2008  CB  SER A 126      45.248  68.623  76.724  1.00  1.87              
ATOM   2009  HB1 SER A 126      44.932  69.625  76.433  1.00  1.87              
ATOM   2010  HB2 SER A 126      44.429  67.930  76.532  1.00  1.87              
ATOM   2011  OG  SER A 126      46.372  68.253  75.972  1.00  1.87              
ATOM   2012  HG  SER A 126      46.874  69.103  75.838  1.00  1.87              
ATOM   2013  C   SER A 126      45.808  67.159  78.710  1.00  1.87              
ATOM   2014  O   SER A 126      46.838  66.510  78.427  1.00  1.87              
ATOM   2015  N   PRO A 127      44.829  66.584  79.440  1.00  1.81              
ATOM   2016  CD  PRO A 127      43.550  67.162  79.837  1.00  1.81              
ATOM   2017  HD1 PRO A 127      43.056  67.655  78.997  1.00  1.81              
ATOM   2018  HD2 PRO A 127      43.711  67.872  80.650  1.00  1.81              
ATOM   2019  CG  PRO A 127      42.682  66.000  80.321  1.00  1.81              
ATOM   2020  HG1 PRO A 127      42.075  65.627  79.495  1.00  1.81              
ATOM   2021  HG2 PRO A 127      42.043  66.295  81.153  1.00  1.81              
ATOM   2022  CB  PRO A 127      43.692  64.930  80.733  1.00  1.81              
ATOM   2023  HB1 PRO A 127      43.285  63.925  80.617  1.00  1.81              
ATOM   2024  HB2 PRO A 127      43.992  65.101  81.768  1.00  1.81              
ATOM   2025  CA  PRO A 127      44.894  65.177  79.816  1.00  1.81              
ATOM   2026  HA  PRO A 127      45.811  64.988  80.374  1.00  1.81              
ATOM   2027  C   PRO A 127      44.906  64.262  78.556  1.00  1.81              
ATOM   2028  O   PRO A 127      45.640  63.256  78.433  1.00  1.81              
ATOM   2029  N   ASP A 128      44.150  64.735  77.564  1.00  1.14              
ATOM   2030  H   ASP A 128      43.483  65.475  77.773  1.00  1.14              
ATOM   2031  CA  ASP A 128      44.165  64.306  76.180  1.00  1.14              
ATOM   2032  HA  ASP A 128      43.739  63.303  76.134  1.00  1.14              
ATOM   2033  CB  ASP A 128      43.279  65.222  75.323  1.00  1.14              
ATOM   2034  HB1 ASP A 128      43.239  64.820  74.309  1.00  1.14              
ATOM   2035  HB2 ASP A 128      43.728  66.212  75.282  1.00  1.14              
ATOM   2036  CG  ASP A 128      41.861  65.375  75.865  1.00  1.14              
ATOM   2037  OD1 ASP A 128      41.741  66.061  76.906  1.00  1.14              
ATOM   2038  OD2 ASP A 128      40.927  64.822  75.242  1.00  1.14              
ATOM   2039  C   ASP A 128      45.570  64.231  75.586  1.00  1.14              
ATOM   2040  O   ASP A 128      45.837  63.275  74.867  1.00  1.14              
ATOM   2041  N   TYR A 129      46.497  65.145  75.918  1.00  1.10              
ATOM   2042  H   TYR A 129      46.252  65.919  76.526  1.00  1.10              
ATOM   2043  CA  TYR A 129      47.887  65.018  75.479  1.00  1.10              
ATOM   2044  HA  TYR A 129      47.890  65.097  74.392  1.00  1.10              
ATOM   2045  CB  TYR A 129      48.838  66.111  76.013  1.00  1.10              
ATOM   2046  HB1 TYR A 129      48.926  66.046  77.097  1.00  1.10              
ATOM   2047  HB2 TYR A 129      48.467  67.095  75.754  1.00  1.10              
ATOM   2048  CG  TYR A 129      50.209  65.953  75.391  1.00  1.10              
ATOM   2049  CD1 TYR A 129      51.114  65.008  75.914  1.00  1.10              
ATOM   2050  HD1 TYR A 129      50.906  64.505  76.849  1.00  1.10              
ATOM   2051  CE1 TYR A 129      52.236  64.629  75.162  1.00  1.10              
ATOM   2052  HE1 TYR A 129      52.875  63.832  75.504  1.00  1.10              
ATOM   2053  CZ  TYR A 129      52.461  65.211  73.900  1.00  1.10              
ATOM   2054  OH  TYR A 129      53.455  64.733  73.121  1.00  1.10              
ATOM   2055  HH  TYR A 129      53.398  65.053  72.218  1.00  1.10              
ATOM   2056  CE2 TYR A 129      51.610  66.225  73.418  1.00  1.10              
ATOM   2057  HE2 TYR A 129      51.790  66.677  72.455  1.00  1.10              
ATOM   2058  CD2 TYR A 129      50.484  66.595  74.170  1.00  1.10              
ATOM   2059  HD2 TYR A 129      49.793  67.330  73.782  1.00  1.10              
ATOM   2060  C   TYR A 129      48.465  63.657  75.816  1.00  1.10              
ATOM   2061  O   TYR A 129      48.986  62.982  74.925  1.00  1.10              
ATOM   2062  N   ARG A 130      48.397  63.267  77.096  1.00  0.96              
ATOM   2063  H   ARG A 130      47.855  63.821  77.752  1.00  0.96              
ATOM   2064  CA  ARG A 130      49.047  61.996  77.496  1.00  0.96              
ATOM   2065  HA  ARG A 130      50.105  62.043  77.233  1.00  0.96              
ATOM   2066  CB  ARG A 130      48.897  61.787  79.014  1.00  0.96              
ATOM   2067  HB1 ARG A 130      47.859  61.554  79.259  1.00  0.96              
ATOM   2068  HB2 ARG A 130      49.149  62.722  79.519  1.00  0.96              
ATOM   2069  CG  ARG A 130      49.832  60.689  79.555  1.00  0.96              
ATOM   2070  HG1 ARG A 130      50.492  61.180  80.267  1.00  0.96              
ATOM   2071  HG2 ARG A 130      50.455  60.285  78.756  1.00  0.96              
ATOM   2072  CD  ARG A 130      49.158  59.528  80.307  1.00  0.96              
ATOM   2073  HD1 ARG A 130      48.299  59.894  80.869  1.00  0.96              
ATOM   2074  HD2 ARG A 130      49.879  59.148  81.031  1.00  0.96              
ATOM   2075  NE  ARG A 130      48.791  58.390  79.440  1.00  0.96              
ATOM   2076  HE  ARG A 130      49.541  57.810  79.060  1.00  0.96              
ATOM   2077  CZ  ARG A 130      47.591  57.893  79.213  1.00  0.96              
ATOM   2078  NH1 ARG A 130      46.495  58.513  79.546  1.00  0.96              
ATOM   2079 1HH1 ARG A 130      46.519  59.444  79.891  1.00  0.96              
ATOM   2080 2HH1 ARG A 130      45.603  58.090  79.262  1.00  0.96              
ATOM   2081  NH2 ARG A 130      47.489  56.757  78.604  1.00  0.96              
ATOM   2082 1HH2 ARG A 130      48.361  56.311  78.308  1.00  0.96              
ATOM   2083 2HH2 ARG A 130      46.604  56.471  78.171  1.00  0.96              
ATOM   2084  C   ARG A 130      48.462  60.812  76.756  1.00  0.96              
ATOM   2085  O   ARG A 130      49.216  60.035  76.172  1.00  0.96              
ATOM   2086  N   GLU A 131      47.131  60.714  76.755  1.00  0.90              
ATOM   2087  H   GLU A 131      46.571  61.436  77.193  1.00  0.90              
ATOM   2088  CA  GLU A 131      46.489  59.552  76.113  1.00  0.90              
ATOM   2089  HA  GLU A 131      46.842  58.630  76.574  1.00  0.90              
ATOM   2090  CB  GLU A 131      44.965  59.697  76.309  1.00  0.90              
ATOM   2091  HB1 GLU A 131      44.577  60.448  75.620  1.00  0.90              
ATOM   2092  HB2 GLU A 131      44.766  60.062  77.319  1.00  0.90              
ATOM   2093  CG  GLU A 131      44.188  58.390  76.108  1.00  0.90              
ATOM   2094  HG1 GLU A 131      44.435  57.959  75.135  1.00  0.90              
ATOM   2095  HG2 GLU A 131      43.119  58.609  76.124  1.00  0.90              
ATOM   2096  CD  GLU A 131      44.525  57.418  77.238  1.00  0.90              
ATOM   2097  OE1 GLU A 131      44.167  57.715  78.400  1.00  0.90              
ATOM   2098  OE2 GLU A 131      45.309  56.476  77.022  1.00  0.90              
ATOM   2099  C   GLU A 131      46.817  59.482  74.611  1.00  0.90              
ATOM   2100  O   GLU A 131      47.206  58.441  74.077  1.00  0.90              
ATOM   2101  N   VAL A 132      46.712  60.621  73.919  1.00  0.86              
ATOM   2102  H   VAL A 132      46.434  61.469  74.406  1.00  0.86              
ATOM   2103  CA  VAL A 132      46.798  60.648  72.458  1.00  0.86              
ATOM   2104  HA  VAL A 132      46.275  59.759  72.105  1.00  0.86              
ATOM   2105  CB  VAL A 132      46.077  61.835  71.785  1.00  0.86              
ATOM   2106  HB  VAL A 132      45.973  61.577  70.730  1.00  0.86              
ATOM   2107  CG1 VAL A 132      44.642  61.994  72.324  1.00  0.86              
ATOM   2108 1HG1 VAL A 132      44.545  61.660  73.354  1.00  0.86              
ATOM   2109 2HG1 VAL A 132      44.346  63.039  72.325  1.00  0.86              
ATOM   2110 3HG1 VAL A 132      43.959  61.397  71.721  1.00  0.86              
ATOM   2111  CG2 VAL A 132      46.873  63.147  71.789  1.00  0.86              
ATOM   2112 1HG2 VAL A 132      47.813  63.015  71.258  1.00  0.86              
ATOM   2113 2HG2 VAL A 132      46.310  63.915  71.269  1.00  0.86              
ATOM   2114 3HG2 VAL A 132      47.088  63.471  72.803  1.00  0.86              
ATOM   2115  C   VAL A 132      48.229  60.499  71.956  1.00  0.86              
ATOM   2116  O   VAL A 132      48.460  59.912  70.899  1.00  0.86              
ATOM   2117  N   ASN A 133      49.203  60.996  72.718  1.00  0.83              
ATOM   2118  H   ASN A 133      48.945  61.488  73.571  1.00  0.83              
ATOM   2119  CA  ASN A 133      50.607  60.720  72.469  1.00  0.83              
ATOM   2120  HA  ASN A 133      50.828  60.961  71.430  1.00  0.83              
ATOM   2121  CB  ASN A 133      51.456  61.624  73.385  1.00  0.83              
ATOM   2122  HB1 ASN A 133      51.146  61.476  74.420  1.00  0.83              
ATOM   2123  HB2 ASN A 133      51.271  62.663  73.117  1.00  0.83              
ATOM   2124  CG  ASN A 133      52.959  61.383  73.319  1.00  0.83              
ATOM   2125  OD1 ASN A 133      53.699  61.655  74.250  1.00  0.83              
ATOM   2126  ND2 ASN A 133      53.498  60.864  72.240  1.00  0.83              
ATOM   2127 1HD2 ASN A 133      52.904  60.383  71.583  1.00  0.83              
ATOM   2128 2HD2 ASN A 133      54.484  60.682  72.264  1.00  0.83              
ATOM   2129  C   ASN A 133      50.944  59.251  72.686  1.00  0.83              
ATOM   2130  O   ASN A 133      51.694  58.712  71.883  1.00  0.83              
ATOM   2131  N   GLU A 134      50.424  58.617  73.733  1.00  0.86              
ATOM   2132  H   GLU A 134      49.811  59.102  74.382  1.00  0.86              
ATOM   2133  CA  GLU A 134      50.733  57.215  74.001  1.00  0.86              
ATOM   2134  HA  GLU A 134      51.814  57.089  73.987  1.00  0.86              
ATOM   2135  CB  GLU A 134      50.245  56.911  75.423  1.00  0.86              
ATOM   2136  HB1 GLU A 134      49.164  57.044  75.489  1.00  0.86              
ATOM   2137  HB2 GLU A 134      50.720  57.640  76.083  1.00  0.86              
ATOM   2138  CG  GLU A 134      50.613  55.506  75.906  1.00  0.86              
ATOM   2139  HG1 GLU A 134      51.531  55.190  75.404  1.00  0.86              
ATOM   2140  HG2 GLU A 134      49.820  54.807  75.632  1.00  0.86              
ATOM   2141  CD  GLU A 134      50.846  55.484  77.420  1.00  0.86              
ATOM   2142  OE1 GLU A 134      50.097  56.159  78.172  1.00  0.86              
ATOM   2143  OE2 GLU A 134      51.833  54.837  77.824  1.00  0.86              
ATOM   2144  C   GLU A 134      50.160  56.259  72.938  1.00  0.86              
ATOM   2145  O   GLU A 134      50.870  55.385  72.419  1.00  0.86              
ATOM   2146  N   GLU A 135      48.917  56.502  72.512  1.00  0.84              
ATOM   2147  H   GLU A 135      48.369  57.208  73.000  1.00  0.84              
ATOM   2148  CA  GLU A 135      48.294  55.783  71.393  1.00  0.84              
ATOM   2149  HA  GLU A 135      48.384  54.716  71.597  1.00  0.84              
ATOM   2150  CB  GLU A 135      46.787  56.125  71.306  1.00  0.84              
ATOM   2151  HB1 GLU A 135      46.569  56.609  70.357  1.00  0.84              
ATOM   2152  HB2 GLU A 135      46.536  56.848  72.083  1.00  0.84              
ATOM   2153  CG  GLU A 135      45.844  54.916  71.486  1.00  0.84              
ATOM   2154  HG1 GLU A 135      44.828  55.295  71.619  1.00  0.84              
ATOM   2155  HG2 GLU A 135      46.123  54.387  72.399  1.00  0.84              
ATOM   2156  CD  GLU A 135      45.839  53.937  70.300  1.00  0.84              
ATOM   2157  OE1 GLU A 135      46.165  54.349  69.164  1.00  0.84              
ATOM   2158  OE2 GLU A 135      45.576  52.726  70.489  1.00  0.84              
ATOM   2159  C   GLU A 135      49.014  56.029  70.053  1.00  0.84              
ATOM   2160  O   GLU A 135      49.343  55.078  69.336  1.00  0.84              
ATOM   2161  N   TYR A 136      49.354  57.288  69.737  1.00  0.84              
ATOM   2162  H   TYR A 136      49.058  58.044  70.349  1.00  0.84              
ATOM   2163  CA  TYR A 136      50.156  57.615  68.545  1.00  0.84              
ATOM   2164  HA  TYR A 136      49.634  57.240  67.664  1.00  0.84              
ATOM   2165  CB  TYR A 136      50.288  59.138  68.400  1.00  0.84              
ATOM   2166  HB1 TYR A 136      50.633  59.546  69.350  1.00  0.84              
ATOM   2167  HB2 TYR A 136      49.302  59.559  68.202  1.00  0.84              
ATOM   2168  CG  TYR A 136      51.243  59.600  67.306  1.00  0.84              
ATOM   2169  CD1 TYR A 136      50.897  59.482  65.945  1.00  0.84              
ATOM   2170  HD1 TYR A 136      49.952  59.038  65.664  1.00  0.84              
ATOM   2171  CE1 TYR A 136      51.788  59.932  64.946  1.00  0.84              
ATOM   2172  HE1 TYR A 136      51.537  59.830  63.902  1.00  0.84              
ATOM   2173  CZ  TYR A 136      53.030  60.504  65.302  1.00  0.84              
ATOM   2174  OH  TYR A 136      53.895  60.943  64.347  1.00  0.84              
ATOM   2175  HH  TYR A 136      54.709  61.297  64.717  1.00  0.84              
ATOM   2176  CE2 TYR A 136      53.386  60.588  66.663  1.00  0.84              
ATOM   2177  HE2 TYR A 136      54.344  60.996  66.941  1.00  0.84              
ATOM   2178  CD2 TYR A 136      52.494  60.142  67.659  1.00  0.84              
ATOM   2179  HD2 TYR A 136      52.774  60.216  68.699  1.00  0.84              
ATOM   2180  C   TYR A 136      51.537  56.946  68.560  1.00  0.84              
ATOM   2181  O   TYR A 136      52.071  56.567  67.519  1.00  0.84              
ATOM   2182  N   ALA A 137      52.122  56.762  69.739  1.00  0.85              
ATOM   2183  H   ALA A 137      51.672  57.117  70.578  1.00  0.85              
ATOM   2184  CA  ALA A 137      53.417  56.131  69.879  1.00  0.85              
ATOM   2185  HA  ALA A 137      54.061  56.512  69.100  1.00  0.85              
ATOM   2186  CB  ALA A 137      54.021  56.515  71.214  1.00  0.85              
ATOM   2187  HB1 ALA A 137      54.957  55.975  71.336  1.00  0.85              
ATOM   2188  HB2 ALA A 137      54.219  57.586  71.213  1.00  0.85              
ATOM   2189  HB3 ALA A 137      53.351  56.256  72.033  1.00  0.85              
ATOM   2190  C   ALA A 137      53.369  54.616  69.696  1.00  0.85              
ATOM   2191  O   ALA A 137      54.255  54.054  69.048  1.00  0.85              
ATOM   2192  N   LYS A 138      52.311  53.955  70.170  1.00  0.87              
ATOM   2193  H   LYS A 138      51.652  54.465  70.757  1.00  0.87              
ATOM   2194  CA  LYS A 138      52.023  52.562  69.809  1.00  0.87              
ATOM   2195  HA  LYS A 138      52.893  51.955  70.067  1.00  0.87              
ATOM   2196  CB  LYS A 138      50.847  52.093  70.689  1.00  0.87              
ATOM   2197  HB1 LYS A 138      50.099  52.882  70.755  1.00  0.87              
ATOM   2198  HB2 LYS A 138      51.238  51.980  71.701  1.00  0.87              
ATOM   2199  CG  LYS A 138      50.164  50.758  70.316  1.00  0.87              
ATOM   2200  HG1 LYS A 138      49.622  50.426  71.203  1.00  0.87              
ATOM   2201  HG2 LYS A 138      50.929  50.009  70.106  1.00  0.87              
ATOM   2202  CD  LYS A 138      49.147  50.783  69.156  1.00  0.87              
ATOM   2203  HD1 LYS A 138      48.538  49.880  69.216  1.00  0.87              
ATOM   2204  HD2 LYS A 138      49.661  50.777  68.197  1.00  0.87              
ATOM   2205  CE  LYS A 138      48.240  52.013  69.237  1.00  0.87              
ATOM   2206  HE1 LYS A 138      48.824  52.906  69.005  1.00  0.87              
ATOM   2207  HE2 LYS A 138      47.872  52.127  70.261  1.00  0.87              
ATOM   2208  NZ  LYS A 138      47.076  51.956  68.332  1.00  0.87              
ATOM   2209  HZ1 LYS A 138      46.344  51.389  68.736  1.00  0.87              
ATOM   2210  HZ2 LYS A 138      46.637  52.883  68.364  1.00  0.87              
ATOM   2211  HZ3 LYS A 138      47.317  51.715  67.373  1.00  0.87              
ATOM   2212  C   LYS A 138      51.813  52.368  68.305  1.00  0.87              
ATOM   2213  O   LYS A 138      52.349  51.438  67.691  1.00  0.87              
ATOM   2214  N   GLU A 139      51.043  53.262  67.697  1.00  0.95              
ATOM   2215  H   GLU A 139      50.604  53.985  68.261  1.00  0.95              
ATOM   2216  CA  GLU A 139      50.690  53.170  66.281  1.00  0.95              
ATOM   2217  HA  GLU A 139      50.325  52.163  66.098  1.00  0.95              
ATOM   2218  CB  GLU A 139      49.567  54.192  66.010  1.00  0.95              
ATOM   2219  HB1 GLU A 139      50.012  55.166  65.801  1.00  0.95              
ATOM   2220  HB2 GLU A 139      48.941  54.298  66.896  1.00  0.95              
ATOM   2221  CG  GLU A 139      48.641  53.801  64.858  1.00  0.95              
ATOM   2222  HG1 GLU A 139      49.246  53.482  64.012  1.00  0.95              
ATOM   2223  HG2 GLU A 139      48.067  54.681  64.567  1.00  0.95              
ATOM   2224  CD  GLU A 139      47.677  52.665  65.200  1.00  0.95              
ATOM   2225  OE1 GLU A 139      48.108  51.646  65.785  1.00  0.95              
ATOM   2226  OE2 GLU A 139      46.558  52.621  64.661  1.00  0.95              
ATOM   2227  C   GLU A 139      51.921  53.351  65.378  1.00  0.95              
ATOM   2228  O   GLU A 139      52.187  52.548  64.478  1.00  0.95              
ATOM   2229  N   ILE A 140      52.751  54.347  65.684  1.00  1.04              
ATOM   2230  H   ILE A 140      52.471  55.004  66.411  1.00  1.04              
ATOM   2231  CA  ILE A 140      54.016  54.577  64.987  1.00  1.04              
ATOM   2232  HA  ILE A 140      53.813  54.466  63.924  1.00  1.04              
ATOM   2233  CB  ILE A 140      54.495  56.032  65.177  1.00  1.04              
ATOM   2234  HB  ILE A 140      54.461  56.246  66.239  1.00  1.04              
ATOM   2235  CG2 ILE A 140      55.936  56.257  64.683  1.00  1.04              
ATOM   2236 1HG2 ILE A 140      56.165  57.322  64.696  1.00  1.04              
ATOM   2237 2HG2 ILE A 140      56.645  55.739  65.329  1.00  1.04              
ATOM   2238 3HG2 ILE A 140      56.054  55.891  63.662  1.00  1.04              
ATOM   2239  CG1 ILE A 140      53.557  57.060  64.510  1.00  1.04              
ATOM   2240 1HG1 ILE A 140      53.848  58.040  64.878  1.00  1.04              
ATOM   2241 2HG1 ILE A 140      52.532  56.883  64.838  1.00  1.04              
ATOM   2242  CD1 ILE A 140      53.576  57.116  62.978  1.00  1.04              
ATOM   2243  HD1 ILE A 140      52.828  57.829  62.633  1.00  1.04              
ATOM   2244  HD2 ILE A 140      54.551  57.443  62.617  1.00  1.04              
ATOM   2245  HD3 ILE A 140      53.351  56.139  62.563  1.00  1.04              
ATOM   2246  C   ILE A 140      55.078  53.519  65.287  1.00  1.04              
ATOM   2247  O   ILE A 140      55.856  53.205  64.390  1.00  1.04              
ATOM   2248  N   LYS A 141      55.083  52.860  66.453  1.00  1.08              
ATOM   2249  H   LYS A 141      54.499  53.202  67.213  1.00  1.08              
ATOM   2250  CA  LYS A 141      55.844  51.609  66.646  1.00  1.08              
ATOM   2251  HA  LYS A 141      56.900  51.805  66.469  1.00  1.08              
ATOM   2252  CB  LYS A 141      55.693  51.126  68.107  1.00  1.08              
ATOM   2253  HB1 LYS A 141      54.651  51.143  68.408  1.00  1.08              
ATOM   2254  HB2 LYS A 141      56.205  51.845  68.746  1.00  1.08              
ATOM   2255  CG  LYS A 141      56.266  49.720  68.399  1.00  1.08              
ATOM   2256  HG1 LYS A 141      56.677  49.729  69.410  1.00  1.08              
ATOM   2257  HG2 LYS A 141      57.079  49.507  67.707  1.00  1.08              
ATOM   2258  CD  LYS A 141      55.223  48.588  68.330  1.00  1.08              
ATOM   2259  HD1 LYS A 141      54.759  48.537  67.348  1.00  1.08              
ATOM   2260  HD2 LYS A 141      54.441  48.796  69.063  1.00  1.08              
ATOM   2261  CE  LYS A 141      55.840  47.220  68.659  1.00  1.08              
ATOM   2262  HE1 LYS A 141      55.028  46.508  68.833  1.00  1.08              
ATOM   2263  HE2 LYS A 141      56.411  47.314  69.587  1.00  1.08              
ATOM   2264  NZ  LYS A 141      56.711  46.705  67.572  1.00  1.08              
ATOM   2265  HZ1 LYS A 141      57.127  45.820  67.823  1.00  1.08              
ATOM   2266  HZ2 LYS A 141      56.190  46.451  66.724  1.00  1.08              
ATOM   2267  HZ3 LYS A 141      57.437  47.353  67.306  1.00  1.08              
ATOM   2268  C   LYS A 141      55.434  50.518  65.658  1.00  1.08              
ATOM   2269  O   LYS A 141      56.285  49.858  65.058  1.00  1.08              
ATOM   2270  N   LYS A 142      54.127  50.300  65.458  1.00  0.94              
ATOM   2271  H   LYS A 142      53.451  50.840  65.994  1.00  0.94              
ATOM   2272  CA  LYS A 142      53.685  49.290  64.474  1.00  0.94              
ATOM   2273  HA  LYS A 142      54.193  48.350  64.698  1.00  0.94              
ATOM   2274  CB  LYS A 142      52.154  49.035  64.608  1.00  0.94              
ATOM   2275  HB1 LYS A 142      51.808  49.461  65.553  1.00  0.94              
ATOM   2276  HB2 LYS A 142      51.998  47.957  64.675  1.00  0.94              
ATOM   2277  CG  LYS A 142      51.250  49.562  63.467  1.00  0.94              
ATOM   2278  HG1 LYS A 142      51.420  48.967  62.568  1.00  0.94              
ATOM   2279  HG2 LYS A 142      51.520  50.586  63.240  1.00  0.94              
ATOM   2280  CD  LYS A 142      49.748  49.553  63.797  1.00  0.94              
ATOM   2281  HD1 LYS A 142      49.607  49.940  64.806  1.00  0.94              
ATOM   2282  HD2 LYS A 142      49.360  48.535  63.751  1.00  0.94              
ATOM   2283  CE  LYS A 142      49.013  50.461  62.795  1.00  0.94              
ATOM   2284  HE1 LYS A 142      49.145  50.066  61.786  1.00  0.94              
ATOM   2285  HE2 LYS A 142      49.479  51.450  62.829  1.00  0.94              
ATOM   2286  NZ  LYS A 142      47.567  50.619  63.088  1.00  0.94              
ATOM   2287  HZ1 LYS A 142      47.160  51.335  62.485  1.00  0.94              
ATOM   2288  HZ2 LYS A 142      47.047  49.761  63.022  1.00  0.94              
ATOM   2289  HZ3 LYS A 142      47.422  51.000  64.029  1.00  0.94              
ATOM   2290  C   LYS A 142      54.118  49.659  63.046  1.00  0.94              
ATOM   2291  O   LYS A 142      54.559  48.807  62.274  1.00  0.94              
ATOM   2292  N   LEU A 143      54.018  50.948  62.699  1.00  0.97              
ATOM   2293  H   LEU A 143      53.585  51.588  63.359  1.00  0.97              
ATOM   2294  CA  LEU A 143      54.365  51.431  61.363  1.00  0.97              
ATOM   2295  HA  LEU A 143      53.861  50.787  60.642  1.00  0.97              
ATOM   2296  CB  LEU A 143      53.835  52.869  61.189  1.00  0.97              
ATOM   2297  HB1 LEU A 143      54.339  53.510  61.913  1.00  0.97              
ATOM   2298  HB2 LEU A 143      52.769  52.877  61.418  1.00  0.97              
ATOM   2299  CG  LEU A 143      54.046  53.472  59.783  1.00  0.97              
ATOM   2300  HG  LEU A 143      55.105  53.452  59.535  1.00  0.97              
ATOM   2301  CD1 LEU A 143      53.278  52.725  58.690  1.00  0.97              
ATOM   2302 1HD1 LEU A 143      53.458  53.205  57.729  1.00  0.97              
ATOM   2303 2HD1 LEU A 143      53.635  51.701  58.646  1.00  0.97              
ATOM   2304 3HD1 LEU A 143      52.212  52.737  58.917  1.00  0.97              
ATOM   2305  CD2 LEU A 143      53.590  54.929  59.764  1.00  0.97              
ATOM   2306 1HD2 LEU A 143      53.770  55.364  58.783  1.00  0.97              
ATOM   2307 2HD2 LEU A 143      52.530  55.002  59.996  1.00  0.97              
ATOM   2308 3HD2 LEU A 143      54.163  55.498  60.496  1.00  0.97              
ATOM   2309  C   LEU A 143      55.865  51.349  61.059  1.00  0.97              
ATOM   2310  O   LEU A 143      56.259  51.001  59.949  1.00  0.97              
ATOM   2311  N   SER A 144      56.700  51.643  62.049  1.00  0.92              
ATOM   2312  H   SER A 144      56.309  51.973  62.926  1.00  0.92              
ATOM   2313  CA  SER A 144      58.152  51.492  61.963  1.00  0.92              
ATOM   2314  HA  SER A 144      58.481  51.917  61.014  1.00  0.92              
ATOM   2315  CB  SER A 144      58.862  52.281  63.073  1.00  0.92              
ATOM   2316  HB1 SER A 144      58.814  53.344  62.843  1.00  0.92              
ATOM   2317  HB2 SER A 144      59.913  51.988  63.113  1.00  0.92              
ATOM   2318  OG  SER A 144      58.276  52.092  64.345  1.00  0.92              
ATOM   2319  HG  SER A 144      57.422  52.565  64.372  1.00  0.92              
ATOM   2320  C   SER A 144      58.601  50.037  61.953  1.00  0.92              
ATOM   2321  O   SER A 144      59.566  49.728  61.269  1.00  0.92              
ATOM   2322  N   GLU A 145      57.873  49.118  62.588  1.00  1.00              
ATOM   2323  H   GLU A 145      57.148  49.422  63.233  1.00  1.00              
ATOM   2324  CA  GLU A 145      58.098  47.681  62.377  1.00  1.00              
ATOM   2325  HA  GLU A 145      59.157  47.466  62.529  1.00  1.00              
ATOM   2326  CB  GLU A 145      57.312  46.925  63.456  1.00  1.00              
ATOM   2327  HB1 GLU A 145      56.290  47.301  63.504  1.00  1.00              
ATOM   2328  HB2 GLU A 145      57.794  47.142  64.410  1.00  1.00              
ATOM   2329  CG  GLU A 145      57.254  45.405  63.257  1.00  1.00              
ATOM   2330  HG1 GLU A 145      58.194  45.065  62.822  1.00  1.00              
ATOM   2331  HG2 GLU A 145      56.449  45.162  62.560  1.00  1.00              
ATOM   2332  CD  GLU A 145      57.028  44.687  64.591  1.00  1.00              
ATOM   2333  OE1 GLU A 145      56.273  45.226  65.438  1.00  1.00              
ATOM   2334  OE2 GLU A 145      57.707  43.657  64.807  1.00  1.00              
ATOM   2335  C   GLU A 145      57.761  47.219  60.952  1.00  1.00              
ATOM   2336  O   GLU A 145      58.579  46.532  60.342  1.00  1.00              
ATOM   2337  N   LYS A 146      56.624  47.650  60.381  1.00  0.86              
ATOM   2338  H   LYS A 146      55.972  48.170  60.962  1.00  0.86              
ATOM   2339  CA  LYS A 146      56.306  47.420  58.955  1.00  0.86              
ATOM   2340  HA  LYS A 146      56.217  46.346  58.783  1.00  0.86              
ATOM   2341  CB  LYS A 146      54.948  48.119  58.615  1.00  0.86              
ATOM   2342  HB1 LYS A 146      55.012  49.155  58.935  1.00  0.86              
ATOM   2343  HB2 LYS A 146      54.156  47.654  59.203  1.00  0.86              
ATOM   2344  CG  LYS A 146      54.513  48.126  57.123  1.00  0.86              
ATOM   2345  HG1 LYS A 146      54.090  47.154  56.870  1.00  0.86              
ATOM   2346  HG2 LYS A 146      55.400  48.263  56.507  1.00  0.86              
ATOM   2347  CD  LYS A 146      53.528  49.244  56.683  1.00  0.86              
ATOM   2348  HD1 LYS A 146      53.613  49.327  55.602  1.00  0.86              
ATOM   2349  HD2 LYS A 146      53.868  50.195  57.086  1.00  0.86              
ATOM   2350  CE  LYS A 146      52.039  49.025  57.031  1.00  0.86              
ATOM   2351  HE1 LYS A 146      51.915  49.124  58.113  1.00  0.86              
ATOM   2352  HE2 LYS A 146      51.781  47.997  56.766  1.00  0.86              
ATOM   2353  NZ  LYS A 146      51.103  49.959  56.319  1.00  0.86              
ATOM   2354  HZ1 LYS A 146      50.138  49.724  56.508  1.00  0.86              
ATOM   2355  HZ2 LYS A 146      51.201  50.921  56.630  1.00  0.86              
ATOM   2356  HZ3 LYS A 146      51.183  49.924  55.298  1.00  0.86              
ATOM   2357  C   LYS A 146      57.433  47.914  58.043  1.00  0.86              
ATOM   2358  O   LYS A 146      57.897  47.188  57.162  1.00  0.86              
ATOM   2359  N   ILE A 147      57.853  49.166  58.234  1.00  0.82              
ATOM   2360  H   ILE A 147      57.427  49.717  58.969  1.00  0.82              
ATOM   2361  CA  ILE A 147      58.817  49.781  57.326  1.00  0.82              
ATOM   2362  HA  ILE A 147      58.493  49.483  56.327  1.00  0.82              
ATOM   2363  CB  ILE A 147      58.783  51.330  57.366  1.00  0.82              
ATOM   2364  HB  ILE A 147      57.938  51.643  57.981  1.00  0.82              
ATOM   2365  CG2 ILE A 147      60.050  51.977  57.957  1.00  0.82              
ATOM   2366 1HG2 ILE A 147      59.936  53.059  58.018  1.00  0.82              
ATOM   2367 2HG2 ILE A 147      60.225  51.602  58.965  1.00  0.82              
ATOM   2368 3HG2 ILE A 147      60.918  51.758  57.333  1.00  0.82              
ATOM   2369  CG1 ILE A 147      58.497  51.809  55.925  1.00  0.82              
ATOM   2370 1HG1 ILE A 147      57.578  51.335  55.577  1.00  0.82              
ATOM   2371 2HG1 ILE A 147      59.311  51.493  55.270  1.00  0.82              
ATOM   2372  CD1 ILE A 147      58.311  53.317  55.777  1.00  0.82              
ATOM   2373  HD1 ILE A 147      57.970  53.525  54.765  1.00  0.82              
ATOM   2374  HD2 ILE A 147      57.567  53.679  56.488  1.00  0.82              
ATOM   2375  HD3 ILE A 147      59.261  53.819  55.939  1.00  0.82              
ATOM   2376  C   ILE A 147      60.193  49.143  57.455  1.00  0.82              
ATOM   2377  O   ILE A 147      60.808  48.862  56.438  1.00  0.82              
ATOM   2378  N   MET A 148      60.626  48.813  58.674  1.00  0.78              
ATOM   2379  H   MET A 148      60.079  49.092  59.482  1.00  0.78              
ATOM   2380  CA  MET A 148      61.836  48.030  58.922  1.00  0.78              
ATOM   2381  HA  MET A 148      62.689  48.559  58.494  1.00  0.78              
ATOM   2382  CB  MET A 148      62.075  47.870  60.433  1.00  0.78              
ATOM   2383  HB1 MET A 148      62.805  47.078  60.604  1.00  0.78              
ATOM   2384  HB2 MET A 148      61.144  47.579  60.920  1.00  0.78              
ATOM   2385  CG  MET A 148      62.613  49.154  61.069  1.00  0.78              
ATOM   2386  HG1 MET A 148      62.436  49.112  62.144  1.00  0.78              
ATOM   2387  HG2 MET A 148      62.065  50.008  60.670  1.00  0.78              
ATOM   2388  SD  MET A 148      64.386  49.413  60.805  1.00  0.78              
ATOM   2389  CE  MET A 148      64.478  51.174  61.204  1.00  0.78              
ATOM   2390  HE1 MET A 148      64.018  51.361  62.174  1.00  0.78              
ATOM   2391  HE2 MET A 148      65.520  51.487  61.230  1.00  0.78              
ATOM   2392  HE3 MET A 148      63.948  51.735  60.437  1.00  0.78              
ATOM   2393  C   MET A 148      61.809  46.646  58.279  1.00  0.78              
ATOM   2394  O   MET A 148      62.836  46.212  57.766  1.00  0.78              
ATOM   2395  N   GLY A 149      60.654  45.981  58.256  1.00  0.89              
ATOM   2396  H   GLY A 149      59.859  46.365  58.755  1.00  0.89              
ATOM   2397  CA  GLY A 149      60.510  44.689  57.599  1.00  0.89              
ATOM   2398  HA1 GLY A 149      59.529  44.278  57.834  1.00  0.89              
ATOM   2399  HA2 GLY A 149      61.270  44.008  57.977  1.00  0.89              
ATOM   2400  C   GLY A 149      60.643  44.768  56.089  1.00  0.89              
ATOM   2401  O   GLY A 149      61.471  44.063  55.505  1.00  0.89              
ATOM   2402  N   TRP A 150      59.892  45.680  55.464  1.00  0.89              
ATOM   2403  H   TRP A 150      59.213  46.217  55.990  1.00  0.89              
ATOM   2404  CA  TRP A 150      59.962  45.830  54.011  1.00  0.89              
ATOM   2405  HA  TRP A 150      60.001  44.815  53.632  1.00  0.89              
ATOM   2406  CB  TRP A 150      58.654  46.389  53.436  1.00  0.89              
ATOM   2407  HB1 TRP A 150      58.847  46.832  52.458  1.00  0.89              
ATOM   2408  HB2 TRP A 150      58.241  47.154  54.094  1.00  0.89              
ATOM   2409  CG  TRP A 150      57.681  45.258  53.261  1.00  0.89              
ATOM   2410  CD1 TRP A 150      57.799  44.320  52.295  1.00  0.89              
ATOM   2411  HD1 TRP A 150      58.549  44.326  51.514  1.00  0.89              
ATOM   2412  NE1 TRP A 150      56.975  43.250  52.567  1.00  0.89              
ATOM   2413  HE1 TRP A 150      57.121  42.352  52.113  1.00  0.89              
ATOM   2414  CE2 TRP A 150      56.264  43.445  53.727  1.00  0.89              
ATOM   2415  CZ2 TRP A 150      55.376  42.637  54.452  1.00  0.89              
ATOM   2416  HZ2 TRP A 150      55.131  41.651  54.092  1.00  0.89              
ATOM   2417  CH2 TRP A 150      54.819  43.128  55.644  1.00  0.89              
ATOM   2418  HH2 TRP A 150      54.140  42.517  56.220  1.00  0.89              
ATOM   2419  CZ3 TRP A 150      55.159  44.415  56.094  1.00  0.89              
ATOM   2420  HZ3 TRP A 150      54.743  44.784  57.019  1.00  0.89              
ATOM   2421  CE3 TRP A 150      56.062  45.209  55.361  1.00  0.89              
ATOM   2422  HE3 TRP A 150      56.324  46.189  55.707  1.00  0.89              
ATOM   2423  CD2 TRP A 150      56.653  44.746  54.168  1.00  0.89              
ATOM   2424  C   TRP A 150      61.269  46.429  53.475  1.00  0.89              
ATOM   2425  O   TRP A 150      61.709  46.095  52.369  1.00  0.89              
ATOM   2426  N   LEU A 151      61.974  47.195  54.312  1.00  0.73              
ATOM   2427  H   LEU A 151      61.539  47.498  55.176  1.00  0.73              
ATOM   2428  CA  LEU A 151      63.356  47.582  54.064  1.00  0.73              
ATOM   2429  HA  LEU A 151      63.423  47.832  53.006  1.00  0.73              
ATOM   2430  CB  LEU A 151      63.746  48.818  54.873  1.00  0.73              
ATOM   2431  HB1 LEU A 151      64.809  48.737  55.087  1.00  0.73              
ATOM   2432  HB2 LEU A 151      63.230  48.829  55.830  1.00  0.73              
ATOM   2433  CG  LEU A 151      63.520  50.146  54.125  1.00  0.73              
ATOM   2434  HG  LEU A 151      63.779  50.953  54.806  1.00  0.73              
ATOM   2435  CD1 LEU A 151      64.431  50.233  52.895  1.00  0.73              
ATOM   2436 1HD1 LEU A 151      64.552  51.273  52.619  1.00  0.73              
ATOM   2437 2HD1 LEU A 151      65.418  49.830  53.122  1.00  0.73              
ATOM   2438 3HD1 LEU A 151      64.002  49.687  52.058  1.00  0.73              
ATOM   2439  CD2 LEU A 151      62.083  50.395  53.661  1.00  0.73              
ATOM   2440 1HD2 LEU A 151      62.037  51.375  53.192  1.00  0.73              
ATOM   2441 2HD2 LEU A 151      61.770  49.631  52.951  1.00  0.73              
ATOM   2442 3HD2 LEU A 151      61.416  50.381  54.519  1.00  0.73              
ATOM   2443  C   LEU A 151      64.348  46.429  54.225  1.00  0.73              
ATOM   2444  O   LEU A 151      65.286  46.335  53.432  1.00  0.73              
ATOM   2445  N   SER A 152      64.154  45.532  55.194  1.00  0.77              
ATOM   2446  H   SER A 152      63.392  45.662  55.850  1.00  0.77              
ATOM   2447  CA  SER A 152      64.970  44.322  55.300  1.00  0.77              
ATOM   2448  HA  SER A 152      66.010  44.627  55.410  1.00  0.77              
ATOM   2449  CB  SER A 152      64.569  43.513  56.538  1.00  0.77              
ATOM   2450  HB1 SER A 152      63.965  42.657  56.240  1.00  0.77              
ATOM   2451  HB2 SER A 152      63.980  44.126  57.217  1.00  0.77              
ATOM   2452  OG  SER A 152      65.717  43.074  57.233  1.00  0.77              
ATOM   2453  HG  SER A 152      65.628  42.105  57.326  1.00  0.77              
ATOM   2454  C   SER A 152      64.869  43.498  54.005  1.00  0.77              
ATOM   2455  O   SER A 152      65.873  43.210  53.336  1.00  0.77              
ATOM   2456  N   GLU A 153      63.638  43.216  53.562  1.00  0.81              
ATOM   2457  H   GLU A 153      62.827  43.483  54.114  1.00  0.81              
ATOM   2458  CA  GLU A 153      63.461  42.423  52.343  1.00  0.81              
ATOM   2459  HA  GLU A 153      64.201  41.623  52.426  1.00  0.81              
ATOM   2460  CB  GLU A 153      62.137  41.630  52.331  1.00  0.81              
ATOM   2461  HB1 GLU A 153      62.086  41.096  53.282  1.00  0.81              
ATOM   2462  HB2 GLU A 153      62.189  40.875  51.547  1.00  0.81              
ATOM   2463  CG  GLU A 153      60.842  42.425  52.146  1.00  0.81              
ATOM   2464  HG1 GLU A 153      60.669  42.599  51.082  1.00  0.81              
ATOM   2465  HG2 GLU A 153      60.971  43.388  52.623  1.00  0.81              
ATOM   2466  CD  GLU A 153      59.648  41.684  52.781  1.00  0.81              
ATOM   2467  OE1 GLU A 153      58.802  41.083  52.076  1.00  0.81              
ATOM   2468  OE2 GLU A 153      59.552  41.631  54.025  1.00  0.81              
ATOM   2469  C   GLU A 153      63.862  43.089  51.022  1.00  0.81              
ATOM   2470  O   GLU A 153      64.372  42.404  50.134  1.00  0.81              
ATOM   2471  N   GLY A 154      63.818  44.419  50.916  1.00  0.99              
ATOM   2472  H   GLY A 154      63.363  44.956  51.646  1.00  0.99              
ATOM   2473  CA  GLY A 154      64.456  45.114  49.784  1.00  0.99              
ATOM   2474  HA1 GLY A 154      64.032  46.114  49.727  1.00  0.99              
ATOM   2475  HA2 GLY A 154      64.211  44.593  48.858  1.00  0.99              
ATOM   2476  C   GLY A 154      65.973  45.262  49.856  1.00  0.99              
ATOM   2477  O   GLY A 154      66.588  45.556  48.830  1.00  0.99              
ATOM   2478  N   LEU A 155      66.593  45.036  51.019  1.00  1.06              
ATOM   2479  H   LEU A 155      66.035  44.875  51.851  1.00  1.06              
ATOM   2480  CA  LEU A 155      68.038  44.779  51.100  1.00  1.06              
ATOM   2481  HA  LEU A 155      68.554  45.309  50.301  1.00  1.06              
ATOM   2482  CB  LEU A 155      68.568  45.270  52.456  1.00  1.06              
ATOM   2483  HB1 LEU A 155      69.591  44.914  52.564  1.00  1.06              
ATOM   2484  HB2 LEU A 155      67.975  44.808  53.246  1.00  1.06              
ATOM   2485  CG  LEU A 155      68.578  46.790  52.671  1.00  1.06              
ATOM   2486  HG  LEU A 155      67.569  47.191  52.618  1.00  1.06              
ATOM   2487  CD1 LEU A 155      69.137  47.034  54.072  1.00  1.06              
ATOM   2488 1HD1 LEU A 155      70.142  46.626  54.160  1.00  1.06              
ATOM   2489 2HD1 LEU A 155      69.160  48.096  54.258  1.00  1.06              
ATOM   2490 3HD1 LEU A 155      68.486  46.558  54.807  1.00  1.06              
ATOM   2491  CD2 LEU A 155      69.456  47.543  51.664  1.00  1.06              
ATOM   2492 1HD2 LEU A 155      69.513  48.595  51.935  1.00  1.06              
ATOM   2493 2HD2 LEU A 155      70.457  47.114  51.639  1.00  1.06              
ATOM   2494 3HD2 LEU A 155      69.007  47.477  50.672  1.00  1.06              
ATOM   2495  C   LEU A 155      68.382  43.299  50.915  1.00  1.06              
ATOM   2496  O   LEU A 155      69.565  42.959  50.930  1.00  1.06              
ATOM   2497  N   GLY A 156      67.386  42.423  50.752  1.00  1.05              
ATOM   2498  H   GLY A 156      66.426  42.745  50.785  1.00  1.05              
ATOM   2499  CA  GLY A 156      67.627  40.993  50.530  1.00  1.05              
ATOM   2500  HA1 GLY A 156      68.436  40.861  49.811  1.00  1.05              
ATOM   2501  HA2 GLY A 156      66.720  40.543  50.127  1.00  1.05              
ATOM   2502  C   GLY A 156      67.995  40.249  51.816  1.00  1.05              
ATOM   2503  O   GLY A 156      68.509  39.132  51.769  1.00  1.05              
ATOM   2504  N   LEU A 157      67.743  40.886  52.963  1.00  0.95              
ATOM   2505  H   LEU A 157      67.245  41.765  52.901  1.00  0.95              
ATOM   2506  CA  LEU A 157      67.925  40.317  54.291  1.00  0.95              
ATOM   2507  HA  LEU A 157      68.823  39.696  54.297  1.00  0.95              
ATOM   2508  CB  LEU A 157      68.087  41.462  55.307  1.00  0.95              
ATOM   2509  HB1 LEU A 157      68.182  41.034  56.304  1.00  0.95              
ATOM   2510  HB2 LEU A 157      67.172  42.050  55.289  1.00  0.95              
ATOM   2511  CG  LEU A 157      69.279  42.406  55.078  1.00  0.95              
ATOM   2512  HG  LEU A 157      69.252  42.805  54.064  1.00  0.95              
ATOM   2513  CD1 LEU A 157      69.180  43.579  56.053  1.00  0.95              
ATOM   2514 1HD1 LEU A 157      69.976  44.290  55.847  1.00  0.95              
ATOM   2515 2HD1 LEU A 157      68.220  44.080  55.923  1.00  0.95              
ATOM   2516 3HD1 LEU A 157      69.264  43.223  57.080  1.00  0.95              
ATOM   2517  CD2 LEU A 157      70.623  41.709  55.306  1.00  0.95              
ATOM   2518 1HD2 LEU A 157      71.435  42.434  55.252  1.00  0.95              
ATOM   2519 2HD2 LEU A 157      70.642  41.233  56.288  1.00  0.95              
ATOM   2520 3HD2 LEU A 157      70.783  40.953  54.536  1.00  0.95              
ATOM   2521  C   LEU A 157      66.731  39.428  54.681  1.00  0.95              
ATOM   2522  O   LEU A 157      65.668  39.467  54.057  1.00  0.95              
ATOM   2523  N   HIS A 158      66.852  38.688  55.793  1.00  1.10              
ATOM   2524  H   HIS A 158      67.727  38.704  56.296  1.00  1.10              
ATOM   2525  CA  HIS A 158      65.652  38.202  56.487  1.00  1.10              
ATOM   2526  HA  HIS A 158      65.061  37.604  55.792  1.00  1.10              
ATOM   2527  CB  HIS A 158      66.022  37.313  57.686  1.00  1.10              
ATOM   2528  HB1 HIS A 158      66.707  37.851  58.342  1.00  1.10              
ATOM   2529  HB2 HIS A 158      66.522  36.413  57.328  1.00  1.10              
ATOM   2530  CG  HIS A 158      64.802  36.910  58.481  1.00  1.10              
ATOM   2531  ND1 HIS A 158      63.671  36.282  57.944  1.00  1.10              
ATOM   2532  CE1 HIS A 158      62.761  36.264  58.932  1.00  1.10              
ATOM   2533  HE1 HIS A 158      61.763  35.854  58.847  1.00  1.10              
ATOM   2534  NE2 HIS A 158      63.241  36.873  60.026  1.00  1.10              
ATOM   2535  HE2 HIS A 158      62.682  37.094  60.858  1.00  1.10              
ATOM   2536  CD2 HIS A 158      64.530  37.288  59.764  1.00  1.10              
ATOM   2537  HD2 HIS A 158      65.184  37.850  60.429  1.00  1.10              
ATOM   2538  C   HIS A 158      64.787  39.383  56.944  1.00  1.10              
ATOM   2539  O   HIS A 158      65.312  40.428  57.332  1.00  1.10              
ATOM   2540  N   ARG A 159      63.460  39.214  56.937  1.00  1.07              
ATOM   2541  H   ARG A 159      63.117  38.294  56.695  1.00  1.07              
ATOM   2542  CA  ARG A 159      62.488  40.268  57.276  1.00  1.07              
ATOM   2543  HA  ARG A 159      62.560  41.059  56.527  1.00  1.07              
ATOM   2544  CB  ARG A 159      61.059  39.703  57.210  1.00  1.07              
ATOM   2545  HB1 ARG A 159      60.971  38.852  57.888  1.00  1.07              
ATOM   2546  HB2 ARG A 159      60.880  39.355  56.191  1.00  1.07              
ATOM   2547  CG  ARG A 159      60.002  40.760  57.587  1.00  1.07              
ATOM   2548  HG1 ARG A 159      60.165  41.666  57.001  1.00  1.07              
ATOM   2549  HG2 ARG A 159      60.097  41.009  58.644  1.00  1.07              
ATOM   2550  CD  ARG A 159      58.571  40.266  57.346  1.00  1.07              
ATOM   2551  HD1 ARG A 159      57.881  40.990  57.784  1.00  1.07              
ATOM   2552  HD2 ARG A 159      58.437  39.309  57.850  1.00  1.07              
ATOM   2553  NE  ARG A 159      58.301  40.169  55.904  1.00  1.07              
ATOM   2554  HE  ARG A 159      58.667  40.934  55.325  1.00  1.07              
ATOM   2555  CZ  ARG A 159      57.863  39.155  55.191  1.00  1.07              
ATOM   2556  NH1 ARG A 159      57.454  38.044  55.744  1.00  1.07              
ATOM   2557 1HH1 ARG A 159      57.462  37.992  56.747  1.00  1.07              
ATOM   2558 2HH1 ARG A 159      57.115  37.297  55.170  1.00  1.07              
ATOM   2559  NH2 ARG A 159      57.834  39.251  53.896  1.00  1.07              
ATOM   2560 1HH2 ARG A 159      58.229  40.104  53.464  1.00  1.07              
ATOM   2561 2HH2 ARG A 159      57.611  38.497  53.287  1.00  1.07              
ATOM   2562  C   ARG A 159      62.757  40.935  58.624  1.00  1.07              
ATOM   2563  O   ARG A 159      62.738  42.157  58.704  1.00  1.07              
ATOM   2564  N   ASP A 160      63.001  40.151  59.673  1.00  1.26              
ATOM   2565  H   ASP A 160      62.975  39.146  59.566  1.00  1.26              
ATOM   2566  CA  ASP A 160      63.238  40.701  61.009  1.00  1.26              
ATOM   2567  HA  ASP A 160      62.501  41.489  61.170  1.00  1.26              
ATOM   2568  CB  ASP A 160      63.004  39.671  62.120  1.00  1.26              
ATOM   2569  HB1 ASP A 160      63.250  40.121  63.084  1.00  1.26              
ATOM   2570  HB2 ASP A 160      63.649  38.806  61.977  1.00  1.26              
ATOM   2571  CG  ASP A 160      61.540  39.242  62.140  1.00  1.26              
ATOM   2572  OD1 ASP A 160      60.733  39.909  62.835  1.00  1.26              
ATOM   2573  OD2 ASP A 160      61.216  38.306  61.374  1.00  1.26              
ATOM   2574  C   ASP A 160      64.602  41.399  61.150  1.00  1.26              
ATOM   2575  O   ASP A 160      64.752  42.219  62.054  1.00  1.26              
ATOM   2576  N   ALA A 161      65.558  41.178  60.237  1.00  1.08              
ATOM   2577  H   ALA A 161      65.340  40.594  59.445  1.00  1.08              
ATOM   2578  CA  ALA A 161      66.974  41.448  60.509  1.00  1.08              
ATOM   2579  HA  ALA A 161      67.306  40.792  61.305  1.00  1.08              
ATOM   2580  CB  ALA A 161      67.800  41.041  59.284  1.00  1.08              
ATOM   2581  HB1 ALA A 161      68.862  41.118  59.523  1.00  1.08              
ATOM   2582  HB2 ALA A 161      67.578  40.009  59.015  1.00  1.08              
ATOM   2583  HB3 ALA A 161      67.578  41.698  58.447  1.00  1.08              
ATOM   2584  C   ALA A 161      67.305  42.891  60.924  1.00  1.08              
ATOM   2585  O   ALA A 161      68.121  43.147  61.817  1.00  1.08              
ATOM   2586  N   LEU A 162      66.665  43.853  60.265  1.00  1.34              
ATOM   2587  H   LEU A 162      66.028  43.578  59.527  1.00  1.34              
ATOM   2588  CA  LEU A 162      66.943  45.271  60.472  1.00  1.34              
ATOM   2589  HA  LEU A 162      68.024  45.371  60.524  1.00  1.34              
ATOM   2590  CB  LEU A 162      66.410  46.012  59.239  1.00  1.34              
ATOM   2591  HB1 LEU A 162      65.379  46.319  59.421  1.00  1.34              
ATOM   2592  HB2 LEU A 162      66.404  45.326  58.391  1.00  1.34              
ATOM   2593  CG  LEU A 162      67.242  47.228  58.821  1.00  1.34              
ATOM   2594  HG  LEU A 162      67.179  47.998  59.587  1.00  1.34              
ATOM   2595  CD1 LEU A 162      68.715  46.922  58.527  1.00  1.34              
ATOM   2596 1HD1 LEU A 162      69.194  47.781  58.059  1.00  1.34              
ATOM   2597 2HD1 LEU A 162      69.238  46.735  59.464  1.00  1.34              
ATOM   2598 3HD1 LEU A 162      68.794  46.051  57.875  1.00  1.34              
ATOM   2599  CD2 LEU A 162      66.643  47.736  57.518  1.00  1.34              
ATOM   2600 1HD2 LEU A 162      67.270  48.541  57.168  1.00  1.34              
ATOM   2601 2HD2 LEU A 162      66.632  46.940  56.770  1.00  1.34              
ATOM   2602 3HD2 LEU A 162      65.620  48.073  57.693  1.00  1.34              
ATOM   2603  C   LEU A 162      66.400  45.812  61.812  1.00  1.34              
ATOM   2604  O   LEU A 162      66.985  46.731  62.405  1.00  1.34              
ATOM   2605  N   LYS A 163      65.302  45.171  62.245  1.00  1.50              
ATOM   2606  H   LYS A 163      65.035  44.359  61.699  1.00  1.50              
ATOM   2607  CA  LYS A 163      64.544  45.382  63.481  1.00  1.50              
ATOM   2608  HA  LYS A 163      64.543  46.448  63.714  1.00  1.50              
ATOM   2609  CB  LYS A 163      63.110  44.902  63.227  1.00  1.50              
ATOM   2610  HB1 LYS A 163      63.153  43.852  62.956  1.00  1.50              
ATOM   2611  HB2 LYS A 163      62.703  45.446  62.374  1.00  1.50              
ATOM   2612  CG  LYS A 163      62.157  45.077  64.419  1.00  1.50              
ATOM   2613  HG1 LYS A 163      61.995  46.141  64.591  1.00  1.50              
ATOM   2614  HG2 LYS A 163      62.577  44.636  65.322  1.00  1.50              
ATOM   2615  CD  LYS A 163      60.813  44.398  64.137  1.00  1.50              
ATOM   2616  HD1 LYS A 163      60.437  44.748  63.175  1.00  1.50              
ATOM   2617  HD2 LYS A 163      60.108  44.683  64.918  1.00  1.50              
ATOM   2618  CE  LYS A 163      60.947  42.867  64.119  1.00  1.50              
ATOM   2619  HE1 LYS A 163      61.218  42.516  65.119  1.00  1.50              
ATOM   2620  HE2 LYS A 163      61.748  42.567  63.439  1.00  1.50              
ATOM   2621  NZ  LYS A 163      59.695  42.219  63.683  1.00  1.50              
ATOM   2622  HZ1 LYS A 163      59.460  42.499  62.747  1.00  1.50              
ATOM   2623  HZ2 LYS A 163      59.840  41.205  63.637  1.00  1.50              
ATOM   2624  HZ3 LYS A 163      58.913  42.478  64.291  1.00  1.50              
ATOM   2625  C   LYS A 163      65.167  44.670  64.713  1.00  1.50              
ATOM   2626  O   LYS A 163      65.081  45.182  65.846  1.00  1.50              
ATOM   2627  N   GLU A 164      65.814  43.520  64.497  1.00  1.69              
ATOM   2628  H   GLU A 164      65.761  43.108  63.573  1.00  1.69              
ATOM   2629  CA  GLU A 164      66.643  42.858  65.508  1.00  1.69              
ATOM   2630  HA  GLU A 164      66.117  42.973  66.456  1.00  1.69              
ATOM   2631  CB  GLU A 164      66.717  41.327  65.308  1.00  1.69              
ATOM   2632  HB1 GLU A 164      65.698  40.942  65.383  1.00  1.69              
ATOM   2633  HB2 GLU A 164      67.292  40.893  66.127  1.00  1.69              
ATOM   2634  CG  GLU A 164      67.304  40.844  63.979  1.00  1.69              
ATOM   2635  HG1 GLU A 164      68.384  41.010  63.977  1.00  1.69              
ATOM   2636  HG2 GLU A 164      66.864  41.464  63.213  1.00  1.69              
ATOM   2637  CD  GLU A 164      66.989  39.364  63.669  1.00  1.69              
ATOM   2638  OE1 GLU A 164      66.335  39.096  62.631  1.00  1.69              
ATOM   2639  OE2 GLU A 164      67.395  38.510  64.487  1.00  1.69              
ATOM   2640  C   GLU A 164      67.986  43.570  65.759  1.00  1.69              
ATOM   2641  O   GLU A 164      68.216  44.077  66.871  1.00  1.69              
ATOM   2642  N   GLY A 165      68.760  43.847  64.699  1.00  2.54              
ATOM   2643  H   GLY A 165      68.511  43.430  63.807  1.00  2.54              
ATOM   2644  CA  GLY A 165      69.532  45.103  64.659  1.00  2.54              
ATOM   2645  HA1 GLY A 165      70.007  45.205  63.683  1.00  2.54              
ATOM   2646  HA2 GLY A 165      70.293  45.096  65.437  1.00  2.54              
ATOM   2647  C   GLY A 165      68.580  46.293  64.882  1.00  2.54              
ATOM   2648  O   GLY A 165      67.399  46.149  65.102  1.00  2.54              
ATOM   2649  N   LEU A 166      69.040  47.525  64.930  1.00  1.24              
ATOM   2650  H   LEU A 166      69.949  47.703  64.535  1.00  1.24              
ATOM   2651  CA  LEU A 166      68.447  48.523  65.853  1.00  1.24              
ATOM   2652  HA  LEU A 166      69.179  49.324  65.889  1.00  1.24              
ATOM   2653  CB  LEU A 166      67.164  49.116  65.226  1.00  1.24              
ATOM   2654  HB1 LEU A 166      66.309  48.534  65.572  1.00  1.24              
ATOM   2655  HB2 LEU A 166      67.205  49.012  64.140  1.00  1.24              
ATOM   2656  CG  LEU A 166      66.937  50.601  65.555  1.00  1.24              
ATOM   2657  HG  LEU A 166      67.055  50.762  66.626  1.00  1.24              
ATOM   2658  CD1 LEU A 166      67.912  51.507  64.792  1.00  1.24              
ATOM   2659 1HD1 LEU A 166      67.660  52.546  64.996  1.00  1.24              
ATOM   2660 2HD1 LEU A 166      68.934  51.328  65.116  1.00  1.24              
ATOM   2661 3HD1 LEU A 166      67.832  51.321  63.721  1.00  1.24              
ATOM   2662  CD2 LEU A 166      65.523  51.008  65.148  1.00  1.24              
ATOM   2663 1HD2 LEU A 166      65.336  52.040  65.441  1.00  1.24              
ATOM   2664 2HD2 LEU A 166      65.395  50.900  64.073  1.00  1.24              
ATOM   2665 3HD2 LEU A 166      64.800  50.372  65.658  1.00  1.24              
ATOM   2666  C   LEU A 166      68.262  48.098  67.329  1.00  1.24              
ATOM   2667  O   LEU A 166      68.838  48.789  68.169  1.00  1.24              
ATOM   2668  N   GLY A 167      67.563  47.009  67.700  1.00  2.29              
ATOM   2669  H   GLY A 167      67.224  46.359  66.990  1.00  2.29              
ATOM   2670  CA  GLY A 167      67.505  46.691  69.146  1.00  2.29              
ATOM   2671  HA1 GLY A 167      67.602  47.598  69.744  1.00  2.29              
ATOM   2672  HA2 GLY A 167      68.341  46.034  69.383  1.00  2.29              
ATOM   2673  C   GLY A 167      66.237  46.013  69.626  1.00  2.29              
ATOM   2674  O   GLY A 167      66.087  45.862  70.837  1.00  2.29              
ATOM   2675  N   GLY A 168      65.315  45.681  68.723  1.00  2.95              
ATOM   2676  H   GLY A 168      65.550  45.780  67.739  1.00  2.95              
ATOM   2677  CA  GLY A 168      63.976  45.183  69.012  1.00  2.95              
ATOM   2678  HA1 GLY A 168      64.021  44.094  69.052  1.00  2.95              
ATOM   2679  HA2 GLY A 168      63.326  45.448  68.179  1.00  2.95              
ATOM   2680  C   GLY A 168      63.311  45.684  70.301  1.00  2.95              
ATOM   2681  O   GLY A 168      62.785  46.797  70.359  1.00  2.95              
ATOM   2682  N   GLU A 169      63.339  44.850  71.344  1.00  2.39              
ATOM   2683  H   GLU A 169      63.868  43.983  71.245  1.00  2.39              
ATOM   2684  CA  GLU A 169      62.674  45.091  72.629  1.00  2.39              
ATOM   2685  HA  GLU A 169      61.623  45.281  72.410  1.00  2.39              
ATOM   2686  CB  GLU A 169      62.723  43.882  73.592  1.00  2.39              
ATOM   2687  HB1 GLU A 169      61.872  43.979  74.268  1.00  2.39              
ATOM   2688  HB2 GLU A 169      63.619  43.957  74.212  1.00  2.39              
ATOM   2689  CG  GLU A 169      62.677  42.472  72.980  1.00  2.39              
ATOM   2690  HG1 GLU A 169      62.096  42.476  72.056  1.00  2.39              
ATOM   2691  HG2 GLU A 169      62.185  41.800  73.687  1.00  2.39              
ATOM   2692  CD  GLU A 169      64.105  41.982  72.732  1.00  2.39              
ATOM   2693  OE1 GLU A 169      64.760  42.543  71.825  1.00  2.39              
ATOM   2694  OE2 GLU A 169      64.668  41.235  73.564  1.00  2.39              
ATOM   2695  C   GLU A 169      63.173  46.329  73.383  1.00  2.39              
ATOM   2696  O   GLU A 169      62.467  46.880  74.229  1.00  2.39              
ATOM   2697  N   LYS A 170      64.381  46.776  73.049  1.00  1.89              
ATOM   2698  H   LYS A 170      64.855  46.289  72.292  1.00  1.89              
ATOM   2699  CA  LYS A 170      65.068  47.928  73.631  1.00  1.89              
ATOM   2700  HA  LYS A 170      64.394  48.415  74.336  1.00  1.89              
ATOM   2701  CB  LYS A 170      66.357  47.500  74.388  1.00  1.89              
ATOM   2702  HB1 LYS A 170      66.525  48.235  75.177  1.00  1.89              
ATOM   2703  HB2 LYS A 170      67.212  47.572  73.712  1.00  1.89              
ATOM   2704  CG  LYS A 170      66.387  46.094  75.029  1.00  1.89              
ATOM   2705  HG1 LYS A 170      65.395  45.833  75.402  1.00  1.89              
ATOM   2706  HG2 LYS A 170      67.074  46.109  75.875  1.00  1.89              
ATOM   2707  CD  LYS A 170      66.884  45.035  74.028  1.00  1.89              
ATOM   2708  HD1 LYS A 170      67.930  45.228  73.781  1.00  1.89              
ATOM   2709  HD2 LYS A 170      66.302  45.111  73.118  1.00  1.89              
ATOM   2710  CE  LYS A 170      66.733  43.600  74.529  1.00  1.89              
ATOM   2711  HE1 LYS A 170      65.716  43.479  74.915  1.00  1.89              
ATOM   2712  HE2 LYS A 170      67.434  43.404  75.344  1.00  1.89              
ATOM   2713  NZ  LYS A 170      66.924  42.643  73.415  1.00  1.89              
ATOM   2714  HZ1 LYS A 170      67.877  42.501  73.131  1.00  1.89              
ATOM   2715  HZ2 LYS A 170      66.445  41.760  73.622  1.00  1.89              
ATOM   2716  HZ3 LYS A 170      66.352  42.918  72.609  1.00  1.89              
ATOM   2717  C   LYS A 170      65.361  48.964  72.540  1.00  1.89              
ATOM   2718  O   LYS A 170      66.316  49.727  72.648  1.00  1.89              
ATOM   2719  N   VAL A 171      64.537  48.990  71.486  1.00  1.66              
ATOM   2720  H   VAL A 171      63.827  48.275  71.408  1.00  1.66              
ATOM   2721  CA  VAL A 171      64.310  50.238  70.751  1.00  1.66              
ATOM   2722  HA  VAL A 171      65.282  50.602  70.413  1.00  1.66              
ATOM   2723  CB  VAL A 171      63.464  50.004  69.483  1.00  1.66              
ATOM   2724  HB  VAL A 171      62.619  49.376  69.743  1.00  1.66              
ATOM   2725  CG1 VAL A 171      62.936  51.265  68.787  1.00  1.66              
ATOM   2726 1HG1 VAL A 171      62.426  50.998  67.863  1.00  1.66              
ATOM   2727 2HG1 VAL A 171      62.215  51.764  69.434  1.00  1.66              
ATOM   2728 3HG1 VAL A 171      63.757  51.946  68.559  1.00  1.66              
ATOM   2729  CG2 VAL A 171      64.318  49.268  68.441  1.00  1.66              
ATOM   2730 1HG2 VAL A 171      63.710  49.010  67.575  1.00  1.66              
ATOM   2731 2HG2 VAL A 171      65.153  49.898  68.130  1.00  1.66              
ATOM   2732 3HG2 VAL A 171      64.707  48.348  68.869  1.00  1.66              
ATOM   2733  C   VAL A 171      63.776  51.295  71.709  1.00  1.66              
ATOM   2734  O   VAL A 171      63.109  51.016  72.716  1.00  1.66              
ATOM   2735  N   GLU A 172      64.126  52.525  71.379  1.00  1.25              
ATOM   2736  H   GLU A 172      64.722  52.643  70.563  1.00  1.25              
ATOM   2737  CA  GLU A 172      63.552  53.730  71.931  1.00  1.25              
ATOM   2738  HA  GLU A 172      62.904  53.466  72.764  1.00  1.25              
ATOM   2739  CB  GLU A 172      64.706  54.624  72.416  1.00  1.25              
ATOM   2740  HB1 GLU A 172      65.196  55.063  71.552  1.00  1.25              
ATOM   2741  HB2 GLU A 172      65.448  54.016  72.938  1.00  1.25              
ATOM   2742  CG  GLU A 172      64.282  55.753  73.359  1.00  1.25              
ATOM   2743  HG1 GLU A 172      63.414  56.276  72.962  1.00  1.25              
ATOM   2744  HG2 GLU A 172      65.107  56.463  73.438  1.00  1.25              
ATOM   2745  CD  GLU A 172      63.973  55.198  74.746  1.00  1.25              
ATOM   2746  OE1 GLU A 172      62.955  54.489  74.906  1.00  1.25              
ATOM   2747  OE2 GLU A 172      64.806  55.364  75.663  1.00  1.25              
ATOM   2748  C   GLU A 172      62.716  54.405  70.851  1.00  1.25              
ATOM   2749  O   GLU A 172      63.028  54.343  69.658  1.00  1.25              
ATOM   2750  N   TYR A 173      61.674  55.097  71.287  1.00  0.92              
ATOM   2751  H   TYR A 173      61.515  55.121  72.282  1.00  0.92              
ATOM   2752  CA  TYR A 173      61.002  56.127  70.510  1.00  0.92              
ATOM   2753  HA  TYR A 173      61.426  56.182  69.518  1.00  0.92              
ATOM   2754  CB  TYR A 173      59.534  55.807  70.408  1.00  0.92              
ATOM   2755  HB1 TYR A 173      59.178  55.856  71.423  1.00  0.92              
ATOM   2756  HB2 TYR A 173      59.460  54.792  70.021  1.00  0.92              
ATOM   2757  CG  TYR A 173      58.539  56.672  69.675  1.00  0.92              
ATOM   2758  CD1 TYR A 173      58.285  58.002  70.081  1.00  0.92              
ATOM   2759  HD1 TYR A 173      58.887  58.480  70.829  1.00  0.92              
ATOM   2760  CE1 TYR A 173      57.163  58.688  69.592  1.00  0.92              
ATOM   2761  HE1 TYR A 173      56.963  59.703  69.893  1.00  0.92              
ATOM   2762  CZ  TYR A 173      56.248  58.016  68.763  1.00  0.92              
ATOM   2763  OH  TYR A 173      55.127  58.669  68.369  1.00  0.92              
ATOM   2764  HH  TYR A 173      54.557  58.125  67.822  1.00  0.92              
ATOM   2765  CE2 TYR A 173      56.491  56.685  68.371  1.00  0.92              
ATOM   2766  HE2 TYR A 173      55.794  56.143  67.767  1.00  0.92              
ATOM   2767  CD2 TYR A 173      57.646  56.027  68.802  1.00  0.92              
ATOM   2768  HD2 TYR A 173      57.809  55.000  68.526  1.00  0.92              
ATOM   2769  C   TYR A 173      61.193  57.417  71.284  1.00  0.92              
ATOM   2770  O   TYR A 173      61.037  57.458  72.511  1.00  0.92              
ATOM   2771  N   LEU A 174      61.451  58.494  70.568  1.00  0.81              
ATOM   2772  H   LEU A 174      61.568  58.381  69.565  1.00  0.81              
ATOM   2773  CA  LEU A 174      61.584  59.820  71.127  1.00  0.81              
ATOM   2774  HA  LEU A 174      61.324  59.832  72.181  1.00  0.81              
ATOM   2775  CB  LEU A 174      63.050  60.304  70.928  1.00  0.81              
ATOM   2776  HB1 LEU A 174      63.047  61.266  70.416  1.00  0.81              
ATOM   2777  HB2 LEU A 174      63.566  59.617  70.261  1.00  0.81              
ATOM   2778  CG  LEU A 174      63.950  60.490  72.154  1.00  0.81              
ATOM   2779  HG  LEU A 174      64.893  60.914  71.814  1.00  0.81              
ATOM   2780  CD1 LEU A 174      63.350  61.442  73.188  1.00  0.81              
ATOM   2781 1HD1 LEU A 174      64.095  61.681  73.944  1.00  0.81              
ATOM   2782 2HD1 LEU A 174      63.016  62.359  72.706  1.00  0.81              
ATOM   2783 3HD1 LEU A 174      62.494  60.978  73.659  1.00  0.81              
ATOM   2784  CD2 LEU A 174      64.271  59.162  72.821  1.00  0.81              
ATOM   2785 1HD2 LEU A 174      64.961  59.316  73.648  1.00  0.81              
ATOM   2786 2HD2 LEU A 174      63.358  58.688  73.172  1.00  0.81              
ATOM   2787 3HD2 LEU A 174      64.748  58.512  72.086  1.00  0.81              
ATOM   2788  C   LEU A 174      60.649  60.761  70.392  1.00  0.81              
ATOM   2789  O   LEU A 174      60.856  61.035  69.211  1.00  0.81              
ATOM   2790  N   MET A 175      59.634  61.300  71.058  1.00  0.71              
ATOM   2791  H   MET A 175      59.578  61.176  72.064  1.00  0.71              
ATOM   2792  CA  MET A 175      58.953  62.442  70.462  1.00  0.71              
ATOM   2793  HA  MET A 175      58.774  62.249  69.403  1.00  0.71              
ATOM   2794  CB  MET A 175      57.588  62.645  71.134  1.00  0.71              
ATOM   2795  HB1 MET A 175      57.719  62.828  72.202  1.00  0.71              
ATOM   2796  HB2 MET A 175      57.009  61.733  71.009  1.00  0.71              
ATOM   2797  CG  MET A 175      56.821  63.814  70.503  1.00  0.71              
ATOM   2798  HG1 MET A 175      57.073  63.885  69.444  1.00  0.71              
ATOM   2799  HG2 MET A 175      57.144  64.738  70.985  1.00  0.71              
ATOM   2800  SD  MET A 175      55.019  63.697  70.621  1.00  0.71              
ATOM   2801  CE  MET A 175      54.727  62.454  69.337  1.00  0.71              
ATOM   2802  HE1 MET A 175      53.659  62.260  69.261  1.00  0.71              
ATOM   2803  HE2 MET A 175      55.100  62.823  68.381  1.00  0.71              
ATOM   2804  HE3 MET A 175      55.237  61.525  69.588  1.00  0.71              
ATOM   2805  C   MET A 175      59.819  63.681  70.607  1.00  0.71              
ATOM   2806  O   MET A 175      60.372  63.951  71.676  1.00  0.71              
ATOM   2807  N   LYS A 176      59.814  64.494  69.550  1.00  0.80              
ATOM   2808  H   LYS A 176      59.330  64.169  68.714  1.00  0.80              
ATOM   2809  CA  LYS A 176      60.149  65.916  69.599  1.00  0.80              
ATOM   2810  HA  LYS A 176      60.307  66.190  70.642  1.00  0.80              
ATOM   2811  CB  LYS A 176      61.431  66.192  68.800  1.00  0.80              
ATOM   2812  HB1 LYS A 176      61.201  66.295  67.742  1.00  0.80              
ATOM   2813  HB2 LYS A 176      62.121  65.356  68.922  1.00  0.80              
ATOM   2814  CG  LYS A 176      62.099  67.475  69.307  1.00  0.80              
ATOM   2815  HG1 LYS A 176      62.113  67.468  70.396  1.00  0.80              
ATOM   2816  HG2 LYS A 176      61.516  68.336  68.980  1.00  0.80              
ATOM   2817  CD  LYS A 176      63.546  67.609  68.823  1.00  0.80              
ATOM   2818  HD1 LYS A 176      63.567  67.722  67.739  1.00  0.80              
ATOM   2819  HD2 LYS A 176      64.114  66.724  69.115  1.00  0.80              
ATOM   2820  CE  LYS A 176      64.117  68.844  69.519  1.00  0.80              
ATOM   2821  HE1 LYS A 176      64.034  68.704  70.602  1.00  0.80              
ATOM   2822  HE2 LYS A 176      63.498  69.709  69.263  1.00  0.80              
ATOM   2823  NZ  LYS A 176      65.526  69.125  69.165  1.00  0.80              
ATOM   2824  HZ1 LYS A 176      65.803  69.974  69.656  1.00  0.80              
ATOM   2825  HZ2 LYS A 176      66.126  68.358  69.433  1.00  0.80              
ATOM   2826  HZ3 LYS A 176      65.626  69.290  68.173  1.00  0.80              
ATOM   2827  C   LYS A 176      58.947  66.690  69.094  1.00  0.80              
ATOM   2828  O   LYS A 176      58.329  66.278  68.118  1.00  0.80              
ATOM   2829  N   ILE A 177      58.635  67.817  69.721  1.00  0.50              
ATOM   2830  H   ILE A 177      59.172  68.081  70.544  1.00  0.50              
ATOM   2831  CA  ILE A 177      57.685  68.779  69.162  1.00  0.50              
ATOM   2832  HA  ILE A 177      57.399  68.446  68.163  1.00  0.50              
ATOM   2833  CB  ILE A 177      56.365  68.929  69.954  1.00  0.50              
ATOM   2834  HB  ILE A 177      56.558  69.511  70.852  1.00  0.50              
ATOM   2835  CG2 ILE A 177      55.369  69.712  69.069  1.00  0.50              
ATOM   2836 1HG2 ILE A 177      54.473  69.974  69.631  1.00  0.50              
ATOM   2837 2HG2 ILE A 177      55.810  70.650  68.727  1.00  0.50              
ATOM   2838 3HG2 ILE A 177      55.086  69.119  68.198  1.00  0.50              
ATOM   2839  CG1 ILE A 177      55.767  67.575  70.391  1.00  0.50              
ATOM   2840 1HG1 ILE A 177      56.466  67.090  71.073  1.00  0.50              
ATOM   2841 2HG1 ILE A 177      55.642  66.931  69.520  1.00  0.50              
ATOM   2842  CD1 ILE A 177      54.423  67.700  71.122  1.00  0.50              
ATOM   2843  HD1 ILE A 177      54.171  66.742  71.569  1.00  0.50              
ATOM   2844  HD2 ILE A 177      54.481  68.460  71.900  1.00  0.50              
ATOM   2845  HD3 ILE A 177      53.632  67.974  70.429  1.00  0.50              
ATOM   2846  C   ILE A 177      58.417  70.099  69.015  1.00  0.50              
ATOM   2847  O   ILE A 177      58.705  70.785  69.996  1.00  0.50              
ATOM   2848  N   ILE A 178      58.754  70.400  67.762  1.00  0.55              
ATOM   2849  H   ILE A 178      58.376  69.785  67.048  1.00  0.55              
ATOM   2850  CA  ILE A 178      59.280  71.673  67.279  1.00  0.55              
ATOM   2851  HA  ILE A 178      60.007  72.056  67.996  1.00  0.55              
ATOM   2852  CB  ILE A 178      59.961  71.519  65.900  1.00  0.55              
ATOM   2853  HB  ILE A 178      59.183  71.273  65.180  1.00  0.55              
ATOM   2854  CG2 ILE A 178      60.587  72.854  65.452  1.00  0.55              
ATOM   2855 1HG2 ILE A 178      61.156  72.717  64.533  1.00  0.55              
ATOM   2856 2HG2 ILE A 178      59.804  73.589  65.257  1.00  0.55              
ATOM   2857 3HG2 ILE A 178      61.245  73.242  66.229  1.00  0.55              
ATOM   2858  CG1 ILE A 178      61.005  70.382  65.817  1.00  0.55              
ATOM   2859 1HG1 ILE A 178      61.415  70.360  64.807  1.00  0.55              
ATOM   2860 2HG1 ILE A 178      60.505  69.425  65.975  1.00  0.55              
ATOM   2861  CD1 ILE A 178      62.170  70.488  66.808  1.00  0.55              
ATOM   2862  HD1 ILE A 178      62.888  69.698  66.596  1.00  0.55              
ATOM   2863  HD2 ILE A 178      62.674  71.450  66.713  1.00  0.55              
ATOM   2864  HD3 ILE A 178      61.799  70.366  67.823  1.00  0.55              
ATOM   2865  C   ILE A 178      58.133  72.673  67.160  1.00  0.55              
ATOM   2866  O   ILE A 178      57.142  72.414  66.475  1.00  0.55              
ATOM   2867  N   PHE A 179      58.353  73.842  67.741  1.00  1.07              
ATOM   2868  H   PHE A 179      59.150  73.933  68.366  1.00  1.07              
ATOM   2869  CA  PHE A 179      57.596  75.060  67.535  1.00  1.07              
ATOM   2870  HA  PHE A 179      56.764  74.881  66.852  1.00  1.07              
ATOM   2871  CB  PHE A 179      57.035  75.492  68.891  1.00  1.07              
ATOM   2872  HB1 PHE A 179      57.858  75.550  69.602  1.00  1.07              
ATOM   2873  HB2 PHE A 179      56.360  74.709  69.238  1.00  1.07              
ATOM   2874  CG  PHE A 179      56.296  76.813  68.936  1.00  1.07              
ATOM   2875  CD1 PHE A 179      54.922  76.861  68.643  1.00  1.07              
ATOM   2876  HD1 PHE A 179      54.400  75.964  68.354  1.00  1.07              
ATOM   2877  CE1 PHE A 179      54.206  78.061  68.795  1.00  1.07              
ATOM   2878  HE1 PHE A 179      53.135  78.075  68.623  1.00  1.07              
ATOM   2879  CZ  PHE A 179      54.866  79.220  69.237  1.00  1.07              
ATOM   2880  HZ  PHE A 179      54.305  80.132  69.380  1.00  1.07              
ATOM   2881  CE2 PHE A 179      56.240  79.175  69.533  1.00  1.07              
ATOM   2882  HE2 PHE A 179      56.742  80.055  69.907  1.00  1.07              
ATOM   2883  CD2 PHE A 179      56.955  77.973  69.383  1.00  1.07              
ATOM   2884  HD2 PHE A 179      58.004  77.938  69.645  1.00  1.07              
ATOM   2885  C   PHE A 179      58.531  76.098  66.934  1.00  1.07              
ATOM   2886  O   PHE A 179      59.667  76.299  67.383  1.00  1.07              
ATOM   2887  N   TYR A 180      58.044  76.699  65.861  1.00  1.13              
ATOM   2888  H   TYR A 180      57.115  76.433  65.547  1.00  1.13              
ATOM   2889  CA  TYR A 180      58.767  77.583  64.978  1.00  1.13              
ATOM   2890  HA  TYR A 180      59.752  77.797  65.394  1.00  1.13              
ATOM   2891  CB  TYR A 180      58.985  76.878  63.622  1.00  1.13              
ATOM   2892  HB1 TYR A 180      58.025  76.626  63.193  1.00  1.13              
ATOM   2893  HB2 TYR A 180      59.554  75.959  63.770  1.00  1.13              
ATOM   2894  CG  TYR A 180      59.740  77.805  62.713  1.00  1.13              
ATOM   2895  CD1 TYR A 180      61.093  78.001  63.025  1.00  1.13              
ATOM   2896  HD1 TYR A 180      61.640  77.247  63.569  1.00  1.13              
ATOM   2897  CE1 TYR A 180      61.618  79.292  62.928  1.00  1.13              
ATOM   2898  HE1 TYR A 180      62.585  79.519  63.328  1.00  1.13              
ATOM   2899  CZ  TYR A 180      60.783  80.353  62.543  1.00  1.13              
ATOM   2900  OH  TYR A 180      61.149  81.611  62.860  1.00  1.13              
ATOM   2901  HH  TYR A 180      60.359  82.071  63.187  1.00  1.13              
ATOM   2902  CE2 TYR A 180      59.505  80.102  62.004  1.00  1.13              
ATOM   2903  HE2 TYR A 180      58.860  80.919  61.715  1.00  1.13              
ATOM   2904  CD2 TYR A 180      59.006  78.793  62.030  1.00  1.13              
ATOM   2905  HD2 TYR A 180      57.960  78.636  61.803  1.00  1.13              
ATOM   2906  C   TYR A 180      57.966  78.891  64.920  1.00  1.13              
ATOM   2907  O   TYR A 180      57.046  79.011  64.112  1.00  1.13              
ATOM   2908  N   PRO A 181      58.208  79.844  65.837  1.00  1.13              
ATOM   2909  CD  PRO A 181      59.127  79.767  66.965  1.00  1.13              
ATOM   2910  HD1 PRO A 181      60.131  79.499  66.651  1.00  1.13              
ATOM   2911  HD2 PRO A 181      58.760  79.037  67.683  1.00  1.13              
ATOM   2912  CG  PRO A 181      59.138  81.156  67.600  1.00  1.13              
ATOM   2913  HG1 PRO A 181      59.922  81.759  67.143  1.00  1.13              
ATOM   2914  HG2 PRO A 181      59.276  81.103  68.680  1.00  1.13              
ATOM   2915  CB  PRO A 181      57.771  81.726  67.227  1.00  1.13              
ATOM   2916  HB1 PRO A 181      57.789  82.816  67.181  1.00  1.13              
ATOM   2917  HB2 PRO A 181      57.030  81.397  67.953  1.00  1.13              
ATOM   2918  CA  PRO A 181      57.461  81.090  65.868  1.00  1.13              
ATOM   2919  HA  PRO A 181      56.396  80.862  65.820  1.00  1.13              
ATOM   2920  C   PRO A 181      57.834  82.016  64.710  1.00  1.13              
ATOM   2921  O   PRO A 181      58.998  82.053  64.317  1.00  1.13              
ATOM   2922  N   PRO A 182      56.902  82.826  64.182  1.00  1.06              
ATOM   2923  CD  PRO A 182      55.529  82.992  64.625  1.00  1.06              
ATOM   2924  HD1 PRO A 182      55.465  83.071  65.711  1.00  1.06              
ATOM   2925  HD2 PRO A 182      54.932  82.153  64.270  1.00  1.06              
ATOM   2926  CG  PRO A 182      55.045  84.283  63.972  1.00  1.06              
ATOM   2927  HG1 PRO A 182      55.291  85.128  64.617  1.00  1.06              
ATOM   2928  HG2 PRO A 182      53.974  84.256  63.767  1.00  1.06              
ATOM   2929  CB  PRO A 182      55.867  84.372  62.686  1.00  1.06              
ATOM   2930  HB1 PRO A 182      56.033  85.411  62.402  1.00  1.06              
ATOM   2931  HB2 PRO A 182      55.354  83.839  61.886  1.00  1.06              
ATOM   2932  CA  PRO A 182      57.180  83.656  63.017  1.00  1.06              
ATOM   2933  HA  PRO A 182      57.433  82.995  62.193  1.00  1.06              
ATOM   2934  C   PRO A 182      58.342  84.628  63.251  1.00  1.06              
ATOM   2935  O   PRO A 182      58.407  85.293  64.287  1.00  1.06              
ATOM   2936  N   CYS A 183      59.258  84.722  62.282  1.00  0.95              
ATOM   2937  H   CYS A 183      59.106  84.191  61.428  1.00  0.95              
ATOM   2938  CA  CYS A 183      60.456  85.556  62.400  1.00  0.95              
ATOM   2939  HA  CYS A 183      60.382  86.096  63.340  1.00  0.95              
ATOM   2940  CB  CYS A 183      61.718  84.701  62.551  1.00  0.95              
ATOM   2941  HB1 CYS A 183      61.773  83.991  61.741  1.00  0.95              
ATOM   2942  HB2 CYS A 183      61.656  84.140  63.482  1.00  0.95              
ATOM   2943  SG  CYS A 183      63.224  85.723  62.562  1.00  0.95              
ATOM   2944  HG  CYS A 183      64.080  84.742  62.878  1.00  0.95              
ATOM   2945  C   CYS A 183      60.545  86.586  61.268  1.00  0.95              
ATOM   2946  O   CYS A 183      60.528  86.216  60.092  1.00  0.95              
ATOM   2947  N   PRO A 184      60.656  87.892  61.597  1.00  1.67              
ATOM   2948  CD  PRO A 184      60.817  88.450  62.937  1.00  1.67              
ATOM   2949  HD1 PRO A 184      61.647  87.985  63.471  1.00  1.67              
ATOM   2950  HD2 PRO A 184      59.889  88.319  63.497  1.00  1.67              
ATOM   2951  CG  PRO A 184      61.091  89.938  62.747  1.00  1.67              
ATOM   2952  HG1 PRO A 184      62.157  90.098  62.578  1.00  1.67              
ATOM   2953  HG2 PRO A 184      60.739  90.527  63.595  1.00  1.67              
ATOM   2954  CB  PRO A 184      60.313  90.250  61.473  1.00  1.67              
ATOM   2955  HB1 PRO A 184      60.702  91.136  60.968  1.00  1.67              
ATOM   2956  HB2 PRO A 184      59.259  90.391  61.719  1.00  1.67              
ATOM   2957  CA  PRO A 184      60.472  88.975  60.635  1.00  1.67              
ATOM   2958  HA  PRO A 184      59.543  88.811  60.102  1.00  1.67              
ATOM   2959  C   PRO A 184      61.581  89.134  59.592  1.00  1.67              
ATOM   2960  O   PRO A 184      61.406  89.848  58.598  1.00  1.67              
ATOM   2961  N   LYS A 185      62.707  88.446  59.791  1.00  1.40              
ATOM   2962  H   LYS A 185      62.761  87.863  60.617  1.00  1.40              
ATOM   2963  CA  LYS A 185      63.789  88.341  58.815  1.00  1.40              
ATOM   2964  HA  LYS A 185      63.400  88.661  57.856  1.00  1.40              
ATOM   2965  CB  LYS A 185      64.972  89.274  59.167  1.00  1.40              
ATOM   2966  HB1 LYS A 185      65.855  88.691  59.431  1.00  1.40              
ATOM   2967  HB2 LYS A 185      64.728  89.884  60.038  1.00  1.40              
ATOM   2968  CG  LYS A 185      65.337  90.208  57.995  1.00  1.40              
ATOM   2969  HG1 LYS A 185      65.444  89.623  57.081  1.00  1.40              
ATOM   2970  HG2 LYS A 185      66.313  90.645  58.208  1.00  1.40              
ATOM   2971  CD  LYS A 185      64.332  91.365  57.788  1.00  1.40              
ATOM   2972  HD1 LYS A 185      64.865  92.297  57.979  1.00  1.40              
ATOM   2973  HD2 LYS A 185      63.529  91.310  58.522  1.00  1.40              
ATOM   2974  CE  LYS A 185      63.731  91.458  56.374  1.00  1.40              
ATOM   2975  HE1 LYS A 185      64.541  91.410  55.640  1.00  1.40              
ATOM   2976  HE2 LYS A 185      63.235  92.426  56.269  1.00  1.40              
ATOM   2977  NZ  LYS A 185      62.757  90.379  56.096  1.00  1.40              
ATOM   2978  HZ1 LYS A 185      63.245  89.481  56.072  1.00  1.40              
ATOM   2979  HZ2 LYS A 185      62.002  90.314  56.772  1.00  1.40              
ATOM   2980  HZ3 LYS A 185      62.428  90.386  55.132  1.00  1.40              
ATOM   2981  C   LYS A 185      64.132  86.880  58.559  1.00  1.40              
ATOM   2982  O   LYS A 185      65.244  86.417  58.801  1.00  1.40              
ATOM   2983  N   LEU A 186      63.109  86.154  58.096  1.00  2.36              
ATOM   2984  H   LEU A 186      62.214  86.607  57.999  1.00  2.36              
ATOM   2985  CA  LEU A 186      63.209  84.767  57.660  1.00  2.36              
ATOM   2986  HA  LEU A 186      63.331  84.164  58.555  1.00  2.36              
ATOM   2987  CB  LEU A 186      61.905  84.319  56.952  1.00  2.36              
ATOM   2988  HB1 LEU A 186      61.057  84.585  57.583  1.00  2.36              
ATOM   2989  HB2 LEU A 186      61.951  83.231  56.904  1.00  2.36              
ATOM   2990  CG  LEU A 186      61.605  84.810  55.519  1.00  2.36              
ATOM   2991  HG  LEU A 186      62.493  84.710  54.899  1.00  2.36              
ATOM   2992  CD1 LEU A 186      60.504  83.943  54.905  1.00  2.36              
ATOM   2993 1HD1 LEU A 186      60.344  84.237  53.867  1.00  2.36              
ATOM   2994 2HD1 LEU A 186      60.800  82.894  54.920  1.00  2.36              
ATOM   2995 3HD1 LEU A 186      59.571  84.062  55.455  1.00  2.36              
ATOM   2996  CD2 LEU A 186      61.101  86.253  55.468  1.00  2.36              
ATOM   2997 1HD2 LEU A 186      61.811  86.924  55.936  1.00  2.36              
ATOM   2998 2HD2 LEU A 186      60.974  86.560  54.429  1.00  2.36              
ATOM   2999 3HD2 LEU A 186      60.144  86.331  55.983  1.00  2.36              
ATOM   3000  C   LEU A 186      64.464  84.495  56.831  1.00  2.36              
ATOM   3001  O   LEU A 186      65.150  83.505  57.055  1.00  2.36              
ATOM   3002  N   GLU A 187      64.818  85.430  55.952  1.00  3.11              
ATOM   3003  H   GLU A 187      64.290  86.299  55.925  1.00  3.11              
ATOM   3004  CA  GLU A 187      65.899  85.308  54.980  1.00  3.11              
ATOM   3005  HA  GLU A 187      65.727  84.397  54.405  1.00  3.11              
ATOM   3006  CB  GLU A 187      65.883  86.507  53.994  1.00  3.11              
ATOM   3007  HB1 GLU A 187      66.479  86.216  53.128  1.00  3.11              
ATOM   3008  HB2 GLU A 187      66.391  87.355  54.456  1.00  3.11              
ATOM   3009  CG  GLU A 187      64.516  86.995  53.462  1.00  3.11              
ATOM   3010  HG1 GLU A 187      63.822  86.154  53.402  1.00  3.11              
ATOM   3011  HG2 GLU A 187      64.666  87.369  52.448  1.00  3.11              
ATOM   3012  CD  GLU A 187      63.912  88.126  54.313  1.00  3.11              
ATOM   3013  OE1 GLU A 187      63.971  88.045  55.564  1.00  3.11              
ATOM   3014  OE2 GLU A 187      63.353  89.112  53.781  1.00  3.11              
ATOM   3015  C   GLU A 187      67.311  85.190  55.557  1.00  3.11              
ATOM   3016  O   GLU A 187      68.256  85.023  54.794  1.00  3.11              
ATOM   3017  N   LEU A 188      67.457  85.302  56.880  1.00  1.83              
ATOM   3018  H   LEU A 188      66.624  85.478  57.428  1.00  1.83              
ATOM   3019  CA  LEU A 188      68.731  85.216  57.588  1.00  1.83              
ATOM   3020  HA  LEU A 188      69.488  84.811  56.914  1.00  1.83              
ATOM   3021  CB  LEU A 188      69.168  86.632  58.011  1.00  1.83              
ATOM   3022  HB1 LEU A 188      70.072  86.553  58.617  1.00  1.83              
ATOM   3023  HB2 LEU A 188      68.382  87.058  58.636  1.00  1.83              
ATOM   3024  CG  LEU A 188      69.458  87.589  56.838  1.00  1.83              
ATOM   3025  HG  LEU A 188      68.587  87.658  56.187  1.00  1.83              
ATOM   3026  CD1 LEU A 188      69.737  88.988  57.390  1.00  1.83              
ATOM   3027 1HD1 LEU A 188      69.919  89.677  56.566  1.00  1.83              
ATOM   3028 2HD1 LEU A 188      68.877  89.335  57.960  1.00  1.83              
ATOM   3029 3HD1 LEU A 188      70.615  88.960  58.037  1.00  1.83              
ATOM   3030  CD2 LEU A 188      70.675  87.174  56.010  1.00  1.83              
ATOM   3031 1HD2 LEU A 188      70.859  87.900  55.222  1.00  1.83              
ATOM   3032 2HD2 LEU A 188      71.555  87.089  56.648  1.00  1.83              
ATOM   3033 3HD2 LEU A 188      70.499  86.204  55.542  1.00  1.83              
ATOM   3034  C   LEU A 188      68.691  84.258  58.774  1.00  1.83              
ATOM   3035  O   LEU A 188      69.711  84.087  59.445  1.00  1.83              
ATOM   3036  N   LEU A 189      67.551  83.606  59.037  1.00  1.43              
ATOM   3037  H   LEU A 189      66.778  83.667  58.380  1.00  1.43              
ATOM   3038  CA  LEU A 189      67.444  82.682  60.167  1.00  1.43              
ATOM   3039  HA  LEU A 189      68.447  82.443  60.520  1.00  1.43              
ATOM   3040  CB  LEU A 189      66.687  83.339  61.349  1.00  1.43              
ATOM   3041  HB1 LEU A 189      66.349  82.535  61.998  1.00  1.43              
ATOM   3042  HB2 LEU A 189      65.808  83.853  60.960  1.00  1.43              
ATOM   3043  CG  LEU A 189      67.406  84.321  62.298  1.00  1.43              
ATOM   3044  HG  LEU A 189      66.719  84.478  63.130  1.00  1.43              
ATOM   3045  CD1 LEU A 189      68.696  83.754  62.896  1.00  1.43              
ATOM   3046 1HD1 LEU A 189      69.071  84.432  63.662  1.00  1.43              
ATOM   3047 2HD1 LEU A 189      68.508  82.780  63.346  1.00  1.43              
ATOM   3048 3HD1 LEU A 189      69.458  83.660  62.121  1.00  1.43              
ATOM   3049  CD2 LEU A 189      67.664  85.704  61.703  1.00  1.43              
ATOM   3050 1HD2 LEU A 189      67.919  86.400  62.501  1.00  1.43              
ATOM   3051 2HD2 LEU A 189      68.496  85.671  61.005  1.00  1.43              
ATOM   3052 3HD2 LEU A 189      66.772  86.061  61.188  1.00  1.43              
ATOM   3053  C   LEU A 189      66.864  81.335  59.712  1.00  1.43              
ATOM   3054  O   LEU A 189      66.129  81.234  58.736  1.00  1.43              
ATOM   3055  N   TYR A 190      67.202  80.266  60.432  1.00  1.06              
ATOM   3056  H   TYR A 190      67.822  80.401  61.213  1.00  1.06              
ATOM   3057  CA  TYR A 190      67.056  78.917  59.880  1.00  1.06              
ATOM   3058  HA  TYR A 190      67.072  78.957  58.788  1.00  1.06              
ATOM   3059  CB  TYR A 190      68.260  78.063  60.342  1.00  1.06              
ATOM   3060  HB1 TYR A 190      68.026  77.013  60.163  1.00  1.06              
ATOM   3061  HB2 TYR A 190      68.376  78.168  61.422  1.00  1.06              
ATOM   3062  CG  TYR A 190      69.600  78.332  59.680  1.00  1.06              
ATOM   3063  CD1 TYR A 190      70.072  77.460  58.676  1.00  1.06              
ATOM   3064  HD1 TYR A 190      69.468  76.622  58.356  1.00  1.06              
ATOM   3065  CE1 TYR A 190      71.337  77.674  58.092  1.00  1.06              
ATOM   3066  HE1 TYR A 190      71.718  77.018  57.321  1.00  1.06              
ATOM   3067  CZ  TYR A 190      72.134  78.764  58.502  1.00  1.06              
ATOM   3068  OH  TYR A 190      73.336  79.000  57.911  1.00  1.06              
ATOM   3069  HH  TYR A 190      73.674  79.884  58.118  1.00  1.06              
ATOM   3070  CE2 TYR A 190      71.670  79.619  59.525  1.00  1.06              
ATOM   3071  HE2 TYR A 190      72.282  80.452  59.849  1.00  1.06              
ATOM   3072  CD2 TYR A 190      70.409  79.401  60.114  1.00  1.06              
ATOM   3073  HD2 TYR A 190      70.071  80.069  60.894  1.00  1.06              
ATOM   3074  C   TYR A 190      65.813  78.141  60.286  1.00  1.06              
ATOM   3075  O   TYR A 190      65.438  77.248  59.540  1.00  1.06              
ATOM   3076  N   GLY A 191      65.254  78.389  61.477  1.00  1.09              
ATOM   3077  H   GLY A 191      65.539  79.226  61.960  1.00  1.09              
ATOM   3078  CA  GLY A 191      64.454  77.404  62.215  1.00  1.09              
ATOM   3079  HA1 GLY A 191      63.651  77.030  61.582  1.00  1.09              
ATOM   3080  HA2 GLY A 191      64.006  77.886  63.082  1.00  1.09              
ATOM   3081  C   GLY A 191      65.294  76.249  62.722  1.00  1.09              
ATOM   3082  O   GLY A 191      65.787  76.330  63.846  1.00  1.09              
ATOM   3083  N   ALA A 192      65.526  75.242  61.880  1.00  1.16              
ATOM   3084  H   ALA A 192      65.155  75.319  60.937  1.00  1.16              
ATOM   3085  CA  ALA A 192      66.491  74.175  62.177  1.00  1.16              
ATOM   3086  HA  ALA A 192      66.905  74.361  63.166  1.00  1.16              
ATOM   3087  CB  ALA A 192      65.789  72.814  62.231  1.00  1.16              
ATOM   3088  HB1 ALA A 192      66.459  72.079  62.679  1.00  1.16              
ATOM   3089  HB2 ALA A 192      64.882  72.877  62.831  1.00  1.16              
ATOM   3090  HB3 ALA A 192      65.555  72.478  61.223  1.00  1.16              
ATOM   3091  C   ALA A 192      67.631  74.164  61.160  1.00  1.16              
ATOM   3092  O   ALA A 192      67.349  74.313  59.962  1.00  1.16              
ATOM   3093  N   PRO A 193      68.880  73.967  61.632  1.00  1.14              
ATOM   3094  CD  PRO A 193      69.266  73.571  62.983  1.00  1.14              
ATOM   3095  HD1 PRO A 193      68.613  72.793  63.379  1.00  1.14              
ATOM   3096  HD2 PRO A 193      69.248  74.444  63.630  1.00  1.14              
ATOM   3097  CG  PRO A 193      70.699  73.046  62.889  1.00  1.14              
ATOM   3098  HG1 PRO A 193      70.689  71.981  62.652  1.00  1.14              
ATOM   3099  HG2 PRO A 193      71.261  73.234  63.804  1.00  1.14              
ATOM   3100  CB  PRO A 193      71.255  73.831  61.706  1.00  1.14              
ATOM   3101  HB1 PRO A 193      72.108  73.329  61.249  1.00  1.14              
ATOM   3102  HB2 PRO A 193      71.539  74.833  62.035  1.00  1.14              
ATOM   3103  CA  PRO A 193      70.046  73.924  60.770  1.00  1.14              
ATOM   3104  HA  PRO A 193      70.114  74.839  60.182  1.00  1.14              
ATOM   3105  C   PRO A 193      69.955  72.732  59.810  1.00  1.14              
ATOM   3106  O   PRO A 193      69.121  71.838  59.983  1.00  1.14              
ATOM   3107  N   HIS A 194      70.830  72.719  58.812  1.00  1.03              
ATOM   3108  H   HIS A 194      71.500  73.471  58.717  1.00  1.03              
ATOM   3109  CA  HIS A 194      71.204  71.477  58.162  1.00  1.03              
ATOM   3110  HA  HIS A 194      70.299  70.999  57.798  1.00  1.03              
ATOM   3111  CB  HIS A 194      72.087  71.785  56.944  1.00  1.03              
ATOM   3112  HB1 HIS A 194      71.478  72.296  56.198  1.00  1.03              
ATOM   3113  HB2 HIS A 194      72.417  70.844  56.500  1.00  1.03              
ATOM   3114  CG  HIS A 194      73.291  72.653  57.226  1.00  1.03              
ATOM   3115  ND1 HIS A 194      73.276  73.993  57.651  1.00  1.03              
ATOM   3116  CE1 HIS A 194      74.564  74.365  57.709  1.00  1.03              
ATOM   3117  HE1 HIS A 194      74.904  75.356  57.979  1.00  1.03              
ATOM   3118  NE2 HIS A 194      75.368  73.347  57.354  1.00  1.03              
ATOM   3119  HE2 HIS A 194      76.374  73.371  57.308  1.00  1.03              
ATOM   3120  CD2 HIS A 194      74.583  72.264  57.039  1.00  1.03              
ATOM   3121  HD2 HIS A 194      74.902  71.294  56.672  1.00  1.03              
ATOM   3122  C   HIS A 194      71.812  70.487  59.155  1.00  1.03              
ATOM   3123  O   HIS A 194      72.418  70.879  60.156  1.00  1.03              
ATOM   3124  N   HIS A 195      71.552  69.208  58.873  1.00  1.03              
ATOM   3125  CA  HIS A 195      71.595  68.057  59.767  1.00  1.03              
ATOM   3126  CB  HIS A 195      73.014  67.945  60.358  1.00  1.03              
ATOM   3127  CG  HIS A 195      73.094  67.583  61.824  1.00  1.03              
ATOM   3128  ND1 HIS A 195      72.383  66.551  62.437  1.00  1.03              
ATOM   3129  CE1 HIS A 195      72.852  66.467  63.689  1.00  1.03              
ATOM   3130  NE2 HIS A 195      73.871  67.330  63.859  1.00  1.03              
ATOM   3131  CD2 HIS A 195      74.053  68.037  62.687  1.00  1.03              
ATOM   3132  C   HIS A 195      71.188  66.771  59.053  1.00  1.03              
ATOM   3133  O   HIS A 195      70.538  66.786  58.017  1.00  1.03              
ATOM   3134  N   THR A 196      71.522  65.630  59.648  1.00  0.85              
ATOM   3135  H   THR A 196      71.824  65.724  60.611  1.00  0.85              
ATOM   3136  CA  THR A 196      71.060  64.306  59.217  1.00  0.85              
ATOM   3137  HA  THR A 196      70.165  64.420  58.604  1.00  0.85              
ATOM   3138  CB  THR A 196      72.074  63.466  58.390  1.00  0.85              
ATOM   3139  HB  THR A 196      71.504  62.714  57.849  1.00  0.85              
ATOM   3140  CG2 THR A 196      72.879  64.262  57.367  1.00  0.85              
ATOM   3141 1HG2 THR A 196      73.512  63.588  56.791  1.00  0.85              
ATOM   3142 2HG2 THR A 196      72.195  64.749  56.683  1.00  0.85              
ATOM   3143 3HG2 THR A 196      73.495  65.015  57.857  1.00  0.85              
ATOM   3144  OG1 THR A 196      73.047  62.781  59.165  1.00  0.85              
ATOM   3145  HG1 THR A 196      72.915  61.822  59.009  1.00  0.85              
ATOM   3146  C   THR A 196      70.680  63.581  60.492  1.00  0.85              
ATOM   3147  O   THR A 196      71.466  63.557  61.448  1.00  0.85              
ATOM   3148  N   ASP A 197      69.469  63.038  60.544  1.00  0.93              
ATOM   3149  H   ASP A 197      68.857  63.099  59.744  1.00  0.93              
ATOM   3150  CA  ASP A 197      69.000  62.342  61.740  1.00  0.93              
ATOM   3151  HA  ASP A 197      68.967  63.058  62.563  1.00  0.93              
ATOM   3152  CB  ASP A 197      67.588  61.768  61.502  1.00  0.93              
ATOM   3153  HB1 ASP A 197      67.522  60.810  62.015  1.00  0.93              
ATOM   3154  HB2 ASP A 197      67.436  61.577  60.438  1.00  0.93              
ATOM   3155  CG  ASP A 197      66.443  62.620  62.053  1.00  0.93              
ATOM   3156  OD1 ASP A 197      66.640  63.268  63.102  1.00  0.93              
ATOM   3157  OD2 ASP A 197      65.326  62.523  61.499  1.00  0.93              
ATOM   3158  C   ASP A 197      69.956  61.223  62.131  1.00  0.93              
ATOM   3159  O   ASP A 197      70.477  60.516  61.276  1.00  0.93              
ATOM   3160  N   LEU A 198      70.197  61.055  63.427  1.00  1.05              
ATOM   3161  H   LEU A 198      69.744  61.683  64.077  1.00  1.05              
ATOM   3162  CA  LEU A 198      71.148  60.060  63.929  1.00  1.05              
ATOM   3163  HA  LEU A 198      72.013  60.039  63.270  1.00  1.05              
ATOM   3164  CB  LEU A 198      71.612  60.542  65.318  1.00  1.05              
ATOM   3165  HB1 LEU A 198      72.184  59.758  65.810  1.00  1.05              
ATOM   3166  HB2 LEU A 198      70.728  60.741  65.928  1.00  1.05              
ATOM   3167  CG  LEU A 198      72.481  61.819  65.215  1.00  1.05              
ATOM   3168  HG  LEU A 198      72.135  62.449  64.396  1.00  1.05              
ATOM   3169  CD1 LEU A 198      72.395  62.658  66.488  1.00  1.05              
ATOM   3170 1HD1 LEU A 198      73.014  63.549  66.379  1.00  1.05              
ATOM   3171 2HD1 LEU A 198      71.364  62.976  66.639  1.00  1.05              
ATOM   3172 3HD1 LEU A 198      72.736  62.088  67.343  1.00  1.05              
ATOM   3173  CD2 LEU A 198      73.949  61.467  64.957  1.00  1.05              
ATOM   3174 1HD2 LEU A 198      74.341  60.861  65.772  1.00  1.05              
ATOM   3175 2HD2 LEU A 198      74.033  60.928  64.013  1.00  1.05              
ATOM   3176 3HD2 LEU A 198      74.536  62.382  64.889  1.00  1.05              
ATOM   3177  C   LEU A 198      70.544  58.661  63.926  1.00  1.05              
ATOM   3178  O   LEU A 198      71.266  57.703  63.682  1.00  1.05              
ATOM   3179  N   ASN A 199      69.238  58.601  64.150  1.00  0.97              
ATOM   3180  H   ASN A 199      68.826  59.508  64.320  1.00  0.97              
ATOM   3181  CA  ASN A 199      68.341  57.485  64.449  1.00  0.97              
ATOM   3182  HA  ASN A 199      68.587  57.119  65.445  1.00  0.97              
ATOM   3183  CB  ASN A 199      66.905  58.092  64.488  1.00  0.97              
ATOM   3184  HB1 ASN A 199      66.254  57.485  65.112  1.00  0.97              
ATOM   3185  HB2 ASN A 199      66.496  58.086  63.478  1.00  0.97              
ATOM   3186  CG  ASN A 199      66.837  59.526  65.004  1.00  0.97              
ATOM   3187  OD1 ASN A 199      67.503  59.901  65.954  1.00  0.97              
ATOM   3188  ND2 ASN A 199      66.135  60.394  64.319  1.00  0.97              
ATOM   3189 1HD2 ASN A 199      65.489  60.132  63.581  1.00  0.97              
ATOM   3190 2HD2 ASN A 199      66.136  61.362  64.623  1.00  0.97              
ATOM   3191  C   ASN A 199      68.399  56.291  63.476  1.00  0.97              
ATOM   3192  O   ASN A 199      69.177  56.245  62.529  1.00  0.97              
ATOM   3193  N   GLY A 200      67.494  55.334  63.655  1.00  0.69              
ATOM   3194  H   GLY A 200      66.839  55.424  64.424  1.00  0.69              
ATOM   3195  CA  GLY A 200      67.157  54.379  62.606  1.00  0.69              
ATOM   3196  HA1 GLY A 200      66.709  53.499  63.065  1.00  0.69              
ATOM   3197  HA2 GLY A 200      68.052  54.071  62.066  1.00  0.69              
ATOM   3198  C   GLY A 200      66.161  54.940  61.624  1.00  0.69              
ATOM   3199  O   GLY A 200      66.447  55.045  60.431  1.00  0.69              
ATOM   3200  N   ILE A 201      65.003  55.355  62.130  1.00  0.52              
ATOM   3201  H   ILE A 201      64.835  55.334  63.130  1.00  0.52              
ATOM   3202  CA  ILE A 201      63.969  55.903  61.232  1.00  0.52              
ATOM   3203  HA  ILE A 201      64.445  56.330  60.350  1.00  0.52              
ATOM   3204  CB  ILE A 201      63.046  54.748  60.758  1.00  0.52              
ATOM   3205  HB  ILE A 201      63.702  53.941  60.433  1.00  0.52              
ATOM   3206  CG2 ILE A 201      62.186  54.148  61.879  1.00  0.52              
ATOM   3207 1HG2 ILE A 201      61.619  53.299  61.497  1.00  0.52              
ATOM   3208 2HG2 ILE A 201      62.835  53.784  62.673  1.00  0.52              
ATOM   3209 3HG2 ILE A 201      61.497  54.893  62.278  1.00  0.52              
ATOM   3210  CG1 ILE A 201      62.165  55.109  59.545  1.00  0.52              
ATOM   3211 1HG1 ILE A 201      61.840  56.148  59.599  1.00  0.52              
ATOM   3212 2HG1 ILE A 201      61.277  54.479  59.526  1.00  0.52              
ATOM   3213  CD1 ILE A 201      62.914  54.863  58.234  1.00  0.52              
ATOM   3214  HD1 ILE A 201      62.298  55.180  57.395  1.00  0.52              
ATOM   3215  HD2 ILE A 201      63.849  55.416  58.236  1.00  0.52              
ATOM   3216  HD3 ILE A 201      63.131  53.800  58.125  1.00  0.52              
ATOM   3217  C   ILE A 201      63.262  57.040  61.952  1.00  0.52              
ATOM   3218  O   ILE A 201      63.049  56.970  63.160  1.00  0.52              
ATOM   3219  N   THR A 202      62.902  58.078  61.215  1.00  0.40              
ATOM   3220  H   THR A 202      63.134  58.086  60.228  1.00  0.40              
ATOM   3221  CA  THR A 202      62.096  59.181  61.733  1.00  0.40              
ATOM   3222  HA  THR A 202      61.924  59.021  62.788  1.00  0.40              
ATOM   3223  CB  THR A 202      62.831  60.519  61.582  1.00  0.40              
ATOM   3224  HB  THR A 202      63.198  60.591  60.565  1.00  0.40              
ATOM   3225  CG2 THR A 202      62.016  61.778  61.891  1.00  0.40              
ATOM   3226 1HG2 THR A 202      62.652  62.654  61.765  1.00  0.40              
ATOM   3227 2HG2 THR A 202      61.180  61.868  61.200  1.00  0.40              
ATOM   3228 3HG2 THR A 202      61.647  61.757  62.914  1.00  0.40              
ATOM   3229  OG1 THR A 202      63.933  60.528  62.448  1.00  0.40              
ATOM   3230  HG1 THR A 202      64.413  61.356  62.191  1.00  0.40              
ATOM   3231  C   THR A 202      60.761  59.192  61.012  1.00  0.40              
ATOM   3232  O   THR A 202      60.703  58.933  59.810  1.00  0.40              
ATOM   3233  N   PHE A 203      59.705  59.507  61.757  1.00  0.36              
ATOM   3234  H   PHE A 203      59.876  59.703  62.739  1.00  0.36              
ATOM   3235  CA  PHE A 203      58.336  59.670  61.280  1.00  0.36              
ATOM   3236  HA  PHE A 203      58.322  59.692  60.191  1.00  0.36              
ATOM   3237  CB  PHE A 203      57.467  58.493  61.757  1.00  0.36              
ATOM   3238  HB1 PHE A 203      56.422  58.796  61.704  1.00  0.36              
ATOM   3239  HB2 PHE A 203      57.678  58.291  62.807  1.00  0.36              
ATOM   3240  CG  PHE A 203      57.616  57.208  60.966  1.00  0.36              
ATOM   3241  CD1 PHE A 203      58.574  56.247  61.338  1.00  0.36              
ATOM   3242  HD1 PHE A 203      59.229  56.439  62.175  1.00  0.36              
ATOM   3243  CE1 PHE A 203      58.674  55.039  60.623  1.00  0.36              
ATOM   3244  HE1 PHE A 203      59.411  54.307  60.907  1.00  0.36              
ATOM   3245  CZ  PHE A 203      57.820  54.787  59.537  1.00  0.36              
ATOM   3246  HZ  PHE A 203      57.895  53.858  58.991  1.00  0.36              
ATOM   3247  CE2 PHE A 203      56.874  55.750  59.154  1.00  0.36              
ATOM   3248  HE2 PHE A 203      56.229  55.569  58.307  1.00  0.36              
ATOM   3249  CD2 PHE A 203      56.768  56.954  59.872  1.00  0.36              
ATOM   3250  HD2 PHE A 203      56.036  57.689  59.573  1.00  0.36              
ATOM   3251  C   PHE A 203      57.761  60.990  61.808  1.00  0.36              
ATOM   3252  O   PHE A 203      57.774  61.249  63.002  1.00  0.36              
ATOM   3253  N   LEU A 204      57.295  61.850  60.911  1.00  0.42              
ATOM   3254  H   LEU A 204      57.296  61.542  59.944  1.00  0.42              
ATOM   3255  CA  LEU A 204      57.214  63.292  61.100  1.00  0.42              
ATOM   3256  HA  LEU A 204      57.327  63.531  62.158  1.00  0.42              
ATOM   3257  CB  LEU A 204      58.427  63.880  60.349  1.00  0.42              
ATOM   3258  HB1 LEU A 204      58.479  63.415  59.367  1.00  0.42              
ATOM   3259  HB2 LEU A 204      59.326  63.572  60.885  1.00  0.42              
ATOM   3260  CG  LEU A 204      58.473  65.404  60.161  1.00  0.42              
ATOM   3261  HG  LEU A 204      57.621  65.739  59.570  1.00  0.42              
ATOM   3262  CD1 LEU A 204      58.475  66.125  61.504  1.00  0.42              
ATOM   3263 1HD1 LEU A 204      58.681  67.180  61.340  1.00  0.42              
ATOM   3264 2HD1 LEU A 204      57.508  66.015  61.990  1.00  0.42              
ATOM   3265 3HD1 LEU A 204      59.250  65.706  62.139  1.00  0.42              
ATOM   3266  CD2 LEU A 204      59.765  65.759  59.419  1.00  0.42              
ATOM   3267 1HD2 LEU A 204      59.802  66.835  59.248  1.00  0.42              
ATOM   3268 2HD2 LEU A 204      60.635  65.456  60.002  1.00  0.42              
ATOM   3269 3HD2 LEU A 204      59.785  65.248  58.457  1.00  0.42              
ATOM   3270  C   LEU A 204      55.853  63.798  60.635  1.00  0.42              
ATOM   3271  O   LEU A 204      55.565  63.821  59.436  1.00  0.42              
ATOM   3272  N   ILE A 205      55.020  64.196  61.603  1.00  0.61              
ATOM   3273  H   ILE A 205      55.334  64.127  62.568  1.00  0.61              
ATOM   3274  CA  ILE A 205      53.805  64.968  61.305  1.00  0.61              
ATOM   3275  HA  ILE A 205      53.427  64.665  60.327  1.00  0.61              
ATOM   3276  CB  ILE A 205      52.684  64.674  62.335  1.00  0.61              
ATOM   3277  HB  ILE A 205      53.100  64.726  63.338  1.00  0.61              
ATOM   3278  CG2 ILE A 205      51.519  65.677  62.245  1.00  0.61              
ATOM   3279 1HG2 ILE A 205      50.758  65.442  62.985  1.00  0.61              
ATOM   3280 2HG2 ILE A 205      51.874  66.679  62.479  1.00  0.61              
ATOM   3281 3HG2 ILE A 205      51.075  65.662  61.248  1.00  0.61              
ATOM   3282  CG1 ILE A 205      52.151  63.247  62.094  1.00  0.61              
ATOM   3283 1HG1 ILE A 205      52.983  62.544  62.140  1.00  0.61              
ATOM   3284 2HG1 ILE A 205      51.726  63.205  61.092  1.00  0.61              
ATOM   3285  CD1 ILE A 205      51.084  62.766  63.087  1.00  0.61              
ATOM   3286  HD1 ILE A 205      50.855  61.724  62.875  1.00  0.61              
ATOM   3287  HD2 ILE A 205      51.457  62.855  64.106  1.00  0.61              
ATOM   3288  HD3 ILE A 205      50.164  63.338  62.978  1.00  0.61              
ATOM   3289  C   ILE A 205      54.175  66.442  61.195  1.00  0.61              
ATOM   3290  O   ILE A 205      55.068  66.919  61.892  1.00  0.61              
ATOM   3291  N   ALA A 206      53.445  67.181  60.367  1.00  0.84              
ATOM   3292  H   ALA A 206      52.704  66.752  59.831  1.00  0.84              
ATOM   3293  CA  ALA A 206      53.495  68.630  60.361  1.00  0.84              
ATOM   3294  HA  ALA A 206      54.032  68.992  61.237  1.00  0.84              
ATOM   3295  CB  ALA A 206      54.272  69.098  59.124  1.00  0.84              
ATOM   3296  HB1 ALA A 206      54.410  70.179  59.170  1.00  0.84              
ATOM   3297  HB2 ALA A 206      55.251  68.619  59.091  1.00  0.84              
ATOM   3298  HB3 ALA A 206      53.713  68.857  58.219  1.00  0.84              
ATOM   3299  C   ALA A 206      52.082  69.199  60.444  1.00  0.84              
ATOM   3300  O   ALA A 206      51.118  68.569  59.995  1.00  0.84              
ATOM   3301  N   ASP A 207      51.965  70.385  61.039  1.00  1.45              
ATOM   3302  H   ASP A 207      52.828  70.833  61.342  1.00  1.45              
ATOM   3303  CA  ASP A 207      50.939  71.335  60.649  1.00  1.45              
ATOM   3304  HA  ASP A 207      49.967  70.865  60.758  1.00  1.45              
ATOM   3305  CB  ASP A 207      50.939  72.581  61.550  1.00  1.45              
ATOM   3306  HB1 ASP A 207      50.926  72.260  62.593  1.00  1.45              
ATOM   3307  HB2 ASP A 207      50.010  73.124  61.366  1.00  1.45              
ATOM   3308  CG  ASP A 207      52.107  73.549  61.344  1.00  1.45              
ATOM   3309  OD1 ASP A 207      51.986  74.698  61.816  1.00  1.45              
ATOM   3310  OD2 ASP A 207      53.172  73.145  60.836  1.00  1.45              
ATOM   3311  C   ASP A 207      51.130  71.659  59.158  1.00  1.45              
ATOM   3312  O   ASP A 207      52.114  71.299  58.516  1.00  1.45              
ATOM   3313  N   GLU A 208      50.152  72.319  58.574  1.00  1.84              
ATOM   3314  H   GLU A 208      49.290  72.457  59.093  1.00  1.84              
ATOM   3315  CA  GLU A 208      50.118  72.588  57.147  1.00  1.84              
ATOM   3316  HA  GLU A 208      50.558  71.755  56.594  1.00  1.84              
ATOM   3317  CB  GLU A 208      48.623  72.715  56.767  1.00  1.84              
ATOM   3318  HB1 GLU A 208      48.566  73.113  55.752  1.00  1.84              
ATOM   3319  HB2 GLU A 208      48.141  73.440  57.426  1.00  1.84              
ATOM   3320  CG  GLU A 208      47.785  71.416  56.755  1.00  1.84              
ATOM   3321  HG1 GLU A 208      48.234  70.749  56.020  1.00  1.84              
ATOM   3322  HG2 GLU A 208      46.794  71.674  56.375  1.00  1.84              
ATOM   3323  CD  GLU A 208      47.592  70.645  58.080  1.00  1.84              
ATOM   3324  OE1 GLU A 208      47.717  71.191  59.204  1.00  1.84              
ATOM   3325  OE2 GLU A 208      47.295  69.431  58.024  1.00  1.84              
ATOM   3326  C   GLU A 208      50.918  73.868  56.786  1.00  1.84              
ATOM   3327  O   GLU A 208      50.403  74.840  56.222  1.00  1.84              
ATOM   3328  N   VAL A 209      52.189  73.911  57.186  1.00  1.83              
ATOM   3329  H   VAL A 209      52.545  73.093  57.680  1.00  1.83              
ATOM   3330  CA  VAL A 209      53.094  75.057  57.049  1.00  1.83              
ATOM   3331  HA  VAL A 209      52.740  75.695  56.241  1.00  1.83              
ATOM   3332  CB  VAL A 209      53.130  75.878  58.359  1.00  1.83              
ATOM   3333  HB  VAL A 209      53.562  75.274  59.151  1.00  1.83              
ATOM   3334  CG1 VAL A 209      53.989  77.136  58.188  1.00  1.83              
ATOM   3335 1HG1 VAL A 209      53.972  77.724  59.103  1.00  1.83              
ATOM   3336 2HG1 VAL A 209      55.021  76.874  57.969  1.00  1.83              
ATOM   3337 3HG1 VAL A 209      53.599  77.745  57.382  1.00  1.83              
ATOM   3338  CG2 VAL A 209      51.733  76.327  58.809  1.00  1.83              
ATOM   3339 1HG2 VAL A 209      51.810  76.973  59.682  1.00  1.83              
ATOM   3340 2HG2 VAL A 209      51.220  76.844  58.002  1.00  1.83              
ATOM   3341 3HG2 VAL A 209      51.149  75.457  59.109  1.00  1.83              
ATOM   3342  C   VAL A 209      54.500  74.551  56.684  1.00  1.83              
ATOM   3343  O   VAL A 209      54.991  73.541  57.182  1.00  1.83              
ATOM   3344  N   ASP A 210      55.171  75.234  55.760  1.00  1.92              
ATOM   3345  H   ASP A 210      54.738  76.100  55.460  1.00  1.92              
ATOM   3346  CA  ASP A 210      55.889  74.526  54.681  1.00  1.92              
ATOM   3347  HA  ASP A 210      55.305  73.641  54.418  1.00  1.92              
ATOM   3348  CB  ASP A 210      55.891  75.440  53.443  1.00  1.92              
ATOM   3349  HB1 ASP A 210      56.315  74.910  52.589  1.00  1.92              
ATOM   3350  HB2 ASP A 210      56.510  76.318  53.642  1.00  1.92              
ATOM   3351  CG  ASP A 210      54.478  75.881  53.090  1.00  1.92              
ATOM   3352  OD1 ASP A 210      53.764  75.114  52.416  1.00  1.92              
ATOM   3353  OD2 ASP A 210      54.073  76.963  53.586  1.00  1.92              
ATOM   3354  C   ASP A 210      57.322  74.026  54.905  1.00  1.92              
ATOM   3355  O   ASP A 210      57.931  73.451  54.004  1.00  1.92              
ATOM   3356  N   GLY A 211      57.924  74.295  56.056  1.00  1.57              
ATOM   3357  H   GLY A 211      57.368  74.724  56.780  1.00  1.57              
ATOM   3358  CA  GLY A 211      59.382  74.369  56.126  1.00  1.57              
ATOM   3359  HA1 GLY A 211      59.655  75.161  56.822  1.00  1.57              
ATOM   3360  HA2 GLY A 211      59.758  74.672  55.148  1.00  1.57              
ATOM   3361  C   GLY A 211      60.135  73.118  56.516  1.00  1.57              
ATOM   3362  O   GLY A 211      60.905  73.200  57.467  1.00  1.57              
ATOM   3363  N   LEU A 212      59.983  72.026  55.766  1.00  1.45              
ATOM   3364  H   LEU A 212      59.320  72.100  54.997  1.00  1.45              
ATOM   3365  CA  LEU A 212      61.021  70.992  55.631  1.00  1.45              
ATOM   3366  HA  LEU A 212      61.808  71.183  56.362  1.00  1.45              
ATOM   3367  CB  LEU A 212      60.438  69.595  55.904  1.00  1.45              
ATOM   3368  HB1 LEU A 212      59.635  69.410  55.193  1.00  1.45              
ATOM   3369  HB2 LEU A 212      60.004  69.585  56.905  1.00  1.45              
ATOM   3370  CG  LEU A 212      61.486  68.468  55.802  1.00  1.45              
ATOM   3371  HG  LEU A 212      62.006  68.524  54.847  1.00  1.45              
ATOM   3372  CD1 LEU A 212      62.514  68.535  56.936  1.00  1.45              
ATOM   3373 1HD1 LEU A 212      63.202  67.694  56.849  1.00  1.45              
ATOM   3374 2HD1 LEU A 212      63.101  69.448  56.868  1.00  1.45              
ATOM   3375 3HD1 LEU A 212      62.021  68.487  57.907  1.00  1.45              
ATOM   3376  CD2 LEU A 212      60.789  67.114  55.883  1.00  1.45              
ATOM   3377 1HD2 LEU A 212      61.529  66.314  55.814  1.00  1.45              
ATOM   3378 2HD2 LEU A 212      60.246  67.032  56.822  1.00  1.45              
ATOM   3379 3HD2 LEU A 212      60.090  67.016  55.055  1.00  1.45              
ATOM   3380  C   LEU A 212      61.624  71.131  54.230  1.00  1.45              
ATOM   3381  O   LEU A 212      60.905  71.182  53.236  1.00  1.45              
ATOM   3382  N   GLN A 213      62.947  71.146  54.157  1.00  1.24              
ATOM   3383  H   GLN A 213      63.471  71.130  55.025  1.00  1.24              
ATOM   3384  CA  GLN A 213      63.722  71.005  52.934  1.00  1.24              
ATOM   3385  HA  GLN A 213      63.042  70.820  52.106  1.00  1.24              
ATOM   3386  CB  GLN A 213      64.516  72.297  52.633  1.00  1.24              
ATOM   3387  HB1 GLN A 213      65.224  72.094  51.828  1.00  1.24              
ATOM   3388  HB2 GLN A 213      65.081  72.588  53.520  1.00  1.24              
ATOM   3389  CG  GLN A 213      63.615  73.462  52.185  1.00  1.24              
ATOM   3390  HG1 GLN A 213      62.900  73.701  52.971  1.00  1.24              
ATOM   3391  HG2 GLN A 213      63.055  73.144  51.309  1.00  1.24              
ATOM   3392  CD  GLN A 213      64.376  74.740  51.824  1.00  1.24              
ATOM   3393  OE1 GLN A 213      65.411  75.082  52.390  1.00  1.24              
ATOM   3394  NE2 GLN A 213      63.891  75.510  50.878  1.00  1.24              
ATOM   3395 1HE2 GLN A 213      63.146  75.166  50.251  1.00  1.24              
ATOM   3396 2HE2 GLN A 213      64.350  76.370  50.670  1.00  1.24              
ATOM   3397  C   GLN A 213      64.649  69.801  53.043  1.00  1.24              
ATOM   3398  O   GLN A 213      65.074  69.446  54.143  1.00  1.24              
ATOM   3399  N   ALA A 214      65.015  69.232  51.900  1.00  1.14              
ATOM   3400  H   ALA A 214      64.603  69.593  51.044  1.00  1.14              
ATOM   3401  CA  ALA A 214      66.061  68.229  51.769  1.00  1.14              
ATOM   3402  HA  ALA A 214      66.479  68.006  52.750  1.00  1.14              
ATOM   3403  CB  ALA A 214      65.443  66.933  51.232  1.00  1.14              
ATOM   3404  HB1 ALA A 214      66.204  66.151  51.196  1.00  1.14              
ATOM   3405  HB2 ALA A 214      64.638  66.610  51.893  1.00  1.14              
ATOM   3406  HB3 ALA A 214      65.043  67.092  50.231  1.00  1.14              
ATOM   3407  C   ALA A 214      67.201  68.752  50.897  1.00  1.14              
ATOM   3408  O   ALA A 214      66.961  69.602  50.041  1.00  1.14              
ATOM   3409  N   PHE A 215      68.426  68.273  51.108  1.00  1.27              
ATOM   3410  H   PHE A 215      68.573  67.590  51.848  1.00  1.27              
ATOM   3411  CA  PHE A 215      69.542  68.570  50.214  1.00  1.27              
ATOM   3412  HA  PHE A 215      69.263  69.392  49.559  1.00  1.27              
ATOM   3413  CB  PHE A 215      70.760  69.058  51.007  1.00  1.27              
ATOM   3414  HB1 PHE A 215      71.214  68.211  51.510  1.00  1.27              
ATOM   3415  HB2 PHE A 215      70.428  69.758  51.775  1.00  1.27              
ATOM   3416  CG  PHE A 215      71.815  69.757  50.167  1.00  1.27              
ATOM   3417  CD1 PHE A 215      71.559  71.037  49.640  1.00  1.27              
ATOM   3418  HD1 PHE A 215      70.607  71.512  49.824  1.00  1.27              
ATOM   3419  CE1 PHE A 215      72.551  71.721  48.914  1.00  1.27              
ATOM   3420  HE1 PHE A 215      72.362  72.720  48.550  1.00  1.27              
ATOM   3421  CZ  PHE A 215      73.808  71.124  48.714  1.00  1.27              
ATOM   3422  HZ  PHE A 215      74.584  71.661  48.189  1.00  1.27              
ATOM   3423  CE2 PHE A 215      74.063  69.838  49.222  1.00  1.27              
ATOM   3424  HE2 PHE A 215      75.035  69.381  49.089  1.00  1.27              
ATOM   3425  CD2 PHE A 215      73.071  69.157  49.952  1.00  1.27              
ATOM   3426  HD2 PHE A 215      73.291  68.189  50.384  1.00  1.27              
ATOM   3427  C   PHE A 215      69.843  67.363  49.334  1.00  1.27              
ATOM   3428  O   PHE A 215      70.260  66.306  49.800  1.00  1.27              
ATOM   3429  N   GLN A 216      69.574  67.527  48.044  1.00  1.33              
ATOM   3430  H   GLN A 216      69.271  68.445  47.735  1.00  1.33              
ATOM   3431  CA  GLN A 216      69.547  66.457  47.064  1.00  1.33              
ATOM   3432  HA  GLN A 216      70.146  65.622  47.432  1.00  1.33              
ATOM   3433  CB  GLN A 216      68.102  65.987  46.886  1.00  1.33              
ATOM   3434  HB1 GLN A 216      67.573  66.707  46.258  1.00  1.33              
ATOM   3435  HB2 GLN A 216      67.597  65.936  47.852  1.00  1.33              
ATOM   3436  CG  GLN A 216      68.061  64.592  46.249  1.00  1.33              
ATOM   3437  HG1 GLN A 216      68.098  63.830  47.028  1.00  1.33              
ATOM   3438  HG2 GLN A 216      68.926  64.445  45.607  1.00  1.33              
ATOM   3439  CD  GLN A 216      66.805  64.397  45.422  1.00  1.33              
ATOM   3440  OE1 GLN A 216      65.726  64.837  45.786  1.00  1.33              
ATOM   3441  NE2 GLN A 216      66.912  63.790  44.264  1.00  1.33              
ATOM   3442 1HE2 GLN A 216      67.842  63.666  43.849  1.00  1.33              
ATOM   3443 2HE2 GLN A 216      66.073  63.680  43.729  1.00  1.33              
ATOM   3444  C   GLN A 216      70.131  66.947  45.743  1.00  1.33              
ATOM   3445  O   GLN A 216      69.790  68.032  45.264  1.00  1.33              
ATOM   3446  N   ASP A 217      71.033  66.151  45.168  1.00  1.56              
ATOM   3447  H   ASP A 217      71.163  65.228  45.560  1.00  1.56              
ATOM   3448  CA  ASP A 217      71.803  66.502  43.970  1.00  1.56              
ATOM   3449  HA  ASP A 217      72.730  65.932  44.054  1.00  1.56              
ATOM   3450  CB  ASP A 217      71.140  65.961  42.667  1.00  1.56              
ATOM   3451  HB1 ASP A 217      71.753  65.132  42.310  1.00  1.56              
ATOM   3452  HB2 ASP A 217      71.180  66.719  41.885  1.00  1.56              
ATOM   3453  CG  ASP A 217      69.689  65.445  42.781  1.00  1.56              
ATOM   3454  OD1 ASP A 217      69.484  64.266  43.145  1.00  1.56              
ATOM   3455  OD2 ASP A 217      68.775  66.251  42.492  1.00  1.56              
ATOM   3456  C   ASP A 217      72.286  67.977  43.974  1.00  1.56              
ATOM   3457  O   ASP A 217      71.985  68.766  43.077  1.00  1.56              
ATOM   3458  N   ASN A 218      72.965  68.345  45.074  1.00  1.31              
ATOM   3459  H   ASN A 218      73.187  67.602  45.724  1.00  1.31              
ATOM   3460  CA  ASN A 218      73.436  69.681  45.485  1.00  1.31              
ATOM   3461  HA  ASN A 218      73.480  69.645  46.572  1.00  1.31              
ATOM   3462  CB  ASN A 218      74.886  69.911  45.005  1.00  1.31              
ATOM   3463  HB1 ASN A 218      75.127  70.969  45.095  1.00  1.31              
ATOM   3464  HB2 ASN A 218      74.986  69.628  43.958  1.00  1.31              
ATOM   3465  CG  ASN A 218      75.899  69.139  45.837  1.00  1.31              
ATOM   3466  OD1 ASN A 218      75.691  67.998  46.207  1.00  1.31              
ATOM   3467  ND2 ASN A 218      77.025  69.731  46.175  1.00  1.31              
ATOM   3468 1HD2 ASN A 218      77.219  70.675  45.900  1.00  1.31              
ATOM   3469 2HD2 ASN A 218      77.648  69.196  46.758  1.00  1.31              
ATOM   3470  C   ASN A 218      72.471  70.849  45.208  1.00  1.31              
ATOM   3471  O   ASN A 218      72.858  71.925  44.754  1.00  1.31              
ATOM   3472  N   LYS A 219      71.197  70.644  45.551  1.00  0.67              
ATOM   3473  H   LYS A 219      70.934  69.704  45.830  1.00  0.67              
ATOM   3474  CA  LYS A 219      70.158  71.676  45.643  1.00  0.67              
ATOM   3475  HA  LYS A 219      70.616  72.666  45.661  1.00  0.67              
ATOM   3476  CB  LYS A 219      69.178  71.579  44.464  1.00  0.67              
ATOM   3477  HB1 LYS A 219      68.426  72.364  44.557  1.00  0.67              
ATOM   3478  HB2 LYS A 219      68.660  70.625  44.555  1.00  0.67              
ATOM   3479  CG  LYS A 219      69.838  71.701  43.080  1.00  0.67              
ATOM   3480  HG1 LYS A 219      70.731  71.084  43.030  1.00  0.67              
ATOM   3481  HG2 LYS A 219      70.146  72.735  42.923  1.00  0.67              
ATOM   3482  CD  LYS A 219      68.909  71.270  41.933  1.00  0.67              
ATOM   3483  HD1 LYS A 219      69.492  71.284  41.010  1.00  0.67              
ATOM   3484  HD2 LYS A 219      68.107  72.004  41.832  1.00  0.67              
ATOM   3485  CE  LYS A 219      68.276  69.876  42.093  1.00  0.67              
ATOM   3486  HE1 LYS A 219      67.892  69.559  41.119  1.00  0.67              
ATOM   3487  HE2 LYS A 219      67.426  69.943  42.780  1.00  0.67              
ATOM   3488  NZ  LYS A 219      69.227  68.860  42.604  1.00  0.67              
ATOM   3489  HZ1 LYS A 219      68.888  67.910  42.434  1.00  0.67              
ATOM   3490  HZ2 LYS A 219      70.160  68.929  42.210  1.00  0.67              
ATOM   3491  HZ3 LYS A 219      69.343  68.895  43.614  1.00  0.67              
ATOM   3492  C   LYS A 219      69.366  71.473  46.923  1.00  0.67              
ATOM   3493  O   LYS A 219      69.116  70.331  47.293  1.00  0.67              
ATOM   3494  N   TRP A 220      68.867  72.544  47.535  1.00  0.60              
ATOM   3495  H   TRP A 220      69.068  73.464  47.181  1.00  0.60              
ATOM   3496  CA  TRP A 220      67.698  72.376  48.395  1.00  0.60              
ATOM   3497  HA  TRP A 220      67.842  71.472  48.978  1.00  0.60              
ATOM   3498  CB  TRP A 220      67.562  73.521  49.406  1.00  0.60              
ATOM   3499  HB1 TRP A 220      66.544  73.521  49.800  1.00  0.60              
ATOM   3500  HB2 TRP A 220      67.719  74.477  48.905  1.00  0.60              
ATOM   3501  CG  TRP A 220      68.493  73.398  50.578  1.00  0.60              
ATOM   3502  CD1 TRP A 220      68.474  72.392  51.486  1.00  0.60              
ATOM   3503  HD1 TRP A 220      67.784  71.560  51.477  1.00  0.60              
ATOM   3504  NE1 TRP A 220      69.502  72.554  52.391  1.00  0.60              
ATOM   3505  HE1 TRP A 220      69.710  71.891  53.130  1.00  0.60              
ATOM   3506  CE2 TRP A 220      70.221  73.702  52.137  1.00  0.60              
ATOM   3507  CZ2 TRP A 220      71.307  74.308  52.782  1.00  0.60              
ATOM   3508  HZ2 TRP A 220      71.765  73.839  53.641  1.00  0.60              
ATOM   3509  CH2 TRP A 220      71.782  75.540  52.303  1.00  0.60              
ATOM   3510  HH2 TRP A 220      72.596  76.049  52.805  1.00  0.60              
ATOM   3511  CZ3 TRP A 220      71.188  76.128  51.172  1.00  0.60              
ATOM   3512  HZ3 TRP A 220      71.543  77.088  50.821  1.00  0.60              
ATOM   3513  CE3 TRP A 220      70.118  75.494  50.512  1.00  0.60              
ATOM   3514  HE3 TRP A 220      69.668  75.968  49.652  1.00  0.60              
ATOM   3515  CD2 TRP A 220      69.594  74.271  50.985  1.00  0.60              
ATOM   3516  C   TRP A 220      66.428  72.161  47.564  1.00  0.60              
ATOM   3517  O   TRP A 220      66.272  72.731  46.484  1.00  0.60              
ATOM   3518  N   VAL A 221      65.535  71.336  48.106  1.00  0.61              
ATOM   3519  H   VAL A 221      65.800  70.836  48.947  1.00  0.61              
ATOM   3520  CA  VAL A 221      64.199  71.064  47.579  1.00  0.61              
ATOM   3521  HA  VAL A 221      63.925  71.889  46.919  1.00  0.61              
ATOM   3522  CB  VAL A 221      64.136  69.764  46.744  1.00  0.61              
ATOM   3523  HB  VAL A 221      63.104  69.625  46.423  1.00  0.61              
ATOM   3524  CG1 VAL A 221      64.996  69.877  45.480  1.00  0.61              
ATOM   3525 1HG1 VAL A 221      64.795  69.021  44.838  1.00  0.61              
ATOM   3526 2HG1 VAL A 221      64.741  70.788  44.940  1.00  0.61              
ATOM   3527 3HG1 VAL A 221      66.055  69.891  45.740  1.00  0.61              
ATOM   3528  CG2 VAL A 221      64.573  68.510  47.511  1.00  0.61              
ATOM   3529 1HG2 VAL A 221      64.480  67.637  46.862  1.00  0.61              
ATOM   3530 2HG2 VAL A 221      65.608  68.601  47.839  1.00  0.61              
ATOM   3531 3HG2 VAL A 221      63.926  68.360  48.373  1.00  0.61              
ATOM   3532  C   VAL A 221      63.163  71.049  48.695  1.00  0.61              
ATOM   3533  O   VAL A 221      63.446  70.607  49.804  1.00  0.61              
ATOM   3534  N   ASP A 222      61.966  71.556  48.403  1.00  0.69              
ATOM   3535  H   ASP A 222      61.786  71.901  47.471  1.00  0.69              
ATOM   3536  CA  ASP A 222      60.985  71.927  49.428  1.00  0.69              
ATOM   3537  HA  ASP A 222      61.471  71.983  50.400  1.00  0.69              
ATOM   3538  CB  ASP A 222      60.334  73.295  49.143  1.00  0.69              
ATOM   3539  HB1 ASP A 222      60.081  73.770  50.091  1.00  0.69              
ATOM   3540  HB2 ASP A 222      59.405  73.161  48.585  1.00  0.69              
ATOM   3541  CG  ASP A 222      61.239  74.206  48.343  1.00  0.69              
ATOM   3542  OD1 ASP A 222      62.344  74.493  48.853  1.00  0.69              
ATOM   3543  OD2 ASP A 222      60.860  74.541  47.196  1.00  0.69              
ATOM   3544  C   ASP A 222      59.871  70.885  49.482  1.00  0.69              
ATOM   3545  O   ASP A 222      59.194  70.563  48.499  1.00  0.69              
ATOM   3546  N   VAL A 223      59.673  70.361  50.680  1.00  1.04              
ATOM   3547  H   VAL A 223      60.222  70.712  51.460  1.00  1.04              
ATOM   3548  CA  VAL A 223      58.838  69.202  50.934  1.00  1.04              
ATOM   3549  HA  VAL A 223      58.877  68.553  50.059  1.00  1.04              
ATOM   3550  CB  VAL A 223      59.386  68.396  52.136  1.00  1.04              
ATOM   3551  HB  VAL A 223      59.294  68.986  53.045  1.00  1.04              
ATOM   3552  CG1 VAL A 223      58.624  67.075  52.334  1.00  1.04              
ATOM   3553 1HG1 VAL A 223      59.146  66.436  53.041  1.00  1.04              
ATOM   3554 2HG1 VAL A 223      57.624  67.252  52.727  1.00  1.04              
ATOM   3555 3HG1 VAL A 223      58.534  66.564  51.378  1.00  1.04              
ATOM   3556  CG2 VAL A 223      60.873  68.068  51.931  1.00  1.04              
ATOM   3557 1HG2 VAL A 223      61.222  67.394  52.711  1.00  1.04              
ATOM   3558 2HG2 VAL A 223      61.019  67.624  50.949  1.00  1.04              
ATOM   3559 3HG2 VAL A 223      61.475  68.972  51.980  1.00  1.04              
ATOM   3560  C   VAL A 223      57.365  69.595  51.148  1.00  1.04              
ATOM   3561  O   VAL A 223      56.793  69.491  52.236  1.00  1.04              
ATOM   3562  N   LYS A 224      56.756  70.041  50.047  1.00  1.20              
ATOM   3563  H   LYS A 224      57.402  70.254  49.290  1.00  1.20              
ATOM   3564  CA  LYS A 224      55.337  69.888  49.673  1.00  1.20              
ATOM   3565  HA  LYS A 224      54.893  70.881  49.585  1.00  1.20              
ATOM   3566  CB  LYS A 224      55.375  69.242  48.276  1.00  1.20              
ATOM   3567  HB1 LYS A 224      55.847  68.263  48.370  1.00  1.20              
ATOM   3568  HB2 LYS A 224      56.022  69.840  47.631  1.00  1.20              
ATOM   3569  CG  LYS A 224      54.019  69.101  47.565  1.00  1.20              
ATOM   3570  HG1 LYS A 224      53.746  70.074  47.156  1.00  1.20              
ATOM   3571  HG2 LYS A 224      53.236  68.797  48.262  1.00  1.20              
ATOM   3572  CD  LYS A 224      54.124  68.075  46.420  1.00  1.20              
ATOM   3573  HD1 LYS A 224      55.148  68.030  46.042  1.00  1.20              
ATOM   3574  HD2 LYS A 224      53.486  68.407  45.601  1.00  1.20              
ATOM   3575  CE  LYS A 224      53.662  66.665  46.821  1.00  1.20              
ATOM   3576  HE1 LYS A 224      53.877  65.962  46.013  1.00  1.20              
ATOM   3577  HE2 LYS A 224      52.574  66.695  46.951  1.00  1.20              
ATOM   3578  NZ  LYS A 224      54.249  66.179  48.089  1.00  1.20              
ATOM   3579  HZ1 LYS A 224      53.730  65.356  48.405  1.00  1.20              
ATOM   3580  HZ2 LYS A 224      55.229  65.924  48.067  1.00  1.20              
ATOM   3581  HZ3 LYS A 224      54.100  66.831  48.850  1.00  1.20              
ATOM   3582  C   LYS A 224      54.486  69.094  50.655  1.00  1.20              
ATOM   3583  O   LYS A 224      54.488  67.863  50.582  1.00  1.20              
ATOM   3584  N   TYR A 225      53.762  69.782  51.541  1.00  1.15              
ATOM   3585  H   TYR A 225      53.846  70.784  51.586  1.00  1.15              
ATOM   3586  CA  TYR A 225      52.831  69.103  52.439  1.00  1.15              
ATOM   3587  HA  TYR A 225      53.425  68.380  52.998  1.00  1.15              
ATOM   3588  CB  TYR A 225      52.205  70.052  53.469  1.00  1.15              
ATOM   3589  HB1 TYR A 225      51.500  70.721  52.973  1.00  1.15              
ATOM   3590  HB2 TYR A 225      52.988  70.657  53.928  1.00  1.15              
ATOM   3591  CG  TYR A 225      51.505  69.260  54.559  1.00  1.15              
ATOM   3592  CD1 TYR A 225      52.274  68.508  55.470  1.00  1.15              
ATOM   3593  HD1 TYR A 225      53.353  68.577  55.452  1.00  1.15              
ATOM   3594  CE1 TYR A 225      51.643  67.650  56.391  1.00  1.15              
ATOM   3595  HE1 TYR A 225      52.219  67.046  57.072  1.00  1.15              
ATOM   3596  CZ  TYR A 225      50.238  67.546  56.412  1.00  1.15              
ATOM   3597  OH  TYR A 225      49.638  66.670  57.262  1.00  1.15              
ATOM   3598  HH  TYR A 225      48.727  66.502  56.967  1.00  1.15              
ATOM   3599  CE2 TYR A 225      49.468  68.327  55.524  1.00  1.15              
ATOM   3600  HE2 TYR A 225      48.392  68.268  55.568  1.00  1.15              
ATOM   3601  CD2 TYR A 225      50.100  69.172  54.590  1.00  1.15              
ATOM   3602  HD2 TYR A 225      49.506  69.741  53.889  1.00  1.15              
ATOM   3603  C   TYR A 225      51.778  68.308  51.662  1.00  1.15              
ATOM   3604  O   TYR A 225      51.239  68.806  50.677  1.00  1.15              
ATOM   3605  N   ASP A 226      51.489  67.092  52.127  1.00  1.25              
ATOM   3606  H   ASP A 226      51.877  66.810  53.015  1.00  1.25              
ATOM   3607  CA  ASP A 226      50.442  66.222  51.592  1.00  1.25              
ATOM   3608  HA  ASP A 226      49.841  66.758  50.856  1.00  1.25              
ATOM   3609  CB  ASP A 226      51.008  64.953  50.941  1.00  1.25              
ATOM   3610  HB1 ASP A 226      50.175  64.287  50.706  1.00  1.25              
ATOM   3611  HB2 ASP A 226      51.642  64.439  51.668  1.00  1.25              
ATOM   3612  CG  ASP A 226      51.799  65.163  49.655  1.00  1.25              
ATOM   3613  OD1 ASP A 226      52.769  64.400  49.460  1.00  1.25              
ATOM   3614  OD2 ASP A 226      51.498  66.057  48.837  1.00  1.25              
ATOM   3615  C   ASP A 226      49.544  65.786  52.757  1.00  1.25              
ATOM   3616  O   ASP A 226      50.027  65.394  53.821  1.00  1.25              
ATOM   3617  N   ASP A 227      48.235  65.850  52.546  1.00  1.83              
ATOM   3618  H   ASP A 227      47.913  65.967  51.592  1.00  1.83              
ATOM   3619  CA  ASP A 227      47.224  66.067  53.581  1.00  1.83              
ATOM   3620  HA  ASP A 227      47.346  67.091  53.929  1.00  1.83              
ATOM   3621  CB  ASP A 227      45.831  66.000  52.922  1.00  1.83              
ATOM   3622  HB1 ASP A 227      45.720  66.859  52.257  1.00  1.83              
ATOM   3623  HB2 ASP A 227      45.060  66.079  53.691  1.00  1.83              
ATOM   3624  CG  ASP A 227      45.623  64.715  52.110  1.00  1.83              
ATOM   3625  OD1 ASP A 227      45.999  64.737  50.920  1.00  1.83              
ATOM   3626  OD2 ASP A 227      45.182  63.699  52.701  1.00  1.83              
ATOM   3627  C   ASP A 227      47.264  65.207  54.841  1.00  1.83              
ATOM   3628  O   ASP A 227      47.373  65.724  55.955  1.00  1.83              
ATOM   3629  N   SER A 228      47.163  63.903  54.651  1.00  1.26              
ATOM   3630  H   SER A 228      46.978  63.599  53.701  1.00  1.26              
ATOM   3631  CA  SER A 228      47.038  62.893  55.690  1.00  1.26              
ATOM   3632  HA  SER A 228      46.837  63.381  56.641  1.00  1.26              
ATOM   3633  CB  SER A 228      45.846  61.981  55.358  1.00  1.26              
ATOM   3634  HB1 SER A 228      44.924  62.554  55.476  1.00  1.26              
ATOM   3635  HB2 SER A 228      45.818  61.142  56.055  1.00  1.26              
ATOM   3636  OG  SER A 228      45.900  61.491  54.029  1.00  1.26              
ATOM   3637  HG  SER A 228      45.598  62.218  53.430  1.00  1.26              
ATOM   3638  C   SER A 228      48.329  62.121  55.859  1.00  1.26              
ATOM   3639  O   SER A 228      48.337  61.110  56.551  1.00  1.26              
ATOM   3640  N   GLY A 229      49.421  62.565  55.236  1.00  0.95              
ATOM   3641  H   GLY A 229      49.370  63.455  54.747  1.00  0.95              
ATOM   3642  CA  GLY A 229      50.663  61.816  55.185  1.00  0.95              
ATOM   3643  HA1 GLY A 229      51.289  62.229  54.393  1.00  0.95              
ATOM   3644  HA2 GLY A 229      50.421  60.790  54.920  1.00  0.95              
ATOM   3645  C   GLY A 229      51.469  61.800  56.481  1.00  0.95              
ATOM   3646  O   GLY A 229      51.149  62.447  57.474  1.00  0.95              
ATOM   3647  N   ILE A 230      52.577  61.066  56.440  1.00  0.58              
ATOM   3648  H   ILE A 230      52.757  60.523  55.601  1.00  0.58              
ATOM   3649  CA  ILE A 230      53.647  61.167  57.441  1.00  0.58              
ATOM   3650  HA  ILE A 230      53.528  62.079  58.028  1.00  0.58              
ATOM   3651  CB  ILE A 230      53.664  59.941  58.399  1.00  0.58              
ATOM   3652  HB  ILE A 230      54.003  59.081  57.823  1.00  0.58              
ATOM   3653  CG2 ILE A 230      54.693  60.162  59.521  1.00  0.58              
ATOM   3654 1HG2 ILE A 230      54.595  59.383  60.277  1.00  0.58              
ATOM   3655 2HG2 ILE A 230      55.699  60.116  59.112  1.00  0.58              
ATOM   3656 3HG2 ILE A 230      54.535  61.132  59.992  1.00  0.58              
ATOM   3657  CG1 ILE A 230      52.313  59.509  59.016  1.00  0.58              
ATOM   3658 1HG1 ILE A 230      52.425  58.498  59.411  1.00  0.58              
ATOM   3659 2HG1 ILE A 230      51.560  59.463  58.236  1.00  0.58              
ATOM   3660  CD1 ILE A 230      51.772  60.387  60.145  1.00  0.58              
ATOM   3661  HD1 ILE A 230      50.799  60.008  60.454  1.00  0.58              
ATOM   3662  HD2 ILE A 230      52.438  60.363  61.007  1.00  0.58              
ATOM   3663  HD3 ILE A 230      51.668  61.408  59.786  1.00  0.58              
ATOM   3664  C   ILE A 230      54.956  61.242  56.665  1.00  0.58              
ATOM   3665  O   ILE A 230      55.220  60.368  55.841  1.00  0.58              
ATOM   3666  N   VAL A 231      55.776  62.265  56.883  1.00  0.57              
ATOM   3667  H   VAL A 231      55.572  62.924  57.630  1.00  0.57              
ATOM   3668  CA  VAL A 231      57.120  62.260  56.295  1.00  0.57              
ATOM   3669  HA  VAL A 231      57.053  62.008  55.237  1.00  0.57              
ATOM   3670  CB  VAL A 231      57.774  63.650  56.411  1.00  0.57              
ATOM   3671  HB  VAL A 231      57.711  64.003  57.436  1.00  0.57              
ATOM   3672  CG1 VAL A 231      59.245  63.628  55.985  1.00  0.57              
ATOM   3673 1HG1 VAL A 231      59.622  64.642  55.887  1.00  0.57              
ATOM   3674 2HG1 VAL A 231      59.841  63.120  56.741  1.00  0.57              
ATOM   3675 3HG1 VAL A 231      59.351  63.108  55.035  1.00  0.57              
ATOM   3676  CG2 VAL A 231      57.035  64.660  55.525  1.00  0.57              
ATOM   3677 1HG2 VAL A 231      57.502  65.643  55.608  1.00  0.57              
ATOM   3678 2HG2 VAL A 231      57.063  64.342  54.483  1.00  0.57              
ATOM   3679 3HG2 VAL A 231      55.996  64.749  55.842  1.00  0.57              
ATOM   3680  C   VAL A 231      57.942  61.183  56.989  1.00  0.57              
ATOM   3681  O   VAL A 231      57.847  61.007  58.197  1.00  0.57              
ATOM   3682  N   VAL A 232      58.778  60.468  56.256  1.00  0.70              
ATOM   3683  H   VAL A 232      58.831  60.669  55.261  1.00  0.70              
ATOM   3684  CA  VAL A 232      59.610  59.373  56.750  1.00  0.70              
ATOM   3685  HA  VAL A 232      59.586  59.364  57.833  1.00  0.70              
ATOM   3686  CB  VAL A 232      59.134  58.012  56.231  1.00  0.70              
ATOM   3687  HB  VAL A 232      59.311  57.962  55.160  1.00  0.70              
ATOM   3688  CG1 VAL A 232      59.899  56.873  56.913  1.00  0.70              
ATOM   3689 1HG1 VAL A 232      59.511  55.918  56.574  1.00  0.70              
ATOM   3690 2HG1 VAL A 232      60.954  56.924  56.649  1.00  0.70              
ATOM   3691 3HG1 VAL A 232      59.788  56.939  57.996  1.00  0.70              
ATOM   3692  CG2 VAL A 232      57.641  57.812  56.479  1.00  0.70              
ATOM   3693 1HG2 VAL A 232      57.355  56.781  56.279  1.00  0.70              
ATOM   3694 2HG2 VAL A 232      57.404  58.069  57.509  1.00  0.70              
ATOM   3695 3HG2 VAL A 232      57.084  58.470  55.814  1.00  0.70              
ATOM   3696  C   VAL A 232      61.028  59.623  56.263  1.00  0.70              
ATOM   3697  O   VAL A 232      61.231  59.999  55.104  1.00  0.70              
ATOM   3698  N   ILE A 233      61.998  59.424  57.156  1.00  0.66              
ATOM   3699  H   ILE A 233      61.736  59.106  58.085  1.00  0.66              
ATOM   3700  CA  ILE A 233      63.404  59.743  56.914  1.00  0.66              
ATOM   3701  HA  ILE A 233      63.567  59.826  55.839  1.00  0.66              
ATOM   3702  CB  ILE A 233      63.768  61.118  57.549  1.00  0.66              
ATOM   3703  HB  ILE A 233      63.559  61.060  58.612  1.00  0.66              
ATOM   3704  CG2 ILE A 233      65.267  61.454  57.408  1.00  0.66              
ATOM   3705 1HG2 ILE A 233      65.878  60.713  57.922  1.00  0.66              
ATOM   3706 2HG2 ILE A 233      65.548  61.501  56.357  1.00  0.66              
ATOM   3707 3HG2 ILE A 233      65.489  62.408  57.886  1.00  0.66              
ATOM   3708  CG1 ILE A 233      62.884  62.252  56.972  1.00  0.66              
ATOM   3709 1HG1 ILE A 233      61.843  62.029  57.197  1.00  0.66              
ATOM   3710 2HG1 ILE A 233      62.993  62.282  55.890  1.00  0.66              
ATOM   3711  CD1 ILE A 233      63.149  63.656  57.534  1.00  0.66              
ATOM   3712  HD1 ILE A 233      62.368  64.334  57.188  1.00  0.66              
ATOM   3713  HD2 ILE A 233      63.137  63.628  58.624  1.00  0.66              
ATOM   3714  HD3 ILE A 233      64.109  64.035  57.186  1.00  0.66              
ATOM   3715  C   ILE A 233      64.311  58.627  57.425  1.00  0.66              
ATOM   3716  O   ILE A 233      64.041  58.016  58.459  1.00  0.66              
ATOM   3717  N   ILE A 234      65.398  58.373  56.697  1.00  1.09              
ATOM   3718  H   ILE A 234      65.544  58.959  55.881  1.00  1.09              
ATOM   3719  CA  ILE A 234      66.128  57.102  56.716  1.00  1.09              
ATOM   3720  HA  ILE A 234      65.616  56.415  57.390  1.00  1.09              
ATOM   3721  CB  ILE A 234      66.000  56.534  55.282  1.00  1.09              
ATOM   3722  HB  ILE A 234      65.707  57.341  54.629  1.00  1.09              
ATOM   3723  CG2 ILE A 234      67.239  55.975  54.568  1.00  1.09              
ATOM   3724 1HG2 ILE A 234      66.995  55.725  53.540  1.00  1.09              
ATOM   3725 2HG2 ILE A 234      67.997  56.748  54.494  1.00  1.09              
ATOM   3726 3HG2 ILE A 234      67.643  55.121  55.105  1.00  1.09              
ATOM   3727  CG1 ILE A 234      64.773  55.612  55.343  1.00  1.09              
ATOM   3728 1HG1 ILE A 234      63.994  56.082  55.943  1.00  1.09              
ATOM   3729 2HG1 ILE A 234      65.048  54.678  55.823  1.00  1.09              
ATOM   3730  CD1 ILE A 234      64.138  55.369  53.989  1.00  1.09              
ATOM   3731  HD1 ILE A 234      63.336  54.640  54.101  1.00  1.09              
ATOM   3732  HD2 ILE A 234      63.737  56.308  53.606  1.00  1.09              
ATOM   3733  HD3 ILE A 234      64.879  54.995  53.300  1.00  1.09              
ATOM   3734  C   ILE A 234      67.514  57.240  57.344  1.00  1.09              
ATOM   3735  O   ILE A 234      68.549  57.379  56.698  1.00  1.09              
ATOM   3736  N   ALA A 235      67.498  57.315  58.668  1.00  1.03              
ATOM   3737  H   ALA A 235      66.656  57.044  59.153  1.00  1.03              
ATOM   3738  CA  ALA A 235      68.526  57.999  59.437  1.00  1.03              
ATOM   3739  HA  ALA A 235      68.739  58.951  58.949  1.00  1.03              
ATOM   3740  CB  ALA A 235      67.871  58.322  60.780  1.00  1.03              
ATOM   3741  HB1 ALA A 235      68.599  58.750  61.463  1.00  1.03              
ATOM   3742  HB2 ALA A 235      67.058  59.032  60.621  1.00  1.03              
ATOM   3743  HB3 ALA A 235      67.445  57.421  61.210  1.00  1.03              
ATOM   3744  C   ALA A 235      69.881  57.239  59.514  1.00  1.03              
ATOM   3745  O   ALA A 235      70.077  56.128  59.002  1.00  1.03              
ATOM   3746  N   ASP A 236      70.878  57.898  60.103  1.00  0.90              
ATOM   3747  H   ASP A 236      70.655  58.800  60.520  1.00  0.90              
ATOM   3748  CA  ASP A 236      72.287  57.532  60.019  1.00  0.90              
ATOM   3749  HA  ASP A 236      72.549  57.490  58.977  1.00  0.90              
ATOM   3750  CB  ASP A 236      73.177  58.597  60.697  1.00  0.90              
ATOM   3751  HB1 ASP A 236      74.008  58.095  61.191  1.00  0.90              
ATOM   3752  HB2 ASP A 236      72.622  59.119  61.469  1.00  0.90              
ATOM   3753  CG  ASP A 236      73.769  59.608  59.714  1.00  0.90              
ATOM   3754  OD1 ASP A 236      73.042  60.092  58.816  1.00  0.90              
ATOM   3755  OD2 ASP A 236      75.000  59.834  59.722  1.00  0.90              
ATOM   3756  C   ASP A 236      72.636  56.163  60.613  1.00  0.90              
ATOM   3757  O   ASP A 236      73.635  55.563  60.211  1.00  0.90              
ATOM   3758  N   GLN A 237      71.840  55.627  61.537  1.00  0.90              
ATOM   3759  H   GLN A 237      71.041  56.162  61.876  1.00  0.90              
ATOM   3760  CA  GLN A 237      71.987  54.234  61.939  1.00  0.90              
ATOM   3761  HA  GLN A 237      73.053  54.060  62.079  1.00  0.90              
ATOM   3762  CB  GLN A 237      71.336  53.895  63.292  1.00  0.90              
ATOM   3763  HB1 GLN A 237      71.575  52.853  63.508  1.00  0.90              
ATOM   3764  HB2 GLN A 237      70.252  53.953  63.200  1.00  0.90              
ATOM   3765  CG  GLN A 237      71.778  54.720  64.514  1.00  0.90              
ATOM   3766  HG1 GLN A 237      71.607  54.121  65.398  1.00  0.90              
ATOM   3767  HG2 GLN A 237      71.117  55.571  64.621  1.00  0.90              
ATOM   3768  CD  GLN A 237      73.241  55.172  64.541  1.00  0.90              
ATOM   3769  OE1 GLN A 237      74.132  54.497  65.026  1.00  0.90              
ATOM   3770  NE2 GLN A 237      73.582  56.348  64.057  1.00  0.90              
ATOM   3771 1HE2 GLN A 237      72.827  56.936  63.708  1.00  0.90              
ATOM   3772 2HE2 GLN A 237      74.511  56.715  64.162  1.00  0.90              
ATOM   3773  C   GLN A 237      71.559  53.218  60.886  1.00  0.90              
ATOM   3774  O   GLN A 237      72.227  52.205  60.712  1.00  0.90              
ATOM   3775  N   ILE A 238      70.486  53.493  60.152  1.00  0.87              
ATOM   3776  H   ILE A 238      70.049  54.403  60.273  1.00  0.87              
ATOM   3777  CA  ILE A 238      70.001  52.658  59.050  1.00  0.87              
ATOM   3778  HA  ILE A 238      69.984  51.624  59.385  1.00  0.87              
ATOM   3779  CB  ILE A 238      68.565  53.133  58.709  1.00  0.87              
ATOM   3780  HB  ILE A 238      68.424  54.127  59.133  1.00  0.87              
ATOM   3781  CG2 ILE A 238      68.301  53.323  57.213  1.00  0.87              
ATOM   3782 1HG2 ILE A 238      67.253  53.573  57.055  1.00  0.87              
ATOM   3783 2HG2 ILE A 238      68.898  54.153  56.836  1.00  0.87              
ATOM   3784 3HG2 ILE A 238      68.554  52.421  56.663  1.00  0.87              
ATOM   3785  CG1 ILE A 238      67.498  52.238  59.369  1.00  0.87              
ATOM   3786 1HG1 ILE A 238      66.513  52.568  59.035  1.00  0.87              
ATOM   3787 2HG1 ILE A 238      67.542  52.380  60.448  1.00  0.87              
ATOM   3788  CD1 ILE A 238      67.633  50.740  59.087  1.00  0.87              
ATOM   3789  HD1 ILE A 238      68.006  50.574  58.079  1.00  0.87              
ATOM   3790  HD2 ILE A 238      68.320  50.281  59.797  1.00  0.87              
ATOM   3791  HD3 ILE A 238      66.660  50.268  59.196  1.00  0.87              
ATOM   3792  C   ILE A 238      70.954  52.691  57.846  1.00  0.87              
ATOM   3793  O   ILE A 238      71.136  51.644  57.202  1.00  0.87              
ATOM   3794  N   LYS A 239      71.569  53.872  57.607  1.00  0.95              
ATOM   3795  H   LYS A 239      71.233  54.670  58.139  1.00  0.95              
ATOM   3796  CA  LYS A 239      72.601  54.095  56.572  1.00  0.95              
ATOM   3797  HA  LYS A 239      72.324  53.468  55.724  1.00  0.95              
ATOM   3798  CB  LYS A 239      72.619  55.552  56.051  1.00  0.95              
ATOM   3799  HB1 LYS A 239      71.590  55.916  56.026  1.00  0.95              
ATOM   3800  HB2 LYS A 239      72.969  55.521  55.020  1.00  0.95              
ATOM   3801  CG  LYS A 239      73.494  56.590  56.782  1.00  0.95              
ATOM   3802  HG1 LYS A 239      73.858  56.187  57.723  1.00  0.95              
ATOM   3803  HG2 LYS A 239      72.868  57.446  56.987  1.00  0.95              
ATOM   3804  CD  LYS A 239      74.684  57.110  55.960  1.00  0.95              
ATOM   3805  HD1 LYS A 239      74.329  57.518  55.012  1.00  0.95              
ATOM   3806  HD2 LYS A 239      75.339  56.264  55.745  1.00  0.95              
ATOM   3807  CE  LYS A 239      75.502  58.181  56.710  1.00  0.95              
ATOM   3808  HE1 LYS A 239      76.447  58.319  56.180  1.00  0.95              
ATOM   3809  HE2 LYS A 239      75.745  57.792  57.704  1.00  0.95              
ATOM   3810  NZ  LYS A 239      74.815  59.499  56.840  1.00  0.95              
ATOM   3811  HZ1 LYS A 239      73.979  59.434  57.418  1.00  0.95              
ATOM   3812  HZ2 LYS A 239      75.378  60.135  57.397  1.00  0.95              
ATOM   3813  HZ3 LYS A 239      74.560  59.926  55.959  1.00  0.95              
ATOM   3814  C   LYS A 239      74.014  53.625  56.948  1.00  0.95              
ATOM   3815  O   LYS A 239      74.844  53.450  56.048  1.00  0.95              
ATOM   3816  N   ARG A 240      74.299  53.416  58.247  1.00  0.92              
ATOM   3817  H   ARG A 240      73.617  53.722  58.928  1.00  0.92              
ATOM   3818  CA  ARG A 240      75.490  52.672  58.710  1.00  0.92              
ATOM   3819  HA  ARG A 240      76.313  52.878  58.025  1.00  0.92              
ATOM   3820  CB  ARG A 240      75.929  53.037  60.139  1.00  0.92              
ATOM   3821  HB1 ARG A 240      76.421  52.163  60.573  1.00  0.92              
ATOM   3822  HB2 ARG A 240      75.062  53.261  60.762  1.00  0.92              
ATOM   3823  CG  ARG A 240      76.934  54.203  60.177  1.00  0.92              
ATOM   3824  HG1 ARG A 240      76.412  55.130  60.412  1.00  0.92              
ATOM   3825  HG2 ARG A 240      77.372  54.344  59.189  1.00  0.92              
ATOM   3826  CD  ARG A 240      78.103  53.963  61.159  1.00  0.92              
ATOM   3827  HD1 ARG A 240      78.700  54.873  61.216  1.00  0.92              
ATOM   3828  HD2 ARG A 240      78.739  53.187  60.732  1.00  0.92              
ATOM   3829  NE  ARG A 240      77.751  53.526  62.530  1.00  0.92              
ATOM   3830  HE  ARG A 240      78.289  52.755  62.901  1.00  0.92              
ATOM   3831  CZ  ARG A 240      76.884  54.048  63.375  1.00  0.92              
ATOM   3832  NH1 ARG A 240      75.989  54.906  63.003  1.00  0.92              
ATOM   3833 1HH1 ARG A 240      75.927  55.209  62.050  1.00  0.92              
ATOM   3834 2HH1 ARG A 240      75.265  55.135  63.663  1.00  0.92              
ATOM   3835  NH2 ARG A 240      76.878  53.715  64.630  1.00  0.92              
ATOM   3836 1HH2 ARG A 240      77.509  53.013  65.008  1.00  0.92              
ATOM   3837 2HH2 ARG A 240      76.122  54.046  65.213  1.00  0.92              
ATOM   3838  C   ARG A 240      75.319  51.163  58.624  1.00  0.92              
ATOM   3839  O   ARG A 240      76.057  50.524  57.870  1.00  0.92              
ATOM   3840  N   MET A 241      74.261  50.625  59.241  1.00  0.92              
ATOM   3841  H   MET A 241      73.679  51.243  59.795  1.00  0.92              
ATOM   3842  CA  MET A 241      73.610  49.436  58.678  1.00  0.92              
ATOM   3843  HA  MET A 241      74.311  48.600  58.700  1.00  0.92              
ATOM   3844  CB  MET A 241      72.363  49.053  59.499  1.00  0.92              
ATOM   3845  HB1 MET A 241      71.879  48.194  59.034  1.00  0.92              
ATOM   3846  HB2 MET A 241      71.659  49.883  59.497  1.00  0.92              
ATOM   3847  CG  MET A 241      72.722  48.677  60.945  1.00  0.92              
ATOM   3848  HG1 MET A 241      73.176  49.540  61.432  1.00  0.92              
ATOM   3849  HG2 MET A 241      73.468  47.884  60.913  1.00  0.92              
ATOM   3850  SD  MET A 241      71.342  48.096  61.980  1.00  0.92              
ATOM   3851  CE  MET A 241      70.410  49.638  62.191  1.00  0.92              
ATOM   3852  HE1 MET A 241      69.535  49.451  62.813  1.00  0.92              
ATOM   3853  HE2 MET A 241      71.042  50.388  62.667  1.00  0.92              
ATOM   3854  HE3 MET A 241      70.085  50.005  61.219  1.00  0.92              
ATOM   3855  C   MET A 241      73.278  49.764  57.203  1.00  0.92              
ATOM   3856  O   MET A 241      73.560  50.838  56.679  1.00  0.92              
ATOM   3857  N   SER A 242      72.763  48.823  56.444  1.00  0.96              
ATOM   3858  H   SER A 242      72.399  48.002  56.898  1.00  0.96              
ATOM   3859  CA  SER A 242      72.880  48.831  54.972  1.00  0.96              
ATOM   3860  HA  SER A 242      72.749  47.798  54.659  1.00  0.96              
ATOM   3861  CB  SER A 242      71.702  49.614  54.375  1.00  0.96              
ATOM   3862  HB1 SER A 242      70.795  49.351  54.917  1.00  0.96              
ATOM   3863  HB2 SER A 242      71.579  49.330  53.330  1.00  0.96              
ATOM   3864  OG  SER A 242      71.880  51.018  54.445  1.00  0.96              
ATOM   3865  HG  SER A 242      71.866  51.253  55.395  1.00  0.96              
ATOM   3866  C   SER A 242      74.196  49.288  54.293  1.00  0.96              
ATOM   3867  O   SER A 242      74.210  49.358  53.062  1.00  0.96              
ATOM   3868  N   ASN A 243      75.305  49.576  55.001  1.00  1.03              
ATOM   3869  H   ASN A 243      75.227  49.700  56.004  1.00  1.03              
ATOM   3870  CA  ASN A 243      76.598  49.883  54.376  1.00  1.03              
ATOM   3871  HA  ASN A 243      77.247  50.235  55.181  1.00  1.03              
ATOM   3872  CB  ASN A 243      77.191  48.548  53.855  1.00  1.03              
ATOM   3873  HB1 ASN A 243      76.694  48.287  52.921  1.00  1.03              
ATOM   3874  HB2 ASN A 243      76.985  47.750  54.567  1.00  1.03              
ATOM   3875  CG  ASN A 243      78.693  48.553  53.622  1.00  1.03              
ATOM   3876  OD1 ASN A 243      79.454  49.256  54.267  1.00  1.03              
ATOM   3877  ND2 ASN A 243      79.161  47.704  52.735  1.00  1.03              
ATOM   3878 1HD2 ASN A 243      78.538  46.979  52.390  1.00  1.03              
ATOM   3879 2HD2 ASN A 243      80.154  47.545  52.677  1.00  1.03              
ATOM   3880  C   ASN A 243      76.574  51.022  53.335  1.00  1.03              
ATOM   3881  O   ASN A 243      77.252  50.960  52.307  1.00  1.03              
ATOM   3882  N   GLY A 244      75.741  52.042  53.567  1.00  0.97              
ATOM   3883  H   GLY A 244      75.244  52.062  54.454  1.00  0.97              
ATOM   3884  CA  GLY A 244      75.561  53.201  52.683  1.00  0.97              
ATOM   3885  HA1 GLY A 244      76.530  53.516  52.297  1.00  0.97              
ATOM   3886  HA2 GLY A 244      75.144  54.017  53.274  1.00  0.97              
ATOM   3887  C   GLY A 244      74.631  52.990  51.497  1.00  0.97              
ATOM   3888  O   GLY A 244      74.639  53.811  50.579  1.00  0.97              
ATOM   3889  N   ARG A 245      73.839  51.909  51.482  1.00  0.79              
ATOM   3890  H   ARG A 245      73.889  51.251  52.253  1.00  0.79              
ATOM   3891  CA  ARG A 245      72.949  51.592  50.356  1.00  0.79              
ATOM   3892  HA  ARG A 245      73.286  52.163  49.491  1.00  0.79              
ATOM   3893  CB  ARG A 245      73.145  50.100  49.956  1.00  0.79              
ATOM   3894  HB1 ARG A 245      72.424  49.846  49.176  1.00  0.79              
ATOM   3895  HB2 ARG A 245      72.949  49.461  50.816  1.00  0.79              
ATOM   3896  CG  ARG A 245      74.583  49.829  49.408  1.00  0.79              
ATOM   3897  HG1 ARG A 245      75.316  50.225  50.111  1.00  0.79              
ATOM   3898  HG2 ARG A 245      74.686  50.385  48.475  1.00  0.79              
ATOM   3899  CD  ARG A 245      74.964  48.350  49.139  1.00  0.79              
ATOM   3900  HD1 ARG A 245      74.139  47.869  48.610  1.00  0.79              
ATOM   3901  HD2 ARG A 245      75.088  47.849  50.102  1.00  0.79              
ATOM   3902  NE  ARG A 245      76.206  48.212  48.313  1.00  0.79              
ATOM   3903  HE  ARG A 245      76.344  48.919  47.614  1.00  0.79              
ATOM   3904  CZ  ARG A 245      77.127  47.241  48.323  1.00  0.79              
ATOM   3905  NH1 ARG A 245      77.106  46.263  49.182  1.00  0.79              
ATOM   3906 1HH1 ARG A 245      76.389  46.200  49.882  1.00  0.79              
ATOM   3907 2HH1 ARG A 245      77.832  45.567  49.120  1.00  0.79              
ATOM   3908  NH2 ARG A 245      78.122  47.231  47.470  1.00  0.79              
ATOM   3909 1HH2 ARG A 245      78.246  47.918  46.750  1.00  0.79              
ATOM   3910 2HH2 ARG A 245      78.840  46.489  47.462  1.00  0.79              
ATOM   3911  C   ARG A 245      71.524  52.090  50.569  1.00  0.79              
ATOM   3912  O   ARG A 245      70.915  52.433  49.557  1.00  0.79              
ATOM   3913  N   TYR A 246      71.076  52.371  51.804  1.00  0.81              
ATOM   3914  H   TYR A 246      71.619  52.103  52.619  1.00  0.81              
ATOM   3915  CA  TYR A 246      69.993  53.346  52.003  1.00  0.81              
ATOM   3916  HA  TYR A 246      69.896  53.849  51.043  1.00  0.81              
ATOM   3917  CB  TYR A 246      68.616  52.683  52.094  1.00  0.81              
ATOM   3918  HB1 TYR A 246      68.586  51.857  51.381  1.00  0.81              
ATOM   3919  HB2 TYR A 246      67.918  53.414  51.707  1.00  0.81              
ATOM   3920  CG  TYR A 246      68.055  52.174  53.401  1.00  0.81              
ATOM   3921  CD1 TYR A 246      66.918  52.802  53.927  1.00  0.81              
ATOM   3922  HD1 TYR A 246      66.557  53.703  53.487  1.00  0.81              
ATOM   3923  CE1 TYR A 246      66.183  52.226  54.963  1.00  0.81              
ATOM   3924  HE1 TYR A 246      65.265  52.664  55.312  1.00  0.81              
ATOM   3925  CZ  TYR A 246      66.610  51.017  55.518  1.00  0.81              
ATOM   3926  OH  TYR A 246      65.868  50.471  56.506  1.00  0.81              
ATOM   3927  HH  TYR A 246      66.213  49.611  56.755  1.00  0.81              
ATOM   3928  CE2 TYR A 246      67.770  50.385  55.025  1.00  0.81              
ATOM   3929  HE2 TYR A 246      68.097  49.461  55.456  1.00  0.81              
ATOM   3930  CD2 TYR A 246      68.482  50.958  53.951  1.00  0.81              
ATOM   3931  HD2 TYR A 246      69.327  50.453  53.515  1.00  0.81              
ATOM   3932  C   TYR A 246      70.341  54.542  52.888  1.00  0.81              
ATOM   3933  O   TYR A 246      71.174  54.410  53.774  1.00  0.81              
ATOM   3934  N   LYS A 247      69.887  55.754  52.502  1.00  0.82              
ATOM   3935  H   LYS A 247      69.116  55.782  51.839  1.00  0.82              
ATOM   3936  CA  LYS A 247      70.769  56.952  52.520  1.00  0.82              
ATOM   3937  HA  LYS A 247      71.682  56.693  53.057  1.00  0.82              
ATOM   3938  CB  LYS A 247      71.201  57.306  51.078  1.00  0.82              
ATOM   3939  HB1 LYS A 247      71.891  58.151  51.127  1.00  0.82              
ATOM   3940  HB2 LYS A 247      70.326  57.615  50.501  1.00  0.82              
ATOM   3941  CG  LYS A 247      71.895  56.144  50.340  1.00  0.82              
ATOM   3942  HG1 LYS A 247      71.157  55.371  50.133  1.00  0.82              
ATOM   3943  HG2 LYS A 247      72.678  55.727  50.973  1.00  0.82              
ATOM   3944  CD  LYS A 247      72.513  56.597  49.009  1.00  0.82              
ATOM   3945  HD1 LYS A 247      73.332  57.285  49.222  1.00  0.82              
ATOM   3946  HD2 LYS A 247      71.766  57.136  48.424  1.00  0.82              
ATOM   3947  CE  LYS A 247      73.066  55.434  48.166  1.00  0.82              
ATOM   3948  HE1 LYS A 247      73.808  54.878  48.745  1.00  0.82              
ATOM   3949  HE2 LYS A 247      73.565  55.866  47.294  1.00  0.82              
ATOM   3950  NZ  LYS A 247      71.989  54.530  47.699  1.00  0.82              
ATOM   3951  HZ1 LYS A 247      72.187  54.076  46.805  1.00  0.82              
ATOM   3952  HZ2 LYS A 247      71.708  53.835  48.381  1.00  0.82              
ATOM   3953  HZ3 LYS A 247      71.169  55.081  47.460  1.00  0.82              
ATOM   3954  C   LYS A 247      70.191  58.159  53.258  1.00  0.82              
ATOM   3955  O   LYS A 247      69.540  58.997  52.652  1.00  0.82              
ATOM   3956  N   SER A 248      70.494  58.254  54.555  1.00  0.99              
ATOM   3957  H   SER A 248      70.813  57.422  55.025  1.00  0.99              
ATOM   3958  CA  SER A 248      70.250  59.433  55.398  1.00  0.99              
ATOM   3959  HA  SER A 248      69.193  59.432  55.659  1.00  0.99              
ATOM   3960  CB  SER A 248      71.021  59.315  56.706  1.00  0.99              
ATOM   3961  HB1 SER A 248      72.079  59.447  56.492  1.00  0.99              
ATOM   3962  HB2 SER A 248      70.861  58.324  57.130  1.00  0.99              
ATOM   3963  OG  SER A 248      70.620  60.274  57.655  1.00  0.99              
ATOM   3964  HG  SER A 248      71.341  60.332  58.312  1.00  0.99              
ATOM   3965  C   SER A 248      70.538  60.760  54.721  1.00  0.99              
ATOM   3966  O   SER A 248      71.697  61.093  54.451  1.00  0.99              
ATOM   3967  N   GLY A 249      69.455  61.480  54.431  1.00  1.01              
ATOM   3968  H   GLY A 249      68.551  61.141  54.724  1.00  1.01              
ATOM   3969  CA  GLY A 249      69.506  62.783  53.799  1.00  1.01              
ATOM   3970  HA1 GLY A 249      68.530  63.032  53.388  1.00  1.01              
ATOM   3971  HA2 GLY A 249      70.212  62.746  52.968  1.00  1.01              
ATOM   3972  C   GLY A 249      69.933  63.877  54.762  1.00  1.01              
ATOM   3973  O   GLY A 249      69.656  63.808  55.961  1.00  1.01              
ATOM   3974  N   GLU A 250      70.556  64.910  54.205  1.00  0.98              
ATOM   3975  H   GLU A 250      70.750  64.892  53.216  1.00  0.98              
ATOM   3976  CA  GLU A 250      70.575  66.218  54.839  1.00  0.98              
ATOM   3977  HA  GLU A 250      70.814  66.117  55.886  1.00  0.98              
ATOM   3978  CB  GLU A 250      71.622  67.116  54.174  1.00  0.98              
ATOM   3979  HB1 GLU A 250      71.326  68.159  54.302  1.00  0.98              
ATOM   3980  HB2 GLU A 250      71.659  66.887  53.111  1.00  0.98              
ATOM   3981  CG  GLU A 250      73.021  66.934  54.764  1.00  0.98              
ATOM   3982  HG1 GLU A 250      73.345  65.900  54.617  1.00  0.98              
ATOM   3983  HG2 GLU A 250      72.992  67.131  55.839  1.00  0.98              
ATOM   3984  CD  GLU A 250      73.997  67.902  54.089  1.00  0.98              
ATOM   3985  OE1 GLU A 250      74.890  67.414  53.358  1.00  0.98              
ATOM   3986  OE2 GLU A 250      73.834  69.127  54.297  1.00  0.98              
ATOM   3987  C   GLU A 250      69.194  66.856  54.713  1.00  0.98              
ATOM   3988  O   GLU A 250      68.514  66.746  53.684  1.00  0.98              
ATOM   3989  N   HIS A 251      68.808  67.578  55.751  1.00  0.92              
ATOM   3990  H   HIS A 251      69.441  67.613  56.544  1.00  0.92              
ATOM   3991  CA  HIS A 251      67.582  68.357  55.812  1.00  0.92              
ATOM   3992  HA  HIS A 251      67.060  68.268  54.864  1.00  0.92              
ATOM   3993  CB  HIS A 251      66.652  67.785  56.910  1.00  0.92              
ATOM   3994  HB1 HIS A 251      66.791  66.707  56.991  1.00  0.92              
ATOM   3995  HB2 HIS A 251      65.622  67.955  56.594  1.00  0.92              
ATOM   3996  CG  HIS A 251      66.806  68.396  58.287  1.00  0.92              
ATOM   3997  ND1 HIS A 251      65.758  68.897  59.068  1.00  0.92              
ATOM   3998  CE1 HIS A 251      66.340  69.492  60.119  1.00  0.92              
ATOM   3999  HE1 HIS A 251      65.804  70.017  60.897  1.00  0.92              
ATOM   4000  NE2 HIS A 251      67.677  69.419  60.026  1.00  0.92              
ATOM   4001  HE2 HIS A 251      68.345  69.948  60.579  1.00  0.92              
ATOM   4002  CD2 HIS A 251      67.987  68.732  58.881  1.00  0.92              
ATOM   4003  HD2 HIS A 251      68.975  68.585  58.469  1.00  0.92              
ATOM   4004  C   HIS A 251      67.901  69.842  56.003  1.00  0.92              
ATOM   4005  O   HIS A 251      69.055  70.254  55.958  1.00  0.92              
ATOM   4006  N   ARG A 252      66.864  70.643  56.225  1.00  0.63              
ATOM   4007  H   ARG A 252      65.961  70.227  56.021  1.00  0.63              
ATOM   4008  CA  ARG A 252      66.824  71.789  57.151  1.00  0.63              
ATOM   4009  HA  ARG A 252      67.144  71.452  58.139  1.00  0.63              
ATOM   4010  CB  ARG A 252      67.760  72.929  56.717  1.00  0.63              
ATOM   4011  HB1 ARG A 252      68.789  72.577  56.692  1.00  0.63              
ATOM   4012  HB2 ARG A 252      67.725  73.712  57.474  1.00  0.63              
ATOM   4013  CG  ARG A 252      67.404  73.546  55.362  1.00  0.63              
ATOM   4014  HG1 ARG A 252      66.389  73.945  55.385  1.00  0.63              
ATOM   4015  HG2 ARG A 252      67.488  72.800  54.571  1.00  0.63              
ATOM   4016  CD  ARG A 252      68.383  74.686  55.103  1.00  0.63              
ATOM   4017  HD1 ARG A 252      69.383  74.270  54.958  1.00  0.63              
ATOM   4018  HD2 ARG A 252      68.398  75.343  55.975  1.00  0.63              
ATOM   4019  NE  ARG A 252      67.994  75.464  53.926  1.00  0.63              
ATOM   4020  HE  ARG A 252      67.225  75.129  53.354  1.00  0.63              
ATOM   4021  CZ  ARG A 252      68.559  76.598  53.561  1.00  0.63              
ATOM   4022  NH1 ARG A 252      69.502  77.188  54.247  1.00  0.63              
ATOM   4023 1HH1 ARG A 252      69.887  76.773  55.068  1.00  0.63              
ATOM   4024 2HH1 ARG A 252      69.965  78.026  53.867  1.00  0.63              
ATOM   4025  NH2 ARG A 252      68.148  77.188  52.487  1.00  0.63              
ATOM   4026 1HH2 ARG A 252      67.429  76.778  51.933  1.00  0.63              
ATOM   4027 2HH2 ARG A 252      68.703  77.995  52.180  1.00  0.63              
ATOM   4028  C   ARG A 252      65.397  72.276  57.278  1.00  0.63              
ATOM   4029  O   ARG A 252      64.543  71.790  56.533  1.00  0.63              
ATOM   4030  N   ALA A 253      65.110  73.238  58.163  1.00  0.61              
ATOM   4031  H   ALA A 253      65.847  73.654  58.723  1.00  0.61              
ATOM   4032  CA  ALA A 253      63.701  73.559  58.409  1.00  0.61              
ATOM   4033  HA  ALA A 253      63.147  73.224  57.541  1.00  0.61              
ATOM   4034  CB  ALA A 253      63.200  72.700  59.589  1.00  0.61              
ATOM   4035  HB1 ALA A 253      62.112  72.718  59.623  1.00  0.61              
ATOM   4036  HB2 ALA A 253      63.516  71.662  59.464  1.00  0.61              
ATOM   4037  HB3 ALA A 253      63.579  73.093  60.528  1.00  0.61              
ATOM   4038  C   ALA A 253      63.323  75.010  58.564  1.00  0.61              
ATOM   4039  O   ALA A 253      63.411  75.551  59.666  1.00  0.61              
ATOM   4040  N   THR A 254      62.881  75.586  57.447  1.00  0.68              
ATOM   4041  H   THR A 254      62.685  74.988  56.655  1.00  0.68              
ATOM   4042  CA  THR A 254      62.821  77.034  57.199  1.00  0.68              
ATOM   4043  HA  THR A 254      63.781  77.468  57.482  1.00  0.68              
ATOM   4044  CB  THR A 254      62.603  77.301  55.702  1.00  0.68              
ATOM   4045  HB  THR A 254      62.426  78.364  55.534  1.00  0.68              
ATOM   4046  CG2 THR A 254      63.794  76.841  54.865  1.00  0.68              
ATOM   4047 1HG2 THR A 254      63.629  77.091  53.817  1.00  0.68              
ATOM   4048 2HG2 THR A 254      64.700  77.338  55.211  1.00  0.68              
ATOM   4049 3HG2 THR A 254      63.932  75.762  54.946  1.00  0.68              
ATOM   4050  OG1 THR A 254      61.509  76.549  55.250  1.00  0.68              
ATOM   4051  HG1 THR A 254      61.044  77.059  54.573  1.00  0.68              
ATOM   4052  C   THR A 254      61.749  77.723  58.018  1.00  0.68              
ATOM   4053  O   THR A 254      60.768  77.138  58.489  1.00  0.68              
ATOM   4054  N   ILE A 255      61.997  79.008  58.190  1.00  1.04              
ATOM   4055  H   ILE A 255      62.809  79.377  57.722  1.00  1.04              
ATOM   4056  CA  ILE A 255      61.166  80.008  58.844  1.00  1.04              
ATOM   4057  HA  ILE A 255      60.699  79.596  59.736  1.00  1.04              
ATOM   4058  CB  ILE A 255      62.122  81.175  59.197  1.00  1.04              
ATOM   4059  HB  ILE A 255      62.645  81.471  58.285  1.00  1.04              
ATOM   4060  CG2 ILE A 255      61.414  82.443  59.693  1.00  1.04              
ATOM   4061 1HG2 ILE A 255      62.143  83.205  59.933  1.00  1.04              
ATOM   4062 2HG2 ILE A 255      60.797  82.867  58.913  1.00  1.04              
ATOM   4063 3HG2 ILE A 255      60.775  82.237  60.540  1.00  1.04              
ATOM   4064  CG1 ILE A 255      63.197  80.632  60.160  1.00  1.04              
ATOM   4065 1HG1 ILE A 255      63.946  80.116  59.561  1.00  1.04              
ATOM   4066 2HG1 ILE A 255      62.768  79.887  60.815  1.00  1.04              
ATOM   4067  CD1 ILE A 255      63.926  81.665  61.009  1.00  1.04              
ATOM   4068  HD1 ILE A 255      64.705  81.162  61.575  1.00  1.04              
ATOM   4069  HD2 ILE A 255      64.343  82.412  60.340  1.00  1.04              
ATOM   4070  HD3 ILE A 255      63.261  82.153  61.712  1.00  1.04              
ATOM   4071  C   ILE A 255      60.090  80.489  57.870  1.00  1.04              
ATOM   4072  O   ILE A 255      60.249  80.419  56.651  1.00  1.04              
ATOM   4073  N   ASP A 256      59.066  81.103  58.445  1.00  1.21              
ATOM   4074  H   ASP A 256      59.018  81.100  59.453  1.00  1.21              
ATOM   4075  CA  ASP A 256      58.228  82.090  57.782  1.00  1.21              
ATOM   4076  HA  ASP A 256      58.689  82.418  56.849  1.00  1.21              
ATOM   4077  CB  ASP A 256      56.891  81.370  57.466  1.00  1.21              
ATOM   4078  HB1 ASP A 256      56.415  81.095  58.410  1.00  1.21              
ATOM   4079  HB2 ASP A 256      57.120  80.443  56.936  1.00  1.21              
ATOM   4080  CG  ASP A 256      55.858  82.129  56.620  1.00  1.21              
ATOM   4081  OD1 ASP A 256      56.044  83.339  56.369  1.00  1.21              
ATOM   4082  OD2 ASP A 256      54.832  81.503  56.262  1.00  1.21              
ATOM   4083  C   ASP A 256      58.045  83.300  58.722  1.00  1.21              
ATOM   4084  O   ASP A 256      58.145  83.207  59.947  1.00  1.21              
ATOM   4085  N   THR A 257      57.775  84.446  58.123  1.00  1.31              
ATOM   4086  H   THR A 257      57.706  84.401  57.112  1.00  1.31              
ATOM   4087  CA  THR A 257      57.286  85.690  58.723  1.00  1.31              
ATOM   4088  HA  THR A 257      57.919  85.978  59.562  1.00  1.31              
ATOM   4089  CB  THR A 257      57.299  86.800  57.632  1.00  1.31              
ATOM   4090  HB  THR A 257      56.340  87.321  57.624  1.00  1.31              
ATOM   4091  CG2 THR A 257      58.366  87.857  57.872  1.00  1.31              
ATOM   4092 1HG2 THR A 257      59.327  87.385  58.068  1.00  1.31              
ATOM   4093 2HG2 THR A 257      58.453  88.499  56.995  1.00  1.31              
ATOM   4094 3HG2 THR A 257      58.053  88.466  58.716  1.00  1.31              
ATOM   4095  OG1 THR A 257      57.510  86.305  56.320  1.00  1.31              
ATOM   4096  HG1 THR A 257      56.793  85.696  56.097  1.00  1.31              
ATOM   4097  C   THR A 257      55.839  85.638  59.200  1.00  1.31              
ATOM   4098  O   THR A 257      55.473  86.402  60.087  1.00  1.31              
ATOM   4099  N   VAL A 258      54.994  84.830  58.552  1.00  1.44              
ATOM   4100  H   VAL A 258      55.387  84.251  57.812  1.00  1.44              
ATOM   4101  CA  VAL A 258      53.530  85.040  58.524  1.00  1.44              
ATOM   4102  HA  VAL A 258      53.313  86.043  58.893  1.00  1.44              
ATOM   4103  CB  VAL A 258      53.010  84.962  57.065  1.00  1.44              
ATOM   4104  HB  VAL A 258      53.191  83.959  56.678  1.00  1.44              
ATOM   4105  CG1 VAL A 258      51.509  85.260  56.930  1.00  1.44              
ATOM   4106 1HG1 VAL A 258      51.225  85.293  55.878  1.00  1.44              
ATOM   4107 2HG1 VAL A 258      50.920  84.475  57.403  1.00  1.44              
ATOM   4108 3HG1 VAL A 258      51.276  86.217  57.397  1.00  1.44              
ATOM   4109  CG2 VAL A 258      53.733  85.970  56.157  1.00  1.44              
ATOM   4110 1HG2 VAL A 258      53.306  85.944  55.155  1.00  1.44              
ATOM   4111 2HG2 VAL A 258      53.643  86.977  56.566  1.00  1.44              
ATOM   4112 3HG2 VAL A 258      54.783  85.704  56.064  1.00  1.44              
ATOM   4113  C   VAL A 258      52.754  84.085  59.425  1.00  1.44              
ATOM   4114  O   VAL A 258      51.627  84.367  59.827  1.00  1.44              
ATOM   4115  N   ARG A 259      53.361  82.954  59.771  1.00  1.13              
ATOM   4116  H   ARG A 259      54.314  82.825  59.460  1.00  1.13              
ATOM   4117  CA  ARG A 259      52.733  81.835  60.475  1.00  1.13              
ATOM   4118  HA  ARG A 259      51.841  82.162  61.009  1.00  1.13              
ATOM   4119  CB  ARG A 259      52.368  80.749  59.429  1.00  1.13              
ATOM   4120  HB1 ARG A 259      51.950  79.889  59.951  1.00  1.13              
ATOM   4121  HB2 ARG A 259      53.288  80.422  58.940  1.00  1.13              
ATOM   4122  CG  ARG A 259      51.352  81.162  58.344  1.00  1.13              
ATOM   4123  HG1 ARG A 259      51.651  82.099  57.877  1.00  1.13              
ATOM   4124  HG2 ARG A 259      50.382  81.311  58.819  1.00  1.13              
ATOM   4125  CD  ARG A 259      51.211  80.096  57.240  1.00  1.13              
ATOM   4126  HD1 ARG A 259      50.302  80.301  56.671  1.00  1.13              
ATOM   4127  HD2 ARG A 259      51.117  79.113  57.703  1.00  1.13              
ATOM   4128  NE  ARG A 259      52.361  80.116  56.316  1.00  1.13              
ATOM   4129  HE  ARG A 259      53.060  80.850  56.437  1.00  1.13              
ATOM   4130  CZ  ARG A 259      52.727  79.221  55.418  1.00  1.13              
ATOM   4131  NH1 ARG A 259      52.069  78.135  55.108  1.00  1.13              
ATOM   4132 1HH1 ARG A 259      51.217  77.869  55.564  1.00  1.13              
ATOM   4133 2HH1 ARG A 259      52.505  77.520  54.413  1.00  1.13              
ATOM   4134  NH2 ARG A 259      53.862  79.375  54.819  1.00  1.13              
ATOM   4135 1HH2 ARG A 259      54.451  80.161  55.104  1.00  1.13              
ATOM   4136 2HH2 ARG A 259      54.182  78.625  54.201  1.00  1.13              
ATOM   4137  C   ARG A 259      53.733  81.243  61.462  1.00  1.13              
ATOM   4138  O   ARG A 259      54.930  81.196  61.182  1.00  1.13              
ATOM   4139  N   THR A 260      53.231  80.722  62.580  1.00  1.07              
ATOM   4140  H   THR A 260      52.235  80.765  62.716  1.00  1.07              
ATOM   4141  CA  THR A 260      53.963  79.640  63.257  1.00  1.07              
ATOM   4142  HA  THR A 260      54.984  79.975  63.428  1.00  1.07              
ATOM   4143  CB  THR A 260      53.338  79.330  64.626  1.00  1.07              
ATOM   4144  HB  THR A 260      53.257  80.264  65.183  1.00  1.07              
ATOM   4145  CG2 THR A 260      51.952  78.687  64.570  1.00  1.07              
ATOM   4146 1HG2 THR A 260      51.575  78.538  65.583  1.00  1.07              
ATOM   4147 2HG2 THR A 260      51.260  79.333  64.031  1.00  1.07              
ATOM   4148 3HG2 THR A 260      51.997  77.719  64.069  1.00  1.07              
ATOM   4149  OG1 THR A 260      54.185  78.477  65.347  1.00  1.07              
ATOM   4150  HG1 THR A 260      53.719  78.199  66.144  1.00  1.07              
ATOM   4151  C   THR A 260      54.013  78.409  62.356  1.00  1.07              
ATOM   4152  O   THR A 260      53.204  78.274  61.441  1.00  1.07              
ATOM   4153  N   ARG A 261      54.940  77.503  62.635  1.00  0.61              
ATOM   4154  H   ARG A 261      55.561  77.722  63.409  1.00  0.61              
ATOM   4155  CA  ARG A 261      54.979  76.147  62.087  1.00  0.61              
ATOM   4156  HA  ARG A 261      54.017  75.915  61.623  1.00  0.61              
ATOM   4157  CB  ARG A 261      56.062  76.060  61.000  1.00  0.61              
ATOM   4158  HB1 ARG A 261      57.014  76.399  61.392  1.00  0.61              
ATOM   4159  HB2 ARG A 261      55.793  76.741  60.197  1.00  0.61              
ATOM   4160  CG  ARG A 261      56.245  74.651  60.421  1.00  0.61              
ATOM   4161  HG1 ARG A 261      55.281  74.263  60.103  1.00  0.61              
ATOM   4162  HG2 ARG A 261      56.639  73.987  61.189  1.00  0.61              
ATOM   4163  CD  ARG A 261      57.173  74.654  59.199  1.00  0.61              
ATOM   4164  HD1 ARG A 261      56.719  75.287  58.436  1.00  0.61              
ATOM   4165  HD2 ARG A 261      57.216  73.639  58.796  1.00  0.61              
ATOM   4166  NE  ARG A 261      58.542  75.144  59.482  1.00  0.61              
ATOM   4167  HE  ARG A 261      58.821  76.025  59.069  1.00  0.61              
ATOM   4168  CZ  ARG A 261      59.473  74.519  60.174  1.00  0.61              
ATOM   4169  NH1 ARG A 261      59.261  73.354  60.725  1.00  0.61              
ATOM   4170 1HH1 ARG A 261      58.367  72.922  60.573  1.00  0.61              
ATOM   4171 2HH1 ARG A 261      59.978  72.886  61.236  1.00  0.61              
ATOM   4172  NH2 ARG A 261      60.634  75.080  60.332  1.00  0.61              
ATOM   4173 1HH2 ARG A 261      60.816  75.919  59.790  1.00  0.61              
ATOM   4174 2HH2 ARG A 261      61.397  74.634  60.796  1.00  0.61              
ATOM   4175  C   ARG A 261      55.170  75.190  63.255  1.00  0.61              
ATOM   4176  O   ARG A 261      55.999  75.451  64.128  1.00  0.61              
ATOM   4177  N   LEU A 262      54.455  74.081  63.280  1.00  0.54              
ATOM   4178  H   LEU A 262      53.795  73.922  62.518  1.00  0.54              
ATOM   4179  CA  LEU A 262      54.650  73.050  64.289  1.00  0.54              
ATOM   4180  HA  LEU A 262      55.538  73.282  64.873  1.00  0.54              
ATOM   4181  CB  LEU A 262      53.474  72.962  65.280  1.00  0.54              
ATOM   4182  HB1 LEU A 262      53.579  72.002  65.786  1.00  0.54              
ATOM   4183  HB2 LEU A 262      52.530  72.946  64.733  1.00  0.54              
ATOM   4184  CG  LEU A 262      53.438  74.049  66.376  1.00  0.54              
ATOM   4185  HG  LEU A 262      54.457  74.337  66.636  1.00  0.54              
ATOM   4186  CD1 LEU A 262      52.658  75.294  65.952  1.00  0.54              
ATOM   4187 1HD1 LEU A 262      52.604  76.011  66.771  1.00  0.54              
ATOM   4188 2HD1 LEU A 262      53.143  75.759  65.098  1.00  0.54              
ATOM   4189 3HD1 LEU A 262      51.643  75.018  65.665  1.00  0.54              
ATOM   4190  CD2 LEU A 262      52.776  73.480  67.638  1.00  0.54              
ATOM   4191 1HD2 LEU A 262      52.679  74.259  68.397  1.00  0.54              
ATOM   4192 2HD2 LEU A 262      51.786  73.099  67.397  1.00  0.54              
ATOM   4193 3HD2 LEU A 262      53.384  72.670  68.040  1.00  0.54              
ATOM   4194  C   LEU A 262      54.917  71.713  63.616  1.00  0.54              
ATOM   4195  O   LEU A 262      54.267  71.297  62.665  1.00  0.54              
ATOM   4196  N   SER A 263      55.909  70.997  64.128  1.00  0.55              
ATOM   4197  H   SER A 263      56.369  71.335  64.968  1.00  0.55              
ATOM   4198  CA  SER A 263      56.207  69.666  63.613  1.00  0.55              
ATOM   4199  HA  SER A 263      55.309  69.264  63.146  1.00  0.55              
ATOM   4200  CB  SER A 263      57.261  69.708  62.501  1.00  0.55              
ATOM   4201  HB1 SER A 263      56.899  70.358  61.702  1.00  0.55              
ATOM   4202  HB2 SER A 263      57.388  68.708  62.092  1.00  0.55              
ATOM   4203  OG  SER A 263      58.500  70.198  62.969  1.00  0.55              
ATOM   4204  HG  SER A 263      58.294  70.772  63.715  1.00  0.55              
ATOM   4205  C   SER A 263      56.543  68.705  64.734  1.00  0.55              
ATOM   4206  O   SER A 263      57.259  69.040  65.670  1.00  0.55              
ATOM   4207  N   TRP A 264      56.027  67.494  64.601  1.00  0.48              
ATOM   4208  H   TRP A 264      55.521  67.301  63.743  1.00  0.48              
ATOM   4209  CA  TRP A 264      56.129  66.402  65.549  1.00  0.48              
ATOM   4210  HA  TRP A 264      56.617  66.729  66.465  1.00  0.48              
ATOM   4211  CB  TRP A 264      54.721  65.879  65.906  1.00  0.48              
ATOM   4212  HB1 TRP A 264      54.842  65.013  66.560  1.00  0.48              
ATOM   4213  HB2 TRP A 264      54.244  65.525  64.997  1.00  0.48              
ATOM   4214  CG  TRP A 264      53.748  66.816  66.558  1.00  0.48              
ATOM   4215  CD1 TRP A 264      53.293  66.696  67.826  1.00  0.48              
ATOM   4216  HD1 TRP A 264      53.594  65.918  68.518  1.00  0.48              
ATOM   4217  NE1 TRP A 264      52.395  67.709  68.094  1.00  0.48              
ATOM   4218  HE1 TRP A 264      51.898  67.799  68.969  1.00  0.48              
ATOM   4219  CE2 TRP A 264      52.247  68.556  67.022  1.00  0.48              
ATOM   4220  CZ2 TRP A 264      51.508  69.729  66.832  1.00  0.48              
ATOM   4221  HZ2 TRP A 264      50.953  70.173  67.644  1.00  0.48              
ATOM   4222  CH2 TRP A 264      51.455  70.303  65.556  1.00  0.48              
ATOM   4223  HH2 TRP A 264      50.877  71.201  65.381  1.00  0.48              
ATOM   4224  CZ3 TRP A 264      52.168  69.711  64.503  1.00  0.48              
ATOM   4225  HZ3 TRP A 264      52.128  70.169  63.528  1.00  0.48              
ATOM   4226  CE3 TRP A 264      52.951  68.560  64.713  1.00  0.48              
ATOM   4227  HE3 TRP A 264      53.489  68.126  63.886  1.00  0.48              
ATOM   4228  CD2 TRP A 264      53.030  67.959  65.988  1.00  0.48              
ATOM   4229  C   TRP A 264      56.968  65.289  64.918  1.00  0.48              
ATOM   4230  O   TRP A 264      56.406  64.351  64.332  1.00  0.48              
ATOM   4231  N   PRO A 265      58.307  65.405  64.973  1.00  0.46              
ATOM   4232  CD  PRO A 265      59.094  66.633  65.027  1.00  0.46              
ATOM   4233  HD1 PRO A 265      59.011  67.103  66.003  1.00  0.46              
ATOM   4234  HD2 PRO A 265      58.779  67.330  64.251  1.00  0.46              
ATOM   4235  CG  PRO A 265      60.547  66.233  64.770  1.00  0.46              
ATOM   4236  HG1 PRO A 265      61.239  66.834  65.361  1.00  0.46              
ATOM   4237  HG2 PRO A 265      60.775  66.336  63.709  1.00  0.46              
ATOM   4238  CB  PRO A 265      60.600  64.760  65.162  1.00  0.46              
ATOM   4239  HB1 PRO A 265      60.860  64.673  66.216  1.00  0.46              
ATOM   4240  HB2 PRO A 265      61.322  64.211  64.556  1.00  0.46              
ATOM   4241  CA  PRO A 265      59.174  64.250  64.931  1.00  0.46              
ATOM   4242  HA  PRO A 265      59.116  63.829  63.926  1.00  0.46              
ATOM   4243  C   PRO A 265      58.838  63.159  65.949  1.00  0.46              
ATOM   4244  O   PRO A 265      58.484  63.392  67.107  1.00  0.46              
ATOM   4245  N   VAL A 266      59.115  61.957  65.481  1.00  0.54              
ATOM   4246  H   VAL A 266      59.233  61.889  64.478  1.00  0.54              
ATOM   4247  CA  VAL A 266      59.318  60.704  66.181  1.00  0.54              
ATOM   4248  HA  VAL A 266      59.339  60.851  67.260  1.00  0.54              
ATOM   4249  CB  VAL A 266      58.249  59.670  65.800  1.00  0.54              
ATOM   4250  HB  VAL A 266      58.239  59.522  64.724  1.00  0.54              
ATOM   4251  CG1 VAL A 266      58.588  58.317  66.426  1.00  0.54              
ATOM   4252 1HG1 VAL A 266      57.755  57.636  66.310  1.00  0.54              
ATOM   4253 2HG1 VAL A 266      59.447  57.868  65.927  1.00  0.54              
ATOM   4254 3HG1 VAL A 266      58.829  58.442  67.477  1.00  0.54              
ATOM   4255  CG2 VAL A 266      56.861  60.160  66.211  1.00  0.54              
ATOM   4256 1HG2 VAL A 266      56.120  59.391  65.998  1.00  0.54              
ATOM   4257 2HG2 VAL A 266      56.859  60.404  67.272  1.00  0.54              
ATOM   4258 3HG2 VAL A 266      56.609  61.053  65.640  1.00  0.54              
ATOM   4259  C   VAL A 266      60.642  60.201  65.671  1.00  0.54              
ATOM   4260  O   VAL A 266      60.791  59.986  64.471  1.00  0.54              
ATOM   4261  N   PHE A 267      61.585  59.997  66.567  1.00  0.53              
ATOM   4262  H   PHE A 267      61.395  60.252  67.532  1.00  0.53              
ATOM   4263  CA  PHE A 267      62.769  59.210  66.301  1.00  0.53              
ATOM   4264  HA  PHE A 267      62.992  59.191  65.233  1.00  0.53              
ATOM   4265  CB  PHE A 267      63.945  59.862  67.040  1.00  0.53              
ATOM   4266  HB1 PHE A 267      64.843  59.290  66.820  1.00  0.53              
ATOM   4267  HB2 PHE A 267      63.762  59.759  68.106  1.00  0.53              
ATOM   4268  CG  PHE A 267      64.249  61.332  66.764  1.00  0.53              
ATOM   4269  CD1 PHE A 267      63.827  61.982  65.585  1.00  0.53              
ATOM   4270  HD1 PHE A 267      63.243  61.455  64.847  1.00  0.53              
ATOM   4271  CE1 PHE A 267      64.226  63.304  65.319  1.00  0.53              
ATOM   4272  HE1 PHE A 267      63.967  63.764  64.373  1.00  0.53              
ATOM   4273  CZ  PHE A 267      65.030  63.997  66.239  1.00  0.53              
ATOM   4274  HZ  PHE A 267      65.368  64.995  66.004  1.00  0.53              
ATOM   4275  CE2 PHE A 267      65.436  63.365  67.427  1.00  0.53              
ATOM   4276  HE2 PHE A 267      66.084  63.876  68.122  1.00  0.53              
ATOM   4277  CD2 PHE A 267      65.052  62.034  67.683  1.00  0.53              
ATOM   4278  HD2 PHE A 267      65.407  61.525  68.569  1.00  0.53              
ATOM   4279  C   PHE A 267      62.540  57.791  66.785  1.00  0.53              
ATOM   4280  O   PHE A 267      61.890  57.586  67.801  1.00  0.53              
ATOM   4281  N   ALA A 268      63.110  56.823  66.082  1.00  0.47              
ATOM   4282  H   ALA A 268      63.471  57.046  65.162  1.00  0.47              
ATOM   4283  CA  ALA A 268      63.205  55.443  66.521  1.00  0.47              
ATOM   4284  HA  ALA A 268      62.890  55.380  67.559  1.00  0.47              
ATOM   4285  CB  ALA A 268      62.243  54.586  65.698  1.00  0.47              
ATOM   4286  HB1 ALA A 268      62.321  53.544  66.007  1.00  0.47              
ATOM   4287  HB2 ALA A 268      61.220  54.932  65.854  1.00  0.47              
ATOM   4288  HB3 ALA A 268      62.497  54.674  64.647  1.00  0.47              
ATOM   4289  C   ALA A 268      64.661  55.022  66.423  1.00  0.47              
ATOM   4290  O   ALA A 268      65.283  55.092  65.342  1.00  0.47              
ATOM   4291  N   GLU A 269      65.184  54.696  67.606  1.00  1.07              
ATOM   4292  H   GLU A 269      64.527  54.572  68.377  1.00  1.07              
ATOM   4293  CA  GLU A 269      66.589  54.769  67.991  1.00  1.07              
ATOM   4294  HA  GLU A 269      67.181  54.946  67.096  1.00  1.07              
ATOM   4295  CB  GLU A 269      66.814  55.944  68.955  1.00  1.07              
ATOM   4296  HB1 GLU A 269      67.817  55.865  69.367  1.00  1.07              
ATOM   4297  HB2 GLU A 269      66.099  55.895  69.772  1.00  1.07              
ATOM   4298  CG  GLU A 269      66.666  57.294  68.242  1.00  1.07              
ATOM   4299  HG1 GLU A 269      65.642  57.394  67.881  1.00  1.07              
ATOM   4300  HG2 GLU A 269      67.328  57.304  67.376  1.00  1.07              
ATOM   4301  CD  GLU A 269      67.011  58.474  69.157  1.00  1.07              
ATOM   4302  OE1 GLU A 269      68.218  58.674  69.460  1.00  1.07              
ATOM   4303  OE2 GLU A 269      66.098  59.231  69.536  1.00  1.07              
ATOM   4304  C   GLU A 269      67.032  53.441  68.597  1.00  1.07              
ATOM   4305  O   GLU A 269      66.251  52.799  69.301  1.00  1.07              
ATOM   4306  N   PRO A 270      68.278  53.010  68.338  1.00  0.91              
ATOM   4307  CD  PRO A 270      69.312  53.632  67.517  1.00  0.91              
ATOM   4308  HD1 PRO A 270      69.437  54.685  67.767  1.00  0.91              
ATOM   4309  HD2 PRO A 270      69.062  53.525  66.463  1.00  0.91              
ATOM   4310  CG  PRO A 270      70.602  52.862  67.823  1.00  0.91              
ATOM   4311  HG1 PRO A 270      71.129  53.331  68.648  1.00  0.91              
ATOM   4312  HG2 PRO A 270      71.250  52.756  66.959  1.00  0.91              
ATOM   4313  CB  PRO A 270      70.095  51.509  68.280  1.00  0.91              
ATOM   4314  HB1 PRO A 270      70.827  50.981  68.892  1.00  0.91              
ATOM   4315  HB2 PRO A 270      69.836  50.927  67.398  1.00  0.91              
ATOM   4316  CA  PRO A 270      68.831  51.882  69.056  1.00  0.91              
ATOM   4317  HA  PRO A 270      68.130  51.046  69.067  1.00  0.91              
ATOM   4318  C   PRO A 270      69.174  52.280  70.493  1.00  0.91              
ATOM   4319  O   PRO A 270      69.328  53.466  70.805  1.00  0.91              
ATOM   4320  N   ASN A 271      69.386  51.288  71.357  1.00  1.12              
ATOM   4321  H   ASN A 271      69.198  50.339  71.079  1.00  1.12              
ATOM   4322  CA  ASN A 271      69.943  51.560  72.674  1.00  1.12              
ATOM   4323  HA  ASN A 271      69.236  52.205  73.200  1.00  1.12              
ATOM   4324  CB  ASN A 271      70.070  50.254  73.472  1.00  1.12              
ATOM   4325  HB1 ASN A 271      70.753  49.574  72.969  1.00  1.12              
ATOM   4326  HB2 ASN A 271      69.092  49.777  73.545  1.00  1.12              
ATOM   4327  CG  ASN A 271      70.565  50.532  74.881  1.00  1.12              
ATOM   4328  OD1 ASN A 271      69.847  51.045  75.719  1.00  1.12              
ATOM   4329  ND2 ASN A 271      71.820  50.272  75.170  1.00  1.12              
ATOM   4330 1HD2 ASN A 271      72.451  49.890  74.487  1.00  1.12              
ATOM   4331 2HD2 ASN A 271      72.108  50.461  76.121  1.00  1.12              
ATOM   4332  C   ASN A 271      71.283  52.314  72.582  1.00  1.12              
ATOM   4333  O   ASN A 271      72.132  51.972  71.758  1.00  1.12              
ATOM   4334  N   LEU A 272      71.488  53.295  73.469  1.00  1.20              
ATOM   4335  H   LEU A 272      70.757  53.480  74.138  1.00  1.20              
ATOM   4336  CA  LEU A 272      72.663  54.178  73.475  1.00  1.20              
ATOM   4337  HA  LEU A 272      72.634  54.787  72.575  1.00  1.20              
ATOM   4338  CB  LEU A 272      72.637  55.092  74.721  1.00  1.20              
ATOM   4339  HB1 LEU A 272      73.657  55.415  74.940  1.00  1.20              
ATOM   4340  HB2 LEU A 272      72.305  54.505  75.579  1.00  1.20              
ATOM   4341  CG  LEU A 272      71.773  56.359  74.604  1.00  1.20              
ATOM   4342  HG  LEU A 272      70.754  56.082  74.333  1.00  1.20              
ATOM   4343  CD1 LEU A 272      71.749  57.085  75.950  1.00  1.20              
ATOM   4344 1HD1 LEU A 272      71.109  57.964  75.885  1.00  1.20              
ATOM   4345 2HD1 LEU A 272      71.351  56.416  76.714  1.00  1.20              
ATOM   4346 3HD1 LEU A 272      72.758  57.388  76.232  1.00  1.20              
ATOM   4347  CD2 LEU A 272      72.323  57.349  73.569  1.00  1.20              
ATOM   4348 1HD2 LEU A 272      71.704  58.245  73.563  1.00  1.20              
ATOM   4349 2HD2 LEU A 272      73.352  57.614  73.815  1.00  1.20              
ATOM   4350 3HD2 LEU A 272      72.294  56.905  72.576  1.00  1.20              
ATOM   4351  C   LEU A 272      74.019  53.458  73.442  1.00  1.20              
ATOM   4352  O   LEU A 272      74.938  53.936  72.784  1.00  1.20              
ATOM   4353  N   ASP A 273      74.118  52.331  74.142  1.00  1.37              
ATOM   4354  H   ASP A 273      73.335  52.091  74.730  1.00  1.37              
ATOM   4355  CA  ASP A 273      75.335  51.532  74.289  1.00  1.37              
ATOM   4356  HA  ASP A 273      76.209  52.166  74.131  1.00  1.37              
ATOM   4357  CB  ASP A 273      75.392  50.989  75.729  1.00  1.37              
ATOM   4358  HB1 ASP A 273      76.206  50.269  75.823  1.00  1.37              
ATOM   4359  HB2 ASP A 273      74.462  50.473  75.971  1.00  1.37              
ATOM   4360  CG  ASP A 273      75.642  52.108  76.727  1.00  1.37              
ATOM   4361  OD1 ASP A 273      76.827  52.431  76.967  1.00  1.37              
ATOM   4362  OD2 ASP A 273      74.670  52.740  77.194  1.00  1.37              
ATOM   4363  C   ASP A 273      75.444  50.366  73.300  1.00  1.37              
ATOM   4364  O   ASP A 273      76.366  49.556  73.383  1.00  1.37              
ATOM   4365  N   HIS A 274      74.486  50.232  72.382  1.00  1.36              
ATOM   4366  H   HIS A 274      73.789  50.964  72.283  1.00  1.36              
ATOM   4367  CA  HIS A 274      74.538  49.174  71.383  1.00  1.36              
ATOM   4368  HA  HIS A 274      74.868  48.253  71.866  1.00  1.36              
ATOM   4369  CB  HIS A 274      73.130  48.942  70.815  1.00  1.36              
ATOM   4370  HB1 HIS A 274      72.821  49.825  70.255  1.00  1.36              
ATOM   4371  HB2 HIS A 274      72.439  48.803  71.643  1.00  1.36              
ATOM   4372  CG  HIS A 274      73.004  47.731  69.920  1.00  1.36              
ATOM   4373  ND1 HIS A 274      73.740  46.545  70.033  1.00  1.36              
ATOM   4374  CE1 HIS A 274      73.282  45.743  69.058  1.00  1.36              
ATOM   4375  HE1 HIS A 274      73.647  44.742  68.860  1.00  1.36              
ATOM   4376  NE2 HIS A 274      72.296  46.344  68.371  1.00  1.36              
ATOM   4377  HE2 HIS A 274      71.776  45.930  67.610  1.00  1.36              
ATOM   4378  CD2 HIS A 274      72.109  47.602  68.898  1.00  1.36              
ATOM   4379  HD2 HIS A 274      71.379  48.336  68.587  1.00  1.36              
ATOM   4380  C   HIS A 274      75.521  49.498  70.261  1.00  1.36              
ATOM   4381  O   HIS A 274      75.663  50.641  69.816  1.00  1.36              
ATOM   4382  N   VAL A 275      76.173  48.449  69.775  1.00  0.82              
ATOM   4383  H   VAL A 275      75.900  47.539  70.123  1.00  0.82              
ATOM   4384  CA  VAL A 275      77.122  48.502  68.667  1.00  0.82              
ATOM   4385  HA  VAL A 275      77.749  49.386  68.787  1.00  0.82              
ATOM   4386  CB  VAL A 275      78.039  47.260  68.686  1.00  0.82              
ATOM   4387  HB  VAL A 275      77.431  46.357  68.619  1.00  0.82              
ATOM   4388  CG1 VAL A 275      79.046  47.260  67.528  1.00  0.82              
ATOM   4389 1HG1 VAL A 275      79.709  46.399  67.617  1.00  0.82              
ATOM   4390 2HG1 VAL A 275      78.523  47.179  66.575  1.00  0.82              
ATOM   4391 3HG1 VAL A 275      79.641  48.173  67.544  1.00  0.82              
ATOM   4392  CG2 VAL A 275      78.851  47.207  69.989  1.00  0.82              
ATOM   4393 1HG2 VAL A 275      79.510  46.338  69.983  1.00  0.82              
ATOM   4394 2HG2 VAL A 275      79.450  48.112  70.097  1.00  0.82              
ATOM   4395 3HG2 VAL A 275      78.187  47.119  70.849  1.00  0.82              
ATOM   4396  C   VAL A 275      76.398  48.606  67.335  1.00  0.82              
ATOM   4397  O   VAL A 275      75.553  47.772  67.021  1.00  0.82              
ATOM   4398  N   VAL A 276      76.779  49.585  66.508  1.00  0.65              
ATOM   4399  H   VAL A 276      77.437  50.283  66.831  1.00  0.65              
ATOM   4400  CA  VAL A 276      76.184  49.783  65.186  1.00  0.65              
ATOM   4401  HA  VAL A 276      75.620  48.886  64.931  1.00  0.65              
ATOM   4402  CB  VAL A 276      75.132  50.916  65.221  1.00  0.65              
ATOM   4403  HB  VAL A 276      75.604  51.820  65.588  1.00  0.65              
ATOM   4404  CG1 VAL A 276      74.522  51.198  63.838  1.00  0.65              
ATOM   4405 1HG1 VAL A 276      73.789  51.999  63.915  1.00  0.65              
ATOM   4406 2HG1 VAL A 276      75.293  51.511  63.137  1.00  0.65              
ATOM   4407 3HG1 VAL A 276      74.034  50.299  63.460  1.00  0.65              
ATOM   4408  CG2 VAL A 276      73.974  50.603  66.180  1.00  0.65              
ATOM   4409 1HG2 VAL A 276      73.492  49.665  65.899  1.00  0.65              
ATOM   4410 2HG2 VAL A 276      74.341  50.516  67.202  1.00  0.65              
ATOM   4411 3HG2 VAL A 276      73.242  51.409  66.155  1.00  0.65              
ATOM   4412  C   VAL A 276      77.243  49.943  64.095  1.00  0.65              
ATOM   4413  O   VAL A 276      78.045  50.882  64.053  1.00  0.65              
ATOM   4414  N   GLY A 277      77.231  48.969  63.189  1.00  0.90              
ATOM   4415  H   GLY A 277      76.510  48.262  63.266  1.00  0.90              
ATOM   4416  CA  GLY A 277      78.119  48.859  62.039  1.00  0.90              
ATOM   4417  HA1 GLY A 277      78.775  47.998  62.172  1.00  0.90              
ATOM   4418  HA2 GLY A 277      78.734  49.753  61.941  1.00  0.90              
ATOM   4419  C   GLY A 277      77.331  48.668  60.742  1.00  0.90              
ATOM   4420  O   GLY A 277      76.098  48.670  60.772  1.00  0.90              
ATOM   4421  N   PRO A 278      78.024  48.459  59.614  1.00  1.06              
ATOM   4422  CD  PRO A 278      79.430  48.738  59.386  1.00  1.06              
ATOM   4423  HD1 PRO A 278      80.042  48.026  59.941  1.00  1.06              
ATOM   4424  HD2 PRO A 278      79.681  49.761  59.669  1.00  1.06              
ATOM   4425  CG  PRO A 278      79.632  48.534  57.886  1.00  1.06              
ATOM   4426  HG1 PRO A 278      80.660  48.262  57.647  1.00  1.06              
ATOM   4427  HG2 PRO A 278      79.334  49.435  57.347  1.00  1.06              
ATOM   4428  CB  PRO A 278      78.658  47.401  57.576  1.00  1.06              
ATOM   4429  HB1 PRO A 278      79.133  46.448  57.821  1.00  1.06              
ATOM   4430  HB2 PRO A 278      78.345  47.411  56.532  1.00  1.06              
ATOM   4431  CA  PRO A 278      77.482  47.659  58.526  1.00  1.06              
ATOM   4432  HA  PRO A 278      76.718  48.230  58.005  1.00  1.06              
ATOM   4433  C   PRO A 278      76.878  46.351  59.024  1.00  1.06              
ATOM   4434  O   PRO A 278      77.217  45.859  60.102  1.00  1.06              
ATOM   4435  N   LEU A 279      76.034  45.761  58.185  1.00  1.03              
ATOM   4436  H   LEU A 279      75.882  46.173  57.281  1.00  1.03              
ATOM   4437  CA  LEU A 279      75.604  44.382  58.362  1.00  1.03              
ATOM   4438  HA  LEU A 279      75.684  44.113  59.414  1.00  1.03              
ATOM   4439  CB  LEU A 279      74.133  44.258  57.940  1.00  1.03              
ATOM   4440  HB1 LEU A 279      73.823  43.226  58.078  1.00  1.03              
ATOM   4441  HB2 LEU A 279      74.037  44.499  56.881  1.00  1.03              
ATOM   4442  CG  LEU A 279      73.183  45.151  58.761  1.00  1.03              
ATOM   4443  HG  LEU A 279      73.416  46.200  58.573  1.00  1.03              
ATOM   4444  CD1 LEU A 279      71.750  44.907  58.308  1.00  1.03              
ATOM   4445 1HD1 LEU A 279      71.068  45.497  58.913  1.00  1.03              
ATOM   4446 2HD1 LEU A 279      71.645  45.185  57.260  1.00  1.03              
ATOM   4447 3HD1 LEU A 279      71.497  43.852  58.428  1.00  1.03              
ATOM   4448  CD2 LEU A 279      73.274  44.900  60.269  1.00  1.03              
ATOM   4449 1HD2 LEU A 279      72.483  45.441  60.789  1.00  1.03              
ATOM   4450 2HD2 LEU A 279      73.168  43.833  60.474  1.00  1.03              
ATOM   4451 3HD2 LEU A 279      74.234  45.251  60.650  1.00  1.03              
ATOM   4452  C   LEU A 279      76.566  43.483  57.562  1.00  1.03              
ATOM   4453  O   LEU A 279      76.984  43.851  56.446  1.00  1.03              
ATOM   4454  N   PRO A 280      76.973  42.337  58.134  1.00  1.18              
ATOM   4455  CD  PRO A 280      76.492  41.738  59.372  1.00  1.18              
ATOM   4456  HD1 PRO A 280      75.404  41.773  59.443  1.00  1.18              
ATOM   4457  HD2 PRO A 280      76.943  42.253  60.222  1.00  1.18              
ATOM   4458  CG  PRO A 280      76.965  40.286  59.339  1.00  1.18              
ATOM   4459  HG1 PRO A 280      76.232  39.672  58.818  1.00  1.18              
ATOM   4460  HG2 PRO A 280      77.145  39.897  60.341  1.00  1.18              
ATOM   4461  CB  PRO A 280      78.250  40.356  58.514  1.00  1.18              
ATOM   4462  HB1 PRO A 280      78.447  39.416  57.996  1.00  1.18              
ATOM   4463  HB2 PRO A 280      79.085  40.606  59.169  1.00  1.18              
ATOM   4464  CA  PRO A 280      78.010  41.515  57.539  1.00  1.18              
ATOM   4465  HA  PRO A 280      78.926  42.096  57.467  1.00  1.18              
ATOM   4466  C   PRO A 280      77.621  41.040  56.134  1.00  1.18              
ATOM   4467  O   PRO A 280      78.437  41.074  55.223  1.00  1.18              
ATOM   4468  N   GLU A 281      76.347  40.722  55.918  1.00  1.40              
ATOM   4469  H   GLU A 281      75.694  40.829  56.693  1.00  1.40              
ATOM   4470  CA  GLU A 281      75.782  40.282  54.638  1.00  1.40              
ATOM   4471  HA  GLU A 281      76.335  39.405  54.297  1.00  1.40              
ATOM   4472  CB  GLU A 281      74.294  39.896  54.815  1.00  1.40              
ATOM   4473  HB1 GLU A 281      73.986  39.381  53.904  1.00  1.40              
ATOM   4474  HB2 GLU A 281      73.688  40.802  54.882  1.00  1.40              
ATOM   4475  CG  GLU A 281      73.940  38.974  55.999  1.00  1.40              
ATOM   4476  HG1 GLU A 281      74.699  38.193  56.076  1.00  1.40              
ATOM   4477  HG2 GLU A 281      72.991  38.488  55.763  1.00  1.40              
ATOM   4478  CD  GLU A 281      73.784  39.686  57.358  1.00  1.40              
ATOM   4479  OE1 GLU A 281      74.082  40.898  57.447  1.00  1.40              
ATOM   4480  OE2 GLU A 281      73.441  38.988  58.332  1.00  1.40              
ATOM   4481  C   GLU A 281      75.835  41.320  53.518  1.00  1.40              
ATOM   4482  O   GLU A 281      75.650  41.010  52.342  1.00  1.40              
ATOM   4483  N   LEU A 282      76.039  42.575  53.902  1.00  1.44              
ATOM   4484  H   LEU A 282      76.218  42.730  54.886  1.00  1.44              
ATOM   4485  CA  LEU A 282      76.092  43.719  53.013  1.00  1.44              
ATOM   4486  HA  LEU A 282      75.930  43.381  51.990  1.00  1.44              
ATOM   4487  CB  LEU A 282      74.970  44.703  53.395  1.00  1.44              
ATOM   4488  HB1 LEU A 282      75.057  45.600  52.782  1.00  1.44              
ATOM   4489  HB2 LEU A 282      75.107  44.992  54.438  1.00  1.44              
ATOM   4490  CG  LEU A 282      73.558  44.109  53.212  1.00  1.44              
ATOM   4491  HG  LEU A 282      73.453  43.196  53.796  1.00  1.44              
ATOM   4492  CD1 LEU A 282      72.525  45.110  53.717  1.00  1.44              
ATOM   4493 1HD1 LEU A 282      71.540  44.650  53.658  1.00  1.44              
ATOM   4494 2HD1 LEU A 282      72.729  45.348  54.760  1.00  1.44              
ATOM   4495 3HD1 LEU A 282      72.551  46.013  53.109  1.00  1.44              
ATOM   4496  CD2 LEU A 282      73.236  43.808  51.744  1.00  1.44              
ATOM   4497 1HD2 LEU A 282      72.201  43.473  51.657  1.00  1.44              
ATOM   4498 2HD2 LEU A 282      73.379  44.695  51.130  1.00  1.44              
ATOM   4499 3HD2 LEU A 282      73.867  42.995  51.383  1.00  1.44              
ATOM   4500  C   LEU A 282      77.495  44.333  53.008  1.00  1.44              
ATOM   4501  O   LEU A 282      77.669  45.352  52.324  1.00  1.44              
ATOM   4502  N   VAL A 283      78.485  43.707  53.676  1.00  1.45              
ATOM   4503  H   VAL A 283      78.274  42.866  54.204  1.00  1.45              
ATOM   4504  CA  VAL A 283      79.890  43.881  53.248  1.00  1.45              
ATOM   4505  HA  VAL A 283      79.936  44.776  52.642  1.00  1.45              
ATOM   4506  CB  VAL A 283      80.883  44.130  54.405  1.00  1.45              
ATOM   4507  HB  VAL A 283      81.862  44.336  53.969  1.00  1.45              
ATOM   4508  CG1 VAL A 283      80.485  45.365  55.226  1.00  1.45              
ATOM   4509 1HG1 VAL A 283      81.215  45.539  56.015  1.00  1.45              
ATOM   4510 2HG1 VAL A 283      80.454  46.239  54.581  1.00  1.45              
ATOM   4511 3HG1 VAL A 283      79.503  45.210  55.674  1.00  1.45              
ATOM   4512  CG2 VAL A 283      81.056  42.962  55.372  1.00  1.45              
ATOM   4513 1HG2 VAL A 283      81.852  43.178  56.084  1.00  1.45              
ATOM   4514 2HG2 VAL A 283      80.130  42.805  55.910  1.00  1.45              
ATOM   4515 3HG2 VAL A 283      81.310  42.051  54.829  1.00  1.45              
ATOM   4516  C   VAL A 283      80.390  42.763  52.339  1.00  1.45              
ATOM   4517  O   VAL A 283      80.015  41.604  52.465  1.00  1.45              
ATOM   4518  N   ILE A 284      81.254  43.158  51.406  1.00  2.01              
ATOM   4519  H   ILE A 284      81.573  44.118  51.451  1.00  2.01              
ATOM   4520  CA  ILE A 284      81.872  42.301  50.370  1.00  2.01              
ATOM   4521  HA  ILE A 284      81.930  41.265  50.706  1.00  2.01              
ATOM   4522  CB  ILE A 284      81.051  42.393  49.044  1.00  2.01              
ATOM   4523  HB  ILE A 284      81.139  43.421  48.693  1.00  2.01              
ATOM   4524  CG2 ILE A 284      81.579  41.484  47.912  1.00  2.01              
ATOM   4525 1HG2 ILE A 284      80.867  41.453  47.088  1.00  2.01              
ATOM   4526 2HG2 ILE A 284      82.512  41.856  47.500  1.00  2.01              
ATOM   4527 3HG2 ILE A 284      81.737  40.470  48.281  1.00  2.01              
ATOM   4528  CG1 ILE A 284      79.533  42.117  49.192  1.00  2.01              
ATOM   4529 1HG1 ILE A 284      79.036  42.404  48.264  1.00  2.01              
ATOM   4530 2HG1 ILE A 284      79.111  42.756  49.966  1.00  2.01              
ATOM   4531  CD1 ILE A 284      79.148  40.659  49.493  1.00  2.01              
ATOM   4532  HD1 ILE A 284      78.093  40.614  49.762  1.00  2.01              
ATOM   4533  HD2 ILE A 284      79.310  40.039  48.611  1.00  2.01              
ATOM   4534  HD3 ILE A 284      79.743  40.266  50.315  1.00  2.01              
ATOM   4535  C   ILE A 284      83.292  42.856  50.182  1.00  2.01              
ATOM   4536  O   ILE A 284      83.604  43.934  50.687  1.00  2.01              
ATOM   4537  N   ASP A 285      84.142  42.204  49.402  1.00  2.02              
ATOM   4538  H   ASP A 285      83.925  41.263  49.079  1.00  2.02              
ATOM   4539  CA  ASP A 285      85.401  42.777  48.926  1.00  2.02              
ATOM   4540  HA  ASP A 285      86.057  42.945  49.780  1.00  2.02              
ATOM   4541  CB  ASP A 285      86.083  41.778  47.969  1.00  2.02              
ATOM   4542  HB1 ASP A 285      87.118  42.087  47.818  1.00  2.02              
ATOM   4543  HB2 ASP A 285      85.582  41.822  47.001  1.00  2.02              
ATOM   4544  CG  ASP A 285      86.038  40.328  48.460  1.00  2.02              
ATOM   4545  OD1 ASP A 285      84.938  39.734  48.341  1.00  2.02              
ATOM   4546  OD2 ASP A 285      87.077  39.841  48.951  1.00  2.02              
ATOM   4547  C   ASP A 285      85.211  44.123  48.185  1.00  2.02              
ATOM   4548  O   ASP A 285      85.996  45.049  48.365  1.00  2.02              
ATOM   4549  N   ASP A 286      84.125  44.267  47.403  1.00  2.21              
ATOM   4550  H   ASP A 286      83.528  43.462  47.300  1.00  2.21              
ATOM   4551  CA  ASP A 286      83.716  45.535  46.755  1.00  2.21              
ATOM   4552  HA  ASP A 286      84.518  45.846  46.083  1.00  2.21              
ATOM   4553  CB  ASP A 286      82.417  45.307  45.920  1.00  2.21              
ATOM   4554  HB1 ASP A 286      82.231  44.238  45.802  1.00  2.21              
ATOM   4555  HB2 ASP A 286      82.607  45.687  44.916  1.00  2.21              
ATOM   4556  CG  ASP A 286      81.101  45.977  46.422  1.00  2.21              
ATOM   4557  OD1 ASP A 286      80.289  45.335  47.129  1.00  2.21              
ATOM   4558  OD2 ASP A 286      80.845  47.147  46.073  1.00  2.21              
ATOM   4559  C   ASP A 286      83.489  46.669  47.765  1.00  2.21              
ATOM   4560  O   ASP A 286      83.605  47.881  47.498  1.00  2.21              
ATOM   4561  N   ALA A 287      83.077  46.268  48.959  1.00  1.90              
ATOM   4562  H   ALA A 287      83.143  45.276  49.169  1.00  1.90              
ATOM   4563  CA  ALA A 287      82.423  47.118  49.921  1.00  1.90              
ATOM   4564  HA  ALA A 287      82.865  48.107  49.847  1.00  1.90              
ATOM   4565  CB  ALA A 287      80.928  47.262  49.535  1.00  1.90              
ATOM   4566  HB1 ALA A 287      80.434  47.898  50.264  1.00  1.90              
ATOM   4567  HB2 ALA A 287      80.831  47.718  48.554  1.00  1.90              
ATOM   4568  HB3 ALA A 287      80.459  46.280  49.546  1.00  1.90              
ATOM   4569  C   ALA A 287      82.585  46.700  51.375  1.00  1.90              
ATOM   4570  O   ALA A 287      81.616  46.186  51.986  1.00  1.90              
ATOM   4571  N   PRO A 288      83.678  47.058  52.052  1.00  1.82              
ATOM   4572  CD  PRO A 288      85.040  46.990  51.513  1.00  1.82              
ATOM   4573  HD1 PRO A 288      85.117  47.504  50.553  1.00  1.82              
ATOM   4574  HD2 PRO A 288      85.322  45.938  51.406  1.00  1.82              
ATOM   4575  CG  PRO A 288      85.940  47.666  52.553  1.00  1.82              
ATOM   4576  HG1 PRO A 288      86.155  48.673  52.222  1.00  1.82              
ATOM   4577  HG2 PRO A 288      86.850  47.098  52.696  1.00  1.82              
ATOM   4578  CB  PRO A 288      85.086  47.704  53.824  1.00  1.82              
ATOM   4579  HB1 PRO A 288      85.347  48.538  54.467  1.00  1.82              
ATOM   4580  HB2 PRO A 288      85.201  46.763  54.358  1.00  1.82              
ATOM   4581  CA  PRO A 288      83.645  47.805  53.311  1.00  1.82              
ATOM   4582  HA  PRO A 288      82.956  47.337  54.014  1.00  1.82              
ATOM   4583  C   PRO A 288      83.258  49.281  53.003  1.00  1.82              
ATOM   4584  O   PRO A 288      83.642  49.826  52.015  1.00  1.82              
ATOM   4585  N   LYS A 289      82.474  49.907  53.935  1.00  1.49              
ATOM   4586  H   LYS A 289      82.055  49.401  54.698  1.00  1.49              
ATOM   4587  CA  LYS A 289      82.338  51.382  53.976  1.00  1.49              
ATOM   4588  HA  LYS A 289      83.236  51.796  53.514  1.00  1.49              
ATOM   4589  CB  LYS A 289      81.152  51.942  53.147  1.00  1.49              
ATOM   4590  HB1 LYS A 289      81.000  52.975  53.458  1.00  1.49              
ATOM   4591  HB2 LYS A 289      80.225  51.416  53.356  1.00  1.49              
ATOM   4592  CG  LYS A 289      81.395  51.999  51.620  1.00  1.49              
ATOM   4593  HG1 LYS A 289      82.452  52.181  51.432  1.00  1.49              
ATOM   4594  HG2 LYS A 289      80.854  52.856  51.220  1.00  1.49              
ATOM   4595  CD  LYS A 289      80.919  50.758  50.840  1.00  1.49              
ATOM   4596  HD1 LYS A 289      79.828  50.773  50.816  1.00  1.49              
ATOM   4597  HD2 LYS A 289      81.202  49.851  51.370  1.00  1.49              
ATOM   4598  CE  LYS A 289      81.441  50.699  49.391  1.00  1.49              
ATOM   4599  HE1 LYS A 289      81.169  51.616  48.862  1.00  1.49              
ATOM   4600  HE2 LYS A 289      80.946  49.866  48.886  1.00  1.49              
ATOM   4601  NZ  LYS A 289      82.916  50.480  49.293  1.00  1.49              
ATOM   4602  HZ1 LYS A 289      83.269  50.129  50.183  1.00  1.49              
ATOM   4603  HZ2 LYS A 289      83.118  49.796  48.565  1.00  1.49              
ATOM   4604  HZ3 LYS A 289      83.396  51.342  49.086  1.00  1.49              
ATOM   4605  C   LYS A 289      82.419  51.945  55.390  1.00  1.49              
ATOM   4606  O   LYS A 289      83.507  52.328  55.808  1.00  1.49              
ATOM   4607  N   PHE A 290      81.316  52.057  56.122  1.00  1.23              
ATOM   4608  H   PHE A 290      80.440  51.725  55.754  1.00  1.23              
ATOM   4609  CA  PHE A 290      81.349  52.718  57.429  1.00  1.23              
ATOM   4610  HA  PHE A 290      81.921  53.643  57.333  1.00  1.23              
ATOM   4611  CB  PHE A 290      79.925  53.088  57.865  1.00  1.23              
ATOM   4612  HB1 PHE A 290      79.963  53.461  58.887  1.00  1.23              
ATOM   4613  HB2 PHE A 290      79.300  52.193  57.861  1.00  1.23              
ATOM   4614  CG  PHE A 290      79.301  54.166  57.001  1.00  1.23              
ATOM   4615  CD1 PHE A 290      79.753  55.496  57.107  1.00  1.23              
ATOM   4616  HD1 PHE A 290      80.518  55.754  57.825  1.00  1.23              
ATOM   4617  CE1 PHE A 290      79.233  56.490  56.260  1.00  1.23              
ATOM   4618  HE1 PHE A 290      79.599  57.505  56.332  1.00  1.23              
ATOM   4619  CZ  PHE A 290      78.259  56.156  55.303  1.00  1.23              
ATOM   4620  HZ  PHE A 290      77.875  56.911  54.631  1.00  1.23              
ATOM   4621  CE2 PHE A 290      77.790  54.836  55.214  1.00  1.23              
ATOM   4622  HE2 PHE A 290      77.033  54.580  54.492  1.00  1.23              
ATOM   4623  CD2 PHE A 290      78.302  53.841  56.064  1.00  1.23              
ATOM   4624  HD2 PHE A 290      77.934  52.830  55.984  1.00  1.23              
ATOM   4625  C   PHE A 290      82.041  51.862  58.496  1.00  1.23              
ATOM   4626  O   PHE A 290      81.883  50.643  58.560  1.00  1.23              
ATOM   4627  N   LYS A 291      82.781  52.538  59.380  1.00  1.43              
ATOM   4628  H   LYS A 291      82.853  53.535  59.259  1.00  1.43              
ATOM   4629  CA  LYS A 291      83.377  51.928  60.570  1.00  1.43              
ATOM   4630  HA  LYS A 291      83.891  51.021  60.250  1.00  1.43              
ATOM   4631  CB  LYS A 291      84.400  52.901  61.189  1.00  1.43              
ATOM   4632  HB1 LYS A 291      83.864  53.675  61.740  1.00  1.43              
ATOM   4633  HB2 LYS A 291      84.965  53.377  60.386  1.00  1.43              
ATOM   4634  CG  LYS A 291      85.399  52.193  62.126  1.00  1.43              
ATOM   4635  HG1 LYS A 291      86.091  51.605  61.521  1.00  1.43              
ATOM   4636  HG2 LYS A 291      84.865  51.516  62.788  1.00  1.43              
ATOM   4637  CD  LYS A 291      86.200  53.143  63.029  1.00  1.43              
ATOM   4638  HD1 LYS A 291      86.960  52.557  63.546  1.00  1.43              
ATOM   4639  HD2 LYS A 291      85.518  53.538  63.782  1.00  1.43              
ATOM   4640  CE  LYS A 291      86.860  54.295  62.264  1.00  1.43              
ATOM   4641  HE1 LYS A 291      86.084  54.848  61.726  1.00  1.43              
ATOM   4642  HE2 LYS A 291      87.557  53.883  61.527  1.00  1.43              
ATOM   4643  NZ  LYS A 291      87.569  55.214  63.188  1.00  1.43              
ATOM   4644  HZ1 LYS A 291      87.925  56.020  62.691  1.00  1.43              
ATOM   4645  HZ2 LYS A 291      86.927  55.552  63.903  1.00  1.43              
ATOM   4646  HZ3 LYS A 291      88.341  54.741  63.640  1.00  1.43              
ATOM   4647  C   LYS A 291      82.294  51.568  61.605  1.00  1.43              
ATOM   4648  O   LYS A 291      81.365  52.361  61.796  1.00  1.43              
ATOM   4649  N   PRO A 292      82.446  50.447  62.334  1.00  1.29              
ATOM   4650  CD  PRO A 292      83.234  49.276  61.967  1.00  1.29              
ATOM   4651  HD1 PRO A 292      84.297  49.484  62.091  1.00  1.29              
ATOM   4652  HD2 PRO A 292      83.029  48.970  60.940  1.00  1.29              
ATOM   4653  CG  PRO A 292      82.815  48.173  62.938  1.00  1.29              
ATOM   4654  HG1 PRO A 292      83.625  47.469  63.127  1.00  1.29              
ATOM   4655  HG2 PRO A 292      81.938  47.655  62.547  1.00  1.29              
ATOM   4656  CB  PRO A 292      82.434  48.956  64.192  1.00  1.29              
ATOM   4657  HB1 PRO A 292      83.338  49.206  64.751  1.00  1.29              
ATOM   4658  HB2 PRO A 292      81.738  48.400  64.821  1.00  1.29              
ATOM   4659  CA  PRO A 292      81.794  50.225  63.621  1.00  1.29              
ATOM   4660  HA  PRO A 292      80.742  50.013  63.418  1.00  1.29              
ATOM   4661  C   PRO A 292      81.871  51.400  64.597  1.00  1.29              
ATOM   4662  O   PRO A 292      82.953  51.918  64.868  1.00  1.29              
ATOM   4663  N   TYR A 293      80.716  51.769  65.156  1.00  1.15              
ATOM   4664  H   TYR A 293      79.860  51.313  64.854  1.00  1.15              
ATOM   4665  CA  TYR A 293      80.593  52.734  66.251  1.00  1.15              
ATOM   4666  HA  TYR A 293      81.452  52.636  66.917  1.00  1.15              
ATOM   4667  CB  TYR A 293      80.556  54.169  65.689  1.00  1.15              
ATOM   4668  HB1 TYR A 293      80.001  54.809  66.378  1.00  1.15              
ATOM   4669  HB2 TYR A 293      80.020  54.181  64.739  1.00  1.15              
ATOM   4670  CG  TYR A 293      81.930  54.788  65.521  1.00  1.15              
ATOM   4671  CD1 TYR A 293      82.477  55.028  64.243  1.00  1.15              
ATOM   4672  HD1 TYR A 293      81.905  54.778  63.358  1.00  1.15              
ATOM   4673  CE1 TYR A 293      83.770  55.579  64.126  1.00  1.15              
ATOM   4674  HE1 TYR A 293      84.183  55.789  63.154  1.00  1.15              
ATOM   4675  CZ  TYR A 293      84.517  55.872  65.288  1.00  1.15              
ATOM   4676  OH  TYR A 293      85.775  56.382  65.190  1.00  1.15              
ATOM   4677  HH  TYR A 293      86.042  56.711  66.058  1.00  1.15              
ATOM   4678  CE2 TYR A 293      83.969  55.627  66.563  1.00  1.15              
ATOM   4679  HE2 TYR A 293      84.531  55.856  67.457  1.00  1.15              
ATOM   4680  CD2 TYR A 293      82.673  55.100  66.675  1.00  1.15              
ATOM   4681  HD2 TYR A 293      82.246  54.928  67.655  1.00  1.15              
ATOM   4682  C   TYR A 293      79.328  52.480  67.071  1.00  1.15              
ATOM   4683  O   TYR A 293      78.272  52.170  66.525  1.00  1.15              
ATOM   4684  N   VAL A 294      79.427  52.639  68.388  1.00  1.11              
ATOM   4685  H   VAL A 294      80.325  52.879  68.778  1.00  1.11              
ATOM   4686  CA  VAL A 294      78.273  52.685  69.300  1.00  1.11              
ATOM   4687  HA  VAL A 294      77.677  51.788  69.150  1.00  1.11              
ATOM   4688  CB  VAL A 294      78.797  52.668  70.756  1.00  1.11              
ATOM   4689  HB  VAL A 294      79.563  53.434  70.861  1.00  1.11              
ATOM   4690  CG1 VAL A 294      77.734  52.912  71.824  1.00  1.11              
ATOM   4691 1HG1 VAL A 294      78.165  52.766  72.816  1.00  1.11              
ATOM   4692 2HG1 VAL A 294      77.389  53.940  71.777  1.00  1.11              
ATOM   4693 3HG1 VAL A 294      76.897  52.228  71.691  1.00  1.11              
ATOM   4694  CG2 VAL A 294      79.429  51.303  71.061  1.00  1.11              
ATOM   4695 1HG2 VAL A 294      79.833  51.305  72.074  1.00  1.11              
ATOM   4696 2HG2 VAL A 294      78.676  50.517  70.988  1.00  1.11              
ATOM   4697 3HG2 VAL A 294      80.245  51.088  70.374  1.00  1.11              
ATOM   4698  C   VAL A 294      77.375  53.876  68.995  1.00  1.11              
ATOM   4699  O   VAL A 294      77.837  54.860  68.421  1.00  1.11              
ATOM   4700  N   TYR A 295      76.089  53.814  69.346  1.00  1.04              
ATOM   4701  H   TYR A 295      75.735  52.971  69.786  1.00  1.04              
ATOM   4702  CA  TYR A 295      75.180  54.921  69.047  1.00  1.04              
ATOM   4703  HA  TYR A 295      75.283  55.102  67.980  1.00  1.04              
ATOM   4704  CB  TYR A 295      73.736  54.503  69.346  1.00  1.04              
ATOM   4705  HB1 TYR A 295      73.627  54.332  70.417  1.00  1.04              
ATOM   4706  HB2 TYR A 295      73.535  53.559  68.839  1.00  1.04              
ATOM   4707  CG  TYR A 295      72.698  55.510  68.889  1.00  1.04              
ATOM   4708  CD1 TYR A 295      72.855  56.168  67.654  1.00  1.04              
ATOM   4709  HD1 TYR A 295      73.724  55.994  67.043  1.00  1.04              
ATOM   4710  CE1 TYR A 295      71.884  57.063  67.192  1.00  1.04              
ATOM   4711  HE1 TYR A 295      72.007  57.561  66.244  1.00  1.04              
ATOM   4712  CZ  TYR A 295      70.744  57.318  67.967  1.00  1.04              
ATOM   4713  OH  TYR A 295      69.861  58.244  67.530  1.00  1.04              
ATOM   4714  HH  TYR A 295      69.121  58.352  68.169  1.00  1.04              
ATOM   4715  CE2 TYR A 295      70.586  56.674  69.217  1.00  1.04              
ATOM   4716  HE2 TYR A 295      69.716  56.855  69.831  1.00  1.04              
ATOM   4717  CD2 TYR A 295      71.554  55.762  69.671  1.00  1.04              
ATOM   4718  HD2 TYR A 295      71.391  55.225  70.598  1.00  1.04              
ATOM   4719  C   TYR A 295      75.563  56.225  69.758  1.00  1.04              
ATOM   4720  O   TYR A 295      75.643  57.273  69.106  1.00  1.04              
ATOM   4721  N   ARG A 296      75.891  56.150  71.059  1.00  1.15              
ATOM   4722  H   ARG A 296      75.780  55.254  71.532  1.00  1.15              
ATOM   4723  CA  ARG A 296      76.498  57.255  71.815  1.00  1.15              
ATOM   4724  HA  ARG A 296      75.779  58.069  71.880  1.00  1.15              
ATOM   4725  CB  ARG A 296      76.875  56.828  73.240  1.00  1.15              
ATOM   4726  HB1 ARG A 296      77.567  55.992  73.187  1.00  1.15              
ATOM   4727  HB2 ARG A 296      75.978  56.491  73.762  1.00  1.15              
ATOM   4728  CG  ARG A 296      77.522  57.990  74.029  1.00  1.15              
ATOM   4729  HG1 ARG A 296      76.751  58.710  74.301  1.00  1.15              
ATOM   4730  HG2 ARG A 296      78.265  58.507  73.425  1.00  1.15              
ATOM   4731  CD  ARG A 296      78.250  57.520  75.287  1.00  1.15              
ATOM   4732  HD1 ARG A 296      78.698  58.386  75.776  1.00  1.15              
ATOM   4733  HD2 ARG A 296      79.062  56.849  75.010  1.00  1.15              
ATOM   4734  NE  ARG A 296      77.334  56.851  76.214  1.00  1.15              
ATOM   4735  HE  ARG A 296      76.749  57.430  76.782  1.00  1.15              
ATOM   4736  CZ  ARG A 296      77.227  55.548  76.393  1.00  1.15              
ATOM   4737  NH1 ARG A 296      77.930  54.649  75.767  1.00  1.15              
ATOM   4738 1HH1 ARG A 296      78.615  54.893  75.055  1.00  1.15              
ATOM   4739 2HH1 ARG A 296      77.773  53.680  76.045  1.00  1.15              
ATOM   4740  NH2 ARG A 296      76.372  55.114  77.267  1.00  1.15              
ATOM   4741 1HH2 ARG A 296      75.774  55.702  77.800  1.00  1.15              
ATOM   4742 2HH2 ARG A 296      76.247  54.095  77.333  1.00  1.15              
ATOM   4743  C   ARG A 296      77.698  57.820  71.078  1.00  1.15              
ATOM   4744  O   ARG A 296      77.718  59.009  70.780  1.00  1.15              
ATOM   4745  N   GLU A 297      78.659  56.966  70.756  1.00  1.13              
ATOM   4746  H   GLU A 297      78.595  56.035  71.145  1.00  1.13              
ATOM   4747  CA  GLU A 297      79.931  57.379  70.157  1.00  1.13              
ATOM   4748  HA  GLU A 297      80.394  58.134  70.795  1.00  1.13              
ATOM   4749  CB  GLU A 297      80.867  56.158  70.125  1.00  1.13              
ATOM   4750  HB1 GLU A 297      81.695  56.375  69.450  1.00  1.13              
ATOM   4751  HB2 GLU A 297      80.323  55.312  69.702  1.00  1.13              
ATOM   4752  CG  GLU A 297      81.475  55.742  71.489  1.00  1.13              
ATOM   4753  HG1 GLU A 297      82.400  56.307  71.622  1.00  1.13              
ATOM   4754  HG2 GLU A 297      81.755  54.688  71.434  1.00  1.13              
ATOM   4755  CD  GLU A 297      80.582  55.986  72.724  1.00  1.13              
ATOM   4756  OE1 GLU A 297      79.861  55.060  73.168  1.00  1.13              
ATOM   4757  OE2 GLU A 297      80.568  57.147  73.186  1.00  1.13              
ATOM   4758  C   GLU A 297      79.730  58.030  68.780  1.00  1.13              
ATOM   4759  O   GLU A 297      80.471  58.936  68.416  1.00  1.13              
ATOM   4760  N   TYR A 298      78.683  57.647  68.044  1.00  1.01              
ATOM   4761  H   TYR A 298      78.154  56.843  68.366  1.00  1.01              
ATOM   4762  CA  TYR A 298      78.254  58.300  66.813  1.00  1.01              
ATOM   4763  HA  TYR A 298      79.129  58.396  66.168  1.00  1.01              
ATOM   4764  CB  TYR A 298      77.231  57.405  66.103  1.00  1.01              
ATOM   4765  HB1 TYR A 298      76.248  57.522  66.560  1.00  1.01              
ATOM   4766  HB2 TYR A 298      77.525  56.360  66.217  1.00  1.01              
ATOM   4767  CG  TYR A 298      77.154  57.703  64.626  1.00  1.01              
ATOM   4768  CD1 TYR A 298      78.136  57.165  63.776  1.00  1.01              
ATOM   4769  HD1 TYR A 298      78.906  56.525  64.184  1.00  1.01              
ATOM   4770  CE1 TYR A 298      78.126  57.475  62.406  1.00  1.01              
ATOM   4771  HE1 TYR A 298      78.881  57.082  61.744  1.00  1.01              
ATOM   4772  CZ  TYR A 298      77.139  58.333  61.888  1.00  1.01              
ATOM   4773  OH  TYR A 298      77.140  58.609  60.562  1.00  1.01              
ATOM   4774  HH  TYR A 298      76.370  59.163  60.305  1.00  1.01              
ATOM   4775  CE2 TYR A 298      76.163  58.887  62.745  1.00  1.01              
ATOM   4776  HE2 TYR A 298      75.438  59.582  62.347  1.00  1.01              
ATOM   4777  CD2 TYR A 298      76.167  58.567  64.116  1.00  1.01              
ATOM   4778  HD2 TYR A 298      75.444  59.020  64.780  1.00  1.01              
ATOM   4779  C   TYR A 298      77.699  59.711  67.045  1.00  1.01              
ATOM   4780  O   TYR A 298      78.044  60.646  66.311  1.00  1.01              
ATOM   4781  N   LYS A 299      76.885  59.904  68.097  1.00  1.13              
ATOM   4782  H   LYS A 299      76.656  59.105  68.684  1.00  1.13              
ATOM   4783  CA  LYS A 299      76.435  61.258  68.485  1.00  1.13              
ATOM   4784  HA  LYS A 299      76.005  61.727  67.599  1.00  1.13              
ATOM   4785  CB  LYS A 299      75.341  61.227  69.579  1.00  1.13              
ATOM   4786  HB1 LYS A 299      75.014  62.256  69.739  1.00  1.13              
ATOM   4787  HB2 LYS A 299      75.763  60.862  70.517  1.00  1.13              
ATOM   4788  CG  LYS A 299      74.114  60.368  69.216  1.00  1.13              
ATOM   4789  HG1 LYS A 299      74.326  59.332  69.469  1.00  1.13              
ATOM   4790  HG2 LYS A 299      73.947  60.419  68.141  1.00  1.13              
ATOM   4791  CD  LYS A 299      72.820  60.787  69.944  1.00  1.13              
ATOM   4792  HD1 LYS A 299      72.595  61.829  69.714  1.00  1.13              
ATOM   4793  HD2 LYS A 299      72.953  60.678  71.022  1.00  1.13              
ATOM   4794  CE  LYS A 299      71.668  59.888  69.463  1.00  1.13              
ATOM   4795  HE1 LYS A 299      71.877  58.861  69.773  1.00  1.13              
ATOM   4796  HE2 LYS A 299      71.653  59.895  68.369  1.00  1.13              
ATOM   4797  NZ  LYS A 299      70.327  60.295  69.961  1.00  1.13              
ATOM   4798  HZ1 LYS A 299      70.267  60.285  70.966  1.00  1.13              
ATOM   4799  HZ2 LYS A 299      70.039  61.190  69.596  1.00  1.13              
ATOM   4800  HZ3 LYS A 299      69.605  59.638  69.640  1.00  1.13              
ATOM   4801  C   LYS A 299      77.597  62.170  68.892  1.00  1.13              
ATOM   4802  O   LYS A 299      77.687  63.304  68.412  1.00  1.13              
ATOM   4803  N   PHE A 300      78.500  61.651  69.723  1.00  1.15              
ATOM   4804  H   PHE A 300      78.352  60.702  70.049  1.00  1.15              
ATOM   4805  CA  PHE A 300      79.725  62.332  70.127  1.00  1.15              
ATOM   4806  HA  PHE A 300      79.462  63.259  70.640  1.00  1.15              
ATOM   4807  CB  PHE A 300      80.523  61.451  71.102  1.00  1.15              
ATOM   4808  HB1 PHE A 300      80.513  60.423  70.742  1.00  1.15              
ATOM   4809  HB2 PHE A 300      80.035  61.463  72.078  1.00  1.15              
ATOM   4810  CG  PHE A 300      81.966  61.897  71.256  1.00  1.15              
ATOM   4811  CD1 PHE A 300      82.263  63.140  71.847  1.00  1.15              
ATOM   4812  HD1 PHE A 300      81.470  63.747  72.259  1.00  1.15              
ATOM   4813  CE1 PHE A 300      83.587  63.614  71.865  1.00  1.15              
ATOM   4814  HE1 PHE A 300      83.813  64.578  72.298  1.00  1.15              
ATOM   4815  CZ  PHE A 300      84.616  62.843  71.299  1.00  1.15              
ATOM   4816  HZ  PHE A 300      85.631  63.217  71.293  1.00  1.15              
ATOM   4817  CE2 PHE A 300      84.325  61.594  70.724  1.00  1.15              
ATOM   4818  HE2 PHE A 300      85.118  61.009  70.282  1.00  1.15              
ATOM   4819  CD2 PHE A 300      83.001  61.121  70.700  1.00  1.15              
ATOM   4820  HD2 PHE A 300      82.778  60.173  70.230  1.00  1.15              
ATOM   4821  C   PHE A 300      80.564  62.719  68.923  1.00  1.15              
ATOM   4822  O   PHE A 300      80.942  63.875  68.851  1.00  1.15              
ATOM   4823  N   LEU A 301      80.806  61.833  67.953  1.00  1.25              
ATOM   4824  H   LEU A 301      80.526  60.864  68.083  1.00  1.25              
ATOM   4825  CA  LEU A 301      81.601  62.193  66.779  1.00  1.25              
ATOM   4826  HA  LEU A 301      82.485  62.712  67.143  1.00  1.25              
ATOM   4827  CB  LEU A 301      82.071  60.940  66.033  1.00  1.25              
ATOM   4828  HB1 LEU A 301      82.453  61.234  65.054  1.00  1.25              
ATOM   4829  HB2 LEU A 301      81.218  60.277  65.883  1.00  1.25              
ATOM   4830  CG  LEU A 301      83.188  60.195  66.790  1.00  1.25              
ATOM   4831  HG  LEU A 301      82.852  59.938  67.792  1.00  1.25              
ATOM   4832  CD1 LEU A 301      83.508  58.906  66.045  1.00  1.25              
ATOM   4833 1HD1 LEU A 301      84.253  58.357  66.614  1.00  1.25              
ATOM   4834 2HD1 LEU A 301      82.606  58.297  65.970  1.00  1.25              
ATOM   4835 3HD1 LEU A 301      83.889  59.126  65.048  1.00  1.25              
ATOM   4836  CD2 LEU A 301      84.497  60.991  66.899  1.00  1.25              
ATOM   4837 1HD2 LEU A 301      85.276  60.366  67.334  1.00  1.25              
ATOM   4838 2HD2 LEU A 301      84.812  61.338  65.915  1.00  1.25              
ATOM   4839 3HD2 LEU A 301      84.366  61.848  67.560  1.00  1.25              
ATOM   4840  C   LEU A 301      80.925  63.212  65.860  1.00  1.25              
ATOM   4841  O   LEU A 301      81.625  64.085  65.339  1.00  1.25              
ATOM   4842  N   LYS A 302      79.592  63.195  65.708  1.00  1.23              
ATOM   4843  H   LYS A 302      79.050  62.438  66.118  1.00  1.23              
ATOM   4844  CA  LYS A 302      78.924  64.287  64.980  1.00  1.23              
ATOM   4845  HA  LYS A 302      79.441  64.373  64.024  1.00  1.23              
ATOM   4846  CB  LYS A 302      77.457  63.937  64.683  1.00  1.23              
ATOM   4847  HB1 LYS A 302      76.829  64.139  65.553  1.00  1.23              
ATOM   4848  HB2 LYS A 302      77.391  62.874  64.441  1.00  1.23              
ATOM   4849  CG  LYS A 302      76.975  64.748  63.467  1.00  1.23              
ATOM   4850  HG1 LYS A 302      77.721  64.671  62.674  1.00  1.23              
ATOM   4851  HG2 LYS A 302      76.877  65.798  63.748  1.00  1.23              
ATOM   4852  CD  LYS A 302      75.642  64.241  62.908  1.00  1.23              
ATOM   4853  HD1 LYS A 302      74.852  64.418  63.640  1.00  1.23              
ATOM   4854  HD2 LYS A 302      75.712  63.172  62.696  1.00  1.23              
ATOM   4855  CE  LYS A 302      75.331  65.001  61.615  1.00  1.23              
ATOM   4856  HE1 LYS A 302      76.122  64.820  60.883  1.00  1.23              
ATOM   4857  HE2 LYS A 302      75.319  66.072  61.844  1.00  1.23              
ATOM   4858  NZ  LYS A 302      74.021  64.618  61.051  1.00  1.23              
ATOM   4859  HZ1 LYS A 302      73.267  64.766  61.722  1.00  1.23              
ATOM   4860  HZ2 LYS A 302      73.783  65.191  60.254  1.00  1.23              
ATOM   4861  HZ3 LYS A 302      73.948  63.658  60.726  1.00  1.23              
ATOM   4862  C   LYS A 302      79.133  65.655  65.672  1.00  1.23              
ATOM   4863  O   LYS A 302      79.632  66.626  65.077  1.00  1.23              
ATOM   4864  N   MET A 303      78.875  65.706  66.983  1.00  1.36              
ATOM   4865  H   MET A 303      78.547  64.861  67.441  1.00  1.36              
ATOM   4866  CA  MET A 303      79.128  66.907  67.797  1.00  1.36              
ATOM   4867  HA  MET A 303      78.528  67.727  67.399  1.00  1.36              
ATOM   4868  CB  MET A 303      78.690  66.658  69.250  1.00  1.36              
ATOM   4869  HB1 MET A 303      79.016  67.495  69.868  1.00  1.36              
ATOM   4870  HB2 MET A 303      79.157  65.746  69.625  1.00  1.36              
ATOM   4871  CG  MET A 303      77.162  66.531  69.353  1.00  1.36              
ATOM   4872  HG1 MET A 303      76.824  65.793  68.626  1.00  1.36              
ATOM   4873  HG2 MET A 303      76.711  67.487  69.087  1.00  1.36              
ATOM   4874  SD  MET A 303      76.513  66.016  70.970  1.00  1.36              
ATOM   4875  CE  MET A 303      76.920  67.458  71.991  1.00  1.36              
ATOM   4876  HE1 MET A 303      76.571  67.287  73.010  1.00  1.36              
ATOM   4877  HE2 MET A 303      78.000  67.609  72.010  1.00  1.36              
ATOM   4878  HE3 MET A 303      76.431  68.346  71.590  1.00  1.36              
ATOM   4879  C   MET A 303      80.590  67.359  67.700  1.00  1.36              
ATOM   4880  O   MET A 303      80.847  68.511  67.388  1.00  1.36              
ATOM   4881  N   ASN A 304      81.552  66.454  67.840  1.00  1.51              
ATOM   4882  H   ASN A 304      81.277  65.507  68.083  1.00  1.51              
ATOM   4883  CA  ASN A 304      82.979  66.713  67.704  1.00  1.51              
ATOM   4884  HA  ASN A 304      83.258  67.437  68.472  1.00  1.51              
ATOM   4885  CB  ASN A 304      83.753  65.404  67.959  1.00  1.51              
ATOM   4886  HB1 ASN A 304      83.671  64.757  67.086  1.00  1.51              
ATOM   4887  HB2 ASN A 304      83.314  64.887  68.812  1.00  1.51              
ATOM   4888  CG  ASN A 304      85.230  65.571  68.285  1.00  1.51              
ATOM   4889  OD1 ASN A 304      85.848  64.687  68.848  1.00  1.51              
ATOM   4890  ND2 ASN A 304      85.857  66.678  67.966  1.00  1.51              
ATOM   4891 1HD2 ASN A 304      85.390  67.425  67.468  1.00  1.51              
ATOM   4892 2HD2 ASN A 304      86.829  66.720  68.213  1.00  1.51              
ATOM   4893  C   ASN A 304      83.321  67.334  66.343  1.00  1.51              
ATOM   4894  O   ASN A 304      84.155  68.242  66.284  1.00  1.51              
ATOM   4895  N   LYS A 305      82.665  66.885  65.266  1.00  1.57              
ATOM   4896  H   LYS A 305      82.001  66.125  65.386  1.00  1.57              
ATOM   4897  CA  LYS A 305      82.835  67.465  63.935  1.00  1.57              
ATOM   4898  HA  LYS A 305      83.905  67.489  63.719  1.00  1.57              
ATOM   4899  CB  LYS A 305      82.146  66.562  62.885  1.00  1.57              
ATOM   4900  HB1 LYS A 305      81.176  66.243  63.256  1.00  1.57              
ATOM   4901  HB2 LYS A 305      82.746  65.659  62.753  1.00  1.57              
ATOM   4902  CG  LYS A 305      81.905  67.213  61.513  1.00  1.57              
ATOM   4903  HG1 LYS A 305      81.265  68.084  61.651  1.00  1.57              
ATOM   4904  HG2 LYS A 305      81.355  66.512  60.884  1.00  1.57              
ATOM   4905  CD  LYS A 305      83.202  67.604  60.787  1.00  1.57              
ATOM   4906  HD1 LYS A 305      83.576  66.734  60.245  1.00  1.57              
ATOM   4907  HD2 LYS A 305      83.973  67.905  61.497  1.00  1.57              
ATOM   4908  CE  LYS A 305      82.979  68.759  59.805  1.00  1.57              
ATOM   4909  HE1 LYS A 305      82.169  68.516  59.112  1.00  1.57              
ATOM   4910  HE2 LYS A 305      83.899  68.886  59.228  1.00  1.57              
ATOM   4911  NZ  LYS A 305      82.690  70.020  60.527  1.00  1.57              
ATOM   4912  HZ1 LYS A 305      83.077  70.027  61.472  1.00  1.57              
ATOM   4913  HZ2 LYS A 305      83.069  70.828  60.056  1.00  1.57              
ATOM   4914  HZ3 LYS A 305      81.698  70.257  60.631  1.00  1.57              
ATOM   4915  C   LYS A 305      82.375  68.921  63.901  1.00  1.57              
ATOM   4916  O   LYS A 305      83.112  69.724  63.329  1.00  1.57              
ATOM   4917  N   LEU A 306      81.217  69.287  64.471  1.00  1.95              
ATOM   4918  H   LEU A 306      80.677  68.617  65.006  1.00  1.95              
ATOM   4919  CA  LEU A 306      80.767  70.694  64.336  1.00  1.95              
ATOM   4920  HA  LEU A 306      80.854  70.968  63.284  1.00  1.95              
ATOM   4921  CB  LEU A 306      79.276  70.859  64.706  1.00  1.95              
ATOM   4922  HB1 LEU A 306      79.133  71.896  65.014  1.00  1.95              
ATOM   4923  HB2 LEU A 306      79.022  70.215  65.547  1.00  1.95              
ATOM   4924  CG  LEU A 306      78.295  70.596  63.549  1.00  1.95              
ATOM   4925  HG  LEU A 306      78.638  71.116  62.656  1.00  1.95              
ATOM   4926  CD1 LEU A 306      78.152  69.104  63.236  1.00  1.95              
ATOM   4927 1HD1 LEU A 306      77.419  68.968  62.440  1.00  1.95              
ATOM   4928 2HD1 LEU A 306      79.103  68.697  62.900  1.00  1.95              
ATOM   4929 3HD1 LEU A 306      77.818  68.561  64.121  1.00  1.95              
ATOM   4930  CD2 LEU A 306      76.913  71.142  63.918  1.00  1.95              
ATOM   4931 1HD2 LEU A 306      76.225  70.975  63.086  1.00  1.95              
ATOM   4932 2HD2 LEU A 306      76.526  70.629  64.798  1.00  1.95              
ATOM   4933 3HD2 LEU A 306      76.982  72.215  64.100  1.00  1.95              
ATOM   4934  C   LEU A 306      81.694  71.698  65.075  1.00  1.95              
ATOM   4935  O   LEU A 306      82.328  72.513  64.412  1.00  1.95              
ATOM   4936  N   PRO A 307      81.890  71.613  66.402  1.00  1.99              
ATOM   4937  CD  PRO A 307      80.782  71.591  67.349  1.00  1.99              
ATOM   4938  HD1 PRO A 307      80.207  70.678  67.293  1.00  1.99
[truncated: 3,650 more chars]
