# Supplementary material for: Characterization of the Brassica napus Flavonol Synthase Gene Family Reveals Bifunctional Flavonol Synthases
Source: Front Plant Sci. 2021 Oct 13;12:733762. doi: 10.3389/fpls.2021.733762 (PMC8548573; doi:10.3389/fpls.2021.733762)
Supplement: Supplementary File 2 — 3D secondary structure models used in this work. [file Data_Sheet_2.ZIP › Supplementary_File_S2/BnaFLS3-4.pdb]

ATOM      1  N   MET A   1      72.299  82.571  53.097  1.00  6.91              
ATOM      2  CA  MET A   1      71.143  82.727  52.200  1.00  6.91              
ATOM      3  HA  MET A   1      71.338  83.585  51.557  1.00  6.91              
ATOM      4  CB  MET A   1      71.041  81.471  51.312  1.00  6.91              
ATOM      5  HB1 MET A   1      71.969  81.345  50.753  1.00  6.91              
ATOM      6  HB2 MET A   1      70.238  81.613  50.589  1.00  6.91              
ATOM      7  CG  MET A   1      70.775  80.193  52.128  1.00  6.91              
ATOM      8  HG1 MET A   1      69.968  80.375  52.838  1.00  6.91              
ATOM      9  HG2 MET A   1      71.673  79.961  52.700  1.00  6.91              
ATOM     10  SD  MET A   1      70.332  78.726  51.159  1.00  6.91              
ATOM     11  CE  MET A   1      68.601  79.107  50.770  1.00  6.91              
ATOM     12  HE1 MET A   1      68.540  80.041  50.211  1.00  6.91              
ATOM     13  HE2 MET A   1      68.178  78.302  50.169  1.00  6.91              
ATOM     14  HE3 MET A   1      68.030  79.201  51.695  1.00  6.91              
ATOM     15  C   MET A   1      69.809  82.991  52.890  1.00  6.91              
ATOM     16  O   MET A   1      68.751  82.956  52.261  1.00  6.91              
ATOM     17  N   ALA A   2      69.851  83.170  54.202  1.00  5.74              
ATOM     18  H   ALA A   2      70.766  83.191  54.630  1.00  5.74              
ATOM     19  CA  ALA A   2      68.683  83.127  55.067  1.00  5.74              
ATOM     20  HA  ALA A   2      67.801  83.402  54.486  1.00  5.74              
ATOM     21  CB  ALA A   2      68.514  81.675  55.547  1.00  5.74              
ATOM     22  HB1 ALA A   2      67.533  81.556  55.999  1.00  5.74              
ATOM     23  HB2 ALA A   2      68.571  80.990  54.701  1.00  5.74              
ATOM     24  HB3 ALA A   2      69.288  81.422  56.273  1.00  5.74              
ATOM     25  C   ALA A   2      68.805  84.160  56.192  1.00  5.74              
ATOM     26  O   ALA A   2      68.423  83.886  57.326  1.00  5.74              
ATOM     27  N   GLU A   3      69.313  85.363  55.889  1.00  6.14              
ATOM     28  H   GLU A   3      69.649  85.524  54.953  1.00  6.14              
ATOM     29  CA  GLU A   3      69.387  86.500  56.826  1.00  6.14              
ATOM     30  HA  GLU A   3      69.650  86.059  57.790  1.00  6.14              
ATOM     31  CB  GLU A   3      70.585  87.421  56.490  1.00  6.14              
ATOM     32  HB1 GLU A   3      70.309  88.129  55.708  1.00  6.14              
ATOM     33  HB2 GLU A   3      71.371  86.776  56.092  1.00  6.14              
ATOM     34  CG  GLU A   3      71.173  88.174  57.714  1.00  6.14              
ATOM     35  HG1 GLU A   3      70.934  87.623  58.625  1.00  6.14              
ATOM     36  HG2 GLU A   3      70.683  89.146  57.793  1.00  6.14              
ATOM     37  CD  GLU A   3      72.709  88.372  57.652  1.00  6.14              
ATOM     38  OE1 GLU A   3      73.377  88.394  58.723  1.00  6.14              
ATOM     39  OE2 GLU A   3      73.243  88.498  56.529  1.00  6.14              
ATOM     40  C   GLU A   3      68.016  87.167  57.075  1.00  6.14              
ATOM     41  O   GLU A   3      67.767  88.359  56.921  1.00  6.14              
ATOM     42  N   SER A   4      67.077  86.289  57.405  1.00  6.56              
ATOM     43  H   SER A   4      67.414  85.336  57.419  1.00  6.56              
ATOM     44  CA  SER A   4      65.695  86.464  57.840  1.00  6.56              
ATOM     45  HA  SER A   4      65.629  87.322  58.511  1.00  6.56              
ATOM     46  CB  SER A   4      64.787  86.714  56.630  1.00  6.56              
ATOM     47  HB1 SER A   4      63.740  86.655  56.930  1.00  6.56              
ATOM     48  HB2 SER A   4      64.982  85.964  55.861  1.00  6.56              
ATOM     49  OG  SER A   4      65.027  88.005  56.116  1.00  6.56              
ATOM     50  HG  SER A   4      65.963  88.229  56.262  1.00  6.56              
ATOM     51  C   SER A   4      65.260  85.225  58.638  1.00  6.56              
ATOM     52  O   SER A   4      64.100  84.828  58.618  1.00  6.56              
ATOM     53  N   VAL A   5      66.222  84.536  59.270  1.00  6.04              
ATOM     54  H   VAL A   5      67.174  84.862  59.188  1.00  6.04              
ATOM     55  CA  VAL A   5      65.990  83.335  60.078  1.00  6.04              
ATOM     56  HA  VAL A   5      65.199  82.777  59.578  1.00  6.04              
ATOM     57  CB  VAL A   5      67.217  82.388  60.122  1.00  6.04              
ATOM     58  HB  VAL A   5      68.130  82.980  60.050  1.00  6.04              
ATOM     59  CG1 VAL A   5      67.334  81.473  61.354  1.00  6.04              
ATOM     60 1HG1 VAL A   5      68.197  80.813  61.238  1.00  6.04              
ATOM     61 2HG1 VAL A   5      67.488  82.062  62.258  1.00  6.04              
ATOM     62 3HG1 VAL A   5      66.431  80.870  61.457  1.00  6.04              
ATOM     63  CG2 VAL A   5      67.132  81.434  58.925  1.00  6.04              
ATOM     64 1HG2 VAL A   5      66.338  80.702  59.071  1.00  6.04              
ATOM     65 2HG2 VAL A   5      66.915  82.007  58.029  1.00  6.04              
ATOM     66 3HG2 VAL A   5      68.085  80.922  58.797  1.00  6.04              
ATOM     67  C   VAL A   5      65.412  83.597  61.467  1.00  6.04              
ATOM     68  O   VAL A   5      64.407  82.969  61.827  1.00  6.04              
ATOM     69  N   PRO A   6      66.002  84.515  62.250  1.00  6.52              
ATOM     70  CD  PRO A   6      67.346  85.077  62.132  1.00  6.52              
ATOM     71  HD1 PRO A   6      67.503  85.579  61.178  1.00  6.52              
ATOM     72  HD2 PRO A   6      68.084  84.286  62.266  1.00  6.52              
ATOM     73  CG  PRO A   6      67.481  86.094  63.265  1.00  6.52              
ATOM     74  HG1 PRO A   6      67.235  87.092  62.898  1.00  6.52              
ATOM     75  HG2 PRO A   6      68.475  86.077  63.706  1.00  6.52              
ATOM     76  CB  PRO A   6      66.434  85.638  64.272  1.00  6.52              
ATOM     77  HB1 PRO A   6      66.123  86.451  64.929  1.00  6.52              
ATOM     78  HB2 PRO A   6      66.837  84.814  64.863  1.00  6.52              
ATOM     79  CA  PRO A   6      65.311  85.108  63.375  1.00  6.52              
ATOM     80  HA  PRO A   6      64.742  84.355  63.918  1.00  6.52              
ATOM     81  C   PRO A   6      64.354  86.203  62.917  1.00  6.52              
ATOM     82  O   PRO A   6      64.123  86.409  61.729  1.00  6.52              
ATOM     83  N   SER A   7      63.715  86.829  63.900  1.00  5.73              
ATOM     84  H   SER A   7      63.989  86.611  64.847  1.00  5.73              
ATOM     85  CA  SER A   7      62.473  87.586  63.744  1.00  5.73              
ATOM     86  HA  SER A   7      62.257  88.008  64.726  1.00  5.73              
ATOM     87  CB  SER A   7      62.620  88.794  62.808  1.00  5.73              
ATOM     88  HB1 SER A   7      61.676  89.340  62.769  1.00  5.73              
ATOM     89  HB2 SER A   7      62.871  88.472  61.798  1.00  5.73              
ATOM     90  OG  SER A   7      63.625  89.656  63.311  1.00  5.73              
ATOM     91  HG  SER A   7      64.019  90.134  62.574  1.00  5.73              
ATOM     92  C   SER A   7      61.251  86.740  63.414  1.00  5.73              
ATOM     93  O   SER A   7      60.132  87.251  63.471  1.00  5.73              
ATOM     94  N   LYS A   8      61.439  85.447  63.134  1.00  4.74              
ATOM     95  H   LYS A   8      62.386  85.111  63.053  1.00  4.74              
ATOM     96  CA  LYS A   8      60.367  84.579  62.677  1.00  4.74              
ATOM     97  HA  LYS A   8      59.680  85.186  62.083  1.00  4.74              
ATOM     98  CB  LYS A   8      60.897  83.488  61.752  1.00  4.74              
ATOM     99  HB1 LYS A   8      60.056  82.848  61.480  1.00  4.74              
ATOM    100  HB2 LYS A   8      61.646  82.886  62.271  1.00  4.74              
ATOM    101  CG  LYS A   8      61.481  84.092  60.470  1.00  4.74              
ATOM    102  HG1 LYS A   8      62.503  84.417  60.658  1.00  4.74              
ATOM    103  HG2 LYS A   8      60.897  84.965  60.174  1.00  4.74              
ATOM    104  CD  LYS A   8      61.452  83.104  59.302  1.00  4.74              
ATOM    105  HD1 LYS A   8      61.913  83.585  58.439  1.00  4.74              
ATOM    106  HD2 LYS A   8      60.413  82.897  59.042  1.00  4.74              
ATOM    107  CE  LYS A   8      62.199  81.799  59.592  1.00  4.74              
ATOM    108  HE1 LYS A   8      63.100  82.021  60.171  1.00  4.74              
ATOM    109  HE2 LYS A   8      62.516  81.373  58.636  1.00  4.74              
ATOM    110  NZ  LYS A   8      61.357  80.807  60.302  1.00  4.74              
ATOM    111  HZ1 LYS A   8      61.788  79.892  60.274  1.00  4.74              
ATOM    112  HZ2 LYS A   8      61.218  80.993  61.299  1.00  4.74              
ATOM    113  HZ3 LYS A   8      60.406  80.756  59.948  1.00  4.74              
ATOM    114  C   LYS A   8      59.453  83.972  63.744  1.00  4.74              
ATOM    115  O   LYS A   8      58.437  83.385  63.384  1.00  4.74              
ATOM    116  N   PHE A   9      59.766  84.106  65.032  1.00  4.42              
ATOM    117  H   PHE A   9      60.546  84.702  65.282  1.00  4.42              
ATOM    118  CA  PHE A   9      59.320  83.121  66.022  1.00  4.42              
ATOM    119  HA  PHE A   9      58.637  82.425  65.535  1.00  4.42              
ATOM    120  CB  PHE A   9      60.532  82.275  66.453  1.00  4.42              
ATOM    121  HB1 PHE A   9      60.812  81.676  65.595  1.00  4.42              
ATOM    122  HB2 PHE A   9      60.232  81.573  67.233  1.00  4.42              
ATOM    123  CG  PHE A   9      61.779  83.012  66.915  1.00  4.42              
ATOM    124  CD1 PHE A   9      61.790  83.715  68.135  1.00  4.42              
ATOM    125  HD1 PHE A   9      60.899  83.754  68.747  1.00  4.42              
ATOM    126  CE1 PHE A   9      62.970  84.340  68.579  1.00  4.42              
ATOM    127  HE1 PHE A   9      62.978  84.867  69.523  1.00  4.42              
ATOM    128  CZ  PHE A   9      64.149  84.248  67.819  1.00  4.42              
ATOM    129  HZ  PHE A   9      65.062  84.700  68.182  1.00  4.42              
ATOM    130  CE2 PHE A   9      64.148  83.533  66.609  1.00  4.42              
ATOM    131  HE2 PHE A   9      65.067  83.419  66.052  1.00  4.42              
ATOM    132  CD2 PHE A   9      62.964  82.925  66.154  1.00  4.42              
ATOM    133  HD2 PHE A   9      62.974  82.349  65.238  1.00  4.42              
ATOM    134  C   PHE A   9      58.523  83.620  67.219  1.00  4.42              
ATOM    135  O   PHE A   9      58.063  82.828  68.040  1.00  4.42              
ATOM    136  N   GLN A  10      58.327  84.927  67.301  1.00  3.78              
ATOM    137  H   GLN A  10      58.773  85.492  66.591  1.00  3.78              
ATOM    138  CA  GLN A  10      57.579  85.585  68.371  1.00  3.78              
ATOM    139  HA  GLN A  10      57.682  85.010  69.294  1.00  3.78              
ATOM    140  CB  GLN A  10      58.159  87.006  68.599  1.00  3.78              
ATOM    141  HB1 GLN A  10      57.904  87.298  69.619  1.00  3.78              
ATOM    142  HB2 GLN A  10      57.646  87.705  67.936  1.00  3.78              
ATOM    143  CG  GLN A  10      59.682  87.208  68.410  1.00  3.78              
ATOM    144  HG1 GLN A  10      60.223  86.414  68.925  1.00  3.78              
ATOM    145  HG2 GLN A  10      59.961  88.156  68.868  1.00  3.78              
ATOM    146  CD  GLN A  10      60.113  87.254  66.940  1.00  3.78              
ATOM    147  OE1 GLN A  10      60.778  86.367  66.431  1.00  3.78              
ATOM    148  NE2 GLN A  10      59.694  88.235  66.174  1.00  3.78              
ATOM    149 1HE2 GLN A  10      59.137  88.982  66.543  1.00  3.78              
ATOM    150 2HE2 GLN A  10      59.860  88.130  65.176  1.00  3.78              
ATOM    151  C   GLN A  10      56.075  85.719  68.054  1.00  3.78              
ATOM    152  O   GLN A  10      55.304  86.194  68.883  1.00  3.78              
ATOM    153  N   GLY A  11      55.668  85.402  66.821  1.00  3.05              
ATOM    154  H   GLY A  11      56.326  84.928  66.221  1.00  3.05              
ATOM    155  CA  GLY A  11      54.465  85.951  66.195  1.00  3.05              
ATOM    156  HA1 GLY A  11      54.720  86.323  65.203  1.00  3.05              
ATOM    157  HA2 GLY A  11      54.087  86.793  66.778  1.00  3.05              
ATOM    158  C   GLY A  11      53.344  84.931  66.043  1.00  3.05              
ATOM    159  O   GLY A  11      53.107  84.445  64.938  1.00  3.05              
ATOM    160  N   THR A  12      52.651  84.630  67.142  1.00  2.81              
ATOM    161  H   THR A  12      52.914  85.093  68.004  1.00  2.81              
ATOM    162  CA  THR A  12      51.438  83.790  67.211  1.00  2.81              
ATOM    163  HA  THR A  12      51.692  82.787  66.864  1.00  2.81              
ATOM    164  CB  THR A  12      50.948  83.660  68.668  1.00  2.81              
ATOM    165  HB  THR A  12      49.997  83.125  68.680  1.00  2.81              
ATOM    166  CG2 THR A  12      51.939  82.891  69.542  1.00  2.81              
ATOM    167 1HG2 THR A  12      51.546  82.826  70.557  1.00  2.81              
ATOM    168 2HG2 THR A  12      52.068  81.883  69.148  1.00  2.81              
ATOM    169 3HG2 THR A  12      52.903  83.400  69.569  1.00  2.81              
ATOM    170  OG1 THR A  12      50.769  84.935  69.245  1.00  2.81              
ATOM    171  HG1 THR A  12      50.070  85.356  68.724  1.00  2.81              
ATOM    172  C   THR A  12      50.299  84.294  66.326  1.00  2.81              
ATOM    173  O   THR A  12      49.415  85.009  66.800  1.00  2.81              
ATOM    174  N   SER A  13      50.366  84.014  65.020  1.00  2.60              
ATOM    175  H   SER A  13      51.146  83.464  64.684  1.00  2.60              
ATOM    176  CA  SER A  13      49.553  84.759  64.055  1.00  2.60              
ATOM    177  HA  SER A  13      48.575  84.913  64.515  1.00  2.60              
ATOM    178  CB  SER A  13      50.146  86.163  63.851  1.00  2.60              
ATOM    179  HB1 SER A  13      50.145  86.694  64.805  1.00  2.60              
ATOM    180  HB2 SER A  13      49.521  86.724  63.155  1.00  2.60              
ATOM    181  OG  SER A  13      51.473  86.121  63.356  1.00  2.60              
ATOM    182  HG  SER A  13      52.006  85.524  63.907  1.00  2.60              
ATOM    183  C   SER A  13      49.227  84.160  62.703  1.00  2.60              
ATOM    184  O   SER A  13      48.179  84.540  62.181  1.00  2.60              
ATOM    185  N   PRO A  14      50.035  83.275  62.093  1.00  2.51              
ATOM    186  CD  PRO A  14      51.403  82.898  62.439  1.00  2.51              
ATOM    187  HD1 PRO A  14      51.416  82.217  63.292  1.00  2.51              
ATOM    188  HD2 PRO A  14      51.994  83.785  62.654  1.00  2.51              
ATOM    189  CG  PRO A  14      51.994  82.201  61.213  1.00  2.51              
ATOM    190  HG1 PRO A  14      52.001  81.122  61.366  1.00  2.51              
ATOM    191  HG2 PRO A  14      53.006  82.552  61.007  1.00  2.51              
ATOM    192  CB  PRO A  14      51.033  82.584  60.083  1.00  2.51              
ATOM    193  HB1 PRO A  14      51.001  81.829  59.298  1.00  2.51              
ATOM    194  HB2 PRO A  14      51.349  83.539  59.659  1.00  2.51              
ATOM    195  CA  PRO A  14      49.678  82.778  60.784  1.00  2.51              
ATOM    196  HA  PRO A  14      49.111  83.519  60.219  1.00  2.51              
ATOM    197  C   PRO A  14      48.817  81.505  60.868  1.00  2.51              
ATOM    198  O   PRO A  14      47.593  81.572  60.849  1.00  2.51              
ATOM    199  N   VAL A  15      49.463  80.339  60.925  1.00  2.16              
ATOM    200  H   VAL A  15      50.467  80.369  61.003  1.00  2.16              
ATOM    201  CA  VAL A  15      48.868  79.017  60.714  1.00  2.16              
ATOM    202  HA  VAL A  15      47.898  79.002  61.212  1.00  2.16              
ATOM    203  CB  VAL A  15      48.620  78.689  59.215  1.00  2.16              
ATOM    204  HB  VAL A  15      48.695  77.611  59.075  1.00  2.16              
ATOM    205  CG1 VAL A  15      47.203  79.070  58.771  1.00  2.16              
ATOM    206 1HG1 VAL A  15      47.044  78.748  57.742  1.00  2.16              
ATOM    207 2HG1 VAL A  15      46.469  78.580  59.410  1.00  2.16              
ATOM    208 3HG1 VAL A  15      47.059  80.149  58.825  1.00  2.16              
ATOM    209  CG2 VAL A  15      49.607  79.361  58.254  1.00  2.16              
ATOM    210 1HG2 VAL A  15      49.523  78.895  57.270  1.00  2.16              
ATOM    211 2HG2 VAL A  15      49.382  80.423  58.163  1.00  2.16              
ATOM    212 3HG2 VAL A  15      50.619  79.229  58.631  1.00  2.16              
ATOM    213  C   VAL A  15      49.709  77.938  61.386  1.00  2.16              
ATOM    214  O   VAL A  15      50.533  77.272  60.757  1.00  2.16              
ATOM    215  N   ASP A  16      49.570  77.846  62.704  1.00  1.89              
ATOM    216  H   ASP A  16      48.895  78.430  63.171  1.00  1.89              
ATOM    217  CA  ASP A  16      50.473  77.052  63.535  1.00  1.89              
ATOM    218  HA  ASP A  16      51.482  77.308  63.204  1.00  1.89              
ATOM    219  CB  ASP A  16      50.370  77.480  65.006  1.00  1.89              
ATOM    220  HB1 ASP A  16      50.073  76.635  65.630  1.00  1.89              
ATOM    221  HB2 ASP A  16      49.622  78.266  65.126  1.00  1.89              
ATOM    222  CG  ASP A  16      51.736  77.994  65.456  1.00  1.89              
ATOM    223  OD1 ASP A  16      52.662  77.152  65.514  1.00  1.89              
ATOM    224  OD2 ASP A  16      51.833  79.226  65.656  1.00  1.89              
ATOM    225  C   ASP A  16      50.376  75.539  63.357  1.00  1.89              
ATOM    226  O   ASP A  16      49.412  75.016  62.794  1.00  1.89              
ATOM    227  N   ILE A  17      51.414  74.848  63.823  1.00  1.55              
ATOM    228  H   ILE A  17      52.119  75.359  64.353  1.00  1.55              
ATOM    229  CA  ILE A  17      51.481  73.387  63.826  1.00  1.55              
ATOM    230  HA  ILE A  17      51.443  73.067  62.790  1.00  1.55              
ATOM    231  CB  ILE A  17      52.848  72.933  64.396  1.00  1.55              
ATOM    232  HB  ILE A  17      53.608  73.268  63.688  1.00  1.55              
ATOM    233  CG2 ILE A  17      53.180  73.568  65.758  1.00  1.55              
ATOM    234 1HG2 ILE A  17      54.140  73.220  66.113  1.00  1.55              
ATOM    235 2HG2 ILE A  17      53.232  74.652  65.688  1.00  1.55              
ATOM    236 3HG2 ILE A  17      52.430  73.300  66.503  1.00  1.55              
ATOM    237  CG1 ILE A  17      52.928  71.393  64.467  1.00  1.55              
ATOM    238 1HG1 ILE A  17      52.524  70.993  63.542  1.00  1.55              
ATOM    239 2HG1 ILE A  17      52.316  71.029  65.294  1.00  1.55              
ATOM    240  CD1 ILE A  17      54.348  70.833  64.621  1.00  1.55              
ATOM    241  HD1 ILE A  17      54.315  69.747  64.573  1.00  1.55              
ATOM    242  HD2 ILE A  17      54.981  71.196  63.811  1.00  1.55              
ATOM    243  HD3 ILE A  17      54.772  71.120  65.582  1.00  1.55              
ATOM    244  C   ILE A  17      50.291  72.789  64.585  1.00  1.55              
ATOM    245  O   ILE A  17      50.015  73.190  65.717  1.00  1.55              
ATOM    246  N   PRO A  18      49.554  71.836  63.993  1.00  1.69              
ATOM    247  CD  PRO A  18      49.605  71.361  62.625  1.00  1.69              
ATOM    248  HD1 PRO A  18      50.619  71.126  62.306  1.00  1.69              
ATOM    249  HD2 PRO A  18      49.158  72.118  61.986  1.00  1.69              
ATOM    250  CG  PRO A  18      48.737  70.112  62.580  1.00  1.69              
ATOM    251  HG1 PRO A  18      49.337  69.254  62.865  1.00  1.69              
ATOM    252  HG2 PRO A  18      48.288  69.965  61.598  1.00  1.69              
ATOM    253  CB  PRO A  18      47.694  70.385  63.657  1.00  1.69              
ATOM    254  HB1 PRO A  18      47.298  69.460  64.077  1.00  1.69              
ATOM    255  HB2 PRO A  18      46.886  70.986  63.236  1.00  1.69              
ATOM    256  CA  PRO A  18      48.454  71.222  64.695  1.00  1.69              
ATOM    257  HA  PRO A  18      47.786  72.000  65.068  1.00  1.69              
ATOM    258  C   PRO A  18      48.938  70.402  65.876  1.00  1.69              
ATOM    259  O   PRO A  18      49.695  69.457  65.687  1.00  1.69              
ATOM    260  N   ILE A  19      48.417  70.674  67.072  1.00  0.89              
ATOM    261  H   ILE A  19      47.901  71.528  67.208  1.00  0.89              
ATOM    262  CA  ILE A  19      48.217  69.588  68.032  1.00  0.89              
ATOM    263  HA  ILE A  19      49.194  69.204  68.304  1.00  0.89              
ATOM    264  CB  ILE A  19      47.513  70.074  69.324  1.00  0.89              
ATOM    265  HB  ILE A  19      47.296  69.192  69.930  1.00  0.89              
ATOM    266  CG2 ILE A  19      48.480  70.947  70.134  1.00  0.89              
ATOM    267 1HG2 ILE A  19      48.041  71.248  71.084  1.00  0.89              
ATOM    268 2HG2 ILE A  19      49.372  70.371  70.376  1.00  0.89              
ATOM    269 3HG2 ILE A  19      48.771  71.837  69.575  1.00  0.89              
ATOM    270  CG1 ILE A  19      46.175  70.805  69.055  1.00  0.89              
ATOM    271 1HG1 ILE A  19      45.549  70.183  68.417  1.00  0.89              
ATOM    272 2HG1 ILE A  19      46.365  71.743  68.533  1.00  0.89              
ATOM    273  CD1 ILE A  19      45.365  71.106  70.322  1.00  0.89              
ATOM    274  HD1 ILE A  19      44.390  71.504  70.039  1.00  0.89              
ATOM    275  HD2 ILE A  19      45.220  70.190  70.898  1.00  0.89              
ATOM    276  HD3 ILE A  19      45.875  71.847  70.937  1.00  0.89              
ATOM    277  C   ILE A  19      47.415  68.467  67.375  1.00  0.89              
ATOM    278  O   ILE A  19      46.517  68.696  66.559  1.00  0.89              
ATOM    279  N   VAL A  20      47.689  67.256  67.827  1.00  0.60              
ATOM    280  H   VAL A  20      48.435  67.192  68.519  1.00  0.60              
ATOM    281  CA  VAL A  20      46.686  66.183  67.878  1.00  0.60              
ATOM    282  HA  VAL A  20      45.711  66.539  67.547  1.00  0.60              
ATOM    283  CB  VAL A  20      47.123  64.994  67.002  1.00  0.60              
ATOM    284  HB  VAL A  20      48.107  64.661  67.331  1.00  0.60              
ATOM    285  CG1 VAL A  20      46.164  63.803  67.059  1.00  0.60              
ATOM    286 1HG1 VAL A  20      45.997  63.460  68.072  1.00  0.60              
ATOM    287 2HG1 VAL A  20      45.204  64.054  66.609  1.00  0.60              
ATOM    288 3HG1 VAL A  20      46.622  62.972  66.537  1.00  0.60              
ATOM    289  CG2 VAL A  20      47.207  65.392  65.519  1.00  0.60              
ATOM    290 1HG2 VAL A  20      47.520  64.539  64.917  1.00  0.60              
ATOM    291 2HG2 VAL A  20      46.234  65.740  65.171  1.00  0.60              
ATOM    292 3HG2 VAL A  20      47.929  66.196  65.390  1.00  0.60              
ATOM    293  C   VAL A  20      46.611  65.842  69.355  1.00  0.60              
ATOM    294  O   VAL A  20      47.574  66.075  70.093  1.00  0.60              
ATOM    295  N   ASP A  21      45.499  65.262  69.802  1.00  0.68              
ATOM    296  H   ASP A  21      44.723  65.100  69.171  1.00  0.68              
ATOM    297  CA  ASP A  21      45.590  64.396  70.966  1.00  0.68              
ATOM    298  HA  ASP A  21      46.134  64.941  71.738  1.00  0.68              
ATOM    299  CB  ASP A  21      44.185  64.177  71.569  1.00  0.68              
ATOM    300  HB1 ASP A  21      43.671  65.138  71.634  1.00  0.68              
ATOM    301  HB2 ASP A  21      44.327  63.831  72.591  1.00  0.68              
ATOM    302  CG  ASP A  21      43.290  63.189  70.816  1.00  0.68              
ATOM    303  OD1 ASP A  21      42.965  63.482  69.650  1.00  0.68              
ATOM    304  OD2 ASP A  21      43.062  62.100  71.406  1.00  0.68              
ATOM    305  C   ASP A  21      46.506  63.182  70.632  1.00  0.68              
ATOM    306  O   ASP A  21      47.652  63.347  70.147  1.00  0.68              
ATOM    307  N   LEU A  22      45.909  62.018  70.923  1.00  1.02              
ATOM    308  H   LEU A  22      45.018  62.180  71.368  1.00  1.02              
ATOM    309  CA  LEU A  22      46.056  60.591  70.582  1.00  1.02              
ATOM    310  HA  LEU A  22      45.401  60.368  69.745  1.00  1.02              
ATOM    311  CB  LEU A  22      47.512  60.233  70.203  1.00  1.02              
ATOM    312  HB1 LEU A  22      47.666  59.171  70.383  1.00  1.02              
ATOM    313  HB2 LEU A  22      48.186  60.768  70.875  1.00  1.02              
ATOM    314  CG  LEU A  22      47.941  60.490  68.745  1.00  1.02              
ATOM    315  HG  LEU A  22      47.904  61.547  68.502  1.00  1.02              
ATOM    316  CD1 LEU A  22      49.383  60.001  68.592  1.00  1.02              
ATOM    317 1HD1 LEU A  22      49.724  60.253  67.590  1.00  1.02              
ATOM    318 2HD1 LEU A  22      50.019  60.505  69.319  1.00  1.02              
ATOM    319 3HD1 LEU A  22      49.441  58.924  68.740  1.00  1.02              
ATOM    320  CD2 LEU A  22      47.107  59.727  67.716  1.00  1.02              
ATOM    321 1HD2 LEU A  22      47.556  59.835  66.730  1.00  1.02              
ATOM    322 2HD2 LEU A  22      47.050  58.671  67.974  1.00  1.02              
ATOM    323 3HD2 LEU A  22      46.104  60.148  67.672  1.00  1.02              
ATOM    324  C   LEU A  22      45.553  59.732  71.766  1.00  1.02              
ATOM    325  O   LEU A  22      45.763  58.517  71.785  1.00  1.02              
ATOM    326  N   SER A  23      44.890  60.365  72.745  1.00  1.40              
ATOM    327  H   SER A  23      44.725  61.353  72.629  1.00  1.40              
ATOM    328  CA  SER A  23      44.184  59.760  73.875  1.00  1.40              
ATOM    329  HA  SER A  23      44.914  59.245  74.500  1.00  1.40              
ATOM    330  CB  SER A  23      43.464  60.812  74.745  1.00  1.40              
ATOM    331  HB1 SER A  23      44.003  60.904  75.689  1.00  1.40              
ATOM    332  HB2 SER A  23      42.454  60.476  74.986  1.00  1.40              
ATOM    333  OG  SER A  23      43.396  62.098  74.147  1.00  1.40              
ATOM    334  HG  SER A  23      42.926  62.025  73.289  1.00  1.40              
ATOM    335  C   SER A  23      43.160  58.727  73.444  1.00  1.40              
ATOM    336  O   SER A  23      43.050  57.679  74.080  1.00  1.40              
ATOM    337  N   ASN A  24      42.463  58.996  72.338  1.00  1.69              
ATOM    338  H   ASN A  24      42.596  59.906  71.905  1.00  1.69              
ATOM    339  CA  ASN A  24      41.278  58.241  71.963  1.00  1.69              
ATOM    340  HA  ASN A  24      40.961  57.644  72.820  1.00  1.69              
ATOM    341  CB  ASN A  24      40.134  59.252  71.690  1.00  1.69              
ATOM    342  HB1 ASN A  24      39.295  58.719  71.253  1.00  1.69              
ATOM    343  HB2 ASN A  24      40.451  60.012  70.976  1.00  1.69              
ATOM    344  CG  ASN A  24      39.570  59.948  72.926  1.00  1.69              
ATOM    345  OD1 ASN A  24      40.133  59.934  74.013  1.00  1.69              
ATOM    346  ND2 ASN A  24      38.413  60.555  72.812  1.00  1.69              
ATOM    347 1HD2 ASN A  24      37.933  60.571  71.902  1.00  1.69              
ATOM    348 2HD2 ASN A  24      38.006  60.962  73.627  1.00  1.69              
ATOM    349  C   ASN A  24      41.488  57.219  70.821  1.00  1.69              
ATOM    350  O   ASN A  24      40.507  56.777  70.236  1.00  1.69              
ATOM    351  N   PRO A  25      42.719  56.810  70.460  1.00  1.56              
ATOM    352  CD  PRO A  25      43.621  56.102  71.356  1.00  1.56              
ATOM    353  HD1 PRO A  25      43.092  55.334  71.921  1.00  1.56              
ATOM    354  HD2 PRO A  25      44.098  56.795  72.038  1.00  1.56              
ATOM    355  CG  PRO A  25      44.692  55.476  70.466  1.00  1.56              
ATOM    356  HG1 PRO A  25      44.371  54.484  70.145  1.00  1.56              
ATOM    357  HG2 PRO A  25      45.656  55.428  70.972  1.00  1.56              
ATOM    358  CB  PRO A  25      44.724  56.423  69.270  1.00  1.56              
ATOM    359  HB1 PRO A  25      45.146  55.953  68.387  1.00  1.56              
ATOM    360  HB2 PRO A  25      45.301  57.313  69.519  1.00  1.56              
ATOM    361  CA  PRO A  25      43.254  56.808  69.091  1.00  1.56              
ATOM    362  HA  PRO A  25      43.244  57.821  68.700  1.00  1.56              
ATOM    363  C   PRO A  25      42.568  55.913  68.053  1.00  1.56              
ATOM    364  O   PRO A  25      42.847  56.075  66.871  1.00  1.56              
ATOM    365  N   ASN A  26      41.692  54.991  68.469  1.00  1.98              
ATOM    366  H   ASN A  26      41.427  55.024  69.443  1.00  1.98              
ATOM    367  CA  ASN A  26      40.819  54.228  67.563  1.00  1.98              
ATOM    368  HA  ASN A  26      41.374  54.040  66.640  1.00  1.98              
ATOM    369  CB  ASN A  26      40.474  52.874  68.224  1.00  1.98              
ATOM    370  HB1 ASN A  26      39.622  53.004  68.889  1.00  1.98              
ATOM    371  HB2 ASN A  26      41.324  52.544  68.819  1.00  1.98              
ATOM    372  CG  ASN A  26      40.159  51.731  67.261  1.00  1.98              
ATOM    373  OD1 ASN A  26      40.388  50.573  67.571  1.00  1.98              
ATOM    374  ND2 ASN A  26      39.659  51.973  66.072  1.00  1.98              
ATOM    375 1HD2 ASN A  26      39.424  52.926  65.799  1.00  1.98              
ATOM    376 2HD2 ASN A  26      39.517  51.198  65.456  1.00  1.98              
ATOM    377  C   ASN A  26      39.539  55.003  67.172  1.00  1.98              
ATOM    378  O   ASN A  26      38.795  54.584  66.287  1.00  1.98              
ATOM    379  N   GLU A  27      39.248  56.095  67.871  1.00  1.77              
ATOM    380  H   GLU A  27      39.882  56.383  68.603  1.00  1.77              
ATOM    381  CA  GLU A  27      38.105  56.956  67.629  1.00  1.77              
ATOM    382  HA  GLU A  27      37.227  56.311  67.587  1.00  1.77              
ATOM    383  CB  GLU A  27      37.902  57.880  68.841  1.00  1.77              
ATOM    384  HB1 GLU A  27      38.804  58.448  69.025  1.00  1.77              
ATOM    385  HB2 GLU A  27      37.735  57.246  69.714  1.00  1.77              
ATOM    386  CG  GLU A  27      36.728  58.854  68.741  1.00  1.77              
ATOM    387  HG1 GLU A  27      35.803  58.295  68.583  1.00  1.77              
ATOM    388  HG2 GLU A  27      36.878  59.518  67.888  1.00  1.77              
ATOM    389  CD  GLU A  27      36.650  59.676  70.034  1.00  1.77              
ATOM    390  OE1 GLU A  27      37.459  60.620  70.176  1.00  1.77              
ATOM    391  OE2 GLU A  27      35.834  59.327  70.912  1.00  1.77              
ATOM    392  C   GLU A  27      38.191  57.662  66.269  1.00  1.77              
ATOM    393  O   GLU A  27      39.236  58.159  65.840  1.00  1.77              
ATOM    394  N   ASP A  28      37.051  57.695  65.577  1.00  1.54              
ATOM    395  H   ASP A  28      36.235  57.269  65.982  1.00  1.54              
ATOM    396  CA  ASP A  28      36.950  58.229  64.218  1.00  1.54              
ATOM    397  HA  ASP A  28      37.564  57.615  63.556  1.00  1.54              
ATOM    398  CB  ASP A  28      35.478  58.115  63.771  1.00  1.54              
ATOM    399  HB1 ASP A  28      34.874  58.839  64.320  1.00  1.54              
ATOM    400  HB2 ASP A  28      35.111  57.119  64.028  1.00  1.54              
ATOM    401  CG  ASP A  28      35.273  58.324  62.266  1.00  1.54              
ATOM    402  OD1 ASP A  28      35.003  57.329  61.548  1.00  1.54              
ATOM    403  OD2 ASP A  28      35.407  59.470  61.787  1.00  1.54              
ATOM    404  C   ASP A  28      37.477  59.673  64.141  1.00  1.54              
ATOM    405  O   ASP A  28      38.257  60.027  63.259  1.00  1.54              
ATOM    406  N   LEU A  29      37.140  60.471  65.160  1.00  1.32              
ATOM    407  H   LEU A  29      36.544  60.080  65.873  1.00  1.32              
ATOM    408  CA  LEU A  29      37.570  61.855  65.318  1.00  1.32              
ATOM    409  HA  LEU A  29      37.212  62.429  64.463  1.00  1.32              
ATOM    410  CB  LEU A  29      36.961  62.452  66.606  1.00  1.32              
ATOM    411  HB1 LEU A  29      37.476  63.395  66.795  1.00  1.32              
ATOM    412  HB2 LEU A  29      37.183  61.799  67.451  1.00  1.32              
ATOM    413  CG  LEU A  29      35.451  62.760  66.588  1.00  1.32              
ATOM    414  HG  LEU A  29      35.232  63.420  65.748  1.00  1.32              
ATOM    415  CD1 LEU A  29      34.546  61.528  66.495  1.00  1.32              
ATOM    416 1HD1 LEU A  29      33.506  61.822  66.630  1.00  1.32              
ATOM    417 2HD1 LEU A  29      34.635  61.074  65.508  1.00  1.32              
ATOM    418 3HD1 LEU A  29      34.814  60.809  67.269  1.00  1.32              
ATOM    419  CD2 LEU A  29      35.094  63.491  67.882  1.00  1.32              
ATOM    420 1HD2 LEU A  29      34.035  63.745  67.889  1.00  1.32              
ATOM    421 2HD2 LEU A  29      35.316  62.854  68.741  1.00  1.32              
ATOM    422 3HD2 LEU A  29      35.674  64.410  67.963  1.00  1.32              
ATOM    423  C   LEU A  29      39.089  62.002  65.347  1.00  1.32              
ATOM    424  O   LEU A  29      39.653  62.714  64.519  1.00  1.32              
ATOM    425  N   VAL A  30      39.755  61.337  66.292  1.00  0.99              
ATOM    426  H   VAL A  30      39.234  60.737  66.916  1.00  0.99              
ATOM    427  CA  VAL A  30      41.217  61.403  66.429  1.00  0.99              
ATOM    428  HA  VAL A  30      41.480  62.459  66.497  1.00  0.99              
ATOM    429  CB  VAL A  30      41.701  60.777  67.742  1.00  0.99              
ATOM    430  HB  VAL A  30      41.249  61.340  68.558  1.00  0.99              
ATOM    431  CG1 VAL A  30      41.259  59.331  67.885  1.00  0.99              
ATOM    432 1HG1 VAL A  30      41.744  58.692  67.148  1.00  0.99              
ATOM    433 2HG1 VAL A  30      41.472  59.002  68.893  1.00  0.99              
ATOM    434 3HG1 VAL A  30      40.191  59.283  67.751  1.00  0.99              
ATOM    435  CG2 VAL A  30      43.218  60.840  67.915  1.00  0.99              
ATOM    436 1HG2 VAL A  30      43.452  60.560  68.939  1.00  0.99              
ATOM    437 2HG2 VAL A  30      43.712  60.167  67.217  1.00  0.99              
ATOM    438 3HG2 VAL A  30      43.563  61.860  67.745  1.00  0.99              
ATOM    439  C   VAL A  30      41.927  60.881  65.178  1.00  0.99              
ATOM    440  O   VAL A  30      42.912  61.470  64.725  1.00  0.99              
ATOM    441  N   ALA A  31      41.365  59.867  64.518  1.00  1.08              
ATOM    442  H   ALA A  31      40.562  59.388  64.921  1.00  1.08              
ATOM    443  CA  ALA A  31      41.890  59.404  63.244  1.00  1.08              
ATOM    444  HA  ALA A  31      42.945  59.165  63.390  1.00  1.08              
ATOM    445  CB  ALA A  31      41.179  58.094  62.874  1.00  1.08              
ATOM    446  HB1 ALA A  31      41.610  57.684  61.961  1.00  1.08              
ATOM    447  HB2 ALA A  31      41.306  57.365  63.677  1.00  1.08              
ATOM    448  HB3 ALA A  31      40.113  58.264  62.724  1.00  1.08              
ATOM    449  C   ALA A  31      41.829  60.419  62.107  1.00  1.08              
ATOM    450  O   ALA A  31      42.856  60.727  61.506  1.00  1.08              
ATOM    451  N   ARG A  32      40.663  60.984  61.782  1.00  1.07              
ATOM    452  H   ARG A  32      39.832  60.724  62.319  1.00  1.07              
ATOM    453  CA  ARG A  32      40.573  61.957  60.670  1.00  1.07              
ATOM    454  HA  ARG A  32      41.155  61.561  59.844  1.00  1.07              
ATOM    455  CB  ARG A  32      39.117  62.067  60.171  1.00  1.07              
ATOM    456  HB1 ARG A  32      39.118  62.620  59.231  1.00  1.07              
ATOM    457  HB2 ARG A  32      38.546  62.650  60.897  1.00  1.07              
ATOM    458  CG  ARG A  32      38.365  60.727  59.953  1.00  1.07              
ATOM    459  HG1 ARG A  32      37.401  60.957  59.500  1.00  1.07              
ATOM    460  HG2 ARG A  32      38.145  60.305  60.925  1.00  1.07              
ATOM    461  CD  ARG A  32      39.054  59.630  59.106  1.00  1.07              
ATOM    462  HD1 ARG A  32      40.135  59.730  59.205  1.00  1.07              
ATOM    463  HD2 ARG A  32      38.803  59.776  58.055  1.00  1.07              
ATOM    464  NE  ARG A  32      38.699  58.246  59.524  1.00  1.07              
ATOM    465  HE  ARG A  32      39.449  57.649  59.833  1.00  1.07              
ATOM    466  CZ  ARG A  32      37.500  57.710  59.696  1.00  1.07              
ATOM    467  NH1 ARG A  32      36.400  58.323  59.387  1.00  1.07              
ATOM    468 1HH1 ARG A  32      36.453  59.308  59.240  1.00  1.07              
ATOM    469 2HH1 ARG A  32      35.603  58.024  59.954  1.00  1.07              
ATOM    470  NH2 ARG A  32      37.354  56.548  60.250  1.00  1.07              
ATOM    471 1HH2 ARG A  32      38.151  55.993  60.588  1.00  1.07              
ATOM    472 2HH2 ARG A  32      36.428  56.345  60.608  1.00  1.07              
ATOM    473  C   ARG A  32      41.211  63.309  61.035  1.00  1.07              
ATOM    474  O   ARG A  32      41.579  64.060  60.135  1.00  1.07              
ATOM    475  N   ALA A  33      41.432  63.594  62.322  1.00  0.91              
ATOM    476  H   ALA A  33      41.019  62.987  63.023  1.00  0.91              
ATOM    477  CA  ALA A  33      42.272  64.700  62.781  1.00  0.91              
ATOM    478  HA  ALA A  33      41.953  65.610  62.272  1.00  0.91              
ATOM    479  CB  ALA A  33      42.061  64.909  64.288  1.00  0.91              
ATOM    480  HB1 ALA A  33      42.653  65.759  64.628  1.00  0.91              
ATOM    481  HB2 ALA A  33      41.009  65.111  64.492  1.00  0.91              
ATOM    482  HB3 ALA A  33      42.366  64.024  64.847  1.00  0.91              
ATOM    483  C   ALA A  33      43.762  64.482  62.434  1.00  0.91              
ATOM    484  O   ALA A  33      44.374  65.317  61.752  1.00  0.91              
ATOM    485  N   VAL A  34      44.305  63.315  62.809  1.00  0.84              
ATOM    486  H   VAL A  34      43.745  62.688  63.386  1.00  0.84              
ATOM    487  CA  VAL A  34      45.655  62.870  62.417  1.00  0.84              
ATOM    488  HA  VAL A  34      46.391  63.538  62.862  1.00  0.84              
ATOM    489  CB  VAL A  34      45.930  61.433  62.936  1.00  0.84              
ATOM    490  HB  VAL A  34      45.061  60.811  62.735  1.00  0.84              
ATOM    491  CG1 VAL A  34      47.145  60.743  62.296  1.00  0.84              
ATOM    492 1HG1 VAL A  34      47.326  59.783  62.780  1.00  0.84              
ATOM    493 2HG1 VAL A  34      46.954  60.537  61.245  1.00  0.84              
ATOM    494 3HG1 VAL A  34      48.035  61.367  62.390  1.00  0.84              
ATOM    495  CG2 VAL A  34      46.177  61.423  64.442  1.00  0.84              
ATOM    496 1HG2 VAL A  34      46.177  60.393  64.800  1.00  0.84              
ATOM    497 2HG2 VAL A  34      47.135  61.893  64.662  1.00  0.84              
ATOM    498 3HG2 VAL A  34      45.376  61.957  64.951  1.00  0.84              
ATOM    499  C   VAL A  34      45.885  62.894  60.910  1.00  0.84              
ATOM    500  O   VAL A  34      46.895  63.412  60.427  1.00  0.84              
ATOM    501  N   VAL A  35      44.930  62.346  60.165  1.00  0.93              
ATOM    502  H   VAL A  35      44.168  61.886  60.662  1.00  0.93              
ATOM    503  CA  VAL A  35      44.922  62.309  58.702  1.00  0.93              
ATOM    504  HA  VAL A  35      45.806  61.783  58.339  1.00  0.93              
ATOM    505  CB  VAL A  35      43.665  61.589  58.201  1.00  0.93              
ATOM    506  HB  VAL A  35      42.805  62.017  58.706  1.00  0.93              
ATOM    507  CG1 VAL A  35      43.405  61.677  56.692  1.00  0.93              
ATOM    508 1HG1 VAL A  35      42.540  61.066  56.430  1.00  0.93              
ATOM    509 2HG1 VAL A  35      43.190  62.704  56.396  1.00  0.93              
ATOM    510 3HG1 VAL A  35      44.267  61.313  56.136  1.00  0.93              
ATOM    511  CG2 VAL A  35      43.773  60.114  58.552  1.00  0.93              
ATOM    512 1HG2 VAL A  35      42.787  59.665  58.453  1.00  0.93              
ATOM    513 2HG2 VAL A  35      44.504  59.646  57.896  1.00  0.93              
ATOM    514 3HG2 VAL A  35      44.115  59.958  59.571  1.00  0.93              
ATOM    515  C   VAL A  35      44.941  63.714  58.130  1.00  0.93              
ATOM    516  O   VAL A  35      45.804  63.997  57.311  1.00  0.93              
ATOM    517  N   LYS A  36      44.038  64.610  58.561  1.00  0.96              
ATOM    518  H   LYS A  36      43.328  64.315  59.228  1.00  0.96              
ATOM    519  CA  LYS A  36      44.008  65.992  58.068  1.00  0.96              
ATOM    520  HA  LYS A  36      43.811  65.968  56.995  1.00  0.96              
ATOM    521  CB  LYS A  36      42.886  66.812  58.753  1.00  0.96              
ATOM    522  HB1 LYS A  36      42.995  66.764  59.837  1.00  0.96              
ATOM    523  HB2 LYS A  36      41.935  66.343  58.498  1.00  0.96              
ATOM    524  CG  LYS A  36      42.817  68.300  58.312  1.00  0.96              
ATOM    525  HG1 LYS A  36      41.781  68.630  58.408  1.00  0.96              
ATOM    526  HG2 LYS A  36      43.080  68.360  57.254  1.00  0.96              
ATOM    527  CD  LYS A  36      43.695  69.285  59.119  1.00  0.96              
ATOM    528  HD1 LYS A  36      44.707  68.905  59.205  1.00  0.96              
ATOM    529  HD2 LYS A  36      43.294  69.382  60.130  1.00  0.96              
ATOM    530  CE  LYS A  36      43.765  70.675  58.459  1.00  0.96              
ATOM    531  HE1 LYS A  36      42.881  71.250  58.753  1.00  0.96              
ATOM    532  HE2 LYS A  36      43.732  70.541  57.373  1.00  0.96              
ATOM    533  NZ  LYS A  36      45.018  71.403  58.811  1.00  0.96              
ATOM    534  HZ1 LYS A  36      45.028  72.349  58.448  1.00  0.96              
ATOM    535  HZ2 LYS A  36      45.167  71.450  59.809  1.00  0.96              
ATOM    536  HZ3 LYS A  36      45.819  70.942  58.375  1.00  0.96              
ATOM    537  C   LYS A  36      45.356  66.675  58.260  1.00  0.96              
ATOM    538  O   LYS A  36      45.867  67.340  57.348  1.00  0.96              
ATOM    539  N   ALA A  37      45.920  66.544  59.461  1.00  0.92              
ATOM    540  H   ALA A  37      45.467  65.948  60.149  1.00  0.92              
ATOM    541  CA  ALA A  37      47.213  67.136  59.762  1.00  0.92              
ATOM    542  HA  ALA A  37      47.153  68.217  59.629  1.00  0.92              
ATOM    543  CB  ALA A  37      47.560  66.852  61.228  1.00  0.92              
ATOM    544  HB1 ALA A  37      48.528  67.294  61.463  1.00  0.92              
ATOM    545  HB2 ALA A  37      46.802  67.281  61.885  1.00  0.92              
ATOM    546  HB3 ALA A  37      47.614  65.777  61.406  1.00  0.92              
ATOM    547  C   ALA A  37      48.285  66.608  58.791  1.00  0.92              
ATOM    548  O   ALA A  37      48.960  67.374  58.106  1.00  0.92              
ATOM    549  N   SER A  38      48.349  65.291  58.623  1.00  0.98              
ATOM    550  H   SER A  38      47.742  64.713  59.194  1.00  0.98              
ATOM    551  CA  SER A  38      49.296  64.606  57.737  1.00  0.98              
ATOM    552  HA  SER A  38      50.306  64.858  58.062  1.00  0.98              
ATOM    553  CB  SER A  38      49.143  63.088  57.898  1.00  0.98              
ATOM    554  HB1 SER A  38      49.908  62.584  57.305  1.00  0.98              
ATOM    555  HB2 SER A  38      48.160  62.772  57.547  1.00  0.98              
ATOM    556  OG  SER A  38      49.297  62.726  59.255  1.00  0.98              
ATOM    557  HG  SER A  38      48.474  62.930  59.730  1.00  0.98              
ATOM    558  C   SER A  38      49.207  64.957  56.243  1.00  0.98              
ATOM    559  O   SER A  38      50.208  65.000  55.524  1.00  0.98              
ATOM    560  N   GLU A  39      47.987  65.219  55.786  1.00  1.04              
ATOM    561  H   GLU A  39      47.220  65.041  56.431  1.00  1.04              
ATOM    562  CA  GLU A  39      47.595  65.654  54.445  1.00  1.04              
ATOM    563  HA  GLU A  39      48.133  65.096  53.682  1.00  1.04              
ATOM    564  CB  GLU A  39      46.072  65.412  54.304  1.00  1.04              
ATOM    565  HB1 GLU A  39      45.657  66.029  53.507  1.00  1.04              
ATOM    566  HB2 GLU A  39      45.590  65.761  55.217  1.00  1.04              
ATOM    567  CG  GLU A  39      45.646  63.955  54.075  1.00  1.04              
ATOM    568  HG1 GLU A  39      44.651  63.833  54.512  1.00  1.04              
ATOM    569  HG2 GLU A  39      46.319  63.290  54.615  1.00  1.04              
ATOM    570  CD  GLU A  39      45.564  63.534  52.600  1.00  1.04              
ATOM    571  OE1 GLU A  39      45.897  64.345  51.702  1.00  1.04              
ATOM    572  OE2 GLU A  39      45.127  62.383  52.368  1.00  1.04              
ATOM    573  C   GLU A  39      47.790  67.153  54.210  1.00  1.04              
ATOM    574  O   GLU A  39      47.652  67.587  53.063  1.00  1.04              
ATOM    575  N   THR A  40      48.038  67.964  55.250  1.00  1.13              
ATOM    576  H   THR A  40      48.086  67.567  56.181  1.00  1.13              
ATOM    577  CA  THR A  40      48.026  69.425  55.047  1.00  1.13              
ATOM    578  HA  THR A  40      48.071  69.637  53.979  1.00  1.13              
ATOM    579  CB  THR A  40      46.706  70.061  55.523  1.00  1.13              
ATOM    580  HB  THR A  40      46.756  71.134  55.340  1.00  1.13              
ATOM    581  CG2 THR A  40      45.473  69.531  54.791  1.00  1.13              
ATOM    582 1HG2 THR A  40      44.592  70.095  55.095  1.00  1.13              
ATOM    583 2HG2 THR A  40      45.609  69.652  53.715  1.00  1.13              
ATOM    584 3HG2 THR A  40      45.317  68.474  55.004  1.00  1.13              
ATOM    585  OG1 THR A  40      46.478  69.841  56.901  1.00  1.13              
ATOM    586  HG1 THR A  40      46.312  68.876  56.986  1.00  1.13              
ATOM    587  C   THR A  40      49.225  70.193  55.585  1.00  1.13              
ATOM    588  O   THR A  40      49.613  71.204  55.012  1.00  1.13              
ATOM    589  N   TRP A  41      49.826  69.715  56.666  1.00  1.12              
ATOM    590  H   TRP A  41      49.390  68.915  57.108  1.00  1.12              
ATOM    591  CA  TRP A  41      51.023  70.250  57.315  1.00  1.12              
ATOM    592  HA  TRP A  41      51.398  71.125  56.780  1.00  1.12              
ATOM    593  CB  TRP A  41      50.657  70.667  58.755  1.00  1.12              
ATOM    594  HB1 TRP A  41      51.563  70.559  59.355  1.00  1.12              
ATOM    595  HB2 TRP A  41      49.957  69.938  59.166  1.00  1.12              
ATOM    596  CG  TRP A  41      50.123  72.047  59.071  1.00  1.12              
ATOM    597  CD1 TRP A  41      50.691  72.835  60.011  1.00  1.12              
ATOM    598  HD1 TRP A  41      51.592  72.583  60.559  1.00  1.12              
ATOM    599  NE1 TRP A  41      49.867  73.903  60.290  1.00  1.12              
ATOM    600  HE1 TRP A  41      50.009  74.542  61.075  1.00  1.12              
ATOM    601  CE2 TRP A  41      48.758  73.924  59.488  1.00  1.12              
ATOM    602  CZ2 TRP A  41      47.677  74.813  59.394  1.00  1.12              
ATOM    603  HZ2 TRP A  41      47.621  75.658  60.066  1.00  1.12              
ATOM    604  CH2 TRP A  41      46.723  74.632  58.380  1.00  1.12              
ATOM    605  HH2 TRP A  41      45.931  75.358  58.241  1.00  1.12              
ATOM    606  CZ3 TRP A  41      46.861  73.546  57.501  1.00  1.12              
ATOM    607  HZ3 TRP A  41      46.182  73.445  56.664  1.00  1.12              
ATOM    608  CE3 TRP A  41      47.923  72.633  57.659  1.00  1.12              
ATOM    609  HE3 TRP A  41      48.044  71.843  56.957  1.00  1.12              
ATOM    610  CD2 TRP A  41      48.913  72.780  58.651  1.00  1.12              
ATOM    611  C   TRP A  41      52.165  69.229  57.357  1.00  1.12              
ATOM    612  O   TRP A  41      53.329  69.610  57.448  1.00  1.12              
ATOM    613  N   GLY A  42      51.835  67.931  57.353  1.00  1.08              
ATOM    614  H   GLY A  42      50.857  67.687  57.294  1.00  1.08              
ATOM    615  CA  GLY A  42      52.795  66.828  57.485  1.00  1.08              
ATOM    616  HA1 GLY A  42      53.595  66.991  56.769  1.00  1.08              
ATOM    617  HA2 GLY A  42      52.305  65.885  57.244  1.00  1.08              
ATOM    618  C   GLY A  42      53.467  66.692  58.845  1.00  1.08              
ATOM    619  O   GLY A  42      53.957  65.614  59.172  1.00  1.08              
ATOM    620  N   MET A  43      53.465  67.756  59.648  1.00  0.55              
ATOM    621  H   MET A  43      53.116  68.629  59.279  1.00  0.55              
ATOM    622  CA  MET A  43      53.993  67.769  61.001  1.00  0.55              
ATOM    623  HA  MET A  43      54.175  66.734  61.277  1.00  0.55              
ATOM    624  CB  MET A  43      55.359  68.461  61.053  1.00  0.55              
ATOM    625  HB1 MET A  43      56.048  67.860  60.462  1.00  0.55              
ATOM    626  HB2 MET A  43      55.702  68.463  62.087  1.00  0.55              
ATOM    627  CG  MET A  43      55.426  69.899  60.537  1.00  0.55              
ATOM    628  HG1 MET A  43      54.859  70.538  61.215  1.00  0.55              
ATOM    629  HG2 MET A  43      54.981  69.966  59.544  1.00  0.55              
ATOM    630  SD  MET A  43      57.134  70.510  60.451  1.00  0.55              
ATOM    631  CE  MET A  43      57.670  69.857  58.846  1.00  0.55              
ATOM    632  HE1 MET A  43      58.688  70.191  58.638  1.00  0.55              
ATOM    633  HE2 MET A  43      57.644  68.768  58.857  1.00  0.55              
ATOM    634  HE3 MET A  43      57.008  70.233  58.067  1.00  0.55              
ATOM    635  C   MET A  43      52.989  68.297  62.016  1.00  0.55              
ATOM    636  O   MET A  43      52.258  69.254  61.759  1.00  0.55              
ATOM    637  N   PHE A  44      52.949  67.618  63.159  1.00  0.71              
ATOM    638  H   PHE A  44      53.604  66.852  63.290  1.00  0.71              
ATOM    639  CA  PHE A  44      51.983  67.823  64.230  1.00  0.71              
ATOM    640  HA  PHE A  44      51.661  68.864  64.221  1.00  0.71              
ATOM    641  CB  PHE A  44      50.733  66.957  63.957  1.00  0.71              
ATOM    642  HB1 PHE A  44      50.281  67.326  63.041  1.00  0.71              
ATOM    643  HB2 PHE A  44      50.007  67.129  64.748  1.00  0.71              
ATOM    644  CG  PHE A  44      50.893  65.457  63.773  1.00  0.71              
ATOM    645  CD1 PHE A  44      51.285  64.941  62.522  1.00  0.71              
ATOM    646  HD1 PHE A  44      51.564  65.610  61.721  1.00  0.71              
ATOM    647  CE1 PHE A  44      51.275  63.555  62.289  1.00  0.71              
ATOM    648  HE1 PHE A  44      51.548  63.171  61.318  1.00  0.71              
ATOM    649  CZ  PHE A  44      50.869  62.673  63.304  1.00  0.71              
ATOM    650  HZ  PHE A  44      50.845  61.608  63.116  1.00  0.71              
ATOM    651  CE2 PHE A  44      50.477  63.182  64.555  1.00  0.71              
ATOM    652  HE2 PHE A  44      50.144  62.503  65.327  1.00  0.71              
ATOM    653  CD2 PHE A  44      50.493  64.570  64.791  1.00  0.71              
ATOM    654  HD2 PHE A  44      50.159  64.956  65.742  1.00  0.71              
ATOM    655  C   PHE A  44      52.602  67.572  65.599  1.00  0.71              
ATOM    656  O   PHE A  44      53.777  67.216  65.663  1.00  0.71              
ATOM    657  N   GLN A  45      51.874  67.780  66.697  1.00  0.64              
ATOM    658  H   GLN A  45      50.900  68.059  66.618  1.00  0.64              
ATOM    659  CA  GLN A  45      52.475  67.766  68.014  1.00  0.64              
ATOM    660  HA  GLN A  45      53.362  67.135  67.967  1.00  0.64              
ATOM    661  CB  GLN A  45      53.027  69.112  68.491  1.00  0.64              
ATOM    662  HB1 GLN A  45      53.770  69.401  67.746  1.00  0.64              
ATOM    663  HB2 GLN A  45      53.563  68.941  69.425  1.00  0.64              
ATOM    664  CG  GLN A  45      52.069  70.287  68.708  1.00  0.64              
ATOM    665  HG1 GLN A  45      51.446  70.080  69.576  1.00  0.64              
ATOM    666  HG2 GLN A  45      51.435  70.429  67.834  1.00  0.64              
ATOM    667  CD  GLN A  45      52.867  71.570  68.946  1.00  0.64              
ATOM    668  OE1 GLN A  45      53.935  71.769  68.385  1.00  0.64              
ATOM    669  NE2 GLN A  45      52.425  72.476  69.785  1.00  0.64              
ATOM    670 1HE2 GLN A  45      51.692  72.236  70.459  1.00  0.64              
ATOM    671 2HE2 GLN A  45      53.047  73.251  69.960  1.00  0.64              
ATOM    672  C   GLN A  45      51.522  67.009  68.905  1.00  0.64              
ATOM    673  O   GLN A  45      50.415  67.456  69.207  1.00  0.64              
ATOM    674  N   VAL A  46      51.884  65.746  69.130  1.00  0.71              
ATOM    675  H   VAL A  46      52.815  65.441  68.864  1.00  0.71              
ATOM    676  CA  VAL A  46      50.982  64.800  69.763  1.00  0.71              
ATOM    677  HA  VAL A  46      49.969  65.035  69.427  1.00  0.71              
ATOM    678  CB  VAL A  46      51.205  63.317  69.404  1.00  0.71              
ATOM    679  HB  VAL A  46      50.462  62.737  69.952  1.00  0.71              
ATOM    680  CG1 VAL A  46      50.949  63.075  67.919  1.00  0.71              
ATOM    681 1HG1 VAL A  46      51.167  62.042  67.661  1.00  0.71              
ATOM    682 2HG1 VAL A  46      49.905  63.289  67.697  1.00  0.71              
ATOM    683 3HG1 VAL A  46      51.587  63.725  67.323  1.00  0.71              
ATOM    684  CG2 VAL A  46      52.571  62.713  69.754  1.00  0.71              
ATOM    685 1HG2 VAL A  46      52.550  61.637  69.593  1.00  0.71              
ATOM    686 2HG2 VAL A  46      53.344  63.140  69.128  1.00  0.71              
ATOM    687 3HG2 VAL A  46      52.818  62.900  70.795  1.00  0.71              
ATOM    688  C   VAL A  46      50.981  64.966  71.261  1.00  0.71              
ATOM    689  O   VAL A  46      52.059  65.062  71.872  1.00  0.71              
ATOM    690  N   VAL A  47      49.776  64.906  71.835  1.00  0.68              
ATOM    691  H   VAL A  47      48.948  64.826  71.245  1.00  0.68              
ATOM    692  CA  VAL A  47      49.606  64.918  73.293  1.00  0.68              
ATOM    693  HA  VAL A  47      50.575  64.703  73.744  1.00  0.68              
ATOM    694  CB  VAL A  47      49.183  66.287  73.867  1.00  0.68              
ATOM    695  HB  VAL A  47      49.194  66.196  74.953  1.00  0.68              
ATOM    696  CG1 VAL A  47      50.188  67.382  73.496  1.00  0.68              
ATOM    697 1HG1 VAL A  47      49.935  68.312  74.006  1.00  0.68              
ATOM    698 2HG1 VAL A  47      51.192  67.086  73.798  1.00  0.68              
ATOM    699 3HG1 VAL A  47      50.175  67.568  72.421  1.00  0.68              
ATOM    700  CG2 VAL A  47      47.777  66.740  73.468  1.00  0.68              
ATOM    701 1HG2 VAL A  47      47.533  67.665  73.991  1.00  0.68              
ATOM    702 2HG2 VAL A  47      47.740  66.932  72.398  1.00  0.68              
ATOM    703 3HG2 VAL A  47      47.040  65.983  73.733  1.00  0.68              
ATOM    704  C   VAL A  47      48.687  63.774  73.738  1.00  0.68              
ATOM    705  O   VAL A  47      47.996  63.134  72.947  1.00  0.68              
ATOM    706  N   ASN A  48      48.740  63.420  75.020  1.00  0.89              
ATOM    707  H   ASN A  48      49.229  64.015  75.672  1.00  0.89              
ATOM    708  CA  ASN A  48      48.213  62.142  75.516  1.00  0.89              
ATOM    709  HA  ASN A  48      48.579  62.023  76.537  1.00  0.89              
ATOM    710  CB  ASN A  48      46.673  62.181  75.596  1.00  0.89              
ATOM    711  HB1 ASN A  48      46.318  61.264  76.062  1.00  0.89              
ATOM    712  HB2 ASN A  48      46.264  62.216  74.587  1.00  0.89              
ATOM    713  CG  ASN A  48      46.111  63.339  76.389  1.00  0.89              
ATOM    714  OD1 ASN A  48      46.740  63.883  77.283  1.00  0.89              
ATOM    715  ND2 ASN A  48      44.901  63.747  76.084  1.00  0.89              
ATOM    716 1HD2 ASN A  48      44.372  63.272  75.356  1.00  0.89              
ATOM    717 2HD2 ASN A  48      44.527  64.516  76.605  1.00  0.89              
ATOM    718  C   ASN A  48      48.719  60.902  74.741  1.00  0.89              
ATOM    719  O   ASN A  48      48.028  59.893  74.612  1.00  0.89              
ATOM    720  N   HIS A  49      49.940  60.966  74.203  1.00  1.13              
ATOM    721  H   HIS A  49      50.471  61.813  74.336  1.00  1.13              
ATOM    722  CA  HIS A  49      50.551  59.887  73.414  1.00  1.13              
ATOM    723  HA  HIS A  49      49.905  59.704  72.555  1.00  1.13              
ATOM    724  CB  HIS A  49      51.910  60.362  72.877  1.00  1.13              
ATOM    725  HB1 HIS A  49      51.726  61.055  72.056  1.00  1.13              
ATOM    726  HB2 HIS A  49      52.468  59.514  72.482  1.00  1.13              
ATOM    727  CG  HIS A  49      52.748  61.066  73.912  1.00  1.13              
ATOM    728  ND1 HIS A  49      53.041  60.565  75.180  1.00  1.13              
ATOM    729  CE1 HIS A  49      53.670  61.553  75.834  1.00  1.13              
ATOM    730  HE1 HIS A  49      54.033  61.494  76.854  1.00  1.13              
ATOM    731  NE2 HIS A  49      53.756  62.638  75.051  1.00  1.13              
ATOM    732  HE2 HIS A  49      54.096  63.552  75.353  1.00  1.13              
ATOM    733  CD2 HIS A  49      53.174  62.357  73.840  1.00  1.13              
ATOM    734  HD2 HIS A  49      53.036  63.045  73.017  1.00  1.13              
ATOM    735  C   HIS A  49      50.656  58.538  74.139  1.00  1.13              
ATOM    736  O   HIS A  49      50.590  57.489  73.486  1.00  1.13              
ATOM    737  N   GLY A  50      50.761  58.565  75.468  1.00  1.23              
ATOM    738  H   GLY A  50      50.811  59.478  75.896  1.00  1.23              
ATOM    739  CA  GLY A  50      50.901  57.391  76.327  1.00  1.23              
ATOM    740  HA1 GLY A  50      50.413  56.533  75.866  1.00  1.23              
ATOM    741  HA2 GLY A  50      50.407  57.592  77.277  1.00  1.23              
ATOM    742  C   GLY A  50      52.350  57.006  76.629  1.00  1.23              
ATOM    743  O   GLY A  50      52.583  55.968  77.239  1.00  1.23              
ATOM    744  N   ILE A  51      53.315  57.831  76.220  1.00  0.97              
ATOM    745  H   ILE A  51      53.050  58.689  75.753  1.00  0.97              
ATOM    746  CA  ILE A  51      54.690  57.744  76.703  1.00  0.97              
ATOM    747  HA  ILE A  51      54.968  56.693  76.734  1.00  0.97              
ATOM    748  CB  ILE A  51      55.673  58.457  75.744  1.00  0.97              
ATOM    749  HB  ILE A  51      55.526  59.532  75.834  1.00  0.97              
ATOM    750  CG2 ILE A  51      57.126  58.164  76.158  1.00  0.97              
ATOM    751 1HG2 ILE A  51      57.810  58.645  75.458  1.00  0.97              
ATOM    752 2HG2 ILE A  51      57.314  58.556  77.156  1.00  0.97              
ATOM    753 3HG2 ILE A  51      57.315  57.091  76.165  1.00  0.97              
ATOM    754  CG1 ILE A  51      55.471  58.094  74.255  1.00  0.97              
ATOM    755 1HG1 ILE A  51      56.205  58.636  73.661  1.00  0.97              
ATOM    756 2HG1 ILE A  51      54.487  58.434  73.933  1.00  0.97              
ATOM    757  CD1 ILE A  51      55.607  56.608  73.912  1.00  0.97              
ATOM    758  HD1 ILE A  51      55.418  56.467  72.852  1.00  0.97              
ATOM    759  HD2 ILE A  51      56.622  56.276  74.118  1.00  0.97              
ATOM    760  HD3 ILE A  51      54.893  56.012  74.480  1.00  0.97              
ATOM    761  C   ILE A  51      54.740  58.362  78.111  1.00  0.97              
ATOM    762  O   ILE A  51      54.225  59.470  78.309  1.00  0.97              
ATOM    763  N   PRO A  52      55.304  57.664  79.115  1.00  1.10              
ATOM    764  CD  PRO A  52      55.784  56.289  79.078  1.00  1.10              
ATOM    765  HD1 PRO A  52      56.795  56.268  78.670  1.00  1.10              
ATOM    766  HD2 PRO A  52      55.127  55.638  78.500  1.00  1.10              
ATOM    767  CG  PRO A  52      55.797  55.819  80.529  1.00  1.10              
ATOM    768  HG1 PRO A  52      56.570  55.070  80.703  1.00  1.10              
ATOM    769  HG2 PRO A  52      54.814  55.426  80.790  1.00  1.10              
ATOM    770  CB  PRO A  52      56.059  57.102  81.314  1.00  1.10              
ATOM    771  HB1 PRO A  52      57.136  57.246  81.400  1.00  1.10              
ATOM    772  HB2 PRO A  52      55.612  57.057  82.308  1.00  1.10              
ATOM    773  CA  PRO A  52      55.423  58.210  80.459  1.00  1.10              
ATOM    774  HA  PRO A  52      54.420  58.414  80.836  1.00  1.10              
ATOM    775  C   PRO A  52      56.268  59.490  80.508  1.00  1.10              
ATOM    776  O   PRO A  52      57.449  59.495  80.143  1.00  1.10              
ATOM    777  N   ILE A  53      55.666  60.555  81.043  1.00  1.04              
ATOM    778  H   ILE A  53      54.672  60.497  81.206  1.00  1.04              
ATOM    779  CA  ILE A  53      56.325  61.853  81.237  1.00  1.04              
ATOM    780  HA  ILE A  53      56.538  62.257  80.246  1.00  1.04              
ATOM    781  CB  ILE A  53      55.397  62.863  81.959  1.00  1.04              
ATOM    782  HB  ILE A  53      55.351  62.596  83.017  1.00  1.04              
ATOM    783  CG2 ILE A  53      56.009  64.271  81.846  1.00  1.04              
ATOM    784 1HG2 ILE A  53      55.432  64.991  82.425  1.00  1.04              
ATOM    785 2HG2 ILE A  53      57.027  64.290  82.233  1.00  1.04              
ATOM    786 3HG2 ILE A  53      56.028  64.593  80.804  1.00  1.04              
ATOM    787  CG1 ILE A  53      53.951  62.818  81.400  1.00  1.04              
ATOM    788 1HG1 ILE A  53      53.510  61.849  81.634  1.00  1.04              
ATOM    789 2HG1 ILE A  53      53.979  62.918  80.316  1.00  1.04              
ATOM    790  CD1 ILE A  53      52.997  63.879  81.966  1.00  1.04              
ATOM    791  HD1 ILE A  53      51.985  63.676  81.615  1.00  1.04              
ATOM    792  HD2 ILE A  53      53.008  63.848  83.056  1.00  1.04              
ATOM    793  HD3 ILE A  53      53.285  64.872  81.622  1.00  1.04              
ATOM    794  C   ILE A  53      57.673  61.711  81.954  1.00  1.04              
ATOM    795  O   ILE A  53      58.668  62.245  81.474  1.00  1.04              
ATOM    796  N   GLU A  54      57.751  60.930  83.043  1.00  1.11              
ATOM    797  H   GLU A  54      56.916  60.500  83.405  1.00  1.11              
ATOM    798  CA  GLU A  54      59.031  60.695  83.729  1.00  1.11              
ATOM    799  HA  GLU A  54      59.425  61.671  84.014  1.00  1.11              
ATOM    800  CB  GLU A  54      58.854  59.907  85.051  1.00  1.11              
ATOM    801  HB1 GLU A  54      57.862  60.136  85.444  1.00  1.11              
ATOM    802  HB2 GLU A  54      59.562  60.303  85.779  1.00  1.11              
ATOM    803  CG  GLU A  54      59.004  58.368  85.015  1.00  1.11              
ATOM    804  HG1 GLU A  54      58.448  57.978  84.160  1.00  1.11              
ATOM    805  HG2 GLU A  54      58.520  57.976  85.912  1.00  1.11              
ATOM    806  CD  GLU A  54      60.457  57.832  84.998  1.00  1.11              
ATOM    807  OE1 GLU A  54      61.423  58.596  85.193  1.00  1.11              
ATOM    808  OE2 GLU A  54      60.643  56.614  84.790  1.00  1.11              
ATOM    809  C   GLU A  54      60.084  60.074  82.814  1.00  1.11              
ATOM    810  O   GLU A  54      61.213  60.536  82.808  1.00  1.11              
ATOM    811  N   LEU A  55      59.709  59.109  81.969  1.00  1.04              
ATOM    812  H   LEU A  55      58.734  58.857  81.923  1.00  1.04              
ATOM    813  CA  LEU A  55      60.645  58.436  81.073  1.00  1.04              
ATOM    814  HA  LEU A  55      61.500  58.117  81.671  1.00  1.04              
ATOM    815  CB  LEU A  55      59.969  57.183  80.481  1.00  1.04              
ATOM    816  HB1 LEU A  55      59.070  57.491  79.947  1.00  1.04              
ATOM    817  HB2 LEU A  55      59.668  56.536  81.306  1.00  1.04              
ATOM    818  CG  LEU A  55      60.836  56.361  79.505  1.00  1.04              
ATOM    819  HG  LEU A  55      61.088  56.977  78.641  1.00  1.04              
ATOM    820  CD1 LEU A  55      62.127  55.842  80.139  1.00  1.04              
ATOM    821 1HD1 LEU A  55      62.704  55.303  79.391  1.00  1.04              
ATOM    822 2HD1 LEU A  55      62.734  56.674  80.490  1.00  1.04              
ATOM    823 3HD1 LEU A  55      61.897  55.184  80.978  1.00  1.04              
ATOM    824  CD2 LEU A  55      60.017  55.166  79.015  1.00  1.04              
ATOM    825 1HD2 LEU A  55      60.598  54.593  78.296  1.00  1.04              
ATOM    826 2HD2 LEU A  55      59.764  54.515  79.853  1.00  1.04              
ATOM    827 3HD2 LEU A  55      59.102  55.507  78.531  1.00  1.04              
ATOM    828  C   LEU A  55      61.184  59.378  79.986  1.00  1.04              
ATOM    829  O   LEU A  55      62.365  59.322  79.636  1.00  1.04              
ATOM    830  N   MET A  56      60.337  60.281  79.483  1.00  0.87              
ATOM    831  H   MET A  56      59.372  60.275  79.805  1.00  0.87              
ATOM    832  CA  MET A  56      60.791  61.348  78.575  1.00  0.87              
ATOM    833  HA  MET A  56      61.297  60.899  77.719  1.00  0.87              
ATOM    834  CB  MET A  56      59.576  62.148  78.067  1.00  0.87              
ATOM    835  HB1 MET A  56      59.928  62.957  77.424  1.00  0.87              
ATOM    836  HB2 MET A  56      59.064  62.596  78.919  1.00  0.87              
ATOM    837  CG  MET A  56      58.565  61.306  77.282  1.00  0.87              
ATOM    838  HG1 MET A  56      58.406  60.369  77.813  1.00  0.87              
ATOM    839  HG2 MET A  56      58.979  61.072  76.301  1.00  0.87              
ATOM    840  SD  MET A  56      56.934  62.075  77.073  1.00  0.87              
ATOM    841  CE  MET A  56      57.351  63.557  76.115  1.00  0.87              
ATOM    842  HE1 MET A  56      57.904  63.275  75.220  1.00  0.87              
ATOM    843  HE2 MET A  56      56.436  64.071  75.821  1.00  0.87              
ATOM    844  HE3 MET A  56      57.954  64.236  76.718  1.00  0.87              
ATOM    845  C   MET A  56      61.777  62.327  79.233  1.00  0.87              
ATOM    846  O   MET A  56      62.776  62.736  78.624  1.00  0.87              
ATOM    847  N   ARG A  57      61.477  62.683  80.487  1.00  1.05              
ATOM    848  H   ARG A  57      60.607  62.319  80.869  1.00  1.05              
ATOM    849  CA  ARG A  57      62.296  63.538  81.356  1.00  1.05              
ATOM    850  HA  ARG A  57      62.452  64.497  80.864  1.00  1.05              
ATOM    851  CB  ARG A  57      61.513  63.732  82.684  1.00  1.05              
ATOM    852  HB1 ARG A  57      61.829  62.981  83.409  1.00  1.05              
ATOM    853  HB2 ARG A  57      60.461  63.545  82.490  1.00  1.05              
ATOM    854  CG  ARG A  57      61.533  65.097  83.383  1.00  1.05              
ATOM    855  HG1 ARG A  57      62.469  65.231  83.918  1.00  1.05              
ATOM    856  HG2 ARG A  57      60.751  65.077  84.143  1.00  1.05              
ATOM    857  CD  ARG A  57      61.253  66.294  82.463  1.00  1.05              
ATOM    858  HD1 ARG A  57      60.616  66.996  83.007  1.00  1.05              
ATOM    859  HD2 ARG A  57      60.718  65.965  81.569  1.00  1.05              
ATOM    860  NE  ARG A  57      62.501  66.979  82.099  1.00  1.05              
ATOM    861  HE  ARG A  57      63.373  66.518  82.383  1.00  1.05              
ATOM    862  CZ  ARG A  57      62.621  68.210  81.642  1.00  1.05              
ATOM    863  NH1 ARG A  57      61.623  68.907  81.180  1.00  1.05              
ATOM    864 1HH1 ARG A  57      60.711  68.497  81.122  1.00  1.05              
ATOM    865 2HH1 ARG A  57      61.778  69.824  80.740  1.00  1.05              
ATOM    866  NH2 ARG A  57      63.781  68.784  81.628  1.00  1.05              
ATOM    867 1HH2 ARG A  57      64.598  68.211  81.887  1.00  1.05              
ATOM    868 2HH2 ARG A  57      63.835  69.775  81.473  1.00  1.05              
ATOM    869  C   ARG A  57      63.675  62.914  81.551  1.00  1.05              
ATOM    870  O   ARG A  57      64.667  63.507  81.154  1.00  1.05              
ATOM    871  N   ARG A  58      63.751  61.661  82.003  1.00  1.00              
ATOM    872  H   ARG A  58      62.887  61.201  82.285  1.00  1.00              
ATOM    873  CA  ARG A  58      65.018  60.949  82.151  1.00  1.00              
ATOM    874  HA  ARG A  58      65.674  61.599  82.732  1.00  1.00              
ATOM    875  CB  ARG A  58      64.878  59.650  82.950  1.00  1.00              
ATOM    876  HB1 ARG A  58      65.804  59.087  82.831  1.00  1.00              
ATOM    877  HB2 ARG A  58      64.046  59.051  82.576  1.00  1.00              
ATOM    878  CG  ARG A  58      64.700  59.958  84.447  1.00  1.00              
ATOM    879  HG1 ARG A  58      63.676  60.281  84.640  1.00  1.00              
ATOM    880  HG2 ARG A  58      65.376  60.763  84.737  1.00  1.00              
ATOM    881  CD  ARG A  58      65.041  58.745  85.317  1.00  1.00              
ATOM    882  HD1 ARG A  58      65.019  59.052  86.363  1.00  1.00              
ATOM    883  HD2 ARG A  58      66.052  58.411  85.078  1.00  1.00              
ATOM    884  NE  ARG A  58      64.062  57.671  85.121  1.00  1.00              
ATOM    885  HE  ARG A  58      63.080  57.960  85.107  1.00  1.00              
ATOM    886  CZ  ARG A  58      64.287  56.380  84.986  1.00  1.00              
ATOM    887  NH1 ARG A  58      65.483  55.847  85.020  1.00  1.00              
ATOM    888 1HH1 ARG A  58      66.326  56.430  85.003  1.00  1.00              
ATOM    889 2HH1 ARG A  58      65.655  54.876  84.840  1.00  1.00              
ATOM    890  NH2 ARG A  58      63.260  55.599  84.817  1.00  1.00              
ATOM    891 1HH2 ARG A  58      62.308  55.999  84.815  1.00  1.00              
ATOM    892 2HH2 ARG A  58      63.386  54.615  84.722  1.00  1.00              
ATOM    893  C   ARG A  58      65.799  60.760  80.855  1.00  1.00              
ATOM    894  O   ARG A  58      66.993  61.030  80.852  1.00  1.00              
ATOM    895  N   LEU A  59      65.157  60.424  79.736  1.00  0.91              
ATOM    896  H   LEU A  59      64.178  60.169  79.785  1.00  0.91              
ATOM    897  CA  LEU A  59      65.849  60.372  78.441  1.00  0.91              
ATOM    898  HA  LEU A  59      66.648  59.637  78.531  1.00  0.91              
ATOM    899  CB  LEU A  59      64.849  59.876  77.373  1.00  0.91              
ATOM    900  HB1 LEU A  59      64.038  60.599  77.269  1.00  0.91              
ATOM    901  HB2 LEU A  59      64.404  58.955  77.754  1.00  0.91              
ATOM    902  CG  LEU A  59      65.402  59.545  75.970  1.00  0.91              
ATOM    903  HG  LEU A  59      64.688  58.873  75.503  1.00  0.91              
ATOM    904  CD1 LEU A  59      65.522  60.750  75.039  1.00  0.91              
ATOM    905 1HD1 LEU A  59      65.879  60.424  74.064  1.00  0.91              
ATOM    906 2HD1 LEU A  59      64.536  61.193  74.910  1.00  0.91              
ATOM    907 3HD1 LEU A  59      66.210  61.491  75.440  1.00  0.91              
ATOM    908  CD2 LEU A  59      66.740  58.807  76.001  1.00  0.91              
ATOM    909 1HD2 LEU A  59      67.012  58.495  74.995  1.00  0.91              
ATOM    910 2HD2 LEU A  59      67.533  59.446  76.387  1.00  0.91              
ATOM    911 3HD2 LEU A  59      66.649  57.923  76.628  1.00  0.91              
ATOM    912  C   LEU A  59      66.530  61.705  78.080  1.00  0.91              
ATOM    913  O   LEU A  59      67.699  61.743  77.670  1.00  0.91              
ATOM    914  N   LYS A  60      65.819  62.813  78.303  1.00  0.96              
ATOM    915  H   LYS A  60      64.869  62.726  78.653  1.00  0.96              
ATOM    916  CA  LYS A  60      66.379  64.151  78.113  1.00  0.96              
ATOM    917  HA  LYS A  60      66.776  64.222  77.102  1.00  0.96              
ATOM    918  CB  LYS A  60      65.222  65.154  78.251  1.00  0.96              
ATOM    919  HB1 LYS A  60      64.734  65.047  79.218  1.00  0.96              
ATOM    920  HB2 LYS A  60      64.482  64.921  77.485  1.00  0.96              
ATOM    921  CG  LYS A  60      65.695  66.607  78.116  1.00  0.96              
ATOM    922  HG1 LYS A  60      66.694  66.628  77.700  1.00  0.96              
ATOM    923  HG2 LYS A  60      65.763  67.065  79.102  1.00  0.96              
ATOM    924  CD  LYS A  60      64.794  67.432  77.197  1.00  0.96              
ATOM    925  HD1 LYS A  60      64.424  66.820  76.373  1.00  0.96              
ATOM    926  HD2 LYS A  60      65.399  68.223  76.766  1.00  0.96              
ATOM    927  CE  LYS A  60      63.621  68.062  77.937  1.00  0.96              
ATOM    928  HE1 LYS A  60      63.088  67.314  78.528  1.00  0.96              
ATOM    929  HE2 LYS A  60      62.916  68.461  77.201  1.00  0.96              
ATOM    930  NZ  LYS A  60      64.086  69.182  78.780  1.00  0.96              
ATOM    931  HZ1 LYS A  60      64.861  69.693  78.350  1.00  0.96              
ATOM    932  HZ2 LYS A  60      63.323  69.866  78.862  1.00  0.96              
ATOM    933  HZ3 LYS A  60      64.377  68.862  79.691  1.00  0.96              
ATOM    934  C   LYS A  60      67.524  64.486  79.061  1.00  0.96              
ATOM    935  O   LYS A  60      68.537  65.038  78.638  1.00  0.96              
ATOM    936  N   GLU A  61      67.402  64.148  80.332  1.00  1.15              
ATOM    937  H   GLU A  61      66.516  63.751  80.631  1.00  1.15              
ATOM    938  CA  GLU A  61      68.412  64.439  81.339  1.00  1.15              
ATOM    939  HA  GLU A  61      68.718  65.480  81.227  1.00  1.15              
ATOM    940  CB  GLU A  61      67.786  64.295  82.741  1.00  1.15              
ATOM    941  HB1 GLU A  61      68.584  64.026  83.434  1.00  1.15              
ATOM    942  HB2 GLU A  61      67.059  63.483  82.754  1.00  1.15              
ATOM    943  CG  GLU A  61      67.145  65.592  83.286  1.00  1.15              
ATOM    944  HG1 GLU A  61      67.869  66.405  83.184  1.00  1.15              
ATOM    945  HG2 GLU A  61      66.990  65.452  84.358  1.00  1.15              
ATOM    946  CD  GLU A  61      65.800  66.028  82.662  1.00  1.15              
ATOM    947  OE1 GLU A  61      65.778  66.930  81.795  1.00  1.15              
ATOM    948  OE2 GLU A  61      64.725  65.616  83.145  1.00  1.15              
ATOM    949  C   GLU A  61      69.687  63.611  81.157  1.00  1.15              
ATOM    950  O   GLU A  61      70.770  64.134  81.411  1.00  1.15              
ATOM    951  N   LEU A  62      69.595  62.388  80.621  1.00  1.01              
ATOM    952  H   LEU A  62      68.671  61.984  80.502  1.00  1.01              
ATOM    953  CA  LEU A  62      70.768  61.578  80.279  1.00  1.01              
ATOM    954  HA  LEU A  62      71.561  61.875  80.961  1.00  1.01              
ATOM    955  CB  LEU A  62      70.538  60.078  80.553  1.00  1.01              
ATOM    956  HB1 LEU A  62      71.384  59.555  80.113  1.00  1.01              
ATOM    957  HB2 LEU A  62      69.646  59.738  80.026  1.00  1.01              
ATOM    958  CG  LEU A  62      70.491  59.632  82.042  1.00  1.01              
ATOM    959  HG  LEU A  62      70.968  58.655  82.094  1.00  1.01              
ATOM    960  CD1 LEU A  62      71.198  60.542  83.058  1.00  1.01              
ATOM    961 1HD1 LEU A  62      70.656  61.483  83.157  1.00  1.01              
ATOM    962 2HD1 LEU A  62      71.233  60.053  84.031  1.00  1.01              
ATOM    963 3HD1 LEU A  62      72.213  60.755  82.730  1.00  1.01              
ATOM    964  CD2 LEU A  62      69.071  59.445  82.565  1.00  1.01              
ATOM    965 1HD2 LEU A  62      69.098  59.005  83.561  1.00  1.01              
ATOM    966 2HD2 LEU A  62      68.570  60.407  82.626  1.00  1.01              
ATOM    967 3HD2 LEU A  62      68.523  58.770  81.915  1.00  1.01              
ATOM    968  C   LEU A  62      71.401  61.920  78.917  1.00  1.01              
ATOM    969  O   LEU A  62      72.616  61.805  78.748  1.00  1.01              
ATOM    970  N   GLY A  63      70.634  62.483  77.975  1.00  0.99              
ATOM    971  H   GLY A  63      69.631  62.522  78.123  1.00  0.99              
ATOM    972  CA  GLY A  63      71.226  63.148  76.804  1.00  0.99              
ATOM    973  HA1 GLY A  63      70.436  63.381  76.100  1.00  0.99              
ATOM    974  HA2 GLY A  63      71.927  62.467  76.319  1.00  0.99              
ATOM    975  C   GLY A  63      71.970  64.445  77.128  1.00  0.99              
ATOM    976  O   GLY A  63      73.021  64.727  76.552  1.00  0.99              
ATOM    977  N   THR A  64      71.405  65.225  78.049  1.00  1.05              
ATOM    978  H   THR A  64      70.510  64.937  78.423  1.00  1.05              
ATOM    979  CA  THR A  64      72.000  66.449  78.590  1.00  1.05              
ATOM    980  HA  THR A  64      72.252  67.114  77.764  1.00  1.05              
ATOM    981  CB  THR A  64      71.015  67.190  79.510  1.00  1.05              
ATOM    982  HB  THR A  64      70.789  66.578  80.383  1.00  1.05              
ATOM    983  CG2 THR A  64      71.559  68.540  79.972  1.00  1.05              
ATOM    984 1HG2 THR A  64      70.802  69.058  80.560  1.00  1.05              
ATOM    985 2HG2 THR A  64      72.447  68.397  80.589  1.00  1.05              
ATOM    986 3HG2 THR A  64      71.821  69.151  79.107  1.00  1.05              
ATOM    987  OG1 THR A  64      69.816  67.469  78.823  1.00  1.05              
ATOM    988  HG1 THR A  64      69.289  66.658  78.772  1.00  1.05              
ATOM    989  C   THR A  64      73.298  66.124  79.325  1.00  1.05              
ATOM    990  O   THR A  64      74.315  66.736  79.035  1.00  1.05              
ATOM    991  N   GLU A  65      73.310  65.108  80.194  1.00  1.03              
ATOM    992  H   GLU A  65      72.441  64.646  80.437  1.00  1.03              
ATOM    993  CA  GLU A  65      74.552  64.623  80.811  1.00  1.03              
ATOM    994  HA  GLU A  65      74.994  65.444  81.377  1.00  1.03              
ATOM    995  CB  GLU A  65      74.239  63.480  81.801  1.00  1.03              
ATOM    996  HB1 GLU A  65      73.747  62.659  81.280  1.00  1.03              
ATOM    997  HB2 GLU A  65      73.521  63.869  82.524  1.00  1.03              
ATOM    998  CG  GLU A  65      75.459  62.955  82.596  1.00  1.03              
ATOM    999  HG1 GLU A  65      75.134  62.824  83.632  1.00  1.03              
ATOM   1000  HG2 GLU A  65      76.246  63.711  82.604  1.00  1.03              
ATOM   1001  CD  GLU A  65      76.034  61.608  82.110  1.00  1.03              
ATOM   1002  OE1 GLU A  65      76.607  60.860  82.935  1.00  1.03              
ATOM   1003  OE2 GLU A  65      75.867  61.248  80.922  1.00  1.03              
ATOM   1004  C   GLU A  65      75.606  64.207  79.779  1.00  1.03              
ATOM   1005  O   GLU A  65      76.737  64.706  79.827  1.00  1.03              
ATOM   1006  N   PHE A  66      75.220  63.374  78.799  1.00  1.04              
ATOM   1007  H   PHE A  66      74.304  62.945  78.848  1.00  1.04              
ATOM   1008  CA  PHE A  66      76.138  62.996  77.724  1.00  1.04              
ATOM   1009  HA  PHE A  66      76.948  62.412  78.157  1.00  1.04              
ATOM   1010  CB  PHE A  66      75.424  62.154  76.647  1.00  1.04              
ATOM   1011  HB1 PHE A  66      74.468  62.617  76.408  1.00  1.04              
ATOM   1012  HB2 PHE A  66      75.206  61.161  77.041  1.00  1.04              
ATOM   1013  CG  PHE A  66      76.231  62.031  75.359  1.00  1.04              
ATOM   1014  CD1 PHE A  66      77.328  61.153  75.294  1.00  1.04              
ATOM   1015  HD1 PHE A  66      77.561  60.515  76.133  1.00  1.04              
ATOM   1016  CE1 PHE A  66      78.159  61.138  74.160  1.00  1.04              
ATOM   1017  HE1 PHE A  66      79.010  60.475  74.135  1.00  1.04              
ATOM   1018  CZ  PHE A  66      77.907  62.014  73.088  1.00  1.04              
ATOM   1019  HZ  PHE A  66      78.567  62.020  72.230  1.00  1.04              
ATOM   1020  CE2 PHE A  66      76.810  62.891  73.145  1.00  1.04              
ATOM   1021  HE2 PHE A  66      76.624  63.581  72.329  1.00  1.04              
ATOM   1022  CD2 PHE A  66      75.969  62.894  74.273  1.00  1.04              
ATOM   1023  HD2 PHE A  66      75.150  63.599  74.326  1.00  1.04              
ATOM   1024  C   PHE A  66      76.804  64.213  77.081  1.00  1.04              
ATOM   1025  O   PHE A  66      78.039  64.274  77.069  1.00  1.04              
ATOM   1026  N   PHE A  67      76.020  65.184  76.577  1.00  1.01              
ATOM   1027  H   PHE A  67      75.011  65.149  76.675  1.00  1.01              
ATOM   1028  CA  PHE A  67      76.665  66.331  75.950  1.00  1.01              
ATOM   1029  HA  PHE A  67      77.305  65.944  75.164  1.00  1.01              
ATOM   1030  CB  PHE A  67      75.720  67.321  75.258  1.00  1.01              
ATOM   1031  HB1 PHE A  67      75.048  67.768  75.992  1.00  1.01              
ATOM   1032  HB2 PHE A  67      75.128  66.800  74.505  1.00  1.01              
ATOM   1033  CG  PHE A  67      76.565  68.403  74.592  1.00  1.01              
ATOM   1034  CD1 PHE A  67      77.123  68.185  73.318  1.00  1.01              
ATOM   1035  HD1 PHE A  67      76.824  67.334  72.722  1.00  1.01              
ATOM   1036  CE1 PHE A  67      78.086  69.074  72.806  1.00  1.01              
ATOM   1037  HE1 PHE A  67      78.500  68.907  71.822  1.00  1.01              
ATOM   1038  CZ  PHE A  67      78.503  70.183  73.559  1.00  1.01              
ATOM   1039  HZ  PHE A  67      79.249  70.855  73.159  1.00  1.01              
ATOM   1040  CE2 PHE A  67      77.936  70.419  74.821  1.00  1.01              
ATOM   1041  HE2 PHE A  67      78.240  71.272  75.412  1.00  1.01              
ATOM   1042  CD2 PHE A  67      76.966  69.537  75.328  1.00  1.01              
ATOM   1043  HD2 PHE A  67      76.562  69.712  76.316  1.00  1.01              
ATOM   1044  C   PHE A  67      77.560  67.084  76.937  1.00  1.01              
ATOM   1045  O   PHE A  67      78.657  67.498  76.570  1.00  1.01              
ATOM   1046  N   GLU A  68      77.117  67.262  78.176  1.00  1.31              
ATOM   1047  H   GLU A  68      76.222  66.874  78.455  1.00  1.31              
ATOM   1048  CA  GLU A  68      77.870  68.036  79.155  1.00  1.31              
ATOM   1049  HA  GLU A  68      78.248  68.934  78.662  1.00  1.31              
ATOM   1050  CB  GLU A  68      76.948  68.510  80.292  1.00  1.31              
ATOM   1051  HB1 GLU A  68      77.549  68.993  81.064  1.00  1.31              
ATOM   1052  HB2 GLU A  68      76.464  67.643  80.744  1.00  1.31              
ATOM   1053  CG  GLU A  68      75.862  69.508  79.827  1.00  1.31              
ATOM   1054  HG1 GLU A  68      75.253  69.776  80.695  1.00  1.31              
ATOM   1055  HG2 GLU A  68      75.203  69.022  79.111  1.00  1.31              
ATOM   1056  CD  GLU A  68      76.404  70.796  79.186  1.00  1.31              
ATOM   1057  OE1 GLU A  68      75.781  71.280  78.212  1.00  1.31              
ATOM   1058  OE2 GLU A  68      77.414  71.333  79.688  1.00  1.31              
ATOM   1059  C   GLU A  68      79.131  67.303  79.651  1.00  1.31              
ATOM   1060  O   GLU A  68      79.915  67.876  80.417  1.00  1.31              
ATOM   1061  N   LEU A  69      79.423  66.083  79.167  1.00  1.24              
ATOM   1062  H   LEU A  69      78.758  65.611  78.564  1.00  1.24              
ATOM   1063  CA  LEU A  69      80.802  65.594  79.254  1.00  1.24              
ATOM   1064  HA  LEU A  69      81.131  65.819  80.262  1.00  1.24              
ATOM   1065  CB  LEU A  69      80.855  64.072  79.096  1.00  1.24              
ATOM   1066  HB1 LEU A  69      81.904  63.781  79.062  1.00  1.24              
ATOM   1067  HB2 LEU A  69      80.400  63.791  78.146  1.00  1.24              
ATOM   1068  CG  LEU A  69      80.171  63.300  80.242  1.00  1.24              
ATOM   1069  HG  LEU A  69      79.089  63.369  80.144  1.00  1.24              
ATOM   1070  CD1 LEU A  69      80.588  61.842  80.106  1.00  1.24              
ATOM   1071 1HD1 LEU A  69      80.182  61.284  80.946  1.00  1.24              
ATOM   1072 2HD1 LEU A  69      80.202  61.446  79.167  1.00  1.24              
ATOM   1073 3HD1 LEU A  69      81.673  61.743  80.120  1.00  1.24              
ATOM   1074  CD2 LEU A  69      80.577  63.737  81.654  1.00  1.24              
ATOM   1075 1HD2 LEU A  69      80.134  63.063  82.389  1.00  1.24              
ATOM   1076 2HD2 LEU A  69      81.661  63.732  81.760  1.00  1.24              
ATOM   1077 3HD2 LEU A  69      80.182  64.733  81.856  1.00  1.24              
ATOM   1078  C   LEU A  69      81.787  66.296  78.298  1.00  1.24              
ATOM   1079  O   LEU A  69      81.449  66.617  77.157  1.00  1.24              
ATOM   1080  N   PRO A  70      83.058  66.482  78.720  1.00  1.30              
ATOM   1081  CD  PRO A  70      83.590  66.186  80.046  1.00  1.30              
ATOM   1082  HD1 PRO A  70      83.727  65.108  80.150  1.00  1.30              
ATOM   1083  HD2 PRO A  70      82.942  66.565  80.837  1.00  1.30              
ATOM   1084  CG  PRO A  70      84.940  66.894  80.128  1.00  1.30              
ATOM   1085  HG1 PRO A  70      85.641  66.355  80.766  1.00  1.30              
ATOM   1086  HG2 PRO A  70      84.794  67.913  80.488  1.00  1.30              
ATOM   1087  CB  PRO A  70      85.399  66.926  78.675  1.00  1.30              
ATOM   1088  HB1 PRO A  70      85.869  65.971  78.428  1.00  1.30              
ATOM   1089  HB2 PRO A  70      86.088  67.750  78.488  1.00  1.30              
ATOM   1090  CA  PRO A  70      84.092  67.090  77.893  1.00  1.30              
ATOM   1091  HA  PRO A  70      83.859  68.153  77.805  1.00  1.30              
ATOM   1092  C   PRO A  70      84.227  66.491  76.489  1.00  1.30              
ATOM   1093  O   PRO A  70      84.116  65.277  76.290  1.00  1.30              
ATOM   1094  N   GLU A  71      84.614  67.349  75.543  1.00  1.36              
ATOM   1095  H   GLU A  71      84.553  68.337  75.748  1.00  1.36              
ATOM   1096  CA  GLU A  71      84.887  66.970  74.151  1.00  1.36              
ATOM   1097  HA  GLU A  71      83.945  66.716  73.661  1.00  1.36              
ATOM   1098  CB  GLU A  71      85.559  68.126  73.380  1.00  1.36              
ATOM   1099  HB1 GLU A  71      85.757  67.788  72.361  1.00  1.36              
ATOM   1100  HB2 GLU A  71      86.521  68.357  73.842  1.00  1.36              
ATOM   1101  CG  GLU A  71      84.738  69.415  73.297  1.00  1.36              
ATOM   1102  HG1 GLU A  71      85.168  70.069  72.535  1.00  1.36              
ATOM   1103  HG2 GLU A  71      84.801  69.929  74.260  1.00  1.36              
ATOM   1104  CD  GLU A  71      83.282  69.101  72.964  1.00  1.36              
ATOM   1105  OE1 GLU A  71      82.439  69.397  73.835  1.00  1.36              
ATOM   1106  OE2 GLU A  71      83.034  68.395  71.960  1.00  1.36              
ATOM   1107  C   GLU A  71      85.792  65.743  73.995  1.00  1.36              
ATOM   1108  O   GLU A  71      85.563  64.959  73.088  1.00  1.36              
ATOM   1109  N   LYS A  72      86.781  65.532  74.879  1.00  1.45              
ATOM   1110  H   LYS A  72      86.920  66.229  75.593  1.00  1.45              
ATOM   1111  CA  LYS A  72      87.619  64.316  74.889  1.00  1.45              
ATOM   1112  HA  LYS A  72      88.081  64.209  73.903  1.00  1.45              
ATOM   1113  CB  LYS A  72      88.725  64.457  75.958  1.00  1.45              
ATOM   1114  HB1 LYS A  72      88.257  64.717  76.909  1.00  1.45              
ATOM   1115  HB2 LYS A  72      89.390  65.275  75.678  1.00  1.45              
ATOM   1116  CG  LYS A  72      89.567  63.183  76.189  1.00  1.45              
ATOM   1117  HG1 LYS A  72      88.911  62.350  76.441  1.00  1.45              
ATOM   1118  HG2 LYS A  72      90.205  63.347  77.058  1.00  1.45              
ATOM   1119  CD  LYS A  72      90.471  62.802  75.003  1.00  1.45              
ATOM   1120  HD1 LYS A  72      91.468  63.202  75.194  1.00  1.45              
ATOM   1121  HD2 LYS A  72      90.116  63.266  74.084  1.00  1.45              
ATOM   1122  CE  LYS A  72      90.580  61.281  74.805  1.00  1.45              
ATOM   1123  HE1 LYS A  72      90.634  60.788  75.778  1.00  1.45              
ATOM   1124  HE2 LYS A  72      91.504  61.076  74.259  1.00  1.45              
ATOM   1125  NZ  LYS A  72      89.450  60.751  74.008  1.00  1.45              
ATOM   1126  HZ1 LYS A  72      89.472  61.165  73.066  1.00  1.45              
ATOM   1127  HZ2 LYS A  72      89.494  59.764  73.812  1.00  1.45              
ATOM   1128  HZ3 LYS A  72      88.534  61.011  74.356  1.00  1.45              
ATOM   1129  C   LYS A  72      86.798  63.030  75.115  1.00  1.45              
ATOM   1130  O   LYS A  72      86.998  62.008  74.448  1.00  1.45              
ATOM   1131  N   GLU A  73      85.924  63.065  76.116  1.00  1.27              
ATOM   1132  H   GLU A  73      85.684  63.964  76.511  1.00  1.27              
ATOM   1133  CA  GLU A  73      85.089  61.922  76.478  1.00  1.27              
ATOM   1134  HA  GLU A  73      85.725  61.045  76.605  1.00  1.27              
ATOM   1135  CB  GLU A  73      84.332  62.223  77.793  1.00  1.27              
ATOM   1136  HB1 GLU A  73      83.257  62.117  77.637  1.00  1.27              
ATOM   1137  HB2 GLU A  73      84.516  63.253  78.104  1.00  1.27              
ATOM   1138  CG  GLU A  73      84.754  61.297  78.936  1.00  1.27              
ATOM   1139  HG1 GLU A  73      84.282  61.639  79.860  1.00  1.27              
ATOM   1140  HG2 GLU A  73      85.838  61.357  79.070  1.00  1.27              
ATOM   1141  CD  GLU A  73      84.334  59.856  78.643  1.00  1.27              
ATOM   1142  OE1 GLU A  73      83.212  59.454  79.020  1.00  1.27              
ATOM   1143  OE2 GLU A  73      85.086  59.129  77.953  1.00  1.27              
ATOM   1144  C   GLU A  73      84.107  61.600  75.326  1.00  1.27              
ATOM   1145  O   GLU A  73      83.980  60.462  74.833  1.00  1.27              
ATOM   1146  N   LYS A  74      83.473  62.662  74.817  1.00  1.23              
ATOM   1147  H   LYS A  74      83.605  63.572  75.247  1.00  1.23              
ATOM   1148  CA  LYS A  74      82.604  62.542  73.646  1.00  1.23              
ATOM   1149  HA  LYS A  74      81.832  61.807  73.879  1.00  1.23              
ATOM   1150  CB  LYS A  74      81.899  63.872  73.339  1.00  1.23              
ATOM   1151  HB1 LYS A  74      81.278  63.722  72.455  1.00  1.23              
ATOM   1152  HB2 LYS A  74      82.637  64.645  73.119  1.00  1.23              
ATOM   1153  CG  LYS A  74      81.000  64.314  74.502  1.00  1.23              
ATOM   1154  HG1 LYS A  74      81.609  64.732  75.302  1.00  1.23              
ATOM   1155  HG2 LYS A  74      80.471  63.445  74.896  1.00  1.23              
ATOM   1156  CD  LYS A  74      79.942  65.335  74.072  1.00  1.23              
ATOM   1157  HD1 LYS A  74      79.288  65.496  74.922  1.00  1.23              
ATOM   1158  HD2 LYS A  74      79.347  64.906  73.265  1.00  1.23              
ATOM   1159  CE  LYS A  74      80.505  66.682  73.605  1.00  1.23              
ATOM   1160  HE1 LYS A  74      79.857  67.084  72.821  1.00  1.23              
ATOM   1161  HE2 LYS A  74      81.494  66.542  73.163  1.00  1.23              
ATOM   1162  NZ  LYS A  74      80.575  67.662  74.706  1.00  1.23              
ATOM   1163  HZ1 LYS A  74      81.072  68.505  74.409  1.00  1.23              
ATOM   1164  HZ2 LYS A  74      79.645  67.925  75.026  1.00  1.23              
ATOM   1165  HZ3 LYS A  74      81.020  67.280  75.534  1.00  1.23              
ATOM   1166  C   LYS A  74      83.314  61.994  72.404  1.00  1.23              
ATOM   1167  O   LYS A  74      82.749  61.188  71.669  1.00  1.23              
ATOM   1168  N   GLU A  75      84.570  62.373  72.198  1.00  1.36              
ATOM   1169  H   GLU A  75      84.934  63.120  72.778  1.00  1.36              
ATOM   1170  CA  GLU A  75      85.453  61.870  71.147  1.00  1.36              
ATOM   1171  HA  GLU A  75      84.906  61.921  70.208  1.00  1.36              
ATOM   1172  CB  GLU A  75      86.668  62.802  70.995  1.00  1.36              
ATOM   1173  HB1 GLU A  75      87.023  63.093  71.983  1.00  1.36              
ATOM   1174  HB2 GLU A  75      86.318  63.710  70.502  1.00  1.36              
ATOM   1175  CG  GLU A  75      87.853  62.246  70.189  1.00  1.36              
ATOM   1176  HG1 GLU A  75      88.334  63.077  69.666  1.00  1.36              
ATOM   1177  HG2 GLU A  75      87.517  61.537  69.431  1.00  1.36              
ATOM   1178  CD  GLU A  75      88.869  61.623  71.148  1.00  1.36              
ATOM   1179  OE1 GLU A  75      88.885  60.395  71.386  1.00  1.36              
ATOM   1180  OE2 GLU A  75      89.579  62.396  71.831  1.00  1.36              
ATOM   1181  C   GLU A  75      85.813  60.387  71.326  1.00  1.36              
ATOM   1182  O   GLU A  75      85.958  59.681  70.332  1.00  1.36              
ATOM   1183  N   ALA A  76      85.794  59.838  72.544  1.00  1.45              
ATOM   1184  H   ALA A  76      85.635  60.424  73.353  1.00  1.45              
ATOM   1185  CA  ALA A  76      85.831  58.373  72.700  1.00  1.45              
ATOM   1186  HA  ALA A  76      86.623  57.992  72.052  1.00  1.45              
ATOM   1187  CB  ALA A  76      86.237  58.068  74.150  1.00  1.45              
ATOM   1188  HB1 ALA A  76      86.434  57.001  74.257  1.00  1.45              
ATOM   1189  HB2 ALA A  76      87.140  58.621  74.408  1.00  1.45              
ATOM   1190  HB3 ALA A  76      85.436  58.350  74.833  1.00  1.45              
ATOM   1191  C   ALA A  76      84.543  57.618  72.309  1.00  1.45              
ATOM   1192  O   ALA A  76      84.473  56.392  72.451  1.00  1.45              
ATOM   1193  N   VAL A  77      83.523  58.314  71.797  1.00  1.36              
ATOM   1194  H   VAL A  77      83.564  59.326  71.839  1.00  1.36              
ATOM   1195  CA  VAL A  77      82.490  57.687  70.922  1.00  1.36              
ATOM   1196  HA  VAL A  77      82.819  56.675  70.692  1.00  1.36              
ATOM   1197  CB  VAL A  77      81.128  57.537  71.643  1.00  1.36              
ATOM   1198  HB  VAL A  77      80.411  57.097  70.949  1.00  1.36              
ATOM   1199  CG1 VAL A  77      81.220  56.574  72.832  1.00  1.36              
ATOM   1200 1HG1 VAL A  77      80.227  56.429  73.259  1.00  1.36              
ATOM   1201 2HG1 VAL A  77      81.598  55.612  72.492  1.00  1.36              
ATOM   1202 3HG1 VAL A  77      81.888  56.976  73.593  1.00  1.36              
ATOM   1203  CG2 VAL A  77      80.554  58.867  72.140  1.00  1.36              
ATOM   1204 1HG2 VAL A  77      79.548  58.706  72.529  1.00  1.36              
ATOM   1205 2HG2 VAL A  77      81.185  59.289  72.924  1.00  1.36              
ATOM   1206 3HG2 VAL A  77      80.502  59.571  71.312  1.00  1.36              
ATOM   1207  C   VAL A  77      82.363  58.343  69.542  1.00  1.36              
ATOM   1208  O   VAL A  77      81.313  58.235  68.918  1.00  1.36              
ATOM   1209  N   ALA A  78      83.404  59.004  69.033  1.00  1.41              
ATOM   1210  H   ALA A  78      84.263  59.060  69.570  1.00  1.41              
ATOM   1211  CA  ALA A  78      83.434  59.556  67.680  1.00  1.41              
ATOM   1212  HA  ALA A  78      82.630  60.284  67.601  1.00  1.41              
ATOM   1213  CB  ALA A  78      84.753  60.307  67.463  1.00  1.41              
ATOM   1214  HB1 ALA A  78      84.777  60.721  66.454  1.00  1.41              
ATOM   1215  HB2 ALA A  78      84.842  61.123  68.176  1.00  1.41              
ATOM   1216  HB3 ALA A  78      85.597  59.626  67.584  1.00  1.41              
ATOM   1217  C   ALA A  78      83.239  58.504  66.605  1.00  1.41              
ATOM   1218  O   ALA A  78      84.039  57.574  66.485  1.00  1.41              
ATOM   1219  N   ARG A  79      82.203  58.680  65.775  1.00  1.58              
ATOM   1220  H   ARG A  79      81.597  59.481  65.914  1.00  1.58              
ATOM   1221  CA  ARG A  79      82.104  57.886  64.553  1.00  1.58              
ATOM   1222  HA  ARG A  79      82.309  56.868  64.883  1.00  1.58              
ATOM   1223  CB  ARG A  79      80.672  57.805  63.975  1.00  1.58              
ATOM   1224  HB1 ARG A  79      80.095  57.225  64.695  1.00  1.58              
ATOM   1225  HB2 ARG A  79      80.702  57.207  63.072  1.00  1.58              
ATOM   1226  CG  ARG A  79      79.848  59.063  63.668  1.00  1.58              
ATOM   1227  HG1 ARG A  79      80.008  59.785  64.460  1.00  1.58              
ATOM   1228  HG2 ARG A  79      78.797  58.775  63.710  1.00  1.58              
ATOM   1229  CD  ARG A  79      80.078  59.696  62.282  1.00  1.58              
ATOM   1230  HD1 ARG A  79      79.290  60.420  62.084  1.00  1.58              
ATOM   1231  HD2 ARG A  79      80.001  58.917  61.521  1.00  1.58              
ATOM   1232  NE  ARG A  79      81.391  60.351  62.200  1.00  1.58              
ATOM   1233  HE  ARG A  79      82.044  60.094  62.927  1.00  1.58              
ATOM   1234  CZ  ARG A  79      81.955  60.948  61.172  1.00  1.58              
ATOM   1235  NH1 ARG A  79      81.261  61.555  60.256  1.00  1.58              
ATOM   1236 1HH1 ARG A  79      80.302  61.744  60.488  1.00  1.58              
ATOM   1237 2HH1 ARG A  79      81.723  62.002  59.490  1.00  1.58              
ATOM   1238  NH2 ARG A  79      83.253  60.966  61.081  1.00  1.58              
ATOM   1239 1HH2 ARG A  79      83.770  60.498  61.821  1.00  1.58              
ATOM   1240 2HH2 ARG A  79      83.723  61.234  60.235  1.00  1.58              
ATOM   1241  C   ARG A  79      83.230  58.235  63.576  1.00  1.58              
ATOM   1242  O   ARG A  79      83.595  59.411  63.433  1.00  1.58              
ATOM   1243  N   PRO A  80      83.737  57.255  62.829  1.00  2.23              
ATOM   1244  CD  PRO A  80      83.692  55.830  63.133  1.00  2.23              
ATOM   1245  HD1 PRO A  80      82.681  55.487  63.347  1.00  2.23              
ATOM   1246  HD2 PRO A  80      84.347  55.614  63.979  1.00  2.23              
ATOM   1247  CG  PRO A  80      84.200  55.117  61.894  1.00  2.23              
ATOM   1248  HG1 PRO A  80      83.352  54.758  61.312  1.00  2.23              
ATOM   1249  HG2 PRO A  80      84.862  54.297  62.171  1.00  2.23              
ATOM   1250  CB  PRO A  80      84.934  56.204  61.113  1.00  2.23              
ATOM   1251  HB1 PRO A  80      84.905  55.998  60.047  1.00  2.23              
ATOM   1252  HB2 PRO A  80      85.964  56.275  61.465  1.00  2.23              
ATOM   1253  CA  PRO A  80      84.181  57.487  61.467  1.00  2.23              
ATOM   1254  HA  PRO A  80      84.855  58.341  61.391  1.00  2.23              
ATOM   1255  C   PRO A  80      82.961  57.685  60.543  1.00  2.23              
ATOM   1256  O   PRO A  80      81.818  57.417  60.909  1.00  2.23              
ATOM   1257  N   ALA A  81      83.184  58.169  59.331  1.00  1.95              
ATOM   1258  H   ALA A  81      84.151  58.404  59.100  1.00  1.95              
ATOM   1259  CA  ALA A  81      82.263  58.010  58.204  1.00  1.95              
ATOM   1260  HA  ALA A  81      81.665  57.111  58.363  1.00  1.95              
ATOM   1261  CB  ALA A  81      81.313  59.206  58.095  1.00  1.95              
ATOM   1262  HB1 ALA A  81      80.661  59.069  57.232  1.00  1.95              
ATOM   1263  HB2 ALA A  81      80.698  59.258  58.991  1.00  1.95              
ATOM   1264  HB3 ALA A  81      81.889  60.121  57.965  1.00  1.95              
ATOM   1265  C   ALA A  81      83.099  57.770  56.934  1.00  1.95              
ATOM   1266  O   ALA A  81      83.006  58.464  55.922  1.00  1.95              
ATOM   1267  N   ASP A  82      84.008  56.818  57.096  1.00  3.31              
ATOM   1268  H   ASP A  82      83.882  56.237  57.918  1.00  3.31              
ATOM   1269  CA  ASP A  82      85.202  56.548  56.308  1.00  3.31              
ATOM   1270  HA  ASP A  82      84.982  56.691  55.249  1.00  3.31              
ATOM   1271  CB  ASP A  82      86.319  57.532  56.719  1.00  3.31              
ATOM   1272  HB1 ASP A  82      86.109  58.500  56.261  1.00  3.31              
ATOM   1273  HB2 ASP A  82      87.272  57.181  56.320  1.00  3.31              
ATOM   1274  CG  ASP A  82      86.433  57.724  58.238  1.00  3.31              
ATOM   1275  OD1 ASP A  82      87.004  56.823  58.885  1.00  3.31              
ATOM   1276  OD2 ASP A  82      85.861  58.709  58.766  1.00  3.31              
ATOM   1277  C   ASP A  82      85.575  55.066  56.510  1.00  3.31              
ATOM   1278  O   ASP A  82      85.588  54.294  55.552  1.00  3.31              
ATOM   1279  N   SER A  83      85.656  54.626  57.771  1.00  3.58              
ATOM   1280  H   SER A  83      85.866  55.324  58.481  1.00  3.58              
ATOM   1281  CA  SER A  83      85.018  53.372  58.203  1.00  3.58              
ATOM   1282  HA  SER A  83      85.201  52.622  57.432  1.00  3.58              
ATOM   1283  CB  SER A  83      85.660  52.844  59.486  1.00  3.58              
ATOM   1284  HB1 SER A  83      85.207  51.892  59.766  1.00  3.58              
ATOM   1285  HB2 SER A  83      85.529  53.557  60.291  1.00  3.58              
ATOM   1286  OG  SER A  83      87.043  52.659  59.247  1.00  3.58              
ATOM   1287  HG  SER A  83      87.404  53.525  59.026  1.00  3.58              
ATOM   1288  C   SER A  83      83.500  53.542  58.322  1.00  3.58              
ATOM   1289  O   SER A  83      83.001  54.632  58.597  1.00  3.58              
ATOM   1290  N   THR A  84      82.743  52.481  58.030  1.00  3.05              
ATOM   1291  H   THR A  84      83.210  51.603  57.871  1.00  3.05              
ATOM   1292  CA  THR A  84      81.283  52.553  57.807  1.00  3.05              
ATOM   1293  HA  THR A  84      81.095  53.394  57.140  1.00  3.05              
ATOM   1294  CB  THR A  84      80.810  51.278  57.081  1.00  3.05              
ATOM   1295  HB  THR A  84      81.452  51.117  56.214  1.00  3.05              
ATOM   1296  CG2 THR A  84      80.851  50.017  57.948  1.00  3.05              
ATOM   1297 1HG2 THR A  84      80.581  49.154  57.340  1.00  3.05              
ATOM   1298 2HG2 THR A  84      81.854  49.865  58.347  1.00  3.05              
ATOM   1299 3HG2 THR A  84      80.147  50.098  58.777  1.00  3.05              
ATOM   1300  OG1 THR A  84      79.489  51.421  56.620  1.00  3.05              
ATOM   1301  HG1 THR A  84      78.992  51.828  57.343  1.00  3.05              
ATOM   1302  C   THR A  84      80.438  52.795  59.062  1.00  3.05              
ATOM   1303  O   THR A  84      79.219  52.942  58.943  1.00  3.05              
ATOM   1304  N   ASP A  85      81.041  52.791  60.249  1.00  2.87              
ATOM   1305  H   ASP A  85      82.048  52.642  60.286  1.00  2.87              
ATOM   1306  CA  ASP A  85      80.389  52.866  61.555  1.00  2.87              
ATOM   1307  HA  ASP A  85      79.472  52.287  61.452  1.00  2.87              
ATOM   1308  CB  ASP A  85      81.177  52.091  62.642  1.00  2.87              
ATOM   1309  HB1 ASP A  85      80.953  51.032  62.502  1.00  2.87              
ATOM   1310  HB2 ASP A  85      80.784  52.357  63.625  1.00  2.87              
ATOM   1311  CG  ASP A  85      82.708  52.218  62.640  1.00  2.87              
ATOM   1312  OD1 ASP A  85      83.313  52.038  61.552  1.00  2.87              
ATOM   1313  OD2 ASP A  85      83.278  52.386  63.743  1.00  2.87              
ATOM   1314  C   ASP A  85      79.871  54.258  61.942  1.00  2.87              
ATOM   1315  O   ASP A  85      80.273  54.846  62.941  1.00  2.87              
ATOM   1316  N   LEU A  86      78.898  54.732  61.154  1.00  2.74              
ATOM   1317  H   LEU A  86      78.682  54.150  60.354  1.00  2.74              
ATOM   1318  CA  LEU A  86      78.161  56.002  61.239  1.00  2.74              
ATOM   1319  HA  LEU A  86      78.936  56.767  61.175  1.00  2.74              
ATOM   1320  CB  LEU A  86      77.293  56.162  59.962  1.00  2.74              
ATOM   1321  HB1 LEU A  86      77.943  55.936  59.115  1.00  2.74              
ATOM   1322  HB2 LEU A  86      77.046  57.219  59.867  1.00  2.74              
ATOM   1323  CG  LEU A  86      75.983  55.357  59.746  1.00  2.74              
ATOM   1324  HG  LEU A  86      75.745  55.459  58.686  1.00  2.74              
ATOM   1325  CD1 LEU A  86      76.083  53.856  60.017  1.00  2.74              
ATOM   1326 1HD1 LEU A  86      75.106  53.388  59.916  1.00  2.74              
ATOM   1327 2HD1 LEU A  86      76.762  53.402  59.298  1.00  2.74              
ATOM   1328 3HD1 LEU A  86      76.455  53.669  61.021  1.00  2.74              
ATOM   1329  CD2 LEU A  86      74.770  55.928  60.482  1.00  2.74              
ATOM   1330 1HD2 LEU A  86      73.856  55.452  60.128  1.00  2.74              
ATOM   1331 2HD2 LEU A  86      74.855  55.760  61.552  1.00  2.74              
ATOM   1332 3HD2 LEU A  86      74.715  56.999  60.303  1.00  2.74              
ATOM   1333  C   LEU A  86      77.428  56.325  62.551  1.00  2.74              
ATOM   1334  O   LEU A  86      76.638  57.270  62.596  1.00  2.74              
ATOM   1335  N   GLU A  87      77.694  55.573  63.615  1.00  1.07              
ATOM   1336  H   GLU A  87      78.497  54.956  63.553  1.00  1.07              
ATOM   1337  CA  GLU A  87      76.899  55.510  64.833  1.00  1.07              
ATOM   1338  HA  GLU A  87      76.139  56.279  64.743  1.00  1.07              
ATOM   1339  CB  GLU A  87      76.111  54.172  64.922  1.00  1.07              
ATOM   1340  HB1 GLU A  87      75.643  54.117  65.906  1.00  1.07              
ATOM   1341  HB2 GLU A  87      76.801  53.331  64.824  1.00  1.07              
ATOM   1342  CG  GLU A  87      74.991  54.042  63.852  1.00  1.07              
ATOM   1343  HG1 GLU A  87      75.466  54.045  62.877  1.00  1.07              
ATOM   1344  HG2 GLU A  87      74.355  54.928  63.917  1.00  1.07              
ATOM   1345  CD  GLU A  87      74.087  52.792  63.947  1.00  1.07              
ATOM   1346  OE1 GLU A  87      73.417  52.425  62.937  1.00  1.07              
ATOM   1347  OE2 GLU A  87      73.965  52.227  65.063  1.00  1.07              
ATOM   1348  C   GLU A  87      77.683  55.851  66.112  1.00  1.07              
ATOM   1349  O   GLU A  87      78.139  54.999  66.874  1.00  1.07              
ATOM   1350  N   GLY A  88      77.827  57.162  66.302  1.00  1.25              
ATOM   1351  H   GLY A  88      77.316  57.755  65.667  1.00  1.25              
ATOM   1352  CA  GLY A  88      78.491  57.814  67.417  1.00  1.25              
ATOM   1353  HA1 GLY A  88      79.557  57.603  67.347  1.00  1.25              
ATOM   1354  HA2 GLY A  88      78.119  57.414  68.361  1.00  1.25              
ATOM   1355  C   GLY A  88      78.273  59.323  67.392  1.00  1.25              
ATOM   1356  O   GLY A  88      77.355  59.838  66.747  1.00  1.25              
ATOM   1357  N   TYR A  89      79.134  60.027  68.114  1.00  1.88              
ATOM   1358  H   TYR A  89      79.857  59.498  68.596  1.00  1.88              
ATOM   1359  CA  TYR A  89      79.311  61.472  68.052  1.00  1.88              
ATOM   1360  HA  TYR A  89      78.349  61.943  68.202  1.00  1.88              
ATOM   1361  CB  TYR A  89      80.245  61.852  69.223  1.00  1.88              
ATOM   1362  HB1 TYR A  89      81.214  61.377  69.069  1.00  1.88              
ATOM   1363  HB2 TYR A  89      79.826  61.426  70.134  1.00  1.88              
ATOM   1364  CG  TYR A  89      80.461  63.331  69.504  1.00  1.88              
ATOM   1365  CD1 TYR A  89      79.352  64.155  69.768  1.00  1.88              
ATOM   1366  HD1 TYR A  89      78.348  63.758  69.726  1.00  1.88              
ATOM   1367  CE1 TYR A  89      79.546  65.500  70.133  1.00  1.88              
ATOM   1368  HE1 TYR A  89      78.698  66.126  70.359  1.00  1.88              
ATOM   1369  CZ  TYR A  89      80.843  66.041  70.241  1.00  1.88              
ATOM   1370  OH  TYR A  89      80.970  67.340  70.629  1.00  1.88              
ATOM   1371  HH  TYR A  89      81.855  67.634  70.933  1.00  1.88              
ATOM   1372  CE2 TYR A  89      81.959  65.211  69.999  1.00  1.88              
ATOM   1373  HE2 TYR A  89      82.955  65.614  70.110  1.00  1.88              
ATOM   1374  CD2 TYR A  89      81.765  63.861  69.627  1.00  1.88              
ATOM   1375  HD2 TYR A  89      82.624  63.225  69.462  1.00  1.88              
ATOM   1376  C   TYR A  89      79.911  61.886  66.709  1.00  1.88              
ATOM   1377  O   TYR A  89      80.901  61.312  66.247  1.00  1.88              
ATOM   1378  N   THR A  90      79.309  62.880  66.071  1.00  2.00              
ATOM   1379  H   THR A  90      78.483  63.286  66.504  1.00  2.00              
ATOM   1380  CA  THR A  90      79.802  63.491  64.837  1.00  2.00              
ATOM   1381  HA  THR A  90      80.892  63.462  64.842  1.00  2.00              
ATOM   1382  CB  THR A  90      79.304  62.714  63.614  1.00  2.00              
ATOM   1383  HB  THR A  90      79.585  61.690  63.791  1.00  2.00              
ATOM   1384  CG2 THR A  90      77.797  62.732  63.358  1.00  2.00              
ATOM   1385 1HG2 THR A  90      77.449  63.746  63.159  1.00  2.00              
ATOM   1386 2HG2 THR A  90      77.566  62.099  62.502  1.00  2.00              
ATOM   1387 3HG2 THR A  90      77.277  62.341  64.234  1.00  2.00              
ATOM   1388  OG1 THR A  90      79.945  63.126  62.429  1.00  2.00              
ATOM   1389  HG1 THR A  90      79.530  63.962  62.128  1.00  2.00              
ATOM   1390  C   THR A  90      79.358  64.943  64.734  1.00  2.00              
ATOM   1391  O   THR A  90      78.305  65.311  65.249  1.00  2.00              
ATOM   1392  N   THR A  91      80.085  65.754  63.966  1.00  2.07              
ATOM   1393  H   THR A  91      80.961  65.425  63.587  1.00  2.07              
ATOM   1394  CA  THR A  91      79.478  66.918  63.311  1.00  2.07              
ATOM   1395  HA  THR A  91      78.681  67.327  63.931  1.00  2.07              
ATOM   1396  CB  THR A  91      80.498  68.054  63.084  1.00  2.07              
ATOM   1397  HB  THR A  91      79.971  68.905  62.654  1.00  2.07              
ATOM   1398  CG2 THR A  91      81.139  68.535  64.386  1.00  2.07              
ATOM   1399 1HG2 THR A  91      81.787  69.386  64.182  1.00  2.07              
ATOM   1400 2HG2 THR A  91      80.361  68.834  65.091  1.00  2.07              
ATOM   1401 3HG2 THR A  91      81.736  67.737  64.830  1.00  2.07              
ATOM   1402  OG1 THR A  91      81.532  67.691  62.192  1.00  2.07              
ATOM   1403  HG1 THR A  91      81.251  67.886  61.275  1.00  2.07              
ATOM   1404  C   THR A  91      78.875  66.528  61.957  1.00  2.07              
ATOM   1405  O   THR A  91      78.966  65.379  61.522  1.00  2.07              
ATOM   1406  N   ASP A  92      78.330  67.484  61.215  1.00  2.51              
ATOM   1407  H   ASP A  92      78.193  68.413  61.605  1.00  2.51              
ATOM   1408  CA  ASP A  92      78.352  67.426  59.756  1.00  2.51              
ATOM   1409  HA  ASP A  92      77.908  66.476  59.451  1.00  2.51              
ATOM   1410  CB  ASP A  92      77.458  68.546  59.198  1.00  2.51              
ATOM   1411  HB1 ASP A  92      76.430  68.360  59.512  1.00  2.51              
ATOM   1412  HB2 ASP A  92      77.483  68.504  58.108  1.00  2.51              
ATOM   1413  CG  ASP A  92      77.860  69.947  59.672  1.00  2.51              
ATOM   1414  OD1 ASP A  92      78.033  70.833  58.812  1.00  2.51              
ATOM   1415  OD2 ASP A  92      77.958  70.160  60.905  1.00  2.51              
ATOM   1416  C   ASP A  92      79.770  67.485  59.174  1.00  2.51              
ATOM   1417  O   ASP A  92      80.640  68.196  59.680  1.00  2.51              
ATOM   1418  N   TYR A  93      79.979  66.760  58.072  1.00  3.01              
ATOM   1419  H   TYR A  93      79.212  66.210  57.716  1.00  3.01              
ATOM   1420  CA  TYR A  93      81.053  67.050  57.128  1.00  3.01              
ATOM   1421  HA  TYR A  93      81.861  67.577  57.638  1.00  3.01              
ATOM   1422  CB  TYR A  93      81.622  65.756  56.533  1.00  3.01              
ATOM   1423  HB1 TYR A  93      80.810  65.165  56.107  1.00  3.01              
ATOM   1424  HB2 TYR A  93      82.085  65.170  57.328  1.00  3.01              
ATOM   1425  CG  TYR A  93      82.656  66.037  55.458  1.00  3.01              
ATOM   1426  CD1 TYR A  93      83.950  66.463  55.821  1.00  3.01              
ATOM   1427  HD1 TYR A  93      84.236  66.511  56.863  1.00  3.01              
ATOM   1428  CE1 TYR A  93      84.875  66.831  54.826  1.00  3.01              
ATOM   1429  HE1 TYR A  93      85.872  67.162  55.087  1.00  3.01              
ATOM   1430  CZ  TYR A  93      84.502  66.780  53.468  1.00  3.01              
ATOM   1431  OH  TYR A  93      85.375  67.186  52.512  1.00  3.01              
ATOM   1432  HH  TYR A  93      85.024  67.053  51.630  1.00  3.01              
ATOM   1433  CE2 TYR A  93      83.214  66.336  53.100  1.00  3.01              
ATOM   1434  HE2 TYR A  93      82.942  66.285  52.057  1.00  3.01              
ATOM   1435  CD2 TYR A  93      82.293  65.965  54.098  1.00  3.01              
ATOM   1436  HD2 TYR A  93      81.302  65.630  53.822  1.00  3.01              
ATOM   1437  C   TYR A  93      80.490  67.956  56.027  1.00  3.01              
ATOM   1438  O   TYR A  93      79.388  67.720  55.525  1.00  3.01              
ATOM   1439  N   LYS A  94      81.255  68.978  55.623  1.00  3.59              
ATOM   1440  H   LYS A  94      82.159  69.076  56.062  1.00  3.59              
ATOM   1441  CA  LYS A  94      80.883  69.970  54.600  1.00  3.59              
ATOM   1442  HA  LYS A  94      79.864  70.299  54.823  1.00  3.59              
ATOM   1443  CB  LYS A  94      81.779  71.225  54.702  1.00  3.59              
ATOM   1444  HB1 LYS A  94      81.607  71.707  55.666  1.00  3.59              
ATOM   1445  HB2 LYS A  94      81.451  71.929  53.940  1.00  3.59              
ATOM   1446  CG  LYS A  94      83.294  70.963  54.549  1.00  3.59              
ATOM   1447  HG1 LYS A  94      83.477  70.017  54.038  1.00  3.59              
ATOM   1448  HG2 LYS A  94      83.711  70.864  55.552  1.00  3.59              
ATOM   1449  CD  LYS A  94      84.057  72.085  53.812  1.00  3.59              
ATOM   1450  HD1 LYS A  94      85.058  72.124  54.245  1.00  3.59              
ATOM   1451  HD2 LYS A  94      83.589  73.053  53.998  1.00  3.59              
ATOM   1452  CE  LYS A  94      84.238  71.841  52.299  1.00  3.59              
ATOM   1453  HE1 LYS A  94      84.570  70.807  52.159  1.00  3.59              
ATOM   1454  HE2 LYS A  94      85.032  72.497  51.936  1.00  3.59              
ATOM   1455  NZ  LYS A  94      83.011  72.074  51.498  1.00  3.59              
ATOM   1456  HZ1 LYS A  94      83.109  71.798  50.524  1.00  3.59              
ATOM   1457  HZ2 LYS A  94      82.253  71.468  51.802  1.00  3.59              
ATOM   1458  HZ3 LYS A  94      82.707  73.037  51.477  1.00  3.59              
ATOM   1459  C   LYS A  94      80.826  69.421  53.161  1.00  3.59              
ATOM   1460  O   LYS A  94      81.584  69.862  52.302  1.00  3.59              
ATOM   1461  N   LYS A  95      79.955  68.446  52.903  1.00  5.64              
ATOM   1462  H   LYS A  95      79.408  68.135  53.699  1.00  5.64              
ATOM   1463  CA  LYS A  95      79.884  67.637  51.672  1.00  5.64              
ATOM   1464  HA  LYS A  95      80.825  67.092  51.608  1.00  5.64              
ATOM   1465  CB  LYS A  95      78.771  66.575  51.817  1.00  5.64              
ATOM   1466  HB1 LYS A  95      78.865  66.086  52.788  1.00  5.64              
ATOM   1467  HB2 LYS A  95      78.955  65.808  51.062  1.00  5.64              
ATOM   1468  CG  LYS A  95      77.309  67.044  51.632  1.00  5.64              
ATOM   1469  HG1 LYS A  95      76.685  66.149  51.606  1.00  5.64              
ATOM   1470  HG2 LYS A  95      77.203  67.541  50.668  1.00  5.64              
ATOM   1471  CD  LYS A  95      76.773  67.958  52.747  1.00  5.64              
ATOM   1472  HD1 LYS A  95      77.271  68.928  52.711  1.00  5.64              
ATOM   1473  HD2 LYS A  95      76.994  67.497  53.711  1.00  5.64              
ATOM   1474  CE  LYS A  95      75.251  68.161  52.654  1.00  5.64              
ATOM   1475  HE1 LYS A  95      74.906  68.583  53.602  1.00  5.64              
ATOM   1476  HE2 LYS A  95      74.769  67.189  52.523  1.00  5.64              
ATOM   1477  NZ  LYS A  95      74.868  69.079  51.556  1.00  5.64              
ATOM   1478  HZ1 LYS A  95      75.364  69.974  51.639  1.00  5.64              
ATOM   1479  HZ2 LYS A  95      75.219  68.784  50.640  1.00  5.64              
ATOM   1480  HZ3 LYS A  95      73.877  69.253  51.489  1.00  5.64              
ATOM   1481  C   LYS A  95      79.781  68.338  50.313  1.00  5.64              
ATOM   1482  O   LYS A  95      80.008  67.678  49.305  1.00  5.64              
ATOM   1483  N   ASP A  96      79.450  69.622  50.266  1.00  6.82              
ATOM   1484  H   ASP A  96      79.265  70.112  51.125  1.00  6.82              
ATOM   1485  CA  ASP A  96      79.304  70.366  49.010  1.00  6.82              
ATOM   1486  HA  ASP A  96      79.158  69.660  48.191  1.00  6.82              
ATOM   1487  CB  ASP A  96      78.039  71.247  49.068  1.00  6.82              
ATOM   1488  HB1 ASP A  96      77.711  71.467  48.051  1.00  6.82              
ATOM   1489  HB2 ASP A  96      78.287  72.193  49.544  1.00  6.82              
ATOM   1490  CG  ASP A  96      76.888  70.602  49.844  1.00  6.82              
ATOM   1491  OD1 ASP A  96      76.218  69.680  49.322  1.00  6.82              
ATOM   1492  OD2 ASP A  96      76.703  70.941  51.038  1.00  6.82              
ATOM   1493  C   ASP A  96      80.557  71.196  48.693  1.00  6.82              
ATOM   1494  O   ASP A  96      81.536  71.183  49.444  1.00  6.82              
ATOM   1495  N   GLY A  97      80.546  71.961  47.598  1.00  7.57              
ATOM   1496  H   GLY A  97      79.743  71.927  46.985  1.00  7.57              
ATOM   1497  CA  GLY A  97      81.564  72.996  47.393  1.00  7.57              
ATOM   1498  HA1 GLY A  97      81.450  73.424  46.397  1.00  7.57              
ATOM   1499  HA2 GLY A  97      82.560  72.560  47.470  1.00  7.57              
ATOM   1500  C   GLY A  97      81.430  74.113  48.423  1.00  7.57              
ATOM   1501  O   GLY A  97      82.304  74.296  49.275  1.00  7.57              
ATOM   1502  N   GLU A  98      80.269  74.768  48.380  1.00  5.94              
ATOM   1503  H   GLU A  98      79.622  74.504  47.655  1.00  5.94              
ATOM   1504  CA  GLU A  98      79.737  75.679  49.395  1.00  5.94              
ATOM   1505  HA  GLU A  98      80.380  76.559  49.430  1.00  5.94              
ATOM   1506  CB  GLU A  98      78.351  76.133  48.900  1.00  5.94              
ATOM   1507  HB1 GLU A  98      77.743  75.249  48.697  1.00  5.94              
ATOM   1508  HB2 GLU A  98      78.492  76.653  47.951  1.00  5.94              
ATOM   1509  CG  GLU A  98      77.540  77.053  49.813  1.00  5.94              
ATOM   1510  HG1 GLU A  98      77.161  76.446  50.631  1.00  5.94              
ATOM   1511  HG2 GLU A  98      76.669  77.406  49.256  1.00  5.94              
ATOM   1512  CD  GLU A  98      78.319  78.256  50.366  1.00  5.94              
ATOM   1513  OE1 GLU A  98      79.314  78.030  51.087  1.00  5.94              
ATOM   1514  OE2 GLU A  98      77.834  79.404  50.231  1.00  5.94              
ATOM   1515  C   GLU A  98      79.792  75.000  50.765  1.00  5.94              
ATOM   1516  O   GLU A  98      79.081  74.040  51.051  1.00  5.94              
ATOM   1517  N   GLY A  99      80.763  75.419  51.578  1.00  5.81              
ATOM   1518  H   GLY A  99      81.207  76.297  51.342  1.00  5.81              
ATOM   1519  CA  GLY A  99      81.295  74.641  52.697  1.00  5.81              
ATOM   1520  HA1 GLY A  99      82.334  74.919  52.874  1.00  5.81              
ATOM   1521  HA2 GLY A  99      81.226  73.590  52.439  1.00  5.81              
ATOM   1522  C   GLY A  99      80.508  74.825  53.990  1.00  5.81              
ATOM   1523  O   GLY A  99      81.097  74.911  55.066  1.00  5.81              
ATOM   1524  N   ARG A 100      79.186  74.937  53.855  1.00  5.05              
ATOM   1525  H   ARG A 100      78.825  74.768  52.920  1.00  5.05              
ATOM   1526  CA  ARG A 100      78.242  75.388  54.865  1.00  5.05              
ATOM   1527  HA  ARG A 100      78.621  76.326  55.271  1.00  5.05              
ATOM   1528  CB  ARG A 100      76.861  75.693  54.240  1.00  5.05              
ATOM   1529  HB1 ARG A 100      76.130  75.878  55.028  1.00  5.05              
ATOM   1530  HB2 ARG A 100      76.534  74.811  53.685  1.00  5.05              
ATOM   1531  CG  ARG A 100      76.844  76.897  53.287  1.00  5.05              
ATOM   1532  HG1 ARG A 100      75.984  76.785  52.625  1.00  5.05              
ATOM   1533  HG2 ARG A 100      77.749  76.858  52.690  1.00  5.05              
ATOM   1534  CD  ARG A 100      76.754  78.289  53.936  1.00  5.05              
ATOM   1535  HD1 ARG A 100      77.622  78.440  54.580  1.00  5.05              
ATOM   1536  HD2 ARG A 100      75.851  78.343  54.545  1.00  5.05              
ATOM   1537  NE  ARG A 100      76.745  79.331  52.885  1.00  5.05              
ATOM   1538  HE  ARG A 100      77.514  79.300  52.214  1.00  5.05              
ATOM   1539  CZ  ARG A 100      75.826  80.234  52.582  1.00  5.05              
ATOM   1540  NH1 ARG A 100      74.801  80.508  53.342  1.00  5.05              
ATOM   1541 1HH1 ARG A 100      74.734  80.062  54.235  1.00  5.05              
ATOM   1542 2HH1 ARG A 100      74.165  81.251  53.090  1.00  5.05              
ATOM   1543  NH2 ARG A 100      75.941  80.882  51.458  1.00  5.05              
ATOM   1544 1HH2 ARG A 100      76.689  80.554  50.826  1.00  5.05              
ATOM   1545 2HH2 ARG A 100      75.261  81.544  51.151  1.00  5.05              
ATOM   1546  C   ARG A 100      78.093  74.458  56.076  1.00  5.05              
ATOM   1547  O   ARG A 100      77.096  73.756  56.220  1.00  5.05              
ATOM   1548  N   LYS A 101      79.072  74.513  56.975  1.00  3.52              
ATOM   1549  H   LYS A 101      79.903  75.020  56.700  1.00  3.52              
ATOM   1550  CA  LYS A 101      79.033  73.914  58.312  1.00  3.52              
ATOM   1551  HA  LYS A 101      78.975  72.835  58.196  1.00  3.52              
ATOM   1552  CB  LYS A 101      80.362  74.267  59.020  1.00  3.52              
ATOM   1553  HB1 LYS A 101      80.440  75.355  59.073  1.00  3.52              
ATOM   1554  HB2 LYS A 101      81.195  73.910  58.413  1.00  3.52              
ATOM   1555  CG  LYS A 101      80.526  73.722  60.452  1.00  3.52              
ATOM   1556  HG1 LYS A 101      79.634  73.947  61.035  1.00  3.52              
ATOM   1557  HG2 LYS A 101      81.360  74.248  60.919  1.00  3.52              
ATOM   1558  CD  LYS A 101      80.829  72.217  60.507  1.00  3.52              
ATOM   1559  HD1 LYS A 101      81.796  72.040  60.036  1.00  3.52              
ATOM   1560  HD2 LYS A 101      80.082  71.661  59.947  1.00  3.52              
ATOM   1561  CE  LYS A 101      80.885  71.694  61.950  1.00  3.52              
ATOM   1562  HE1 LYS A 101      81.517  72.358  62.546  1.00  3.52              
ATOM   1563  HE2 LYS A 101      81.340  70.700  61.934  1.00  3.52              
ATOM   1564  NZ  LYS A 101      79.535  71.591  62.547  1.00  3.52              
ATOM   1565  HZ1 LYS A 101      79.025  72.469  62.517  1.00  3.52              
ATOM   1566  HZ2 LYS A 101      78.948  70.979  61.976  1.00  3.52              
ATOM   1567  HZ3 LYS A 101      79.527  71.238  63.490  1.00  3.52              
ATOM   1568  C   LYS A 101      77.834  74.373  59.129  1.00  3.52              
ATOM   1569  O   LYS A 101      77.741  75.552  59.457  1.00  3.52              
ATOM   1570  N   THR A 102      76.959  73.454  59.516  1.00  2.83              
ATOM   1571  H   THR A 102      77.137  72.485  59.253  1.00  2.83              
ATOM   1572  CA  THR A 102      75.870  73.770  60.452  1.00  2.83              
ATOM   1573  HA  THR A 102      75.472  74.753  60.193  1.00  2.83              
ATOM   1574  CB  THR A 102      74.725  72.757  60.283  1.00  2.83              
ATOM   1575  HB  THR A 102      74.728  72.404  59.251  1.00  2.83              
ATOM   1576  CG2 THR A 102      74.715  71.540  61.205  1.00  2.83              
ATOM   1577 1HG2 THR A 102      75.630  70.974  61.070  1.00  2.83              
ATOM   1578 2HG2 THR A 102      74.637  71.846  62.247  1.00  2.83              
ATOM   1579 3HG2 THR A 102      73.868  70.901  60.954  1.00  2.83              
ATOM   1580  OG1 THR A 102      73.515  73.429  60.484  1.00  2.83              
ATOM   1581  HG1 THR A 102      73.143  73.101  61.321  1.00  2.83              
ATOM   1582  C   THR A 102      76.391  73.849  61.882  1.00  2.83              
ATOM   1583  O   THR A 102      77.367  73.179  62.241  1.00  2.83              
ATOM   1584  N   TRP A 103      75.765  74.655  62.738  1.00  1.75              
ATOM   1585  H   TRP A 103      74.957  75.190  62.430  1.00  1.75              
ATOM   1586  CA  TRP A 103      76.268  74.829  64.108  1.00  1.75              
ATOM   1587  HA  TRP A 103      77.346  74.672  64.135  1.00  1.75              
ATOM   1588  CB  TRP A 103      76.014  76.280  64.519  1.00  1.75              
ATOM   1589  HB1 TRP A 103      74.950  76.362  64.731  1.00  1.75              
ATOM   1590  HB2 TRP A 103      76.231  76.920  63.666  1.00  1.75              
ATOM   1591  CG  TRP A 103      76.766  76.853  65.690  1.00  1.75              
ATOM   1592  CD1 TRP A 103      76.428  76.697  66.990  1.00  1.75              
ATOM   1593  HD1 TRP A 103      75.599  76.104  67.359  1.00  1.75              
ATOM   1594  NE1 TRP A 103      77.239  77.474  67.788  1.00  1.75              
ATOM   1595  HE1 TRP A 103      77.050  77.603  68.778  1.00  1.75              
ATOM   1596  CE2 TRP A 103      78.154  78.180  67.046  1.00  1.75              
ATOM   1597  CZ2 TRP A 103      79.143  79.111  67.391  1.00  1.75              
ATOM   1598  HZ2 TRP A 103      79.298  79.375  68.426  1.00  1.75              
ATOM   1599  CH2 TRP A 103      79.920  79.686  66.373  1.00  1.75              
ATOM   1600  HH2 TRP A 103      80.690  80.405  66.616  1.00  1.75              
ATOM   1601  CZ3 TRP A 103      79.693  79.327  65.031  1.00  1.75              
ATOM   1602  HZ3 TRP A 103      80.286  79.782  64.251  1.00  1.75              
ATOM   1603  CE3 TRP A 103      78.688  78.396  64.697  1.00  1.75              
ATOM   1604  HE3 TRP A 103      78.513  78.144  63.662  1.00  1.75              
ATOM   1605  CD2 TRP A 103      77.889  77.795  65.695  1.00  1.75              
ATOM   1606  C   TRP A 103      75.626  73.826  65.076  1.00  1.75              
ATOM   1607  O   TRP A 103      74.974  74.189  66.052  1.00  1.75              
ATOM   1608  N   ALA A 104      75.763  72.543  64.768  1.00  1.15              
ATOM   1609  H   ALA A 104      76.281  72.286  63.943  1.00  1.15              
ATOM   1610  CA  ALA A 104      75.285  71.477  65.627  1.00  1.15              
ATOM   1611  HA  ALA A 104      75.229  71.844  66.653  1.00  1.15              
ATOM   1612  CB  ALA A 104      73.877  71.067  65.182  1.00  1.15              
ATOM   1613  HB1 ALA A 104      73.504  70.290  65.851  1.00  1.15              
ATOM   1614  HB2 ALA A 104      73.211  71.928  65.236  1.00  1.15              
ATOM   1615  HB3 ALA A 104      73.898  70.682  64.165  1.00  1.15              
ATOM   1616  C   ALA A 104      76.257  70.299  65.613  1.00  1.15              
ATOM   1617  O   ALA A 104      76.795  69.926  64.559  1.00  1.15              
ATOM   1618  N   ASP A 105      76.427  69.707  66.787  1.00  1.15              
ATOM   1619  H   ASP A 105      75.912  70.086  67.583  1.00  1.15              
ATOM   1620  CA  ASP A 105      76.943  68.358  66.980  1.00  1.15              
ATOM   1621  HA  ASP A 105      77.498  68.052  66.096  1.00  1.15              
ATOM   1622  CB  ASP A 105      77.913  68.337  68.164  1.00  1.15              
ATOM   1623  HB1 ASP A 105      78.693  69.086  68.009  1.00  1.15              
ATOM   1624  HB2 ASP A 105      78.397  67.360  68.203  1.00  1.15              
ATOM   1625  CG  ASP A 105      77.184  68.609  69.475  1.00  1.15              
ATOM   1626  OD1 ASP A 105      76.961  69.809  69.756  1.00  1.15              
ATOM   1627  OD2 ASP A 105      76.847  67.611  70.153  1.00  1.15              
ATOM   1628  C   ASP A 105      75.774  67.388  67.174  1.00  1.15              
ATOM   1629  O   ASP A 105      74.600  67.763  67.290  1.00  1.15              
ATOM   1630  N   HIS A 106      76.091  66.098  67.102  1.00  0.90              
ATOM   1631  H   HIS A 106      77.064  65.836  66.994  1.00  0.90              
ATOM   1632  CA  HIS A 106      75.093  65.043  67.009  1.00  0.90              
ATOM   1633  HA  HIS A 106      74.189  65.365  67.524  1.00  0.90              
ATOM   1634  CB  HIS A 106      74.775  64.762  65.523  1.00  0.90              
ATOM   1635  HB1 HIS A 106      73.893  64.127  65.495  1.00  0.90              
ATOM   1636  HB2 HIS A 106      75.604  64.201  65.091  1.00  0.90              
ATOM   1637  CG  HIS A 106      74.545  65.975  64.637  1.00  0.90              
ATOM   1638  ND1 HIS A 106      73.309  66.494  64.238  1.00  0.90              
ATOM   1639  CE1 HIS A 106      73.583  67.650  63.605  1.00  0.90              
ATOM   1640  HE1 HIS A 106      72.843  68.361  63.260  1.00  0.90              
ATOM   1641  NE2 HIS A 106      74.910  67.834  63.516  1.00  0.90              
ATOM   1642  HE2 HIS A 106      75.379  68.691  63.238  1.00  0.90              
ATOM   1643  CD2 HIS A 106      75.526  66.774  64.132  1.00  0.90              
ATOM   1644  HD2 HIS A 106      76.583  66.665  64.313  1.00  0.90              
ATOM   1645  C   HIS A 106      75.610  63.767  67.655  1.00  0.90              
ATOM   1646  O   HIS A 106      76.784  63.445  67.505  1.00  0.90              
ATOM   1647  N   LEU A 107      74.718  62.969  68.236  1.00  0.71              
ATOM   1648  H   LEU A 107      73.757  63.292  68.290  1.00  0.71              
ATOM   1649  CA  LEU A 107      74.993  61.576  68.605  1.00  0.71              
ATOM   1650  HA  LEU A 107      75.975  61.282  68.234  1.00  0.71              
ATOM   1651  CB  LEU A 107      74.992  61.406  70.143  1.00  0.71              
ATOM   1652  HB1 LEU A 107      74.094  61.872  70.544  1.00  0.71              
ATOM   1653  HB2 LEU A 107      75.853  61.932  70.556  1.00  0.71              
ATOM   1654  CG  LEU A 107      75.009  59.938  70.625  1.00  0.71              
ATOM   1655  HG  LEU A 107      74.161  59.401  70.202  1.00  0.71              
ATOM   1656  CD1 LEU A 107      76.291  59.208  70.227  1.00  0.71              
ATOM   1657 1HD1 LEU A 107      76.306  58.215  70.682  1.00  0.71              
ATOM   1658 2HD1 LEU A 107      76.304  59.072  69.151  1.00  0.71              
ATOM   1659 3HD1 LEU A 107      77.166  59.768  70.553  1.00  0.71              
ATOM   1660  CD2 LEU A 107      74.888  59.833  72.140  1.00  0.71              
ATOM   1661 1HD2 LEU A 107      74.904  58.784  72.419  1.00  0.71              
ATOM   1662 2HD2 LEU A 107      75.711  60.350  72.629  1.00  0.71              
ATOM   1663 3HD2 LEU A 107      73.943  60.258  72.466  1.00  0.71              
ATOM   1664  C   LEU A 107      73.946  60.696  67.952  1.00  0.71              
ATOM   1665  O   LEU A 107      72.756  60.924  68.143  1.00  0.71              
ATOM   1666  N   PHE A 108      74.368  59.702  67.177  1.00  0.67              
ATOM   1667  H   PHE A 108      75.365  59.523  67.097  1.00  0.67              
ATOM   1668  CA  PHE A 108      73.485  58.931  66.310  1.00  0.67              
ATOM   1669  HA  PHE A 108      72.452  59.168  66.541  1.00  0.67              
ATOM   1670  CB  PHE A 108      73.808  59.355  64.860  1.00  0.67              
ATOM   1671  HB1 PHE A 108      74.805  58.982  64.617  1.00  0.67              
ATOM   1672  HB2 PHE A 108      73.859  60.445  64.838  1.00  0.67              
ATOM   1673  CG  PHE A 108      72.851  58.955  63.749  1.00  0.67              
ATOM   1674  CD1 PHE A 108      71.463  58.886  63.961  1.00  0.67              
ATOM   1675  HD1 PHE A 108      71.056  59.022  64.945  1.00  0.67              
ATOM   1676  CE1 PHE A 108      70.584  58.652  62.892  1.00  0.67              
ATOM   1677  HE1 PHE A 108      69.519  58.593  63.066  1.00  0.67              
ATOM   1678  CZ  PHE A 108      71.087  58.486  61.594  1.00  0.67              
ATOM   1679  HZ  PHE A 108      70.411  58.301  60.771  1.00  0.67              
ATOM   1680  CE2 PHE A 108      72.473  58.545  61.370  1.00  0.67              
ATOM   1681  HE2 PHE A 108      72.866  58.412  60.374  1.00  0.67              
ATOM   1682  CD2 PHE A 108      73.354  58.772  62.445  1.00  0.67              
ATOM   1683  HD2 PHE A 108      74.422  58.805  62.266  1.00  0.67              
ATOM   1684  C   PHE A 108      73.720  57.450  66.556  1.00  0.67              
ATOM   1685  O   PHE A 108      74.860  57.009  66.524  1.00  0.67              
ATOM   1686  N   HIS A 109      72.661  56.691  66.821  1.00  0.98              
ATOM   1687  H   HIS A 109      71.749  57.130  66.863  1.00  0.98              
ATOM   1688  CA  HIS A 109      72.740  55.247  67.058  1.00  0.98              
ATOM   1689  HA  HIS A 109      73.449  54.837  66.336  1.00  0.98              
ATOM   1690  CB  HIS A 109      73.311  54.928  68.462  1.00  0.98              
ATOM   1691  HB1 HIS A 109      74.396  55.039  68.405  1.00  0.98              
ATOM   1692  HB2 HIS A 109      73.108  53.882  68.699  1.00  0.98              
ATOM   1693  CG  HIS A 109      72.847  55.777  69.628  1.00  0.98              
ATOM   1694  ND1 HIS A 109      73.619  56.048  70.763  1.00  0.98              
ATOM   1695  CE1 HIS A 109      72.879  56.868  71.519  1.00  0.98              
ATOM   1696  HE1 HIS A 109      73.183  57.274  72.475  1.00  0.98              
ATOM   1697  NE2 HIS A 109      71.697  57.117  70.940  1.00  0.98              
ATOM   1698  HE2 HIS A 109      70.976  57.707  71.335  1.00  0.98              
ATOM   1699  CD2 HIS A 109      71.664  56.442  69.744  1.00  0.98              
ATOM   1700  HD2 HIS A 109      70.887  56.459  69.004  1.00  0.98              
ATOM   1701  C   HIS A 109      71.419  54.534  66.799  1.00  0.98              
ATOM   1702  O   HIS A 109      70.337  55.063  67.073  1.00  0.98              
ATOM   1703  N   ARG A 110      71.509  53.318  66.266  1.00  0.97              
ATOM   1704  H   ARG A 110      72.438  52.963  66.023  1.00  0.97              
ATOM   1705  CA  ARG A 110      70.382  52.406  66.057  1.00  0.97              
ATOM   1706  HA  ARG A 110      69.546  52.943  65.615  1.00  0.97              
ATOM   1707  CB  ARG A 110      70.885  51.350  65.062  1.00  0.97              
ATOM   1708  HB1 ARG A 110      71.713  50.794  65.506  1.00  0.97              
ATOM   1709  HB2 ARG A 110      71.281  51.914  64.226  1.00  0.97              
ATOM   1710  CG  ARG A 110      69.865  50.335  64.515  1.00  0.97              
ATOM   1711  HG1 ARG A 110      69.017  50.866  64.085  1.00  0.97              
ATOM   1712  HG2 ARG A 110      69.499  49.703  65.328  1.00  0.97              
ATOM   1713  CD  ARG A 110      70.499  49.443  63.427  1.00  0.97              
ATOM   1714  HD1 ARG A 110      69.728  48.814  62.977  1.00  0.97              
ATOM   1715  HD2 ARG A 110      71.230  48.784  63.900  1.00  0.97              
ATOM   1716  NE  ARG A 110      71.186  50.252  62.395  1.00  0.97              
ATOM   1717  HE  ARG A 110      72.103  50.614  62.649  1.00  0.97              
ATOM   1718  CZ  ARG A 110      70.609  50.907  61.408  1.00  0.97              
ATOM   1719  NH1 ARG A 110      69.435  50.604  60.926  1.00  0.97              
ATOM   1720 1HH1 ARG A 110      68.956  49.806  61.296  1.00  0.97              
ATOM   1721 2HH1 ARG A 110      68.930  51.254  60.312  1.00  0.97              
ATOM   1722  NH2 ARG A 110      71.212  51.944  60.914  1.00  0.97              
ATOM   1723 1HH2 ARG A 110      72.062  52.271  61.378  1.00  0.97              
ATOM   1724 2HH2 ARG A 110      70.716  52.472  60.218  1.00  0.97              
ATOM   1725  C   ARG A 110      69.962  51.791  67.369  1.00  0.97              
ATOM   1726  O   ARG A 110      70.747  51.163  68.074  1.00  0.97              
ATOM   1727  N   VAL A 111      68.693  52.009  67.717  1.00  1.29              
ATOM   1728  H   VAL A 111      68.141  52.500  67.030  1.00  1.29              
ATOM   1729  CA  VAL A 111      68.114  51.751  69.025  1.00  1.29              
ATOM   1730  HA  VAL A 111      68.769  51.030  69.506  1.00  1.29              
ATOM   1731  CB  VAL A 111      68.171  52.985  69.944  1.00  1.29              
ATOM   1732  HB  VAL A 111      67.771  52.734  70.925  1.00  1.29              
ATOM   1733  CG1 VAL A 111      69.609  53.471  70.179  1.00  1.29              
ATOM   1734 1HG1 VAL A 111      70.210  52.634  70.525  1.00  1.29              
ATOM   1735 2HG1 VAL A 111      70.052  53.826  69.265  1.00  1.29              
ATOM   1736 3HG1 VAL A 111      69.624  54.272  70.912  1.00  1.29              
ATOM   1737  CG2 VAL A 111      67.362  54.159  69.405  1.00  1.29              
ATOM   1738 1HG2 VAL A 111      66.353  53.847  69.248  1.00  1.29              
ATOM   1739 2HG2 VAL A 111      67.357  54.956  70.143  1.00  1.29              
ATOM   1740 3HG2 VAL A 111      67.787  54.501  68.463  1.00  1.29              
ATOM   1741  C   VAL A 111      66.809  51.057  69.064  1.00  1.29              
ATOM   1742  O   VAL A 111      66.236  50.854  70.132  1.00  1.29              
ATOM   1743  N   TRP A 112      66.324  50.534  67.891  1.00  1.62              
ATOM   1744  H   TRP A 112      66.813  50.882  67.097  1.00  1.62              
ATOM   1745  CA  TRP A 112      65.536  49.314  67.921  1.00  1.62              
ATOM   1746  HA  TRP A 112      65.944  48.663  68.667  1.00  1.62              
ATOM   1747  CB  TRP A 112      64.074  49.640  68.347  1.00  1.62              
ATOM   1748  HB1 TRP A 112      63.504  49.914  67.472  1.00  1.62              
ATOM   1749  HB2 TRP A 112      64.019  50.489  69.026  1.00  1.62              
ATOM   1750  CG  TRP A 112      63.293  48.536  69.001  1.00  1.62              
ATOM   1751  CD1 TRP A 112      62.227  47.915  68.446  1.00  1.62              
ATOM   1752  HD1 TRP A 112      61.816  48.133  67.452  1.00  1.62              
ATOM   1753  NE1 TRP A 112      61.696  47.011  69.347  1.00  1.62              
ATOM   1754  HE1 TRP A 112      60.861  46.475  69.152  1.00  1.62              
ATOM   1755  CE2 TRP A 112      62.420  46.979  70.518  1.00  1.62              
ATOM   1756  CZ2 TRP A 112      62.325  46.215  71.684  1.00  1.62              
ATOM   1757  HZ2 TRP A 112      61.534  45.483  71.786  1.00  1.62              
ATOM   1758  CH2 TRP A 112      63.267  46.396  72.706  1.00  1.62              
ATOM   1759  HH2 TRP A 112      63.219  45.824  73.605  1.00  1.62              
ATOM   1760  CZ3 TRP A 112      64.274  47.369  72.570  1.00  1.62              
ATOM   1761  HZ3 TRP A 112      64.980  47.549  73.355  1.00  1.62              
ATOM   1762  CE3 TRP A 112      64.374  48.129  71.383  1.00  1.62              
ATOM   1763  HE3 TRP A 112      65.145  48.854  71.279  1.00  1.62              
ATOM   1764  CD2 TRP A 112      63.457  47.953  70.322  1.00  1.62              
ATOM   1765  C   TRP A 112      65.468  48.473  66.613  1.00  1.62              
ATOM   1766  O   TRP A 112      65.674  49.209  65.569  1.00  1.62              
ATOM   1767  N   PRO A 113      65.070  47.163  66.443  1.00  1.74              
ATOM   1768  CD  PRO A 113      64.455  46.799  65.139  1.00  1.74              
ATOM   1769  HD1 PRO A 113      65.274  46.656  64.444  1.00  1.74              
ATOM   1770  HD2 PRO A 113      63.845  47.636  64.815  1.00  1.74              
ATOM   1771  CG  PRO A 113      63.640  45.567  65.380  1.00  1.74              
ATOM   1772  HG1 PRO A 113      63.373  45.030  64.484  1.00  1.74              
ATOM   1773  HG2 PRO A 113      62.696  45.788  65.878  1.00  1.74              
ATOM   1774  CB  PRO A 113      64.534  44.737  66.290  1.00  1.74              
ATOM   1775  HB1 PRO A 113      65.413  44.373  65.751  1.00  1.74              
ATOM   1776  HB2 PRO A 113      63.997  43.940  66.814  1.00  1.74              
ATOM   1777  CA  PRO A 113      64.966  45.895  67.263  1.00  1.74              
ATOM   1778  HA  PRO A 113      64.148  45.955  67.960  1.00  1.74              
ATOM   1779  C   PRO A 113      66.273  45.571  68.033  1.00  1.74              
ATOM   1780  O   PRO A 113      67.335  45.706  67.522  1.00  1.74              
ATOM   1781  N   PRO A 114      66.115  45.157  69.338  1.00  1.51              
ATOM   1782  CD  PRO A 114      64.968  44.529  69.930  1.00  1.51              
ATOM   1783  HD1 PRO A 114      64.507  43.792  69.264  1.00  1.51              
ATOM   1784  HD2 PRO A 114      64.228  45.277  70.173  1.00  1.51              
ATOM   1785  CG  PRO A 114      65.461  43.858  71.208  1.00  1.51              
ATOM   1786  HG1 PRO A 114      65.800  42.846  70.984  1.00  1.51              
ATOM   1787  HG2 PRO A 114      64.698  43.840  71.986  1.00  1.51              
ATOM   1788  CB  PRO A 114      66.660  44.717  71.617  1.00  1.51              
ATOM   1789  HB1 PRO A 114      67.387  44.141  72.186  1.00  1.51              
ATOM   1790  HB2 PRO A 114      66.315  45.567  72.201  1.00  1.51              
ATOM   1791  CA  PRO A 114      67.224  45.215  70.283  1.00  1.51              
ATOM   1792  HA  PRO A 114      67.565  46.234  70.405  1.00  1.51              
ATOM   1793  C   PRO A 114      68.424  44.378  69.810  1.00  1.51              
ATOM   1794  O   PRO A 114      69.561  44.758  69.937  1.00  1.51              
ATOM   1795  N   SER A 115      68.116  43.246  69.165  1.00  1.71              
ATOM   1796  H   SER A 115      67.156  42.942  69.139  1.00  1.71              
ATOM   1797  CA  SER A 115      69.091  42.310  68.625  1.00  1.71              
ATOM   1798  HA  SER A 115      69.813  42.093  69.411  1.00  1.71              
ATOM   1799  CB  SER A 115      68.369  40.996  68.279  1.00  1.71              
ATOM   1800  HB1 SER A 115      69.095  40.226  68.015  1.00  1.71              
ATOM   1801  HB2 SER A 115      67.716  41.163  67.422  1.00  1.71              
ATOM   1802  OG  SER A 115      67.583  40.548  69.376  1.00  1.71              
ATOM   1803  HG  SER A 115      68.126  39.987  69.939  1.00  1.71              
ATOM   1804  C   SER A 115      69.918  42.774  67.419  1.00  1.71              
ATOM   1805  O   SER A 115      70.600  41.967  66.801  1.00  1.71              
ATOM   1806  N   ARG A 116      69.857  44.062  67.066  1.00  2.80              
ATOM   1807  H   ARG A 116      69.198  44.658  67.557  1.00  2.80              
ATOM   1808  CA  ARG A 116      70.722  44.702  66.060  1.00  2.80              
ATOM   1809  HA  ARG A 116      71.568  44.053  65.828  1.00  2.80              
ATOM   1810  CB  ARG A 116      69.895  44.931  64.765  1.00  2.80              
ATOM   1811  HB1 ARG A 116      70.541  45.397  64.021  1.00  2.80              
ATOM   1812  HB2 ARG A 116      69.072  45.616  64.977  1.00  2.80              
ATOM   1813  CG  ARG A 116      69.329  43.625  64.169  1.00  2.80              
ATOM   1814  HG1 ARG A 116      68.596  43.190  64.847  1.00  2.80              
ATOM   1815  HG2 ARG A 116      70.154  42.920  64.066  1.00  2.80              
ATOM   1816  CD  ARG A 116      68.680  43.783  62.781  1.00  2.80              
ATOM   1817  HD1 ARG A 116      68.639  42.804  62.303  1.00  2.80              
ATOM   1818  HD2 ARG A 116      69.322  44.420  62.168  1.00  2.80              
ATOM   1819  NE  ARG A 116      67.324  44.368  62.817  1.00  2.80              
ATOM   1820  HE  ARG A 116      67.282  45.390  62.704  1.00  2.80              
ATOM   1821  CZ  ARG A 116      66.156  43.744  62.804  1.00  2.80              
ATOM   1822  NH1 ARG A 116      66.021  42.448  62.924  1.00  2.80              
ATOM   1823 1HH1 ARG A 116      66.819  41.891  63.138  1.00  2.80              
ATOM   1824 2HH1 ARG A 116      65.089  42.037  62.803  1.00  2.80              
ATOM   1825  NH2 ARG A 116      65.060  44.395  62.665  1.00  2.80              
ATOM   1826 1HH2 ARG A 116      65.123  45.381  62.383  1.00  2.80              
ATOM   1827 2HH2 ARG A 116      64.149  43.942  62.673  1.00  2.80              
ATOM   1828  C   ARG A 116      71.327  46.010  66.586  1.00  2.80              
ATOM   1829  O   ARG A 116      71.911  46.768  65.825  1.00  2.80              
ATOM   1830  N   ILE A 117      71.167  46.278  67.888  1.00  2.41              
ATOM   1831  H   ILE A 117      70.712  45.592  68.474  1.00  2.41              
ATOM   1832  CA  ILE A 117      71.777  47.420  68.561  1.00  2.41              
ATOM   1833  HA  ILE A 117      71.732  48.281  67.891  1.00  2.41              
ATOM   1834  CB  ILE A 117      71.012  47.801  69.851  1.00  2.41              
ATOM   1835  HB  ILE A 117      71.015  46.948  70.530  1.00  2.41              
ATOM   1836  CG2 ILE A 117      71.730  48.970  70.557  1.00  2.41              
ATOM   1837 1HG2 ILE A 117      71.157  49.311  71.413  1.00  2.41              
ATOM   1838 2HG2 ILE A 117      72.698  48.653  70.936  1.00  2.41              
ATOM   1839 3HG2 ILE A 117      71.859  49.806  69.875  1.00  2.41              
ATOM   1840  CG1 ILE A 117      69.545  48.165  69.525  1.00  2.41              
ATOM   1841 1HG1 ILE A 117      69.065  47.317  69.040  1.00  2.41              
ATOM   1842 2HG1 ILE A 117      69.517  48.992  68.821  1.00  2.41              
ATOM   1843  CD1 ILE A 117      68.695  48.522  70.755  1.00  2.41              
ATOM   1844  HD1 ILE A 117      67.644  48.547  70.472  1.00  2.41              
ATOM   1845  HD2 ILE A 117      68.833  47.773  71.533  1.00  2.41              
ATOM   1846  HD3 ILE A 117      68.972  49.502  71.140  1.00  2.41              
ATOM   1847  C   ILE A 117      73.244  47.132  68.872  1.00  2.41              
ATOM   1848  O   ILE A 117      73.602  46.174  69.553  1.00  2.41              
ATOM   1849  N   ASN A 118      74.087  48.044  68.420  1.00  1.38              
ATOM   1850  H   ASN A 118      73.706  48.797  67.866  1.00  1.38              
ATOM   1851  CA  ASN A 118      75.499  48.113  68.740  1.00  1.38              
ATOM   1852  HA  ASN A 118      75.964  47.133  68.607  1.00  1.38              
ATOM   1853  CB  ASN A 118      76.102  49.119  67.720  1.00  1.38              
ATOM   1854  HB1 ASN A 118      77.174  49.202  67.885  1.00  1.38              
ATOM   1855  HB2 ASN A 118      75.662  50.105  67.879  1.00  1.38              
ATOM   1856  CG  ASN A 118      75.890  48.717  66.269  1.00  1.38              
ATOM   1857  OD1 ASN A 118      76.318  47.654  65.849  1.00  1.38              
ATOM   1858  ND2 ASN A 118      75.225  49.520  65.462  1.00  1.38              
ATOM   1859 1HD2 ASN A 118      74.891  50.448  65.724  1.00  1.38              
ATOM   1860 2HD2 ASN A 118      75.133  49.220  64.513  1.00  1.38              
ATOM   1861  C   ASN A 118      75.686  48.584  70.191  1.00  1.38              
ATOM   1862  O   ASN A 118      76.087  49.716  70.425  1.00  1.38              
ATOM   1863  N   TYR A 119      75.381  47.735  71.177  1.00  1.44              
ATOM   1864  H   TYR A 119      74.956  46.857  70.894  1.00  1.44              
ATOM   1865  CA  TYR A 119      75.386  48.065  72.619  1.00  1.44              
ATOM   1866  HA  TYR A 119      74.509  48.674  72.826  1.00  1.44              
ATOM   1867  CB  TYR A 119      75.264  46.732  73.385  1.00  1.44              
ATOM   1868  HB1 TYR A 119      76.206  46.189  73.291  1.00  1.44              
ATOM   1869  HB2 TYR A 119      74.511  46.130  72.874  1.00  1.44              
ATOM   1870  CG  TYR A 119      74.892  46.780  74.858  1.00  1.44              
ATOM   1871  CD1 TYR A 119      75.772  47.322  75.819  1.00  1.44              
ATOM   1872  HD1 TYR A 119      76.703  47.779  75.518  1.00  1.44              
ATOM   1873  CE1 TYR A 119      75.458  47.245  77.192  1.00  1.44              
ATOM   1874  HE1 TYR A 119      76.126  47.662  77.931  1.00  1.44              
ATOM   1875  CZ  TYR A 119      74.266  46.616  77.611  1.00  1.44              
ATOM   1876  OH  TYR A 119      73.946  46.559  78.931  1.00  1.44              
ATOM   1877  HH  TYR A 119      73.071  46.188  79.066  1.00  1.44              
ATOM   1878  CE2 TYR A 119      73.378  46.089  76.651  1.00  1.44              
ATOM   1879  HE2 TYR A 119      72.462  45.615  76.969  1.00  1.44              
ATOM   1880  CD2 TYR A 119      73.694  46.169  75.283  1.00  1.44              
ATOM   1881  HD2 TYR A 119      73.018  45.733  74.559  1.00  1.44              
ATOM   1882  C   TYR A 119      76.640  48.864  73.028  1.00  1.44              
ATOM   1883  O   TYR A 119      76.552  49.911  73.656  1.00  1.44              
ATOM   1884  N   ARG A 120      77.819  48.421  72.567  1.00  1.66              
ATOM   1885  H   ARG A 120      77.780  47.592  71.994  1.00  1.66              
ATOM   1886  CA  ARG A 120      79.141  49.031  72.825  1.00  1.66              
ATOM   1887  HA  ARG A 120      79.349  48.948  73.893  1.00  1.66              
ATOM   1888  CB  ARG A 120      80.203  48.227  72.035  1.00  1.66              
ATOM   1889  HB1 ARG A 120      80.151  48.505  70.984  1.00  1.66              
ATOM   1890  HB2 ARG A 120      79.929  47.172  72.091  1.00  1.66              
ATOM   1891  CG  ARG A 120      81.679  48.295  72.489  1.00  1.66              
ATOM   1892  HG1 ARG A 120      82.233  47.588  71.871  1.00  1.66              
ATOM   1893  HG2 ARG A 120      81.732  47.926  73.514  1.00  1.66              
ATOM   1894  CD  ARG A 120      82.444  49.633  72.434  1.00  1.66              
ATOM   1895  HD1 ARG A 120      83.493  49.416  72.642  1.00  1.66              
ATOM   1896  HD2 ARG A 120      82.112  50.271  73.249  1.00  1.66              
ATOM   1897  NE  ARG A 120      82.375  50.328  71.126  1.00  1.66              
ATOM   1898  HE  ARG A 120      82.477  49.757  70.302  1.00  1.66              
ATOM   1899  CZ  ARG A 120      82.456  51.636  70.919  1.00  1.66              
ATOM   1900  NH1 ARG A 120      82.288  52.520  71.867  1.00  1.66              
ATOM   1901 1HH1 ARG A 120      81.800  52.216  72.703  1.00  1.66              
ATOM   1902 2HH1 ARG A 120      82.397  53.503  71.683  1.00  1.66              
ATOM   1903  NH2 ARG A 120      82.716  52.078  69.725  1.00  1.66              
ATOM   1904 1HH2 ARG A 120      82.662  51.460  68.929  1.00  1.66              
ATOM   1905 2HH2 ARG A 120      82.730  53.064  69.531  1.00  1.66              
ATOM   1906  C   ARG A 120      79.241  50.529  72.495  1.00  1.66              
ATOM   1907  O   ARG A 120      80.037  51.243  73.103  1.00  1.66              
ATOM   1908  N   PHE A 121      78.507  50.980  71.489  1.00  1.53              
ATOM   1909  H   PHE A 121      77.783  50.374  71.119  1.00  1.53              
ATOM   1910  CA  PHE A 121      78.549  52.334  70.951  1.00  1.53              
ATOM   1911  HA  PHE A 121      79.503  52.806  71.183  1.00  1.53              
ATOM   1912  CB  PHE A 121      78.387  52.281  69.415  1.00  1.53              
ATOM   1913  HB1 PHE A 121      78.235  53.302  69.061  1.00  1.53              
ATOM   1914  HB2 PHE A 121      77.473  51.736  69.175  1.00  1.53              
ATOM   1915  CG  PHE A 121      79.535  51.675  68.612  1.00  1.53              
ATOM   1916  CD1 PHE A 121      79.813  50.295  68.676  1.00  1.53              
ATOM   1917  HD1 PHE A 121      79.204  49.657  69.293  1.00  1.53              
ATOM   1918  CE1 PHE A 121      80.837  49.731  67.892  1.00  1.53              
ATOM   1919  HE1 PHE A 121      81.015  48.665  67.913  1.00  1.53              
ATOM   1920  CZ  PHE A 121      81.572  50.540  67.008  1.00  1.53              
ATOM   1921  HZ  PHE A 121      82.321  50.109  66.354  1.00  1.53              
ATOM   1922  CE2 PHE A 121      81.284  51.911  66.914  1.00  1.53              
ATOM   1923  HE2 PHE A 121      81.811  52.522  66.188  1.00  1.53              
ATOM   1924  CD2 PHE A 121      80.273  52.475  67.716  1.00  1.53              
ATOM   1925  HD2 PHE A 121      80.035  53.526  67.603  1.00  1.53              
ATOM   1926  C   PHE A 121      77.458  53.222  71.562  1.00  1.53              
ATOM   1927  O   PHE A 121      77.518  54.435  71.365  1.00  1.53              
ATOM   1928  N   TRP A 122      76.531  52.677  72.371  1.00  1.29              
ATOM   1929  H   TRP A 122      76.544  51.685  72.566  1.00  1.29              
ATOM   1930  CA  TRP A 122      75.777  53.543  73.275  1.00  1.29              
ATOM   1931  HA  TRP A 122      75.230  54.257  72.660  1.00  1.29              
ATOM   1932  CB  TRP A 122      74.778  52.751  74.141  1.00  1.29              
ATOM   1933  HB1 TRP A 122      74.678  53.271  75.096  1.00  1.29              
ATOM   1934  HB2 TRP A 122      75.187  51.777  74.388  1.00  1.29              
ATOM   1935  CG  TRP A 122      73.372  52.586  73.639  1.00  1.29              
ATOM   1936  CD1 TRP A 122      72.621  53.569  73.100  1.00  1.29              
ATOM   1937  HD1 TRP A 122      72.983  54.567  72.884  1.00  1.29              
ATOM   1938  NE1 TRP A 122      71.314  53.149  72.972  1.00  1.29              
ATOM   1939  HE1 TRP A 122      70.568  53.770  72.684  1.00  1.29              
ATOM   1940  CE2 TRP A 122      71.161  51.843  73.386  1.00  1.29              
ATOM   1941  CZ2 TRP A 122      70.047  50.994  73.496  1.00  1.29              
ATOM   1942  HZ2 TRP A 122      69.059  51.346  73.241  1.00  1.29              
ATOM   1943  CH2 TRP A 122      70.233  49.673  73.942  1.00  1.29              
ATOM   1944  HH2 TRP A 122      69.386  49.008  74.041  1.00  1.29              
ATOM   1945  CZ3 TRP A 122      71.527  49.217  74.252  1.00  1.29              
ATOM   1946  HZ3 TRP A 122      71.662  48.197  74.586  1.00  1.29              
ATOM   1947  CE3 TRP A 122      72.631  50.088  74.163  1.00  1.29              
ATOM   1948  HE3 TRP A 122      73.611  49.748  74.460  1.00  1.29              
ATOM   1949  CD2 TRP A 122      72.477  51.429  73.747  1.00  1.29              
ATOM   1950  C   TRP A 122      76.761  54.323  74.174  1.00  1.29              
ATOM   1951  O   TRP A 122      77.844  53.815  74.490  1.00  1.29              
ATOM   1952  N   PRO A 123      76.379  55.528  74.625  1.00  1.37              
ATOM   1953  CD  PRO A 123      75.269  56.326  74.135  1.00  1.37              
ATOM   1954  HD1 PRO A 123      74.333  55.826  74.379  1.00  1.37              
ATOM   1955  HD2 PRO A 123      75.348  56.484  73.059  1.00  1.37              
ATOM   1956  CG  PRO A 123      75.362  57.659  74.875  1.00  1.37              
ATOM   1957  HG1 PRO A 123      74.389  58.131  75.005  1.00  1.37              
ATOM   1958  HG2 PRO A 123      76.051  58.324  74.353  1.00  1.37              
ATOM   1959  CB  PRO A 123      75.985  57.252  76.200  1.00  1.37              
ATOM   1960  HB1 PRO A 123      75.221  56.825  76.851  1.00  1.37              
ATOM   1961  HB2 PRO A 123      76.462  58.098  76.682  1.00  1.37              
ATOM   1962  CA  PRO A 123      76.987  56.174  75.774  1.00  1.37              
ATOM   1963  HA  PRO A 123      77.915  56.650  75.456  1.00  1.37              
ATOM   1964  C   PRO A 123      77.263  55.203  76.920  1.00  1.37              
ATOM   1965  O   PRO A 123      76.446  54.341  77.244  1.00  1.37              
ATOM   1966  N   LYS A 124      78.419  55.389  77.553  1.00  1.80              
ATOM   1967  H   LYS A 124      79.016  56.116  77.191  1.00  1.80              
ATOM   1968  CA  LYS A 124      78.866  54.609  78.718  1.00  1.80              
ATOM   1969  HA  LYS A 124      78.088  53.887  78.979  1.00  1.80              
ATOM   1970  CB  LYS A 124      80.139  53.822  78.337  1.00  1.80              
ATOM   1971  HB1 LYS A 124      79.847  53.100  77.572  1.00  1.80              
ATOM   1972  HB2 LYS A 124      80.477  53.249  79.202  1.00  1.80              
ATOM   1973  CG  LYS A 124      81.328  54.638  77.771  1.00  1.80              
ATOM   1974  HG1 LYS A 124      80.978  55.329  77.005  1.00  1.80              
ATOM   1975  HG2 LYS A 124      81.999  53.930  77.282  1.00  1.80              
ATOM   1976  CD  LYS A 124      82.152  55.404  78.820  1.00  1.80              
ATOM   1977  HD1 LYS A 124      82.487  54.697  79.580  1.00  1.80              
ATOM   1978  HD2 LYS A 124      81.552  56.168  79.312  1.00  1.80              
ATOM   1979  CE  LYS A 124      83.395  56.071  78.208  1.00  1.80              
ATOM   1980  HE1 LYS A 124      83.897  55.367  77.540  1.00  1.80              
ATOM   1981  HE2 LYS A 124      84.083  56.316  79.024  1.00  1.80              
ATOM   1982  NZ  LYS A 124      83.079  57.330  77.496  1.00  1.80              
ATOM   1983  HZ1 LYS A 124      82.707  58.022  78.157  1.00  1.80              
ATOM   1984  HZ2 LYS A 124      83.937  57.832  77.252  1.00  1.80              
ATOM   1985  HZ3 LYS A 124      82.459  57.243  76.710  1.00  1.80              
ATOM   1986  C   LYS A 124      79.044  55.472  79.972  1.00  1.80              
ATOM   1987  O   LYS A 124      79.223  54.958  81.073  1.00  1.80              
ATOM   1988  N   ASN A 125      78.980  56.784  79.781  1.00  1.77              
ATOM   1989  H   ASN A 125      78.837  57.073  78.825  1.00  1.77              
ATOM   1990  CA  ASN A 125      78.473  57.750  80.746  1.00  1.77              
ATOM   1991  HA  ASN A 125      78.999  57.636  81.695  1.00  1.77              
ATOM   1992  CB  ASN A 125      78.757  59.132  80.160  1.00  1.77              
ATOM   1993  HB1 ASN A 125      79.832  59.238  80.024  1.00  1.77              
ATOM   1994  HB2 ASN A 125      78.399  59.903  80.844  1.00  1.77              
ATOM   1995  CG  ASN A 125      78.088  59.304  78.810  1.00  1.77              
ATOM   1996  OD1 ASN A 125      78.565  58.788  77.804  1.00  1.77              
ATOM   1997  ND2 ASN A 125      76.948  59.945  78.767  1.00  1.77              
ATOM   1998 1HD2 ASN A 125      76.572  60.392  79.613  1.00  1.77              
ATOM   1999 2HD2 ASN A 125      76.416  59.944  77.923  1.00  1.77              
ATOM   2000  C   ASN A 125      76.992  57.557  80.991  1.00  1.77              
ATOM   2001  O   ASN A 125      76.377  56.835  80.217  1.00  1.77              
ATOM   2002  N   SER A 126      76.483  58.156  82.071  1.00  1.92              
ATOM   2003  H   SER A 126      76.969  58.965  82.453  1.00  1.92              
ATOM   2004  CA  SER A 126      75.234  57.797  82.740  1.00  1.92              
ATOM   2005  HA  SER A 126      75.437  57.815  83.808  1.00  1.92              
ATOM   2006  CB  SER A 126      74.138  58.851  82.533  1.00  1.92              
ATOM   2007  HB1 SER A 126      74.337  59.694  83.196  1.00  1.92              
ATOM   2008  HB2 SER A 126      73.184  58.418  82.833  1.00  1.92              
ATOM   2009  OG  SER A 126      74.024  59.342  81.214  1.00  1.92              
ATOM   2010  HG  SER A 126      74.742  59.996  81.062  1.00  1.92              
ATOM   2011  C   SER A 126      74.748  56.375  82.385  1.00  1.92              
ATOM   2012  O   SER A 126      74.054  56.164  81.388  1.00  1.92              
ATOM   2013  N   PRO A 127      75.097  55.341  83.176  1.00  1.78              
ATOM   2014  CD  PRO A 127      76.014  55.362  84.305  1.00  1.78              
ATOM   2015  HD1 PRO A 127      75.530  55.839  85.159  1.00  1.78              
ATOM   2016  HD2 PRO A 127      76.940  55.880  84.053  1.00  1.78              
ATOM   2017  CG  PRO A 127      76.299  53.895  84.625  1.00  1.78              
ATOM   2018  HG1 PRO A 127      76.497  53.743  85.686  1.00  1.78              
ATOM   2019  HG2 PRO A 127      77.143  53.550  84.025  1.00  1.78              
ATOM   2020  CB  PRO A 127      75.025  53.179  84.175  1.00  1.78              
ATOM   2021  HB1 PRO A 127      74.267  53.259  84.957  1.00  1.78              
ATOM   2022  HB2 PRO A 127      75.212  52.134  83.929  1.00  1.78              
ATOM   2023  CA  PRO A 127      74.601  53.983  82.943  1.00  1.78              
ATOM   2024  HA  PRO A 127      75.115  53.582  82.069  1.00  1.78              
ATOM   2025  C   PRO A 127      73.066  53.901  82.669  1.00  1.78              
ATOM   2026  O   PRO A 127      72.556  53.161  81.808  1.00  1.78              
ATOM   2027  N   ASP A 128      72.330  54.778  83.361  1.00  1.18              
ATOM   2028  H   ASP A 128      72.785  55.347  84.053  1.00  1.18              
ATOM   2029  CA  ASP A 128      70.911  55.008  83.118  1.00  1.18              
ATOM   2030  HA  ASP A 128      70.419  54.041  83.236  1.00  1.18              
ATOM   2031  CB  ASP A 128      70.314  55.948  84.194  1.00  1.18              
ATOM   2032  HB1 ASP A 128      70.593  56.977  83.961  1.00  1.18              
ATOM   2033  HB2 ASP A 128      70.759  55.697  85.159  1.00  1.18              
ATOM   2034  CG  ASP A 128      68.779  55.839  84.351  1.00  1.18              
ATOM   2035  OD1 ASP A 128      68.111  56.859  84.655  1.00  1.18              
ATOM   2036  OD2 ASP A 128      68.246  54.712  84.278  1.00  1.18              
ATOM   2037  C   ASP A 128      70.563  55.492  81.705  1.00  1.18              
ATOM   2038  O   ASP A 128      69.481  55.194  81.242  1.00  1.18              
ATOM   2039  N   TYR A 129      71.455  56.147  80.959  1.00  1.12              
ATOM   2040  H   TYR A 129      72.355  56.353  81.367  1.00  1.12              
ATOM   2041  CA  TYR A 129      71.313  56.392  79.522  1.00  1.12              
ATOM   2042  HA  TYR A 129      70.501  57.105  79.387  1.00  1.12              
ATOM   2043  CB  TYR A 129      72.581  57.005  78.891  1.00  1.12              
ATOM   2044  HB1 TYR A 129      73.410  56.300  78.951  1.00  1.12              
ATOM   2045  HB2 TYR A 129      72.863  57.904  79.433  1.00  1.12              
ATOM   2046  CG  TYR A 129      72.354  57.353  77.432  1.00  1.12              
ATOM   2047  CD1 TYR A 129      71.920  58.642  77.073  1.00  1.12              
ATOM   2048  HD1 TYR A 129      71.891  59.423  77.817  1.00  1.12              
ATOM   2049  CE1 TYR A 129      71.463  58.896  75.766  1.00  1.12              
ATOM   2050  HE1 TYR A 129      71.070  59.864  75.504  1.00  1.12              
ATOM   2051  CZ  TYR A 129      71.414  57.849  74.827  1.00  1.12              
ATOM   2052  OH  TYR A 129      70.822  58.032  73.624  1.00  1.12              
ATOM   2053  HH  TYR A 129      70.497  57.169  73.308  1.00  1.12              
ATOM   2054  CE2 TYR A 129      71.918  56.579  75.171  1.00  1.12              
ATOM   2055  HE2 TYR A 129      71.889  55.772  74.463  1.00  1.12              
ATOM   2056  CD2 TYR A 129      72.418  56.338  76.458  1.00  1.12              
ATOM   2057  HD2 TYR A 129      72.778  55.348  76.715  1.00  1.12              
ATOM   2058  C   TYR A 129      70.936  55.136  78.775  1.00  1.12              
ATOM   2059  O   TYR A 129      69.973  55.174  78.008  1.00  1.12              
ATOM   2060  N   ARG A 130      71.673  54.036  78.968  1.00  1.04              
ATOM   2061  H   ARG A 130      72.414  54.046  79.662  1.00  1.04              
ATOM   2062  CA  ARG A 130      71.336  52.814  78.197  1.00  1.04              
ATOM   2063  HA  ARG A 130      71.304  53.079  77.139  1.00  1.04              
ATOM   2064  CB  ARG A 130      72.392  51.727  78.417  1.00  1.04              
ATOM   2065  HB1 ARG A 130      72.208  51.220  79.364  1.00  1.04              
ATOM   2066  HB2 ARG A 130      73.384  52.180  78.462  1.00  1.04              
ATOM   2067  CG  ARG A 130      72.359  50.743  77.238  1.00  1.04              
ATOM   2068  HG1 ARG A 130      73.208  50.995  76.603  1.00  1.04              
ATOM   2069  HG2 ARG A 130      71.452  50.871  76.646  1.00  1.04              
ATOM   2070  CD  ARG A 130      72.472  49.265  77.617  1.00  1.04              
ATOM   2071  HD1 ARG A 130      73.234  49.144  78.388  1.00  1.04              
ATOM   2072  HD2 ARG A 130      72.816  48.735  76.729  1.00  1.04              
ATOM   2073  NE  ARG A 130      71.184  48.664  78.028  1.00  1.04              
ATOM   2074  HE  ARG A 130      70.515  48.416  77.308  1.00  1.04              
ATOM   2075  CZ  ARG A 130      70.765  48.421  79.258  1.00  1.04              
ATOM   2076  NH1 ARG A 130      71.447  48.778  80.302  1.00  1.04              
ATOM   2077 1HH1 ARG A 130      72.275  49.321  80.193  1.00  1.04              
ATOM   2078 2HH1 ARG A 130      70.934  48.824  81.194  1.00  1.04              
ATOM   2079  NH2 ARG A 130      69.640  47.816  79.453  1.00  1.04              
ATOM   2080 1HH2 ARG A 130      69.030  47.623  78.655  1.00  1.04              
ATOM   2081 2HH2 ARG A 130      69.242  47.752  80.397  1.00  1.04              
ATOM   2082  C   ARG A 130      69.954  52.300  78.564  1.00  1.04              
ATOM   2083  O   ARG A 130      69.157  52.010  77.669  1.00  1.04              
ATOM   2084  N   GLU A 131      69.666  52.232  79.867  1.00  0.96              
ATOM   2085  H   GLU A 131      70.355  52.508  80.555  1.00  0.96              
ATOM   2086  CA  GLU A 131      68.342  51.745  80.308  1.00  0.96              
ATOM   2087  HA  GLU A 131      68.202  50.729  79.935  1.00  0.96              
ATOM   2088  CB  GLU A 131      68.306  51.716  81.857  1.00  0.96              
ATOM   2089  HB1 GLU A 131      67.681  52.535  82.218  1.00  0.96              
ATOM   2090  HB2 GLU A 131      69.306  51.891  82.258  1.00  0.96              
ATOM   2091  CG  GLU A 131      67.759  50.404  82.441  1.00  0.96              
ATOM   2092  HG1 GLU A 131      66.792  50.188  81.981  1.00  0.96              
ATOM   2093  HG2 GLU A 131      67.598  50.541  83.511  1.00  0.96              
ATOM   2094  CD  GLU A 131      68.719  49.222  82.237  1.00  0.96              
ATOM   2095  OE1 GLU A 131      69.940  49.385  82.452  1.00  0.96              
ATOM   2096  OE2 GLU A 131      68.283  48.149  81.768  1.00  0.96              
ATOM   2097  C   GLU A 131      67.177  52.600  79.762  1.00  0.96              
ATOM   2098  O   GLU A 131      66.240  52.086  79.143  1.00  0.96              
ATOM   2099  N   VAL A 132      67.244  53.924  79.944  1.00  0.99              
ATOM   2100  H   VAL A 132      68.033  54.295  80.470  1.00  0.99              
ATOM   2101  CA  VAL A 132      66.166  54.849  79.580  1.00  0.99              
ATOM   2102  HA  VAL A 132      65.242  54.359  79.889  1.00  0.99              
ATOM   2103  CB  VAL A 132      66.161  56.206  80.308  1.00  0.99              
ATOM   2104  HB  VAL A 132      65.202  56.675  80.085  1.00  0.99              
ATOM   2105  CG1 VAL A 132      66.199  55.992  81.818  1.00  0.99              
ATOM   2106 1HG1 VAL A 132      65.359  55.368  82.121  1.00  0.99              
ATOM   2107 2HG1 VAL A 132      67.124  55.501  82.107  1.00  0.99              
ATOM   2108 3HG1 VAL A 132      66.142  56.944  82.336  1.00  0.99              
ATOM   2109  CG2 VAL A 132      67.229  57.212  79.863  1.00  0.99              
ATOM   2110 1HG2 VAL A 132      67.180  57.379  78.792  1.00  0.99              
ATOM   2111 2HG2 VAL A 132      67.047  58.160  80.364  1.00  0.99              
ATOM   2112 3HG2 VAL A 132      68.224  56.865  80.115  1.00  0.99              
ATOM   2113  C   VAL A 132      66.021  55.062  78.081  1.00  0.99              
ATOM   2114  O   VAL A 132      64.906  55.233  77.589  1.00  0.99              
ATOM   2115  N   ASN A 133      67.120  55.020  77.327  1.00  0.87              
ATOM   2116  H   ASN A 133      68.015  54.874  77.787  1.00  0.87              
ATOM   2117  CA  ASN A 133      67.080  55.004  75.873  1.00  0.87              
ATOM   2118  HA  ASN A 133      66.479  55.845  75.526  1.00  0.87              
ATOM   2119  CB  ASN A 133      68.513  55.142  75.287  1.00  0.87              
ATOM   2120  HB1 ASN A 133      69.113  54.305  75.644  1.00  0.87              
ATOM   2121  HB2 ASN A 133      68.956  56.056  75.685  1.00  0.87              
ATOM   2122  CG  ASN A 133      68.688  55.191  73.759  1.00  0.87              
ATOM   2123  OD1 ASN A 133      69.698  55.641  73.245  1.00  0.87              
ATOM   2124  ND2 ASN A 133      67.789  54.727  72.923  1.00  0.87              
ATOM   2125 1HD2 ASN A 133      66.912  54.347  73.262  1.00  0.87              
ATOM   2126 2HD2 ASN A 133      68.020  54.766  71.948  1.00  0.87              
ATOM   2127  C   ASN A 133      66.419  53.722  75.383  1.00  0.87              
ATOM   2128  O   ASN A 133      65.635  53.819  74.443  1.00  0.87              
ATOM   2129  N   GLU A 134      66.724  52.545  75.941  1.00  0.93              
ATOM   2130  H   GLU A 134      67.397  52.468  76.703  1.00  0.93              
ATOM   2131  CA  GLU A 134      66.047  51.347  75.450  1.00  0.93              
ATOM   2132  HA  GLU A 134      66.070  51.401  74.361  1.00  0.93              
ATOM   2133  CB  GLU A 134      66.787  50.044  75.776  1.00  0.93              
ATOM   2134  HB1 GLU A 134      67.833  50.154  75.490  1.00  0.93              
ATOM   2135  HB2 GLU A 134      66.352  49.279  75.130  1.00  0.93              
ATOM   2136  CG  GLU A 134      66.718  49.544  77.218  1.00  0.93              
ATOM   2137  HG1 GLU A 134      65.720  49.691  77.629  1.00  0.93              
ATOM   2138  HG2 GLU A 134      67.436  50.081  77.835  1.00  0.93              
ATOM   2139  CD  GLU A 134      67.035  48.052  77.233  1.00  0.93              
ATOM   2140  OE1 GLU A 134      66.058  47.267  77.274  1.00  0.93              
ATOM   2141  OE2 GLU A 134      68.238  47.702  77.145  1.00  0.93              
ATOM   2142  C   GLU A 134      64.555  51.303  75.804  1.00  0.93              
ATOM   2143  O   GLU A 134      63.746  50.926  74.951  1.00  0.93              
ATOM   2144  N   GLU A 135      64.154  51.748  76.997  1.00  0.92              
ATOM   2145  H   GLU A 135      64.845  51.993  77.707  1.00  0.92              
ATOM   2146  CA  GLU A 135      62.730  51.787  77.346  1.00  0.92              
ATOM   2147  HA  GLU A 135      62.305  50.811  77.126  1.00  0.92              
ATOM   2148  CB  GLU A 135      62.561  52.041  78.854  1.00  0.92              
ATOM   2149  HB1 GLU A 135      62.730  53.098  79.048  1.00  0.92              
ATOM   2150  HB2 GLU A 135      63.319  51.486  79.408  1.00  0.92              
ATOM   2151  CG  GLU A 135      61.173  51.647  79.399  1.00  0.92              
ATOM   2152  HG1 GLU A 135      60.399  52.007  78.720  1.00  0.92              
ATOM   2153  HG2 GLU A 135      61.036  52.158  80.355  1.00  0.92              
ATOM   2154  CD  GLU A 135      60.994  50.129  79.626  1.00  0.92              
ATOM   2155  OE1 GLU A 135      61.709  49.339  78.959  1.00  0.92              
ATOM   2156  OE2 GLU A 135      60.147  49.761  80.466  1.00  0.92              
ATOM   2157  C   GLU A 135      61.957  52.799  76.477  1.00  0.92              
ATOM   2158  O   GLU A 135      60.920  52.477  75.895  1.00  0.92              
ATOM   2159  N   TYR A 136      62.519  54.002  76.299  1.00  0.94              
ATOM   2160  H   TYR A 136      63.382  54.201  76.799  1.00  0.94              
ATOM   2161  CA  TYR A 136      62.005  55.023  75.379  1.00  0.94              
ATOM   2162  HA  TYR A 136      61.003  55.310  75.702  1.00  0.94              
ATOM   2163  CB  TYR A 136      62.914  56.261  75.467  1.00  0.94              
ATOM   2164  HB1 TYR A 136      63.935  55.953  75.239  1.00  0.94              
ATOM   2165  HB2 TYR A 136      62.907  56.615  76.499  1.00  0.94              
ATOM   2166  CG  TYR A 136      62.579  57.440  74.565  1.00  0.94              
ATOM   2167  CD1 TYR A 136      61.800  58.508  75.052  1.00  0.94              
ATOM   2168  HD1 TYR A 136      61.364  58.447  76.040  1.00  0.94              
ATOM   2169  CE1 TYR A 136      61.604  59.660  74.261  1.00  0.94              
ATOM   2170  HE1 TYR A 136      61.009  60.483  74.624  1.00  0.94              
ATOM   2171  CZ  TYR A 136      62.180  59.742  72.975  1.00  0.94              
ATOM   2172  OH  TYR A 136      61.991  60.852  72.213  1.00  0.94              
ATOM   2173  HH  TYR A 136      62.368  60.788  71.331  1.00  0.94              
ATOM   2174  CE2 TYR A 136      62.942  58.664  72.478  1.00  0.94              
ATOM   2175  HE2 TYR A 136      63.370  58.722  71.490  1.00  0.94              
ATOM   2176  CD2 TYR A 136      63.140  57.520  73.275  1.00  0.94              
ATOM   2177  HD2 TYR A 136      63.743  56.705  72.903  1.00  0.94              
ATOM   2178  C   TYR A 136      61.882  54.523  73.935  1.00  0.94              
ATOM   2179  O   TYR A 136      60.929  54.846  73.230  1.00  0.94              
ATOM   2180  N   ALA A 137      62.832  53.708  73.482  1.00  1.02              
ATOM   2181  H   ALA A 137      63.613  53.471  74.088  1.00  1.02              
ATOM   2182  CA  ALA A 137      62.776  53.116  72.157  1.00  1.02              
ATOM   2183  HA  ALA A 137      62.571  53.900  71.437  1.00  1.02              
ATOM   2184  CB  ALA A 137      64.143  52.495  71.852  1.00  1.02              
ATOM   2185  HB1 ALA A 137      64.118  52.066  70.851  1.00  1.02              
ATOM   2186  HB2 ALA A 137      64.930  53.248  71.906  1.00  1.02              
ATOM   2187  HB3 ALA A 137      64.367  51.697  72.559  1.00  1.02              
ATOM   2188  C   ALA A 137      61.679  52.065  72.002  1.00  1.02              
ATOM   2189  O   ALA A 137      61.014  52.048  70.965  1.00  1.02              
ATOM   2190  N   LYS A 138      61.432  51.236  73.024  1.00  0.96              
ATOM   2191  H   LYS A 138      62.029  51.287  73.846  1.00  0.96              
ATOM   2192  CA  LYS A 138      60.285  50.313  73.022  1.00  0.96              
ATOM   2193  HA  LYS A 138      60.348  49.650  72.158  1.00  0.96              
ATOM   2194  CB  LYS A 138      60.255  49.479  74.315  1.00  0.96              
ATOM   2195  HB1 LYS A 138      59.337  48.890  74.349  1.00  0.96              
ATOM   2196  HB2 LYS A 138      60.234  50.159  75.165  1.00  0.96              
ATOM   2197  CG  LYS A 138      61.445  48.524  74.458  1.00  0.96              
ATOM   2198  HG1 LYS A 138      62.346  49.007  74.088  1.00  0.96              
ATOM   2199  HG2 LYS A 138      61.253  47.641  73.852  1.00  0.96              
ATOM   2200  CD  LYS A 138      61.657  48.100  75.920  1.00  0.96              
ATOM   2201  HD1 LYS A 138      61.090  47.193  76.132  1.00  0.96              
ATOM   2202  HD2 LYS A 138      61.290  48.887  76.575  1.00  0.96              
ATOM   2203  CE  LYS A 138      63.146  47.886  76.204  1.00  0.96              
ATOM   2204  HE1 LYS A 138      63.693  48.762  75.847  1.00  0.96              
ATOM   2205  HE2 LYS A 138      63.511  47.016  75.655  1.00  0.96              
ATOM   2206  NZ  LYS A 138      63.411  47.722  77.648  1.00  0.96              
ATOM   2207  HZ1 LYS A 138      64.419  47.624  77.803  1.00  0.96              
ATOM   2208  HZ2 LYS A 138      63.051  48.523  78.178  1.00  0.96              
ATOM   2209  HZ3 LYS A 138      62.931  46.924  78.024  1.00  0.96              
ATOM   2210  C   LYS A 138      58.968  51.072  72.913  1.00  0.96              
ATOM   2211  O   LYS A 138      58.157  50.815  72.017  1.00  0.96              
ATOM   2212  N   GLU A 139      58.788  52.034  73.813  1.00  0.99              
ATOM   2213  H   GLU A 139      59.490  52.147  74.541  1.00  0.99              
ATOM   2214  CA  GLU A 139      57.563  52.814  73.906  1.00  0.99              
ATOM   2215  HA  GLU A 139      56.731  52.118  73.967  1.00  0.99              
ATOM   2216  CB  GLU A 139      57.555  53.666  75.187  1.00  0.99              
ATOM   2217  HB1 GLU A 139      56.682  54.315  75.165  1.00  0.99              
ATOM   2218  HB2 GLU A 139      58.450  54.290  75.227  1.00  0.99              
ATOM   2219  CG  GLU A 139      57.456  52.803  76.456  1.00  0.99              
ATOM   2220  HG1 GLU A 139      57.326  53.460  77.320  1.00  0.99              
ATOM   2221  HG2 GLU A 139      58.384  52.245  76.592  1.00  0.99              
ATOM   2222  CD  GLU A 139      56.275  51.831  76.362  1.00  0.99              
ATOM   2223  OE1 GLU A 139      55.123  52.280  76.156  1.00  0.99              
ATOM   2224  OE2 GLU A 139      56.473  50.593  76.337  1.00  0.99              
ATOM   2225  C   GLU A 139      57.264  53.614  72.639  1.00  0.99              
ATOM   2226  O   GLU A 139      56.123  53.616  72.163  1.00  0.99              
ATOM   2227  N   ILE A 140      58.283  54.194  72.003  1.00  1.15              
ATOM   2228  H   ILE A 140      59.200  54.218  72.442  1.00  1.15              
ATOM   2229  CA  ILE A 140      58.065  54.909  70.746  1.00  1.15              
ATOM   2230  HA  ILE A 140      57.057  55.309  70.814  1.00  1.15              
ATOM   2231  CB  ILE A 140      58.906  56.197  70.659  1.00  1.15              
ATOM   2232  HB  ILE A 140      59.938  55.914  70.776  1.00  1.15              
ATOM   2233  CG2 ILE A 140      58.706  56.943  69.326  1.00  1.15              
ATOM   2234 1HG2 ILE A 140      59.411  57.769  69.252  1.00  1.15              
ATOM   2235 2HG2 ILE A 140      58.900  56.293  68.479  1.00  1.15              
ATOM   2236 3HG2 ILE A 140      57.688  57.325  69.251  1.00  1.15              
ATOM   2237  CG1 ILE A 140      58.534  57.139  71.831  1.00  1.15              
ATOM   2238 1HG1 ILE A 140      58.755  56.640  72.775  1.00  1.15              
ATOM   2239 2HG1 ILE A 140      57.466  57.353  71.798  1.00  1.15              
ATOM   2240  CD1 ILE A 140      59.285  58.471  71.838  1.00  1.15              
ATOM   2241  HD1 ILE A 140      59.141  58.964  72.799  1.00  1.15              
ATOM   2242  HD2 ILE A 140      60.343  58.283  71.678  1.00  1.15              
ATOM   2243  HD3 ILE A 140      58.910  59.125  71.051  1.00  1.15              
ATOM   2244  C   ILE A 140      57.974  54.011  69.513  1.00  1.15              
ATOM   2245  O   ILE A 140      57.279  54.380  68.565  1.00  1.15              
ATOM   2246  N   LYS A 141      58.476  52.772  69.540  1.00  1.07              
ATOM   2247  H   LYS A 141      59.105  52.514  70.296  1.00  1.07              
ATOM   2248  CA  LYS A 141      58.047  51.748  68.569  1.00  1.07              
ATOM   2249  HA  LYS A 141      58.165  52.187  67.587  1.00  1.07              
ATOM   2250  CB  LYS A 141      58.983  50.530  68.683  1.00  1.07              
ATOM   2251  HB1 LYS A 141      58.644  49.905  69.509  1.00  1.07              
ATOM   2252  HB2 LYS A 141      59.991  50.864  68.930  1.00  1.07              
ATOM   2253  CG  LYS A 141      59.088  49.658  67.419  1.00  1.07              
ATOM   2254  HG1 LYS A 141      58.095  49.474  67.025  1.00  1.07              
ATOM   2255  HG2 LYS A 141      59.484  48.693  67.734  1.00  1.07              
ATOM   2256  CD  LYS A 141      60.027  50.193  66.311  1.00  1.07              
ATOM   2257  HD1 LYS A 141      60.291  49.358  65.658  1.00  1.07              
ATOM   2258  HD2 LYS A 141      60.952  50.534  66.779  1.00  1.07              
ATOM   2259  CE  LYS A 141      59.479  51.328  65.435  1.00  1.07              
ATOM   2260  HE1 LYS A 141      60.285  51.684  64.787  1.00  1.07              
ATOM   2261  HE2 LYS A 141      59.171  52.165  66.063  1.00  1.07              
ATOM   2262  NZ  LYS A 141      58.345  50.880  64.591  1.00  1.07              
ATOM   2263  HZ1 LYS A 141      57.675  50.311  65.120  1.00  1.07              
ATOM   2264  HZ2 LYS A 141      57.789  51.644  64.219  1.00  1.07              
ATOM   2265  HZ3 LYS A 141      58.649  50.286  63.834  1.00  1.07              
ATOM   2266  C   LYS A 141      56.561  51.396  68.679  1.00  1.07              
ATOM   2267  O   LYS A 141      55.868  51.342  67.660  1.00  1.07              
ATOM   2268  N   LYS A 142      56.025  51.276  69.900  1.00  1.00              
ATOM   2269  H   LYS A 142      56.654  51.324  70.699  1.00  1.00              
ATOM   2270  CA  LYS A 142      54.569  51.083  70.114  1.00  1.00              
ATOM   2271  HA  LYS A 142      54.249  50.221  69.529  1.00  1.00              
ATOM   2272  CB  LYS A 142      54.282  50.789  71.598  1.00  1.00              
ATOM   2273  HB1 LYS A 142      53.203  50.759  71.754  1.00  1.00              
ATOM   2274  HB2 LYS A 142      54.684  51.597  72.206  1.00  1.00              
ATOM   2275  CG  LYS A 142      54.882  49.447  72.068  1.00  1.00              
ATOM   2276  HG1 LYS A 142      55.863  49.305  71.617  1.00  1.00              
ATOM   2277  HG2 LYS A 142      54.239  48.627  71.746  1.00  1.00              
ATOM   2278  CD  LYS A 142      55.069  49.399  73.591  1.00  1.00              
ATOM   2279  HD1 LYS A 142      55.674  50.257  73.877  1.00  1.00              
ATOM   2280  HD2 LYS A 142      55.640  48.505  73.850  1.00  1.00              
ATOM   2281  CE  LYS A 142      53.757  49.398  74.385  1.00  1.00              
ATOM   2282  HE1 LYS A 142      53.360  48.380  74.396  1.00  1.00              
ATOM   2283  HE2 LYS A 142      53.030  50.051  73.897  1.00  1.00              
ATOM   2284  NZ  LYS A 142      53.988  49.875  75.769  1.00  1.00              
ATOM   2285  HZ1 LYS A 142      54.155  50.888  75.792  1.00  1.00              
ATOM   2286  HZ2 LYS A 142      53.269  49.645  76.432  1.00  1.00              
ATOM   2287  HZ3 LYS A 142      54.905  49.589  76.122  1.00  1.00              
ATOM   2288  C   LYS A 142      53.740  52.268  69.597  1.00  1.00              
ATOM   2289  O   LYS A 142      52.730  52.075  68.912  1.00  1.00              
ATOM   2290  N   LEU A 143      54.176  53.497  69.878  1.00  1.01              
ATOM   2291  H   LEU A 143      54.984  53.579  70.489  1.00  1.01              
ATOM   2292  CA  LEU A 143      53.527  54.725  69.400  1.00  1.01              
ATOM   2293  HA  LEU A 143      52.485  54.702  69.714  1.00  1.01              
ATOM   2294  CB  LEU A 143      54.221  55.920  70.081  1.00  1.01              
ATOM   2295  HB1 LEU A 143      55.275  55.896  69.812  1.00  1.01              
ATOM   2296  HB2 LEU A 143      54.140  55.792  71.160  1.00  1.01              
ATOM   2297  CG  LEU A 143      53.688  57.316  69.708  1.00  1.01              
ATOM   2298  HG  LEU A 143      53.791  57.460  68.636  1.00  1.01              
ATOM   2299  CD1 LEU A 143      52.215  57.500  70.075  1.00  1.01              
ATOM   2300 1HD1 LEU A 143      51.916  58.531  69.881  1.00  1.01              
ATOM   2301 2HD1 LEU A 143      51.602  56.848  69.454  1.00  1.01              
ATOM   2302 3HD1 LEU A 143      52.068  57.277  71.131  1.00  1.01              
ATOM   2303  CD2 LEU A 143      54.512  58.395  70.417  1.00  1.01              
ATOM   2304 1HD2 LEU A 143      54.167  59.385  70.120  1.00  1.01              
ATOM   2305 2HD2 LEU A 143      54.421  58.291  71.496  1.00  1.01              
ATOM   2306 3HD2 LEU A 143      55.562  58.300  70.140  1.00  1.01              
ATOM   2307  C   LEU A 143      53.541  54.873  67.877  1.00  1.01              
ATOM   2308  O   LEU A 143      52.503  55.169  67.285  1.00  1.01              
ATOM   2309  N   SER A 144      54.689  54.609  67.253  1.00  0.96              
ATOM   2310  H   SER A 144      55.509  54.433  67.829  1.00  0.96              
ATOM   2311  CA  SER A 144      54.835  54.426  65.808  1.00  0.96              
ATOM   2312  HA  SER A 144      54.709  55.382  65.303  1.00  0.96              
ATOM   2313  CB  SER A 144      56.250  53.899  65.498  1.00  0.96              
ATOM   2314  HB1 SER A 144      56.509  53.115  66.203  1.00  0.96              
ATOM   2315  HB2 SER A 144      56.964  54.711  65.637  1.00  0.96              
ATOM   2316  OG  SER A 144      56.409  53.369  64.189  1.00  0.96              
ATOM   2317  HG  SER A 144      55.911  52.514  64.122  1.00  0.96              
ATOM   2318  C   SER A 144      53.778  53.488  65.292  1.00  0.96              
ATOM   2319  O   SER A 144      53.027  53.893  64.422  1.00  0.96              
ATOM   2320  N   GLU A 145      53.634  52.291  65.855  1.00  1.01              
ATOM   2321  H   GLU A 145      54.313  51.981  66.548  1.00  1.01              
ATOM   2322  CA  GLU A 145      52.680  51.335  65.291  1.00  1.01              
ATOM   2323  HA  GLU A 145      52.844  51.312  64.213  1.00  1.01              
ATOM   2324  CB  GLU A 145      52.983  49.930  65.827  1.00  1.01              
ATOM   2325  HB1 GLU A 145      52.060  49.349  65.839  1.00  1.01              
ATOM   2326  HB2 GLU A 145      53.368  49.978  66.848  1.00  1.01              
ATOM   2327  CG  GLU A 145      53.977  49.206  64.908  1.00  1.01              
ATOM   2328  HG1 GLU A 145      53.545  49.176  63.911  1.00  1.01              
ATOM   2329  HG2 GLU A 145      54.068  48.173  65.252  1.00  1.01              
ATOM   2330  CD  GLU A 145      55.377  49.840  64.815  1.00  1.01              
ATOM   2331  OE1 GLU A 145      55.566  50.880  64.137  1.00  1.01              
ATOM   2332  OE2 GLU A 145      56.328  49.254  65.370  1.00  1.01              
ATOM   2333  C   GLU A 145      51.212  51.748  65.443  1.00  1.01              
ATOM   2334  O   GLU A 145      50.424  51.500  64.521  1.00  1.01              
ATOM   2335  N   LYS A 146      50.855  52.469  66.522  1.00  0.93              
ATOM   2336  H   LYS A 146      51.546  52.609  67.253  1.00  0.93              
ATOM   2337  CA  LYS A 146      49.549  53.155  66.589  1.00  0.93              
ATOM   2338  HA  LYS A 146      48.765  52.404  66.477  1.00  0.93              
ATOM   2339  CB  LYS A 146      49.342  53.914  67.918  1.00  0.93              
ATOM   2340  HB1 LYS A 146      48.412  54.478  67.827  1.00  0.93              
ATOM   2341  HB2 LYS A 146      50.150  54.631  68.055  1.00  0.93              
ATOM   2342  CG  LYS A 146      49.236  53.036  69.174  1.00  0.93              
ATOM   2343  HG1 LYS A 146      50.209  52.606  69.405  1.00  0.93              
ATOM   2344  HG2 LYS A 146      48.540  52.220  68.973  1.00  0.93              
ATOM   2345  CD  LYS A 146      48.718  53.819  70.399  1.00  0.93              
ATOM   2346  HD1 LYS A 146      48.609  53.116  71.227  1.00  0.93              
ATOM   2347  HD2 LYS A 146      47.731  54.221  70.166  1.00  0.93              
ATOM   2348  CE  LYS A 146      49.644  54.967  70.841  1.00  0.93              
ATOM   2349  HE1 LYS A 146      49.797  55.648  69.999  1.00  0.93              
ATOM   2350  HE2 LYS A 146      50.617  54.540  71.106  1.00  0.93              
ATOM   2351  NZ  LYS A 146      49.086  55.718  71.998  1.00  0.93              
ATOM   2352  HZ1 LYS A 146      48.275  56.269  71.743  1.00  0.93              
ATOM   2353  HZ2 LYS A 146      48.835  55.099  72.755  1.00  0.93              
ATOM   2354  HZ3 LYS A 146      49.771  56.369  72.390  1.00  0.93              
ATOM   2355  C   LYS A 146      49.347  54.138  65.432  1.00  0.93              
ATOM   2356  O   LYS A 146      48.343  54.068  64.725  1.00  0.93              
ATOM   2357  N   ILE A 147      50.293  55.061  65.245  1.00  0.83              
ATOM   2358  H   ILE A 147      51.139  55.013  65.803  1.00  0.83              
ATOM   2359  CA  ILE A 147      50.151  56.107  64.226  1.00  0.83              
ATOM   2360  HA  ILE A 147      49.172  56.566  64.361  1.00  0.83              
ATOM   2361  CB  ILE A 147      51.202  57.236  64.375  1.00  0.83              
ATOM   2362  HB  ILE A 147      52.201  56.796  64.392  1.00  0.83              
ATOM   2363  CG2 ILE A 147      51.129  58.212  63.180  1.00  0.83              
ATOM   2364 1HG2 ILE A 147      51.868  59.005  63.272  1.00  0.83              
ATOM   2365 2HG2 ILE A 147      51.361  57.693  62.253  1.00  0.83              
ATOM   2366 3HG2 ILE A 147      50.133  58.652  63.110  1.00  0.83              
ATOM   2367  CG1 ILE A 147      50.957  57.978  65.711  1.00  0.83              
ATOM   2368 1HG1 ILE A 147      51.241  57.320  66.532  1.00  0.83              
ATOM   2369 2HG1 ILE A 147      49.895  58.202  65.818  1.00  0.83              
ATOM   2370  CD1 ILE A 147      51.729  59.293  65.872  1.00  0.83              
ATOM   2371  HD1 ILE A 147      51.796  59.552  66.928  1.00  0.83              
ATOM   2372  HD2 ILE A 147      52.732  59.190  65.466  1.00  0.83              
ATOM   2373  HD3 ILE A 147      51.214  60.095  65.342  1.00  0.83              
ATOM   2374  C   ILE A 147      50.123  55.512  62.823  1.00  0.83              
ATOM   2375  O   ILE A 147      49.285  55.891  62.022  1.00  0.83              
ATOM   2376  N   MET A 148      50.974  54.532  62.549  1.00  0.83              
ATOM   2377  H   MET A 148      51.655  54.304  63.268  1.00  0.83              
ATOM   2378  CA  MET A 148      51.034  53.757  61.321  1.00  0.83              
ATOM   2379  HA  MET A 148      51.280  54.437  60.504  1.00  0.83              
ATOM   2380  CB  MET A 148      52.159  52.714  61.452  1.00  0.83              
ATOM   2381  HB1 MET A 148      51.803  51.864  62.037  1.00  0.83              
ATOM   2382  HB2 MET A 148      53.005  53.151  61.978  1.00  0.83              
ATOM   2383  CG  MET A 148      52.662  52.214  60.098  1.00  0.83              
ATOM   2384  HG1 MET A 148      51.808  51.906  59.496  1.00  0.83              
ATOM   2385  HG2 MET A 148      53.287  51.340  60.270  1.00  0.83              
ATOM   2386  SD  MET A 148      53.645  53.414  59.158  1.00  0.83              
ATOM   2387  CE  MET A 148      55.189  53.383  60.113  1.00  0.83              
ATOM   2388  HE1 MET A 148      55.916  54.051  59.653  1.00  0.83              
ATOM   2389  HE2 MET A 148      55.008  53.712  61.135  1.00  0.83              
ATOM   2390  HE3 MET A 148      55.590  52.370  60.126  1.00  0.83              
ATOM   2391  C   MET A 148      49.693  53.093  60.996  1.00  0.83              
ATOM   2392  O   MET A 148      49.212  53.183  59.867  1.00  0.83              
ATOM   2393  N   GLY A 149      49.048  52.484  61.996  1.00  0.95              
ATOM   2394  H   GLY A 149      49.495  52.412  62.905  1.00  0.95              
ATOM   2395  CA  GLY A 149      47.719  51.911  61.827  1.00  0.95              
ATOM   2396  HA1 GLY A 149      47.443  51.400  62.750  1.00  0.95              
ATOM   2397  HA2 GLY A 149      47.741  51.176  61.022  1.00  0.95              
ATOM   2398  C   GLY A 149      46.640  52.941  61.523  1.00  0.95              
ATOM   2399  O   GLY A 149      45.882  52.748  60.574  1.00  0.95              
ATOM   2400  N   TRP A 150      46.591  54.051  62.266  1.00  0.93              
ATOM   2401  H   TRP A 150      47.207  54.144  63.068  1.00  0.93              
ATOM   2402  CA  TRP A 150      45.550  55.066  62.053  1.00  0.93              
ATOM   2403  HA  TRP A 150      44.618  54.527  61.889  1.00  0.93              
ATOM   2404  CB  TRP A 150      45.334  55.892  63.324  1.00  0.93              
ATOM   2405  HB1 TRP A 150      44.470  56.543  63.183  1.00  0.93              
ATOM   2406  HB2 TRP A 150      46.210  56.520  63.493  1.00  0.93              
ATOM   2407  CG  TRP A 150      45.094  55.037  64.538  1.00  0.93              
ATOM   2408  CD1 TRP A 150      45.757  55.149  65.708  1.00  0.93              
ATOM   2409  HD1 TRP A 150      46.494  55.909  65.918  1.00  0.93              
ATOM   2410  NE1 TRP A 150      45.404  54.109  66.546  1.00  0.93              
ATOM   2411  HE1 TRP A 150      45.754  53.997  67.479  1.00  0.93              
ATOM   2412  CE2 TRP A 150      44.477  53.279  65.967  1.00  0.93              
ATOM   2413  CZ2 TRP A 150      43.857  52.103  66.410  1.00  0.93              
ATOM   2414  HZ2 TRP A 150      44.094  51.680  67.375  1.00  0.93              
ATOM   2415  CH2 TRP A 150      42.913  51.482  65.583  1.00  0.93              
ATOM   2416  HH2 TRP A 150      42.415  50.578  65.906  1.00  0.93              
ATOM   2417  CZ3 TRP A 150      42.577  52.070  64.353  1.00  0.93              
ATOM   2418  HZ3 TRP A 150      41.799  51.633  63.748  1.00  0.93              
ATOM   2419  CE3 TRP A 150      43.218  53.245  63.914  1.00  0.93              
ATOM   2420  HE3 TRP A 150      42.919  53.684  62.974  1.00  0.93              
ATOM   2421  CD2 TRP A 150      44.210  53.875  64.699  1.00  0.93              
ATOM   2422  C   TRP A 150      45.726  55.899  60.774  1.00  0.93              
ATOM   2423  O   TRP A 150      44.745  56.293  60.143  1.00  0.93              
ATOM   2424  N   LEU A 151      46.967  56.050  60.309  1.00  0.75              
ATOM   2425  H   LEU A 151      47.728  55.726  60.900  1.00  0.75              
ATOM   2426  CA  LEU A 151      47.305  56.539  58.982  1.00  0.75              
ATOM   2427  HA  LEU A 151      46.726  57.441  58.794  1.00  0.75              
ATOM   2428  CB  LEU A 151      48.809  56.868  58.893  1.00  0.75              
ATOM   2429  HB1 LEU A 151      49.078  57.005  57.847  1.00  0.75              
ATOM   2430  HB2 LEU A 151      49.376  56.014  59.265  1.00  0.75              
ATOM   2431  CG  LEU A 151      49.246  58.131  59.658  1.00  0.75              
ATOM   2432  HG  LEU A 151      48.979  58.040  60.709  1.00  0.75              
ATOM   2433  CD1 LEU A 151      50.761  58.286  59.536  1.00  0.75              
ATOM   2434 1HD1 LEU A 151      51.085  59.131  60.141  1.00  0.75              
ATOM   2435 2HD1 LEU A 151      51.260  57.386  59.893  1.00  0.75              
ATOM   2436 3HD1 LEU A 151      51.044  58.460  58.498  1.00  0.75              
ATOM   2437  CD2 LEU A 151      48.617  59.415  59.114  1.00  0.75              
ATOM   2438 1HD2 LEU A 151      48.960  60.248  59.722  1.00  0.75              
ATOM   2439 2HD2 LEU A 151      48.923  59.587  58.083  1.00  0.75              
ATOM   2440 3HD2 LEU A 151      47.532  59.372  59.175  1.00  0.75              
ATOM   2441  C   LEU A 151      46.901  55.549  57.894  1.00  0.75              
ATOM   2442  O   LEU A 151      46.478  55.997  56.831  1.00  0.75              
ATOM   2443  N   SER A 152      47.007  54.241  58.123  1.00  0.85              
ATOM   2444  H   SER A 152      47.414  53.931  58.999  1.00  0.85              
ATOM   2445  CA  SER A 152      46.526  53.226  57.180  1.00  0.85              
ATOM   2446  HA  SER A 152      46.994  53.381  56.208  1.00  0.85              
ATOM   2447  CB  SER A 152      46.920  51.837  57.721  1.00  0.85              
ATOM   2448  HB1 SER A 152      46.077  51.385  58.243  1.00  0.85              
ATOM   2449  HB2 SER A 152      47.737  51.938  58.430  1.00  0.85              
ATOM   2450  OG  SER A 152      47.364  50.967  56.705  1.00  0.85              
ATOM   2451  HG  SER A 152      46.555  50.703  56.208  1.00  0.85              
ATOM   2452  C   SER A 152      45.004  53.346  57.011  1.00  0.85              
ATOM   2453  O   SER A 152      44.480  53.554  55.909  1.00  0.85              
ATOM   2454  N   GLU A 153      44.295  53.385  58.142  1.00  0.89              
ATOM   2455  H   GLU A 153      44.785  53.249  59.022  1.00  0.89              
ATOM   2456  CA  GLU A 153      42.851  53.602  58.184  1.00  0.89              
ATOM   2457  HA  GLU A 153      42.369  52.751  57.712  1.00  0.89              
ATOM   2458  CB  GLU A 153      42.349  53.717  59.629  1.00  0.89              
ATOM   2459  HB1 GLU A 153      42.719  54.638  60.079  1.00  0.89              
ATOM   2460  HB2 GLU A 153      42.728  52.883  60.209  1.00  0.89              
ATOM   2461  CG  GLU A 153      40.812  53.726  59.655  1.00  0.89              
ATOM   2462  HG1 GLU A 153      40.443  52.771  59.280  1.00  0.89              
ATOM   2463  HG2 GLU A 153      40.431  54.504  58.994  1.00  0.89              
ATOM   2464  CD  GLU A 153      40.243  53.988  61.043  1.00  0.89              
ATOM   2465  OE1 GLU A 153      40.607  53.234  61.975  1.00  0.89              
ATOM   2466  OE2 GLU A 153      39.371  54.883  61.135  1.00  0.89              
ATOM   2467  C   GLU A 153      42.410  54.848  57.427  1.00  0.89              
ATOM   2468  O   GLU A 153      41.460  54.809  56.654  1.00  0.89              
ATOM   2469  N   GLY A 154      43.127  55.949  57.626  1.00  1.07              
ATOM   2470  H   GLY A 154      43.861  55.913  58.326  1.00  1.07              
ATOM   2471  CA  GLY A 154      42.823  57.226  57.005  1.00  1.07              
ATOM   2472  HA1 GLY A 154      43.417  57.938  57.541  1.00  1.07              
ATOM   2473  HA2 GLY A 154      41.763  57.458  57.105  1.00  1.07              
ATOM   2474  C   GLY A 154      43.236  57.335  55.536  1.00  1.07              
ATOM   2475  O   GLY A 154      42.755  58.220  54.818  1.00  1.07              
ATOM   2476  N   LEU A 155      44.099  56.431  55.061  1.00  1.13              
ATOM   2477  H   LEU A 155      44.505  55.753  55.695  1.00  1.13              
ATOM   2478  CA  LEU A 155      44.219  56.192  53.629  1.00  1.13              
ATOM   2479  HA  LEU A 155      44.245  57.154  53.136  1.00  1.13              
ATOM   2480  CB  LEU A 155      45.516  55.443  53.261  1.00  1.13              
ATOM   2481  HB1 LEU A 155      45.442  55.149  52.216  1.00  1.13              
ATOM   2482  HB2 LEU A 155      45.585  54.526  53.845  1.00  1.13              
ATOM   2483  CG  LEU A 155      46.825  56.235  53.427  1.00  1.13              
ATOM   2484  HG  LEU A 155      46.991  56.405  54.482  1.00  1.13              
ATOM   2485  CD1 LEU A 155      48.011  55.428  52.896  1.00  1.13              
ATOM   2486 1HD1 LEU A 155      48.938  55.951  53.126  1.00  1.13              
ATOM   2487 2HD1 LEU A 155      48.031  54.449  53.377  1.00  1.13              
ATOM   2488 3HD1 LEU A 155      47.932  55.291  51.820  1.00  1.13              
ATOM   2489  CD2 LEU A 155      46.823  57.598  52.728  1.00  1.13              
ATOM   2490 1HD2 LEU A 155      47.807  58.054  52.807  1.00  1.13              
ATOM   2491 2HD2 LEU A 155      46.559  57.489  51.679  1.00  1.13              
ATOM   2492 3HD2 LEU A 155      46.118  58.265  53.222  1.00  1.13              
ATOM   2493  C   LEU A 155      42.998  55.457  53.079  1.00  1.13              
ATOM   2494  O   LEU A 155      42.584  55.756  51.961  1.00  1.13              
ATOM   2495  N   GLY A 156      42.427  54.548  53.865  1.00  1.13              
ATOM   2496  H   GLY A 156      42.773  54.452  54.812  1.00  1.13              
ATOM   2497  CA  GLY A 156      41.368  53.626  53.454  1.00  1.13              
ATOM   2498  HA1 GLY A 156      40.918  53.949  52.515  1.00  1.13              
ATOM   2499  HA2 GLY A 156      40.596  53.608  54.223  1.00  1.13              
ATOM   2500  C   GLY A 156      41.890  52.201  53.276  1.00  1.13              
ATOM   2501  O   GLY A 156      41.283  51.428  52.541  1.00  1.13              
ATOM   2502  N   LEU A 157      43.055  51.906  53.868  1.00  0.93              
ATOM   2503  H   LEU A 157      43.428  52.565  54.536  1.00  0.93              
ATOM   2504  CA  LEU A 157      43.929  50.802  53.492  1.00  0.93              
ATOM   2505  HA  LEU A 157      43.395  50.147  52.800  1.00  0.93              
ATOM   2506  CB  LEU A 157      45.183  51.325  52.767  1.00  0.93              
ATOM   2507  HB1 LEU A 157      45.805  50.464  52.516  1.00  0.93              
ATOM   2508  HB2 LEU A 157      45.748  51.954  53.456  1.00  0.93              
ATOM   2509  CG  LEU A 157      44.915  52.124  51.477  1.00  0.93              
ATOM   2510  HG  LEU A 157      44.384  53.043  51.720  1.00  0.93              
ATOM   2511  CD1 LEU A 157      46.255  52.492  50.842  1.00  0.93              
ATOM   2512 1HD1 LEU A 157      46.093  53.079  49.946  1.00  0.93              
ATOM   2513 2HD1 LEU A 157      46.860  53.056  51.546  1.00  0.93              
ATOM   2514 3HD1 LEU A 157      46.789  51.582  50.564  1.00  0.93              
ATOM   2515  CD2 LEU A 157      44.114  51.360  50.425  1.00  0.93              
ATOM   2516 1HD2 LEU A 157      44.010  51.965  49.526  1.00  0.93              
ATOM   2517 2HD2 LEU A 157      44.624  50.427  50.182  1.00  0.93              
ATOM   2518 3HD2 LEU A 157      43.118  51.133  50.794  1.00  0.93              
ATOM   2519  C   LEU A 157      44.294  49.947  54.701  1.00  0.93              
ATOM   2520  O   LEU A 157      45.071  50.366  55.568  1.00  0.93              
ATOM   2521  N   HIS A 158      43.728  48.737  54.708  1.00  1.15              
ATOM   2522  CA  HIS A 158      43.677  47.707  55.738  1.00  1.15              
ATOM   2523  CB  HIS A 158      42.250  47.525  56.298  1.00  1.15              
ATOM   2524  CG  HIS A 158      41.449  48.773  56.614  1.00  1.15              
ATOM   2525  ND1 HIS A 158      41.906  49.911  57.283  1.00  1.15              
ATOM   2526  CE1 HIS A 158      40.916  50.806  57.182  1.00  1.15              
ATOM   2527  NE2 HIS A 158      39.830  50.243  56.626  1.00  1.15              
ATOM   2528  CD2 HIS A 158      40.144  48.954  56.261  1.00  1.15              
ATOM   2529  C   HIS A 158      44.726  47.728  56.845  1.00  1.15              
ATOM   2530  O   HIS A 158      45.703  46.987  56.787  1.00  1.15              
ATOM   2531  N   ARG A 159      44.492  48.560  57.864  1.00  1.20              
ATOM   2532  H   ARG A 159      43.702  49.176  57.701  1.00  1.20              
ATOM   2533  CA  ARG A 159      45.083  48.562  59.216  1.00  1.20              
ATOM   2534  HA  ARG A 159      45.697  49.456  59.299  1.00  1.20              
ATOM   2535  CB  ARG A 159      43.959  48.704  60.257  1.00  1.20              
ATOM   2536  HB1 ARG A 159      44.269  48.284  61.215  1.00  1.20              
ATOM   2537  HB2 ARG A 159      43.079  48.154  59.917  1.00  1.20              
ATOM   2538  CG  ARG A 159      43.626  50.182  60.497  1.00  1.20              
ATOM   2539  HG1 ARG A 159      43.612  50.726  59.552  1.00  1.20              
ATOM   2540  HG2 ARG A 159      44.399  50.611  61.135  1.00  1.20              
ATOM   2541  CD  ARG A 159      42.273  50.337  61.188  1.00  1.20              
ATOM   2542  HD1 ARG A 159      42.208  51.345  61.592  1.00  1.20              
ATOM   2543  HD2 ARG A 159      42.199  49.629  62.016  1.00  1.20              
ATOM   2544  NE  ARG A 159      41.182  50.117  60.229  1.00  1.20              
ATOM   2545  HE  ARG A 159      41.445  49.811  59.298  1.00  1.20              
ATOM   2546  CZ  ARG A 159      39.899  50.327  60.431  1.00  1.20              
ATOM   2547  NH1 ARG A 159      39.419  50.885  61.508  1.00  1.20              
ATOM   2548 1HH1 ARG A 159      40.046  51.565  61.960  1.00  1.20              
ATOM   2549 2HH1 ARG A 159      38.443  51.078  61.581  1.00  1.20              
ATOM   2550  NH2 ARG A 159      39.052  50.017  59.496  1.00  1.20              
ATOM   2551 1HH2 ARG A 159      39.418  49.774  58.578  1.00  1.20              
ATOM   2552 2HH2 ARG A 159      38.079  50.211  59.598  1.00  1.20              
ATOM   2553  C   ARG A 159      46.022  47.407  59.563  1.00  1.20              
ATOM   2554  O   ARG A 159      45.632  46.418  60.169  1.00  1.20              
ATOM   2555  N   ASP A 160      47.256  47.660  59.151  1.00  1.39              
ATOM   2556  H   ASP A 160      47.304  48.491  58.587  1.00  1.39              
ATOM   2557  CA  ASP A 160      48.530  46.944  59.243  1.00  1.39              
ATOM   2558  HA  ASP A 160      49.139  47.548  59.915  1.00  1.39              
ATOM   2559  CB  ASP A 160      48.505  45.545  59.890  1.00  1.39              
ATOM   2560  HB1 ASP A 160      49.347  44.974  59.494  1.00  1.39              
ATOM   2561  HB2 ASP A 160      47.598  44.999  59.637  1.00  1.39              
ATOM   2562  CG  ASP A 160      48.691  45.664  61.412  1.00  1.39              
ATOM   2563  OD1 ASP A 160      49.413  44.829  62.007  1.00  1.39              
ATOM   2564  OD2 ASP A 160      48.329  46.705  62.018  1.00  1.39              
ATOM   2565  C   ASP A 160      49.298  47.088  57.922  1.00  1.39              
ATOM   2566  O   ASP A 160      50.526  47.047  57.936  1.00  1.39              
ATOM   2567  N   ALA A 161      48.619  47.470  56.832  1.00  1.09              
ATOM   2568  H   ALA A 161      47.604  47.408  56.862  1.00  1.09              
ATOM   2569  CA  ALA A 161      49.217  47.726  55.526  1.00  1.09              
ATOM   2570  HA  ALA A 161      49.559  46.762  55.143  1.00  1.09              
ATOM   2571  CB  ALA A 161      48.135  48.225  54.556  1.00  1.09              
ATOM   2572  HB1 ALA A 161      48.558  48.318  53.555  1.00  1.09              
ATOM   2573  HB2 ALA A 161      47.313  47.509  54.518  1.00  1.09              
ATOM   2574  HB3 ALA A 161      47.750  49.193  54.870  1.00  1.09              
ATOM   2575  C   ALA A 161      50.462  48.638  55.539  1.00  1.09              
ATOM   2576  O   ALA A 161      51.539  48.238  55.083  1.00  1.09              
ATOM   2577  N   LEU A 162      50.342  49.852  56.096  1.00  1.39              
ATOM   2578  H   LEU A 162      49.422  50.146  56.406  1.00  1.39              
ATOM   2579  CA  LEU A 162      51.458  50.812  56.116  1.00  1.39              
ATOM   2580  HA  LEU A 162      51.791  50.939  55.089  1.00  1.39              
ATOM   2581  CB  LEU A 162      51.006  52.183  56.668  1.00  1.39              
ATOM   2582  HB1 LEU A 162      51.902  52.730  56.963  1.00  1.39              
ATOM   2583  HB2 LEU A 162      50.412  52.022  57.568  1.00  1.39              
ATOM   2584  CG  LEU A 162      50.224  53.107  55.714  1.00  1.39              
ATOM   2585  HG  LEU A 162      49.262  52.659  55.471  1.00  1.39              
ATOM   2586  CD1 LEU A 162      50.000  54.459  56.400  1.00  1.39              
ATOM   2587 1HD1 LEU A 162      49.314  55.062  55.807  1.00  1.39              
ATOM   2588 2HD1 LEU A 162      49.575  54.291  57.387  1.00  1.39              
ATOM   2589 3HD1 LEU A 162      50.949  54.984  56.518  1.00  1.39              
ATOM   2590  CD2 LEU A 162      50.986  53.404  54.421  1.00  1.39              
ATOM   2591 1HD2 LEU A 162      51.078  52.499  53.829  1.00  1.39              
ATOM   2592 2HD2 LEU A 162      50.447  54.140  53.827  1.00  1.39              
ATOM   2593 3HD2 LEU A 162      51.979  53.786  54.654  1.00  1.39              
ATOM   2594  C   LEU A 162      52.727  50.338  56.863  1.00  1.39              
ATOM   2595  O   LEU A 162      53.834  50.778  56.524  1.00  1.39              
ATOM   2596  N   LYS A 163      52.514  49.485  57.876  1.00  1.60              
ATOM   2597  H   LYS A 163      51.575  49.114  57.931  1.00  1.60              
ATOM   2598  CA  LYS A 163      53.498  48.909  58.808  1.00  1.60              
ATOM   2599  HA  LYS A 163      54.267  49.644  59.043  1.00  1.60              
ATOM   2600  CB  LYS A 163      52.723  48.480  60.068  1.00  1.60              
ATOM   2601  HB1 LYS A 163      52.039  47.682  59.783  1.00  1.60              
ATOM   2602  HB2 LYS A 163      52.120  49.319  60.417  1.00  1.60              
ATOM   2603  CG  LYS A 163      53.577  47.970  61.240  1.00  1.60              
ATOM   2604  HG1 LYS A 163      53.985  48.827  61.774  1.00  1.60              
ATOM   2605  HG2 LYS A 163      54.412  47.374  60.876  1.00  1.60              
ATOM   2606  CD  LYS A 163      52.757  47.076  62.193  1.00  1.60              
ATOM   2607  HD1 LYS A 163      53.356  46.851  63.076  1.00  1.60              
ATOM   2608  HD2 LYS A 163      52.546  46.136  61.678  1.00  1.60              
ATOM   2609  CE  LYS A 163      51.423  47.708  62.616  1.00  1.60              
ATOM   2610  HE1 LYS A 163      50.864  47.955  61.710  1.00  1.60              
ATOM   2611  HE2 LYS A 163      51.604  48.632  63.169  1.00  1.60              
ATOM   2612  NZ  LYS A 163      50.594  46.775  63.410  1.00  1.60              
ATOM   2613  HZ1 LYS A 163      49.607  47.043  63.334  1.00  1.60              
ATOM   2614  HZ2 LYS A 163      50.520  45.862  62.946  1.00  1.60              
ATOM   2615  HZ3 LYS A 163      50.881  46.663  64.365  1.00  1.60              
ATOM   2616  C   LYS A 163      54.208  47.662  58.222  1.00  1.60              
ATOM   2617  O   LYS A 163      55.403  47.419  58.475  1.00  1.60              
ATOM   2618  N   GLU A 164      53.451  46.888  57.439  1.00  1.75              
ATOM   2619  H   GLU A 164      52.470  47.116  57.333  1.00  1.75              
ATOM   2620  CA  GLU A 164      53.962  45.784  56.643  1.00  1.75              
ATOM   2621  HA  GLU A 164      54.589  45.168  57.288  1.00  1.75              
ATOM   2622  CB  GLU A 164      52.821  44.893  56.126  1.00  1.75              
ATOM   2623  HB1 GLU A 164      52.227  45.432  55.387  1.00  1.75              
ATOM   2624  HB2 GLU A 164      52.177  44.615  56.962  1.00  1.75              
ATOM   2625  CG  GLU A 164      53.411  43.618  55.502  1.00  1.75              
ATOM   2626  HG1 GLU A 164      53.987  43.085  56.263  1.00  1.75              
ATOM   2627  HG2 GLU A 164      54.099  43.885  54.697  1.00  1.75              
ATOM   2628  CD  GLU A 164      52.323  42.700  54.945  1.00  1.75              
ATOM   2629  OE1 GLU A 164      51.706  41.985  55.763  1.00  1.75              
ATOM   2630  OE2 GLU A 164      52.149  42.704  53.706  1.00  1.75              
ATOM   2631  C   GLU A 164      54.857  46.263  55.493  1.00  1.75              
ATOM   2632  O   GLU A 164      56.062  45.979  55.486  1.00  1.75              
ATOM   2633  N   GLY A 165      54.325  47.131  54.617  1.00  2.59              
ATOM   2634  H   GLY A 165      53.334  47.341  54.703  1.00  2.59              
ATOM   2635  CA  GLY A 165      55.189  48.136  53.981  1.00  2.59              
ATOM   2636  HA1 GLY A 165      54.586  48.793  53.355  1.00  2.59              
ATOM   2637  HA2 GLY A 165      55.948  47.646  53.371  1.00  2.59              
ATOM   2638  C   GLY A 165      55.874  48.969  55.067  1.00  2.59              
ATOM   2639  O   GLY A 165      55.639  48.782  56.241  1.00  2.59              
ATOM   2640  N   LEU A 166      56.787  49.872  54.779  1.00  1.35              
ATOM   2641  H   LEU A 166      56.872  50.180  53.826  1.00  1.35              
ATOM   2642  CA  LEU A 166      57.914  50.100  55.710  1.00  1.35              
ATOM   2643  HA  LEU A 166      58.606  50.715  55.149  1.00  1.35              
ATOM   2644  CB  LEU A 166      57.419  50.952  56.919  1.00  1.35              
ATOM   2645  HB1 LEU A 166      57.376  50.319  57.806  1.00  1.35              
ATOM   2646  HB2 LEU A 166      56.392  51.256  56.719  1.00  1.35              
ATOM   2647  CG  LEU A 166      58.151  52.261  57.266  1.00  1.35              
ATOM   2648  HG  LEU A 166      57.491  52.837  57.915  1.00  1.35              
ATOM   2649  CD1 LEU A 166      59.417  51.997  58.058  1.00  1.35              
ATOM   2650 1HD1 LEU A 166      59.991  52.915  58.165  1.00  1.35              
ATOM   2651 2HD1 LEU A 166      59.150  51.645  59.052  1.00  1.35              
ATOM   2652 3HD1 LEU A 166      60.003  51.230  57.559  1.00  1.35              
ATOM   2653  CD2 LEU A 166      58.459  53.156  56.059  1.00  1.35              
ATOM   2654 1HD2 LEU A 166      58.879  54.096  56.402  1.00  1.35              
ATOM   2655 2HD2 LEU A 166      59.183  52.688  55.399  1.00  1.35              
ATOM   2656 3HD2 LEU A 166      57.537  53.352  55.511  1.00  1.35              
ATOM   2657  C   LEU A 166      58.724  48.821  56.050  1.00  1.35              
ATOM   2658  O   LEU A 166      59.865  48.788  55.590  1.00  1.35              
ATOM   2659  N   GLY A 167      58.219  47.766  56.724  1.00  2.33              
ATOM   2660  H   GLY A 167      57.223  47.739  56.936  1.00  2.33              
ATOM   2661  CA  GLY A 167      59.066  46.542  56.835  1.00  2.33              
ATOM   2662  HA1 GLY A 167      60.123  46.805  56.824  1.00  2.33              
ATOM   2663  HA2 GLY A 167      58.867  45.916  55.965  1.00  2.33              
ATOM   2664  C   GLY A 167      58.873  45.664  58.075  1.00  2.33              
ATOM   2665  O   GLY A 167      59.722  44.814  58.343  1.00  2.33              
ATOM   2666  N   GLY A 168      57.818  45.916  58.853  1.00  2.32              
ATOM   2667  H   GLY A 168      57.132  46.571  58.486  1.00  2.32              
ATOM   2668  CA  GLY A 168      57.594  45.510  60.244  1.00  2.32              
ATOM   2669  HA1 GLY A 168      56.787  44.779  60.250  1.00  2.32              
ATOM   2670  HA2 GLY A 168      57.237  46.383  60.791  1.00  2.32              
ATOM   2671  C   GLY A 168      58.765  44.918  61.047  1.00  2.32              
ATOM   2672  O   GLY A 168      59.379  45.630  61.836  1.00  2.32              
ATOM   2673  N   GLU A 169      59.067  43.618  60.888  1.00  2.17              
ATOM   2674  H   GLU A 169      58.554  43.085  60.203  1.00  2.17              
ATOM   2675  CA  GLU A 169      60.143  42.955  61.656  1.00  2.17              
ATOM   2676  HA  GLU A 169      59.893  43.051  62.713  1.00  2.17              
ATOM   2677  CB  GLU A 169      60.253  41.447  61.345  1.00  2.17              
ATOM   2678  HB1 GLU A 169      60.505  41.307  60.293  1.00  2.17              
ATOM   2679  HB2 GLU A 169      59.269  41.008  61.509  1.00  2.17              
ATOM   2680  CG  GLU A 169      61.268  40.688  62.243  1.00  2.17              
ATOM   2681  HG1 GLU A 169      60.843  39.707  62.465  1.00  2.17              
ATOM   2682  HG2 GLU A 169      61.375  41.201  63.201  1.00  2.17              
ATOM   2683  CD  GLU A 169      62.652  40.458  61.597  1.00  2.17              
ATOM   2684  OE1 GLU A 169      63.703  40.983  62.062  1.00  2.17              
ATOM   2685  OE2 GLU A 169      62.718  39.730  60.580  1.00  2.17              
ATOM   2686  C   GLU A 169      61.517  43.612  61.497  1.00  2.17              
ATOM   2687  O   GLU A 169      62.302  43.678  62.447  1.00  2.17              
ATOM   2688  N   LYS A 170      61.788  44.143  60.307  1.00  1.96              
ATOM   2689  H   LYS A 170      61.047  44.120  59.611  1.00  1.96              
ATOM   2690  CA  LYS A 170      62.993  44.900  59.974  1.00  1.96              
ATOM   2691  HA  LYS A 170      63.645  44.961  60.832  1.00  1.96              
ATOM   2692  CB  LYS A 170      63.759  44.213  58.830  1.00  1.96              
ATOM   2693  HB1 LYS A 170      64.524  44.885  58.438  1.00  1.96              
ATOM   2694  HB2 LYS A 170      63.068  43.954  58.026  1.00  1.96              
ATOM   2695  CG  LYS A 170      64.454  42.958  59.370  1.00  1.96              
ATOM   2696  HG1 LYS A 170      63.728  42.378  59.931  1.00  1.96              
ATOM   2697  HG2 LYS A 170      65.257  43.266  60.040  1.00  1.96              
ATOM   2698  CD  LYS A 170      65.033  42.058  58.275  1.00  1.96              
ATOM   2699  HD1 LYS A 170      65.642  42.661  57.599  1.00  1.96              
ATOM   2700  HD2 LYS A 170      64.213  41.620  57.704  1.00  1.96              
ATOM   2701  CE  LYS A 170      65.912  40.942  58.866  1.00  1.96              
ATOM   2702  HE1 LYS A 170      66.805  41.401  59.296  1.00  1.96              
ATOM   2703  HE2 LYS A 170      66.228  40.286  58.050  1.00  1.96              
ATOM   2704  NZ  LYS A 170      65.212  40.147  59.906  1.00  1.96              
ATOM   2705  HZ1 LYS A 170      64.914  40.705  60.709  1.00  1.96              
ATOM   2706  HZ2 LYS A 170      64.288  39.817  59.616  1.00  1.96              
ATOM   2707  HZ3 LYS A 170      65.737  39.365  60.254  1.00  1.96              
ATOM   2708  C   LYS A 170      62.620  46.366  59.712  1.00  1.96              
ATOM   2709  O   LYS A 170      63.000  46.952  58.694  1.00  1.96              
ATOM   2710  N   VAL A 171      61.826  46.928  60.631  1.00  1.77              
ATOM   2711  H   VAL A 171      61.469  46.341  61.373  1.00  1.77              
ATOM   2712  CA  VAL A 171      61.721  48.376  60.826  1.00  1.77              
ATOM   2713  HA  VAL A 171      61.949  48.867  59.879  1.00  1.77              
ATOM   2714  CB  VAL A 171      60.309  48.859  61.237  1.00  1.77              
ATOM   2715  HB  VAL A 171      59.932  48.248  62.058  1.00  1.77              
ATOM   2716  CG1 VAL A 171      60.242  50.340  61.657  1.00  1.77              
ATOM   2717 1HG1 VAL A 171      59.207  50.662  61.759  1.00  1.77              
ATOM   2718 2HG1 VAL A 171      60.750  50.486  62.608  1.00  1.77              
ATOM   2719 3HG1 VAL A 171      60.732  50.961  60.905  1.00  1.77              
ATOM   2720  CG2 VAL A 171      59.378  48.718  60.035  1.00  1.77              
ATOM   2721 1HG2 VAL A 171      58.352  48.958  60.312  1.00  1.77              
ATOM   2722 2HG2 VAL A 171      59.709  49.359  59.220  1.00  1.77              
ATOM   2723 3HG2 VAL A 171      59.428  47.694  59.694  1.00  1.77              
ATOM   2724  C   VAL A 171      62.730  48.849  61.825  1.00  1.77              
ATOM   2725  O   VAL A 171      62.572  48.642  63.029  1.00  1.77              
ATOM   2726  N   GLU A 172      63.739  49.538  61.313  1.00  1.28              
ATOM   2727  H   GLU A 172      63.715  49.797  60.334  1.00  1.28              
ATOM   2728  CA  GLU A 172      64.785  50.064  62.157  1.00  1.28              
ATOM   2729  HA  GLU A 172      64.902  49.369  62.992  1.00  1.28              
ATOM   2730  CB  GLU A 172      66.145  50.055  61.447  1.00  1.28              
ATOM   2731  HB1 GLU A 172      66.922  50.194  62.200  1.00  1.28              
ATOM   2732  HB2 GLU A 172      66.198  50.885  60.757  1.00  1.28              
ATOM   2733  CG  GLU A 172      66.441  48.754  60.667  1.00  1.28              
ATOM   2734  HG1 GLU A 172      67.453  48.827  60.266  1.00  1.28              
ATOM   2735  HG2 GLU A 172      65.769  48.691  59.808  1.00  1.28              
ATOM   2736  CD  GLU A 172      66.324  47.486  61.518  1.00  1.28              
ATOM   2737  OE1 GLU A 172      65.261  46.821  61.515  1.00  1.28              
ATOM   2738  OE2 GLU A 172      67.318  47.103  62.179  1.00  1.28              
ATOM   2739  C   GLU A 172      64.356  51.386  62.775  1.00  1.28              
ATOM   2740  O   GLU A 172      63.501  52.111  62.266  1.00  1.28              
ATOM   2741  N   TYR A 173      64.915  51.666  63.943  1.00  0.97              
ATOM   2742  H   TYR A 173      65.547  50.989  64.354  1.00  0.97              
ATOM   2743  CA  TYR A 173      64.520  52.800  64.765  1.00  0.97              
ATOM   2744  HA  TYR A 173      63.964  53.517  64.172  1.00  0.97              
ATOM   2745  CB  TYR A 173      63.594  52.258  65.837  1.00  0.97              
ATOM   2746  HB1 TYR A 173      64.136  51.459  66.297  1.00  0.97              
ATOM   2747  HB2 TYR A 173      62.707  51.844  65.367  1.00  0.97              
ATOM   2748  CG  TYR A 173      63.193  53.246  66.891  1.00  0.97              
ATOM   2749  CD1 TYR A 173      62.060  54.062  66.724  1.00  0.97              
ATOM   2750  HD1 TYR A 173      61.492  54.021  65.815  1.00  0.97              
ATOM   2751  CE1 TYR A 173      61.687  54.942  67.754  1.00  0.97              
ATOM   2752  HE1 TYR A 173      60.817  55.579  67.648  1.00  0.97              
ATOM   2753  CZ  TYR A 173      62.465  55.016  68.927  1.00  0.97              
ATOM   2754  OH  TYR A 173      62.110  55.842  69.935  1.00  0.97              
ATOM   2755  HH  TYR A 173      62.630  55.713  70.728  1.00  0.97              
ATOM   2756  CE2 TYR A 173      63.632  54.246  69.059  1.00  0.97              
ATOM   2757  HE2 TYR A 173      64.246  54.343  69.931  1.00  0.97              
ATOM   2758  CD2 TYR A 173      63.975  53.342  68.048  1.00  0.97              
ATOM   2759  HD2 TYR A 173      64.856  52.710  68.149  1.00  0.97              
ATOM   2760  C   TYR A 173      65.786  53.453  65.280  1.00  0.97              
ATOM   2761  O   TYR A 173      66.595  52.798  65.939  1.00  0.97              
ATOM   2762  N   LEU A 174      66.006  54.707  64.919  1.00  0.79              
ATOM   2763  H   LEU A 174      65.240  55.166  64.436  1.00  0.79              
ATOM   2764  CA  LEU A 174      67.305  55.375  64.874  1.00  0.79              
ATOM   2765  HA  LEU A 174      68.081  54.749  65.313  1.00  0.79              
ATOM   2766  CB  LEU A 174      67.652  55.705  63.400  1.00  0.79              
ATOM   2767  HB1 LEU A 174      68.169  56.661  63.359  1.00  0.79              
ATOM   2768  HB2 LEU A 174      66.729  55.823  62.838  1.00  0.79              
ATOM   2769  CG  LEU A 174      68.518  54.713  62.618  1.00  0.79              
ATOM   2770  HG  LEU A 174      68.494  54.998  61.566  1.00  0.79              
ATOM   2771  CD1 LEU A 174      69.973  54.775  63.086  1.00  0.79              
ATOM   2772 1HD1 LEU A 174      70.389  55.755  62.862  1.00  0.79              
ATOM   2773 2HD1 LEU A 174      70.048  54.600  64.155  1.00  0.79              
ATOM   2774 3HD1 LEU A 174      70.567  54.025  62.567  1.00  0.79              
ATOM   2775  CD2 LEU A 174      67.984  53.294  62.742  1.00  0.79              
ATOM   2776 1HD2 LEU A 174      68.539  52.667  62.064  1.00  0.79              
ATOM   2777 2HD2 LEU A 174      68.100  52.929  63.757  1.00  0.79              
ATOM   2778 3HD2 LEU A 174      66.937  53.273  62.439  1.00  0.79              
ATOM   2779  C   LEU A 174      67.205  56.663  65.669  1.00  0.79              
ATOM   2780  O   LEU A 174      66.529  57.606  65.255  1.00  0.79              
ATOM   2781  N   MET A 175      67.892  56.713  66.807  1.00  0.70              
ATOM   2782  H   MET A 175      68.549  55.962  67.013  1.00  0.70              
ATOM   2783  CA  MET A 175      67.930  57.907  67.640  1.00  0.70              
ATOM   2784  HA  MET A 175      67.004  58.458  67.482  1.00  0.70              
ATOM   2785  CB  MET A 175      67.983  57.513  69.119  1.00  0.70              
ATOM   2786  HB1 MET A 175      68.820  56.841  69.303  1.00  0.70              
ATOM   2787  HB2 MET A 175      67.070  56.977  69.369  1.00  0.70              
ATOM   2788  CG  MET A 175      68.096  58.708  70.076  1.00  0.70              
ATOM   2789  HG1 MET A 175      67.269  59.400  69.891  1.00  0.70              
ATOM   2790  HG2 MET A 175      69.031  59.236  69.874  1.00  0.70              
ATOM   2791  SD  MET A 175      68.100  58.251  71.826  1.00  0.70              
ATOM   2792  CE  MET A 175      66.371  57.767  72.067  1.00  0.70              
ATOM   2793  HE1 MET A 175      65.724  58.611  71.833  1.00  0.70              
ATOM   2794  HE2 MET A 175      66.124  56.924  71.423  1.00  0.70              
ATOM   2795  HE3 MET A 175      66.218  57.470  73.104  1.00  0.70              
ATOM   2796  C   MET A 175      69.092  58.807  67.270  1.00  0.70              
ATOM   2797  O   MET A 175      70.233  58.374  67.130  1.00  0.70              
ATOM   2798  N   LYS A 176      68.780  60.097  67.190  1.00  0.72              
ATOM   2799  H   LYS A 176      67.806  60.363  67.336  1.00  0.72              
ATOM   2800  CA  LYS A 176      69.712  61.156  66.844  1.00  0.72              
ATOM   2801  HA  LYS A 176      70.730  60.784  66.947  1.00  0.72              
ATOM   2802  CB  LYS A 176      69.497  61.552  65.379  1.00  0.72              
ATOM   2803  HB1 LYS A 176      68.493  61.952  65.257  1.00  0.72              
ATOM   2804  HB2 LYS A 176      69.577  60.664  64.758  1.00  0.72              
ATOM   2805  CG  LYS A 176      70.517  62.591  64.901  1.00  0.72              
ATOM   2806  HG1 LYS A 176      71.522  62.175  64.996  1.00  0.72              
ATOM   2807  HG2 LYS A 176      70.446  63.486  65.518  1.00  0.72              
ATOM   2808  CD  LYS A 176      70.246  62.977  63.441  1.00  0.72              
ATOM   2809  HD1 LYS A 176      69.188  63.213  63.327  1.00  0.72              
ATOM   2810  HD2 LYS A 176      70.491  62.137  62.786  1.00  0.72              
ATOM   2811  CE  LYS A 176      71.042  64.216  63.034  1.00  0.72              
ATOM   2812  HE1 LYS A 176      70.724  65.054  63.661  1.00  0.72              
ATOM   2813  HE2 LYS A 176      70.812  64.469  61.995  1.00  0.72              
ATOM   2814  NZ  LYS A 176      72.494  64.010  63.204  1.00  0.72              
ATOM   2815  HZ1 LYS A 176      72.982  64.903  63.140  1.00  0.72              
ATOM   2816  HZ2 LYS A 176      72.691  63.688  64.142  1.00  0.72              
ATOM   2817  HZ3 LYS A 176      72.868  63.363  62.530  1.00  0.72              
ATOM   2818  C   LYS A 176      69.553  62.334  67.794  1.00  0.72              
ATOM   2819  O   LYS A 176      68.727  63.203  67.540  1.00  0.72              
ATOM   2820  N   ILE A 177      70.319  62.356  68.882  1.00  0.60              
ATOM   2821  H   ILE A 177      71.023  61.633  68.969  1.00  0.60              
ATOM   2822  CA  ILE A 177      70.523  63.594  69.635  1.00  0.60              
ATOM   2823  HA  ILE A 177      69.545  63.941  69.967  1.00  0.60              
ATOM   2824  CB  ILE A 177      71.408  63.407  70.891  1.00  0.60              
ATOM   2825  HB  ILE A 177      72.449  63.366  70.574  1.00  0.60              
ATOM   2826  CG2 ILE A 177      71.250  64.635  71.812  1.00  0.60              
ATOM   2827 1HG2 ILE A 177      71.924  64.568  72.667  1.00  0.60              
ATOM   2828 2HG2 ILE A 177      71.519  65.551  71.286  1.00  0.60              
ATOM   2829 3HG2 ILE A 177      70.222  64.715  72.169  1.00  0.60              
ATOM   2830  CG1 ILE A 177      71.088  62.087  71.635  1.00  0.60              
ATOM   2831 1HG1 ILE A 177      71.426  61.253  71.019  1.00  0.60              
ATOM   2832 2HG1 ILE A 177      70.010  61.998  71.757  1.00  0.60              
ATOM   2833  CD1 ILE A 177      71.748  61.937  73.011  1.00  0.60              
ATOM   2834  HD1 ILE A 177      71.639  60.909  73.354  1.00  0.60              
ATOM   2835  HD2 ILE A 177      72.808  62.183  72.946  1.00  0.60              
ATOM   2836  HD3 ILE A 177      71.271  62.597  73.734  1.00  0.60              
ATOM   2837  C   ILE A 177      71.125  64.636  68.695  1.00  0.60              
ATOM   2838  O   ILE A 177      72.034  64.329  67.919  1.00  0.60              
ATOM   2839  N   ILE A 178      70.618  65.858  68.802  1.00  0.66              
ATOM   2840  H   ILE A 178      69.855  65.992  69.459  1.00  0.66              
ATOM   2841  CA  ILE A 178      71.147  67.053  68.164  1.00  0.66              
ATOM   2842  HA  ILE A 178      72.117  66.828  67.714  1.00  0.66              
ATOM   2843  CB  ILE A 178      70.218  67.581  67.045  1.00  0.66              
ATOM   2844  HB  ILE A 178      69.273  67.896  67.491  1.00  0.66              
ATOM   2845  CG2 ILE A 178      70.873  68.803  66.372  1.00  0.66              
ATOM   2846 1HG2 ILE A 178      70.216  69.227  65.614  1.00  0.66              
ATOM   2847 2HG2 ILE A 178      71.068  69.590  67.102  1.00  0.66              
ATOM   2848 3HG2 ILE A 178      71.820  68.514  65.915  1.00  0.66              
ATOM   2849  CG1 ILE A 178      69.915  66.469  66.011  1.00  0.66              
ATOM   2850 1HG1 ILE A 178      69.401  65.650  66.515  1.00  0.66              
ATOM   2851 2HG1 ILE A 178      70.854  66.083  65.615  1.00  0.66              
ATOM   2852  CD1 ILE A 178      69.018  66.897  64.842  1.00  0.66              
ATOM   2853  HD1 ILE A 178      68.739  66.017  64.261  1.00  0.66              
ATOM   2854  HD2 ILE A 178      68.112  67.370  65.223  1.00  0.66              
ATOM   2855  HD3 ILE A 178      69.548  67.588  64.187  1.00  0.66              
ATOM   2856  C   ILE A 178      71.362  68.073  69.253  1.00  0.66              
ATOM   2857  O   ILE A 178      70.403  68.458  69.930  1.00  0.66              
ATOM   2858  N   PHE A 179      72.615  68.481  69.401  1.00  1.10              
ATOM   2859  H   PHE A 179      73.330  68.159  68.749  1.00  1.10              
ATOM   2860  CA  PHE A 179      73.001  69.528  70.321  1.00  1.10              
ATOM   2861  HA  PHE A 179      72.119  69.834  70.886  1.00  1.10              
ATOM   2862  CB  PHE A 179      73.992  69.007  71.352  1.00  1.10              
ATOM   2863  HB1 PHE A 179      74.947  68.867  70.874  1.00  1.10              
ATOM   2864  HB2 PHE A 179      73.660  68.031  71.709  1.00  1.10              
ATOM   2865  CG  PHE A 179      74.178  69.919  72.545  1.00  1.10              
ATOM   2866  CD1 PHE A 179      73.598  69.589  73.781  1.00  1.10              
ATOM   2867  HD1 PHE A 179      73.017  68.685  73.883  1.00  1.10              
ATOM   2868  CE1 PHE A 179      73.847  70.386  74.911  1.00  1.10              
ATOM   2869  HE1 PHE A 179      73.480  70.088  75.882  1.00  1.10              
ATOM   2870  CZ  PHE A 179      74.672  71.515  74.802  1.00  1.10              
ATOM   2871  HZ  PHE A 179      74.951  72.046  75.699  1.00  1.10              
ATOM   2872  CE2 PHE A 179      75.230  71.868  73.559  1.00  1.10              
ATOM   2873  HE2 PHE A 179      75.919  72.696  73.489  1.00  1.10              
ATOM   2874  CD2 PHE A 179      74.991  71.061  72.433  1.00  1.10              
ATOM   2875  HD2 PHE A 179      75.495  71.266  71.498  1.00  1.10              
ATOM   2876  C   PHE A 179      73.447  70.729  69.505  1.00  1.10              
ATOM   2877  O   PHE A 179      74.100  70.646  68.463  1.00  1.10              
ATOM   2878  N   TYR A 180      72.940  71.863  69.951  1.00  1.21              
ATOM   2879  H   TYR A 180      72.370  71.820  70.789  1.00  1.21              
ATOM   2880  CA  TYR A 180      73.034  73.144  69.298  1.00  1.21              
ATOM   2881  HA  TYR A 180      73.697  73.096  68.432  1.00  1.21              
ATOM   2882  CB  TYR A 180      71.647  73.582  68.810  1.00  1.21              
ATOM   2883  HB1 TYR A 180      70.917  73.341  69.573  1.00  1.21              
ATOM   2884  HB2 TYR A 180      71.389  73.041  67.899  1.00  1.21              
ATOM   2885  CG  TYR A 180      71.654  75.065  68.548  1.00  1.21              
ATOM   2886  CD1 TYR A 180      72.421  75.525  67.472  1.00  1.21              
ATOM   2887  HD1 TYR A 180      72.761  74.833  66.715  1.00  1.21              
ATOM   2888  CE1 TYR A 180      72.886  76.843  67.477  1.00  1.21              
ATOM   2889  HE1 TYR A 180      73.555  77.175  66.707  1.00  1.21              
ATOM   2890  CZ  TYR A 180      72.564  77.700  68.547  1.00  1.21              
ATOM   2891  OH  TYR A 180      73.084  78.946  68.575  1.00  1.21              
ATOM   2892  HH  TYR A 180      72.819  79.466  69.355  1.00  1.21              
ATOM   2893  CE2 TYR A 180      71.689  77.278  69.561  1.00  1.21              
ATOM   2894  HE2 TYR A 180      71.436  77.929  70.388  1.00  1.21              
ATOM   2895  CD2 TYR A 180      71.223  75.958  69.548  1.00  1.21              
ATOM   2896  HD2 TYR A 180      70.667  75.609  70.395  1.00  1.21              
ATOM   2897  C   TYR A 180      73.649  74.065  70.356  1.00  1.21              
ATOM   2898  O   TYR A 180      72.962  74.468  71.302  1.00  1.21              
ATOM   2899  N   PRO A 181      74.965  74.310  70.314  1.00  1.26              
ATOM   2900  CD  PRO A 181      75.967  73.602  69.533  1.00  1.26              
ATOM   2901  HD1 PRO A 181      76.100  74.097  68.571  1.00  1.26              
ATOM   2902  HD2 PRO A 181      75.716  72.551  69.385  1.00  1.26              
ATOM   2903  CG  PRO A 181      77.244  73.710  70.358  1.00  1.26              
ATOM   2904  HG1 PRO A 181      78.135  73.661  69.731  1.00  1.26              
ATOM   2905  HG2 PRO A 181      77.262  72.919  71.109  1.00  1.26              
ATOM   2906  CB  PRO A 181      77.099  75.070  71.042  1.00  1.26              
ATOM   2907  HB1 PRO A 181      77.517  75.837  70.389  1.00  1.26              
ATOM   2908  HB2 PRO A 181      77.609  75.083  72.006  1.00  1.26              
ATOM   2909  CA  PRO A 181      75.582  75.275  71.208  1.00  1.26              
ATOM   2910  HA  PRO A 181      75.294  75.042  72.231  1.00  1.26              
ATOM   2911  C   PRO A 181      75.217  76.714  70.860  1.00  1.26              
ATOM   2912  O   PRO A 181      75.095  77.012  69.679  1.00  1.26              
ATOM   2913  N   PRO A 182      75.139  77.652  71.821  1.00  1.15              
ATOM   2914  CD  PRO A 182      75.381  77.489  73.241  1.00  1.15              
ATOM   2915  HD1 PRO A 182      76.266  76.881  73.435  1.00  1.15              
ATOM   2916  HD2 PRO A 182      74.501  77.044  73.698  1.00  1.15              
ATOM   2917  CG  PRO A 182      75.577  78.903  73.785  1.00  1.15              
ATOM   2918  HG1 PRO A 182      76.625  79.188  73.687  1.00  1.15              
ATOM   2919  HG2 PRO A 182      75.252  78.986  74.823  1.00  1.15              
ATOM   2920  CB  PRO A 182      74.725  79.766  72.854  1.00  1.15              
ATOM   2921  HB1 PRO A 182      75.108  80.784  72.790  1.00  1.15              
ATOM   2922  HB2 PRO A 182      73.693  79.774  73.207  1.00  1.15              
ATOM   2923  CA  PRO A 182      74.793  79.034  71.509  1.00  1.15              
ATOM   2924  HA  PRO A 182      73.799  79.041  71.071  1.00  1.15              
ATOM   2925  C   PRO A 182      75.776  79.681  70.516  1.00  1.15              
ATOM   2926  O   PRO A 182      76.982  79.413  70.533  1.00  1.15              
ATOM   2927  N   CYS A 183      75.247  80.555  69.659  1.00  1.11              
ATOM   2928  H   CYS A 183      74.257  80.755  69.745  1.00  1.11              
ATOM   2929  CA  CYS A 183      75.939  81.110  68.500  1.00  1.11              
ATOM   2930  HA  CYS A 183      76.988  80.827  68.540  1.00  1.11              
ATOM   2931  CB  CYS A 183      75.380  80.530  67.198  1.00  1.11              
ATOM   2932  HB1 CYS A 183      74.317  80.765  67.117  1.00  1.11              
ATOM   2933  HB2 CYS A 183      75.507  79.447  67.191  1.00  1.11              
ATOM   2934  SG  CYS A 183      76.269  81.277  65.793  1.00  1.11              
ATOM   2935  HG  CYS A 183      75.414  80.896  64.833  1.00  1.11              
ATOM   2936  C   CYS A 183      75.795  82.638  68.472  1.00  1.11              
ATOM   2937  O   CYS A 183      74.693  83.151  68.253  1.00  1.11              
ATOM   2938  N   PRO A 184      76.895  83.396  68.620  1.00  1.62              
ATOM   2939  CD  PRO A 184      78.259  82.921  68.826  1.00  1.62              
ATOM   2940  HD1 PRO A 184      78.580  82.272  68.010  1.00  1.62              
ATOM   2941  HD2 PRO A 184      78.318  82.390  69.778  1.00  1.62              
ATOM   2942  CG  PRO A 184      79.140  84.167  68.875  1.00  1.62              
ATOM   2943  HG1 PRO A 184      79.479  84.420  67.869  1.00  1.62              
ATOM   2944  HG2 PRO A 184      79.987  84.039  69.549  1.00  1.62              
ATOM   2945  CB  PRO A 184      78.170  85.235  69.375  1.00  1.62              
ATOM   2946  HB1 PRO A 184      78.513  86.240  69.129  1.00  1.62              
ATOM   2947  HB2 PRO A 184      78.053  85.138  70.456  1.00  1.62              
ATOM   2948  CA  PRO A 184      76.852  84.853  68.686  1.00  1.62              
ATOM   2949  HA  PRO A 184      76.023  85.164  69.323  1.00  1.62              
ATOM   2950  C   PRO A 184      76.679  85.570  67.326  1.00  1.62              
ATOM   2951  O   PRO A 184      76.948  86.763  67.215  1.00  1.62              
ATOM   2952  N   LYS A 185      76.232  84.847  66.294  1.00  1.55              
ATOM   2953  H   LYS A 185      76.074  83.863  66.465  1.00  1.55              
ATOM   2954  CA  LYS A 185      75.790  85.372  64.989  1.00  1.55              
ATOM   2955  HA  LYS A 185      75.389  86.380  65.127  1.00  1.55              
ATOM   2956  CB  LYS A 185      77.000  85.448  64.019  1.00  1.55              
ATOM   2957  HB1 LYS A 185      77.334  84.427  63.824  1.00  1.55              
ATOM   2958  HB2 LYS A 185      77.818  85.960  64.527  1.00  1.55              
ATOM   2959  CG  LYS A 185      76.794  86.143  62.646  1.00  1.55              
ATOM   2960  HG1 LYS A 185      75.932  85.735  62.127  1.00  1.55              
ATOM   2961  HG2 LYS A 185      77.665  85.912  62.031  1.00  1.55              
ATOM   2962  CD  LYS A 185      76.656  87.674  62.686  1.00  1.55              
ATOM   2963  HD1 LYS A 185      77.582  88.090  63.083  1.00  1.55              
ATOM   2964  HD2 LYS A 185      75.844  87.961  63.357  1.00  1.55              
ATOM   2965  CE  LYS A 185      76.417  88.256  61.274  1.00  1.55              
ATOM   2966  HE1 LYS A 185      77.003  87.689  60.546  1.00  1.55              
ATOM   2967  HE2 LYS A 185      76.764  89.293  61.263  1.00  1.55              
ATOM   2968  NZ  LYS A 185      74.984  88.238  60.905  1.00  1.55              
ATOM   2969  HZ1 LYS A 185      74.747  88.517  59.946  1.00  1.55              
ATOM   2970  HZ2 LYS A 185      74.578  87.324  61.024  1.00  1.55              
ATOM   2971  HZ3 LYS A 185      74.459  88.858  61.527  1.00  1.55              
ATOM   2972  C   LYS A 185      74.630  84.519  64.449  1.00  1.55              
ATOM   2973  O   LYS A 185      74.597  84.146  63.279  1.00  1.55              
ATOM   2974  N   LEU A 186      73.712  84.150  65.352  1.00  2.36              
ATOM   2975  H   LEU A 186      73.891  84.425  66.307  1.00  2.36              
ATOM   2976  CA  LEU A 186      72.422  83.496  65.087  1.00  2.36              
ATOM   2977  HA  LEU A 186      72.542  82.424  65.175  1.00  2.36              
ATOM   2978  CB  LEU A 186      71.460  83.957  66.215  1.00  2.36              
ATOM   2979  HB1 LEU A 186      71.720  84.985  66.474  1.00  2.36              
ATOM   2980  HB2 LEU A 186      71.651  83.344  67.097  1.00  2.36              
ATOM   2981  CG  LEU A 186      69.943  83.965  65.927  1.00  2.36              
ATOM   2982  HG  LEU A 186      69.747  84.606  65.070  1.00  2.36              
ATOM   2983  CD1 LEU A 186      69.349  82.592  65.632  1.00  2.36              
ATOM   2984 1HD1 LEU A 186      68.303  82.701  65.350  1.00  2.36              
ATOM   2985 2HD1 LEU A 186      69.886  82.112  64.815  1.00  2.36              
ATOM   2986 3HD1 LEU A 186      69.408  81.982  66.527  1.00  2.36              
ATOM   2987  CD2 LEU A 186      69.194  84.572  67.114  1.00  2.36              
ATOM   2988 1HD2 LEU A 186      68.126  84.600  66.907  1.00  2.36              
ATOM   2989 2HD2 LEU A 186      69.362  83.975  68.011  1.00  2.36              
ATOM   2990 3HD2 LEU A 186      69.544  85.590  67.291  1.00  2.36              
ATOM   2991  C   LEU A 186      71.869  83.795  63.685  1.00  2.36              
ATOM   2992  O   LEU A 186      71.553  82.891  62.918  1.00  2.36              
ATOM   2993  N   GLU A 187      71.774  85.076  63.337  1.00  3.21              
ATOM   2994  H   GLU A 187      72.221  85.792  63.911  1.00  3.21              
ATOM   2995  CA  GLU A 187      71.122  85.531  62.122  1.00  3.21              
ATOM   2996  HA  GLU A 187      70.176  84.997  62.082  1.00  3.21              
ATOM   2997  CB  GLU A 187      70.757  87.028  62.246  1.00  3.21              
ATOM   2998  HB1 GLU A 187      70.344  87.219  63.237  1.00  3.21              
ATOM   2999  HB2 GLU A 187      69.954  87.213  61.530  1.00  3.21              
ATOM   3000  CG  GLU A 187      71.847  88.073  61.973  1.00  3.21              
ATOM   3001  HG1 GLU A 187      71.343  89.028  61.809  1.00  3.21              
ATOM   3002  HG2 GLU A 187      72.343  87.809  61.042  1.00  3.21              
ATOM   3003  CD  GLU A 187      72.908  88.277  63.068  1.00  3.21              
ATOM   3004  OE1 GLU A 187      73.157  87.355  63.877  1.00  3.21              
ATOM   3005  OE2 GLU A 187      73.613  89.307  62.978  1.00  3.21              
ATOM   3006  C   GLU A 187      71.798  85.157  60.795  1.00  3.21              
ATOM   3007  O   GLU A 187      71.158  85.245  59.747  1.00  3.21              
ATOM   3008  N   LEU A 188      73.029  84.642  60.852  1.00  1.98              
ATOM   3009  H   LEU A 188      73.459  84.545  61.767  1.00  1.98              
ATOM   3010  CA  LEU A 188      73.743  84.078  59.709  1.00  1.98              
ATOM   3011  HA  LEU A 188      73.005  83.881  58.930  1.00  1.98              
ATOM   3012  CB  LEU A 188      74.742  85.121  59.150  1.00  1.98              
ATOM   3013  HB1 LEU A 188      75.731  84.944  59.574  1.00  1.98              
ATOM   3014  HB2 LEU A 188      74.414  86.102  59.479  1.00  1.98              
ATOM   3015  CG  LEU A 188      74.831  85.203  57.611  1.00  1.98              
ATOM   3016  HG  LEU A 188      73.856  85.495  57.221  1.00  1.98              
ATOM   3017  CD1 LEU A 188      75.853  86.273  57.223  1.00  1.98              
ATOM   3018 1HD1 LEU A 188      75.870  86.386  56.139  1.00  1.98              
ATOM   3019 2HD1 LEU A 188      75.548  87.232  57.644  1.00  1.98              
ATOM   3020 3HD1 LEU A 188      76.845  86.005  57.585  1.00  1.98              
ATOM   3021  CD2 LEU A 188      75.254  83.910  56.908  1.00  1.98              
ATOM   3022 1HD2 LEU A 188      75.310  84.079  55.834  1.00  1.98              
ATOM   3023 2HD2 LEU A 188      76.227  83.588  57.278  1.00  1.98              
ATOM   3024 3HD2 LEU A 188      74.517  83.132  57.098  1.00  1.98              
ATOM   3025  C   LEU A 188      74.364  82.719  60.044  1.00  1.98              
ATOM   3026  O   LEU A 188      75.392  82.357  59.471  1.00  1.98              
ATOM   3027  N   LEU A 189      73.700  81.916  60.889  1.00  1.57              
ATOM   3028  H   LEU A 189      72.886  82.272  61.382  1.00  1.57              
ATOM   3029  CA  LEU A 189      73.766  80.471  60.646  1.00  1.57              
ATOM   3030  HA  LEU A 189      73.925  80.383  59.573  1.00  1.57              
ATOM   3031  CB  LEU A 189      74.994  79.788  61.302  1.00  1.57              
ATOM   3032  HB1 LEU A 189      74.656  78.932  61.878  1.00  1.57              
ATOM   3033  HB2 LEU A 189      75.472  80.494  61.983  1.00  1.57              
ATOM   3034  CG  LEU A 189      76.050  79.265  60.303  1.00  1.57              
ATOM   3035  HG  LEU A 189      76.431  80.082  59.697  1.00  1.57              
ATOM   3036  CD1 LEU A 189      77.226  78.661  61.073  1.00  1.57              
ATOM   3037 1HD1 LEU A 189      78.000  78.350  60.372  1.00  1.57              
ATOM   3038 2HD1 LEU A 189      77.643  79.410  61.746  1.00  1.57              
ATOM   3039 3HD1 LEU A 189      76.894  77.793  61.639  1.00  1.57              
ATOM   3040  CD2 LEU A 189      75.497  78.179  59.370  1.00  1.57              
ATOM   3041 1HD2 LEU A 189      76.311  77.788  58.759  1.00  1.57              
ATOM   3042 2HD2 LEU A 189      75.085  77.356  59.953  1.00  1.57              
ATOM   3043 3HD2 LEU A 189      74.744  78.590  58.703  1.00  1.57              
ATOM   3044  C   LEU A 189      72.422  79.759  60.823  1.00  1.57              
ATOM   3045  O   LEU A 189      71.403  80.325  61.215  1.00  1.57              
ATOM   3046  N   TYR A 190      72.428  78.481  60.475  1.00  1.08              
ATOM   3047  H   TYR A 190      73.310  78.089  60.183  1.00  1.08              
ATOM   3048  CA  TYR A 190      71.415  77.538  60.904  1.00  1.08              
ATOM   3049  HA  TYR A 190      70.533  78.033  61.313  1.00  1.08              
ATOM   3050  CB  TYR A 190      71.041  76.612  59.727  1.00  1.08              
ATOM   3051  HB1 TYR A 190      70.406  75.826  60.133  1.00  1.08              
ATOM   3052  HB2 TYR A 190      71.954  76.117  59.388  1.00  1.08              
ATOM   3053  CG  TYR A 190      70.300  77.136  58.506  1.00  1.08              
ATOM   3054  CD1 TYR A 190      69.086  77.838  58.650  1.00  1.08              
ATOM   3055  HD1 TYR A 190      68.763  78.159  59.630  1.00  1.08              
ATOM   3056  CE1 TYR A 190      68.252  78.048  57.530  1.00  1.08              
ATOM   3057  HE1 TYR A 190      67.304  78.551  57.643  1.00  1.08              
ATOM   3058  CZ  TYR A 190      68.608  77.517  56.273  1.00  1.08              
ATOM   3059  OH  TYR A 190      67.711  77.552  55.248  1.00  1.08              
ATOM   3060  HH  TYR A 190      67.981  76.975  54.516  1.00  1.08              
ATOM   3061  CE2 TYR A 190      69.859  76.884  56.108  1.00  1.08              
ATOM   3062  HE2 TYR A 190      70.143  76.493  55.143  1.00  1.08              
ATOM   3063  CD2 TYR A 190      70.708  76.710  57.222  1.00  1.08              
ATOM   3064  HD2 TYR A 190      71.635  76.163  57.104  1.00  1.08              
ATOM   3065  C   TYR A 190      72.057  76.612  61.962  1.00  1.08              
ATOM   3066  O   TYR A 190      73.268  76.327  61.974  1.00  1.08              
ATOM   3067  N   GLY A 191      71.193  76.032  62.786  1.00  1.16              
ATOM   3068  H   GLY A 191      70.218  76.303  62.731  1.00  1.16              
ATOM   3069  CA  GLY A 191      71.493  74.812  63.523  1.00  1.16              
ATOM   3070  HA1 GLY A 191      70.817  74.749  64.376  1.00  1.16              
ATOM   3071  HA2 GLY A 191      72.513  74.847  63.910  1.00  1.16              
ATOM   3072  C   GLY A 191      71.324  73.543  62.698  1.00  1.16              
ATOM   3073  O   GLY A 191      72.191  72.669  62.737  1.00  1.16              
ATOM   3074  N   ALA A 192      70.286  73.487  61.861  1.00  1.20              
ATOM   3075  H   ALA A 192      69.612  74.245  61.870  1.00  1.20              
ATOM   3076  CA  ALA A 192      70.154  72.496  60.797  1.00  1.20              
ATOM   3077  HA  ALA A 192      71.139  72.094  60.576  1.00  1.20              
ATOM   3078  CB  ALA A 192      69.275  71.338  61.289  1.00  1.20              
ATOM   3079  HB1 ALA A 192      69.221  70.571  60.515  1.00  1.20              
ATOM   3080  HB2 ALA A 192      69.704  70.903  62.193  1.00  1.20              
ATOM   3081  HB3 ALA A 192      68.267  71.695  61.497  1.00  1.20              
ATOM   3082  C   ALA A 192      69.556  73.158  59.554  1.00  1.20              
ATOM   3083  O   ALA A 192      68.571  73.904  59.699  1.00  1.20              
ATOM   3084  N   PRO A 193      70.128  72.885  58.362  1.00  1.18              
ATOM   3085  CD  PRO A 193      71.310  72.069  58.101  1.00  1.18              
ATOM   3086  HD1 PRO A 193      71.047  71.014  58.190  1.00  1.18              
ATOM   3087  HD2 PRO A 193      72.133  72.312  58.767  1.00  1.18              
ATOM   3088  CG  PRO A 193      71.723  72.377  56.666  1.00  1.18              
ATOM   3089  HG1 PRO A 193      72.260  71.545  56.209  1.00  1.18              
ATOM   3090  HG2 PRO A 193      72.323  73.289  56.644  1.00  1.18              
ATOM   3091  CB  PRO A 193      70.379  72.628  55.995  1.00  1.18              
ATOM   3092  HB1 PRO A 193      69.935  71.669  55.719  1.00  1.18              
ATOM   3093  HB2 PRO A 193      70.477  73.267  55.116  1.00  1.18              
ATOM   3094  CA  PRO A 193      69.551  73.299  57.099  1.00  1.18              
ATOM   3095  HA  PRO A 193      69.646  74.377  57.017  1.00  1.18              
ATOM   3096  C   PRO A 193      68.069  72.932  56.966  1.00  1.18              
ATOM   3097  O   PRO A 193      67.541  72.069  57.674  1.00  1.18              
ATOM   3098  N   HIS A 194      67.453  73.535  55.956  1.00  1.11              
ATOM   3099  H   HIS A 194      67.986  74.194  55.407  1.00  1.11              
ATOM   3100  CA  HIS A 194      66.307  72.942  55.281  1.00  1.11              
ATOM   3101  HA  HIS A 194      65.444  72.917  55.937  1.00  1.11              
ATOM   3102  CB  HIS A 194      66.007  73.789  54.034  1.00  1.11              
ATOM   3103  HB1 HIS A 194      65.563  74.711  54.357  1.00  1.11              
ATOM   3104  HB2 HIS A 194      65.278  73.273  53.408  1.00  1.11              
ATOM   3105  CG  HIS A 194      67.212  74.169  53.202  1.00  1.11              
ATOM   3106  ND1 HIS A 194      68.016  75.308  53.387  1.00  1.11              
ATOM   3107  CE1 HIS A 194      68.964  75.227  52.434  1.00  1.11              
ATOM   3108  HE1 HIS A 194      69.751  75.954  52.278  1.00  1.11              
ATOM   3109  NE2 HIS A 194      68.803  74.119  51.690  1.00  1.11              
ATOM   3110  HE2 HIS A 194      69.389  73.825  50.920  1.00  1.11              
ATOM   3111  CD2 HIS A 194      67.705  73.443  52.162  1.00  1.11              
ATOM   3112  HD2 HIS A 194      67.314  72.494  51.815  1.00  1.11              
ATOM   3113  C   HIS A 194      66.590  71.502  54.856  1.00  1.11              
ATOM   3114  O   HIS A 194      67.595  71.230  54.197  1.00  1.11              
ATOM   3115  N   HIS A 195      65.667  70.614  55.217  1.00  1.16              
ATOM   3116  CA  HIS A 195      65.489  69.294  54.636  1.00  1.16              
ATOM   3117  CB  HIS A 195      66.657  68.345  54.964  1.00  1.16              
ATOM   3118  CG  HIS A 195      67.485  67.889  53.773  1.00  1.16              
ATOM   3119  ND1 HIS A 195      66.990  67.517  52.519  1.00  1.16              
ATOM   3120  CE1 HIS A 195      68.066  67.218  51.777  1.00  1.16              
ATOM   3121  NE2 HIS A 195      69.187  67.297  52.517  1.00  1.16              
ATOM   3122  CD2 HIS A 195      68.844  67.725  53.783  1.00  1.16              
ATOM   3123  C   HIS A 195      64.129  68.651  54.899  1.00  1.16              
ATOM   3124  O   HIS A 195      63.366  69.051  55.780  1.00  1.16              
ATOM   3125  N   THR A 196      63.838  67.604  54.134  1.00  1.05              
ATOM   3126  H   THR A 196      64.520  67.345  53.440  1.00  1.05              
ATOM   3127  CA  THR A 196      62.719  66.698  54.415  1.00  1.05              
ATOM   3128  HA  THR A 196      62.072  67.130  55.179  1.00  1.05              
ATOM   3129  CB  THR A 196      61.842  66.432  53.166  1.00  1.05              
ATOM   3130  HB  THR A 196      61.026  65.767  53.452  1.00  1.05              
ATOM   3131  CG2 THR A 196      61.242  67.703  52.569  1.00  1.05              
ATOM   3132 1HG2 THR A 196      62.030  68.391  52.262  1.00  1.05              
ATOM   3133 2HG2 THR A 196      60.629  67.446  51.706  1.00  1.05              
ATOM   3134 3HG2 THR A 196      60.614  68.186  53.308  1.00  1.05              
ATOM   3135  OG1 THR A 196      62.556  65.833  52.104  1.00  1.05              
ATOM   3136  HG1 THR A 196      62.139  64.970  51.916  1.00  1.05              
ATOM   3137  C   THR A 196      63.275  65.388  54.932  1.00  1.05              
ATOM   3138  O   THR A 196      64.240  64.857  54.375  1.00  1.05              
ATOM   3139  N   ASP A 197      62.694  64.859  56.009  1.00  1.03              
ATOM   3140  H   ASP A 197      61.928  65.325  56.467  1.00  1.03              
ATOM   3141  CA  ASP A 197      63.187  63.591  56.533  1.00  1.03              
ATOM   3142  HA  ASP A 197      64.271  63.707  56.609  1.00  1.03              
ATOM   3143  CB  ASP A 197      62.697  63.325  57.950  1.00  1.03              
ATOM   3144  HB1 ASP A 197      61.620  63.168  57.948  1.00  1.03              
ATOM   3145  HB2 ASP A 197      62.926  64.184  58.584  1.00  1.03              
ATOM   3146  CG  ASP A 197      63.435  62.104  58.483  1.00  1.03              
ATOM   3147  OD1 ASP A 197      64.660  61.986  58.263  1.00  1.03              
ATOM   3148  OD2 ASP A 197      62.777  61.191  59.014  1.00  1.03              
ATOM   3149  C   ASP A 197      62.959  62.449  55.538  1.00  1.03              
ATOM   3150  O   ASP A 197      61.966  62.418  54.816  1.00  1.03              
ATOM   3151  N   LEU A 198      63.908  61.525  55.486  1.00  1.09              
ATOM   3152  H   LEU A 198      64.659  61.615  56.165  1.00  1.09              
ATOM   3153  CA  LEU A 198      63.888  60.377  54.590  1.00  1.09              
ATOM   3154  HA  LEU A 198      63.701  60.705  53.568  1.00  1.09              
ATOM   3155  CB  LEU A 198      65.297  59.761  54.715  1.00  1.09              
ATOM   3156  HB1 LEU A 198      65.520  59.642  55.778  1.00  1.09              
ATOM   3157  HB2 LEU A 198      66.016  60.474  54.309  1.00  1.09              
ATOM   3158  CG  LEU A 198      65.518  58.393  54.052  1.00  1.09              
ATOM   3159  HG  LEU A 198      64.826  57.652  54.452  1.00  1.09              
ATOM   3160  CD1 LEU A 198      65.367  58.462  52.538  1.00  1.09              
ATOM   3161 1HD1 LEU A 198      65.627  57.500  52.095  1.00  1.09              
ATOM   3162 2HD1 LEU A 198      64.331  58.702  52.308  1.00  1.09              
ATOM   3163 3HD1 LEU A 198      66.022  59.235  52.133  1.00  1.09              
ATOM   3164  CD2 LEU A 198      66.936  57.932  54.354  1.00  1.09              
ATOM   3165 1HD2 LEU A 198      67.117  56.980  53.858  1.00  1.09              
ATOM   3166 2HD2 LEU A 198      67.639  58.684  54.003  1.00  1.09              
ATOM   3167 3HD2 LEU A 198      67.043  57.794  55.431  1.00  1.09              
ATOM   3168  C   LEU A 198      62.834  59.357  54.993  1.00  1.09              
ATOM   3169  O   LEU A 198      62.308  58.670  54.116  1.00  1.09              
ATOM   3170  N   ASN A 199      62.654  59.208  56.309  1.00  1.01              
ATOM   3171  H   ASN A 199      63.066  59.907  56.916  1.00  1.01              
ATOM   3172  CA  ASN A 199      62.173  57.996  56.961  1.00  1.01              
ATOM   3173  HA  ASN A 199      62.654  57.160  56.454  1.00  1.01              
ATOM   3174  CB  ASN A 199      62.710  57.966  58.394  1.00  1.01              
ATOM   3175  HB1 ASN A 199      62.470  57.020  58.870  1.00  1.01              
ATOM   3176  HB2 ASN A 199      62.278  58.773  58.983  1.00  1.01              
ATOM   3177  CG  ASN A 199      64.225  58.079  58.338  1.00  1.01              
ATOM   3178  OD1 ASN A 199      64.902  57.227  57.790  1.00  1.01              
ATOM   3179  ND2 ASN A 199      64.783  59.169  58.792  1.00  1.01              
ATOM   3180 1HD2 ASN A 199      64.204  59.976  59.043  1.00  1.01              
ATOM   3181 2HD2 ASN A 199      65.776  59.257  58.748  1.00  1.01              
ATOM   3182  C   ASN A 199      60.676  57.747  56.746  1.00  1.01              
ATOM   3183  O   ASN A 199      60.058  58.344  55.866  1.00  1.01              
ATOM   3184  N   GLY A 200      60.070  56.815  57.469  1.00  0.76              
ATOM   3185  H   GLY A 200      60.583  56.319  58.191  1.00  0.76              
ATOM   3186  CA  GLY A 200      58.621  56.696  57.444  1.00  0.76              
ATOM   3187  HA1 GLY A 200      58.337  55.703  57.790  1.00  0.76              
ATOM   3188  HA2 GLY A 200      58.231  56.851  56.441  1.00  0.76              
ATOM   3189  C   GLY A 200      57.975  57.702  58.366  1.00  0.76              
ATOM   3190  O   GLY A 200      57.202  58.554  57.932  1.00  0.76              
ATOM   3191  N   ILE A 201      58.382  57.654  59.633  1.00  0.52              
ATOM   3192  H   ILE A 201      59.125  57.016  59.897  1.00  0.52              
ATOM   3193  CA  ILE A 201      57.904  58.642  60.623  1.00  0.52              
ATOM   3194  HA  ILE A 201      57.477  59.508  60.119  1.00  0.52              
ATOM   3195  CB  ILE A 201      56.815  58.034  61.557  1.00  0.52              
ATOM   3196  HB  ILE A 201      57.276  57.248  62.158  1.00  0.52              
ATOM   3197  CG2 ILE A 201      56.261  59.111  62.511  1.00  0.52              
ATOM   3198 1HG2 ILE A 201      55.470  58.709  63.139  1.00  0.52              
ATOM   3199 2HG2 ILE A 201      57.035  59.469  63.187  1.00  0.52              
ATOM   3200 3HG2 ILE A 201      55.861  59.950  61.941  1.00  0.52              
ATOM   3201  CG1 ILE A 201      55.644  57.402  60.766  1.00  0.52              
ATOM   3202 1HG1 ILE A 201      56.046  56.636  60.105  1.00  0.52              
ATOM   3203 2HG1 ILE A 201      55.172  58.172  60.153  1.00  0.52              
ATOM   3204  CD1 ILE A 201      54.559  56.713  61.609  1.00  0.52              
ATOM   3205  HD1 ILE A 201      53.887  56.163  60.949  1.00  0.52              
ATOM   3206  HD2 ILE A 201      55.016  56.016  62.311  1.00  0.52              
ATOM   3207  HD3 ILE A 201      53.967  57.448  62.152  1.00  0.52              
ATOM   3208  C   ILE A 201      59.121  59.113  61.412  1.00  0.52              
ATOM   3209  O   ILE A 201      60.074  58.349  61.557  1.00  0.52              
ATOM   3210  N   THR A 202      59.107  60.331  61.946  1.00  0.57              
ATOM   3211  H   THR A 202      58.340  60.965  61.748  1.00  0.57              
ATOM   3212  CA  THR A 202      60.045  60.672  63.014  1.00  0.57              
ATOM   3213  HA  THR A 202      60.399  59.734  63.443  1.00  0.57              
ATOM   3214  CB  THR A 202      61.320  61.348  62.502  1.00  0.57              
ATOM   3215  HB  THR A 202      61.791  60.653  61.811  1.00  0.57              
ATOM   3216  CG2 THR A 202      61.134  62.672  61.773  1.00  0.57              
ATOM   3217 1HG2 THR A 202      62.108  63.098  61.534  1.00  0.57              
ATOM   3218 2HG2 THR A 202      60.598  62.493  60.842  1.00  0.57              
ATOM   3219 3HG2 THR A 202      60.580  63.364  62.402  1.00  0.57              
ATOM   3220  OG1 THR A 202      62.201  61.573  63.583  1.00  0.57              
ATOM   3221  HG1 THR A 202      63.079  61.682  63.205  1.00  0.57              
ATOM   3222  C   THR A 202      59.405  61.406  64.172  1.00  0.57              
ATOM   3223  O   THR A 202      58.632  62.344  63.983  1.00  0.57              
ATOM   3224  N   PHE A 203      59.714  60.928  65.380  1.00  0.55              
ATOM   3225  H   PHE A 203      60.382  60.164  65.434  1.00  0.55              
ATOM   3226  CA  PHE A 203      59.169  61.429  66.638  1.00  0.55              
ATOM   3227  HA  PHE A 203      58.319  62.083  66.455  1.00  0.55              
ATOM   3228  CB  PHE A 203      58.710  60.230  67.480  1.00  0.55              
ATOM   3229  HB1 PHE A 203      58.504  60.569  68.493  1.00  0.55              
ATOM   3230  HB2 PHE A 203      59.517  59.512  67.540  1.00  0.55              
ATOM   3231  CG  PHE A 203      57.504  59.493  66.958  1.00  0.55              
ATOM   3232  CD1 PHE A 203      57.655  58.427  66.052  1.00  0.55              
ATOM   3233  HD1 PHE A 203      58.642  58.134  65.717  1.00  0.55              
ATOM   3234  CE1 PHE A 203      56.522  57.742  65.582  1.00  0.55              
ATOM   3235  HE1 PHE A 203      56.637  56.933  64.875  1.00  0.55              
ATOM   3236  CZ  PHE A 203      55.242  58.120  66.022  1.00  0.55              
ATOM   3237  HZ  PHE A 203      54.369  57.603  65.651  1.00  0.55              
ATOM   3238  CE2 PHE A 203      55.098  59.175  66.940  1.00  0.55              
ATOM   3239  HE2 PHE A 203      54.121  59.473  67.288  1.00  0.55              
ATOM   3240  CD2 PHE A 203      56.228  59.855  67.415  1.00  0.55              
ATOM   3241  HD2 PHE A 203      56.119  60.660  68.129  1.00  0.55              
ATOM   3242  C   PHE A 203      60.265  62.186  67.385  1.00  0.55              
ATOM   3243  O   PHE A 203      61.310  61.623  67.681  1.00  0.55              
ATOM   3244  N   LEU A 204      60.069  63.465  67.684  1.00  0.57              
ATOM   3245  H   LEU A 204      59.187  63.891  67.420  1.00  0.57              
ATOM   3246  CA  LEU A 204      61.091  64.308  68.287  1.00  0.57              
ATOM   3247  HA  LEU A 204      62.014  63.743  68.407  1.00  0.57              
ATOM   3248  CB  LEU A 204      61.426  65.550  67.420  1.00  0.57              
ATOM   3249  HB1 LEU A 204      62.192  66.097  67.972  1.00  0.57              
ATOM   3250  HB2 LEU A 204      60.554  66.200  67.381  1.00  0.57              
ATOM   3251  CG  LEU A 204      61.949  65.354  65.985  1.00  0.57              
ATOM   3252  HG  LEU A 204      62.689  64.558  65.970  1.00  0.57              
ATOM   3253  CD1 LEU A 204      60.837  65.036  64.987  1.00  0.57              
ATOM   3254 1HD1 LEU A 204      61.252  64.999  63.981  1.00  0.57              
ATOM   3255 2HD1 LEU A 204      60.400  64.062  65.195  1.00  0.57              
ATOM   3256 3HD1 LEU A 204      60.057  65.796  65.026  1.00  0.57              
ATOM   3257  CD2 LEU A 204      62.621  66.649  65.506  1.00  0.57              
ATOM   3258 1HD2 LEU A 204      63.033  66.496  64.508  1.00  0.57              
ATOM   3259 2HD2 LEU A 204      61.892  67.460  65.469  1.00  0.57              
ATOM   3260 3HD2 LEU A 204      63.431  66.922  66.180  1.00  0.57              
ATOM   3261  C   LEU A 204      60.663  64.806  69.664  1.00  0.57              
ATOM   3262  O   LEU A 204      59.653  65.515  69.770  1.00  0.57              
ATOM   3263  N   ILE A 205      61.494  64.542  70.681  1.00  0.79              
ATOM   3264  H   ILE A 205      62.278  63.912  70.539  1.00  0.79              
ATOM   3265  CA  ILE A 205      61.454  65.403  71.874  1.00  0.79              
ATOM   3266  HA  ILE A 205      60.459  65.849  71.912  1.00  0.79              
ATOM   3267  CB  ILE A 205      61.544  64.668  73.234  1.00  0.79              
ATOM   3268  HB  ILE A 205      61.391  65.426  74.005  1.00  0.79              
ATOM   3269  CG2 ILE A 205      60.384  63.672  73.380  1.00  0.79              
ATOM   3270 1HG2 ILE A 205      60.412  63.188  74.355  1.00  0.79              
ATOM   3271 2HG2 ILE A 205      59.438  64.207  73.288  1.00  0.79              
ATOM   3272 3HG2 ILE A 205      60.431  62.908  72.605  1.00  0.79              
ATOM   3273  CG1 ILE A 205      62.908  64.025  73.511  1.00  0.79              
ATOM   3274 1HG1 ILE A 205      63.686  64.720  73.209  1.00  0.79              
ATOM   3275 2HG1 ILE A 205      63.005  63.116  72.922  1.00  0.79              
ATOM   3276  CD1 ILE A 205      63.131  63.699  74.994  1.00  0.79              
ATOM   3277  HD1 ILE A 205      64.179  63.446  75.154  1.00  0.79              
ATOM   3278  HD2 ILE A 205      62.892  64.567  75.608  1.00  0.79              
ATOM   3279  HD3 ILE A 205      62.509  62.856  75.298  1.00  0.79              
ATOM   3280  C   ILE A 205      62.385  66.610  71.734  1.00  0.79              
ATOM   3281  O   ILE A 205      63.280  66.669  70.880  1.00  0.79              
ATOM   3282  N   ALA A 206      62.142  67.598  72.581  1.00  1.09              
ATOM   3283  H   ALA A 206      61.416  67.471  73.276  1.00  1.09              
ATOM   3284  CA  ALA A 206      62.861  68.857  72.637  1.00  1.09              
ATOM   3285  HA  ALA A 206      63.811  68.785  72.105  1.00  1.09              
ATOM   3286  CB  ALA A 206      61.991  69.922  71.963  1.00  1.09              
ATOM   3287  HB1 ALA A 206      62.410  70.909  72.148  1.00  1.09              
ATOM   3288  HB2 ALA A 206      61.920  69.727  70.893  1.00  1.09              
ATOM   3289  HB3 ALA A 206      60.994  69.900  72.398  1.00  1.09              
ATOM   3290  C   ALA A 206      63.170  69.216  74.091  1.00  1.09              
ATOM   3291  O   ALA A 206      62.615  68.620  75.005  1.00  1.09              
ATOM   3292  N   ASP A 207      64.058  70.189  74.267  1.00  1.62              
ATOM   3293  H   ASP A 207      64.579  70.503  73.463  1.00  1.62              
ATOM   3294  CA  ASP A 207      64.501  70.702  75.564  1.00  1.62              
ATOM   3295  HA  ASP A 207      64.134  70.065  76.357  1.00  1.62              
ATOM   3296  CB  ASP A 207      66.045  70.667  75.530  1.00  1.62              
ATOM   3297  HB1 ASP A 207      66.393  71.340  74.743  1.00  1.62              
ATOM   3298  HB2 ASP A 207      66.375  69.668  75.270  1.00  1.62              
ATOM   3299  CG  ASP A 207      66.729  71.044  76.841  1.00  1.62              
ATOM   3300  OD1 ASP A 207      66.204  70.677  77.915  1.00  1.62              
ATOM   3301  OD2 ASP A 207      67.795  71.701  76.760  1.00  1.62              
ATOM   3302  C   ASP A 207      63.977  72.112  75.838  1.00  1.62              
ATOM   3303  O   ASP A 207      64.726  72.998  76.251  1.00  1.62              
ATOM   3304  N   GLU A 208      62.705  72.340  75.511  1.00  1.92              
ATOM   3305  H   GLU A 208      62.164  71.511  75.300  1.00  1.92              
ATOM   3306  CA  GLU A 208      61.928  73.554  75.776  1.00  1.92              
ATOM   3307  HA  GLU A 208      60.909  73.351  75.452  1.00  1.92              
ATOM   3308  CB  GLU A 208      61.846  73.805  77.309  1.00  1.92              
ATOM   3309  HB1 GLU A 208      61.308  74.745  77.441  1.00  1.92              
ATOM   3310  HB2 GLU A 208      62.842  73.960  77.724  1.00  1.92              
ATOM   3311  CG  GLU A 208      61.099  72.749  78.169  1.00  1.92              
ATOM   3312  HG1 GLU A 208      60.163  72.499  77.668  1.00  1.92              
ATOM   3313  HG2 GLU A 208      60.830  73.231  79.111  1.00  1.92              
ATOM   3314  CD  GLU A 208      61.862  71.444  78.505  1.00  1.92              
ATOM   3315  OE1 GLU A 208      62.062  70.599  77.612  1.00  1.92              
ATOM   3316  OE2 GLU A 208      62.245  71.183  79.678  1.00  1.92              
ATOM   3317  C   GLU A 208      62.345  74.796  74.978  1.00  1.92              
ATOM   3318  O   GLU A 208      61.484  75.571  74.568  1.00  1.92              
ATOM   3319  N   VAL A 209      63.636  74.940  74.681  1.00  1.93              
ATOM   3320  H   VAL A 209      64.274  74.282  75.114  1.00  1.93              
ATOM   3321  CA  VAL A 209      64.186  75.913  73.740  1.00  1.93              
ATOM   3322  HA  VAL A 209      63.898  76.898  74.107  1.00  1.93              
ATOM   3323  CB  VAL A 209      65.726  75.872  73.734  1.00  1.93              
ATOM   3324  HB  VAL A 209      66.069  74.854  73.550  1.00  1.93              
ATOM   3325  CG1 VAL A 209      66.360  76.810  72.704  1.00  1.93              
ATOM   3326 1HG1 VAL A 209      67.440  76.858  72.843  1.00  1.93              
ATOM   3327 2HG1 VAL A 209      66.167  76.438  71.703  1.00  1.93              
ATOM   3328 3HG1 VAL A 209      65.949  77.816  72.794  1.00  1.93              
ATOM   3329  CG2 VAL A 209      66.239  76.321  75.107  1.00  1.93              
ATOM   3330 1HG2 VAL A 209      67.322  76.385  75.081  1.00  1.93              
ATOM   3331 2HG2 VAL A 209      65.835  77.302  75.358  1.00  1.93              
ATOM   3332 3HG2 VAL A 209      65.941  75.603  75.872  1.00  1.93              
ATOM   3333  C   VAL A 209      63.543  75.753  72.374  1.00  1.93              
ATOM   3334  O   VAL A 209      63.473  74.656  71.810  1.00  1.93              
ATOM   3335  N   ASP A 210      63.047  76.865  71.847  1.00  1.95              
ATOM   3336  H   ASP A 210      63.089  77.711  72.388  1.00  1.95              
ATOM   3337  CA  ASP A 210      62.485  76.925  70.506  1.00  1.95              
ATOM   3338  HA  ASP A 210      61.764  76.109  70.422  1.00  1.95              
ATOM   3339  CB  ASP A 210      61.711  78.236  70.340  1.00  1.95              
ATOM   3340  HB1 ASP A 210      62.362  79.009  69.927  1.00  1.95              
ATOM   3341  HB2 ASP A 210      61.347  78.580  71.310  1.00  1.95              
ATOM   3342  CG  ASP A 210      60.505  78.006  69.437  1.00  1.95              
ATOM   3343  OD1 ASP A 210      59.451  77.573  69.957  1.00  1.95              
ATOM   3344  OD2 ASP A 210      60.628  78.250  68.218  1.00  1.95              
ATOM   3345  C   ASP A 210      63.550  76.711  69.438  1.00  1.95              
ATOM   3346  O   ASP A 210      64.742  76.707  69.742  1.00  1.95              
ATOM   3347  N   GLY A 211      63.140  76.426  68.205  1.00  1.61              
ATOM   3348  H   GLY A 211      62.191  76.676  67.936  1.00  1.61              
ATOM   3349  CA  GLY A 211      64.139  76.103  67.186  1.00  1.61              
ATOM   3350  HA1 GLY A 211      65.049  75.726  67.647  1.00  1.61              
ATOM   3351  HA2 GLY A 211      64.402  77.037  66.697  1.00  1.61              
ATOM   3352  C   GLY A 211      63.783  75.113  66.113  1.00  1.61              
ATOM   3353  O   GLY A 211      64.690  74.774  65.370  1.00  1.61              
ATOM   3354  N   LEU A 212      62.540  74.648  66.012  1.00  1.45              
ATOM   3355  H   LEU A 212      61.826  75.061  66.594  1.00  1.45              
ATOM   3356  CA  LEU A 212      62.089  73.821  64.894  1.00  1.45              
ATOM   3357  HA  LEU A 212      62.941  73.555  64.268  1.00  1.45              
ATOM   3358  CB  LEU A 212      61.450  72.526  65.433  1.00  1.45              
ATOM   3359  HB1 LEU A 212      60.474  72.769  65.853  1.00  1.45              
ATOM   3360  HB2 LEU A 212      62.068  72.126  66.237  1.00  1.45              
ATOM   3361  CG  LEU A 212      61.290  71.437  64.352  1.00  1.45              
ATOM   3362  HG  LEU A 212      60.916  71.884  63.431  1.00  1.45              
ATOM   3363  CD1 LEU A 212      62.619  70.728  64.073  1.00  1.45              
ATOM   3364 1HD1 LEU A 212      62.482  70.004  63.269  1.00  1.45              
ATOM   3365 2HD1 LEU A 212      63.368  71.448  63.743  1.00  1.45              
ATOM   3366 3HD1 LEU A 212      62.974  70.216  64.966  1.00  1.45              
ATOM   3367  CD2 LEU A 212      60.286  70.382  64.825  1.00  1.45              
ATOM   3368 1HD2 LEU A 212      60.195  69.598  64.071  1.00  1.45              
ATOM   3369 2HD2 LEU A 212      60.606  69.948  65.771  1.00  1.45              
ATOM   3370 3HD2 LEU A 212      59.308  70.847  64.954  1.00  1.45              
ATOM   3371  C   LEU A 212      61.133  74.670  64.073  1.00  1.45              
ATOM   3372  O   LEU A 212      60.176  75.223  64.604  1.00  1.45              
ATOM   3373  N   GLN A 213      61.416  74.790  62.785  1.00  1.28              
ATOM   3374  H   GLN A 213      62.210  74.278  62.415  1.00  1.28              
ATOM   3375  CA  GLN A 213      60.606  75.580  61.859  1.00  1.28              
ATOM   3376  HA  GLN A 213      59.765  76.030  62.382  1.00  1.28              
ATOM   3377  CB  GLN A 213      61.459  76.703  61.225  1.00  1.28              
ATOM   3378  HB1 GLN A 213      60.782  77.459  60.824  1.00  1.28              
ATOM   3379  HB2 GLN A 213      62.023  76.289  60.390  1.00  1.28              
ATOM   3380  CG  GLN A 213      62.452  77.386  62.186  1.00  1.28              
ATOM   3381  HG1 GLN A 213      63.256  76.697  62.445  1.00  1.28              
ATOM   3382  HG2 GLN A 213      61.930  77.632  63.105  1.00  1.28              
ATOM   3383  CD  GLN A 213      63.089  78.645  61.595  1.00  1.28              
ATOM   3384  OE1 GLN A 213      63.384  78.731  60.410  1.00  1.28              
ATOM   3385  NE2 GLN A 213      63.239  79.715  62.339  1.00  1.28              
ATOM   3386 1HE2 GLN A 213      62.735  79.733  63.235  1.00  1.28              
ATOM   3387 2HE2 GLN A 213      63.734  80.519  62.000  1.00  1.28              
ATOM   3388  C   GLN A 213      60.070  74.642  60.783  1.00  1.28              
ATOM   3389  O   GLN A 213      60.641  73.576  60.551  1.00  1.28              
ATOM   3390  N   ALA A 214      59.029  75.071  60.091  1.00  1.17              
ATOM   3391  H   ALA A 214      58.632  75.969  60.357  1.00  1.17              
ATOM   3392  CA  ALA A 214      58.380  74.352  59.013  1.00  1.17              
ATOM   3393  HA  ALA A 214      58.993  73.512  58.681  1.00  1.17              
ATOM   3394  CB  ALA A 214      57.043  73.825  59.544  1.00  1.17              
ATOM   3395  HB1 ALA A 214      56.590  73.161  58.808  1.00  1.17              
ATOM   3396  HB2 ALA A 214      57.206  73.280  60.473  1.00  1.17              
ATOM   3397  HB3 ALA A 214      56.365  74.655  59.748  1.00  1.17              
ATOM   3398  C   ALA A 214      58.153  75.321  57.849  1.00  1.17              
ATOM   3399  O   ALA A 214      57.790  76.484  58.054  1.00  1.17              
ATOM   3400  N   TYR A 215      58.344  74.837  56.629  1.00  1.20              
ATOM   3401  H   TYR A 215      58.647  73.871  56.522  1.00  1.20              
ATOM   3402  CA  TYR A 215      58.055  75.583  55.417  1.00  1.20              
ATOM   3403  HA  TYR A 215      58.037  76.640  55.647  1.00  1.20              
ATOM   3404  CB  TYR A 215      59.201  75.347  54.423  1.00  1.20              
ATOM   3405  HB1 TYR A 215      59.217  74.289  54.178  1.00  1.20              
ATOM   3406  HB2 TYR A 215      60.142  75.576  54.923  1.00  1.20              
ATOM   3407  CG  TYR A 215      59.169  76.150  53.133  1.00  1.20              
ATOM   3408  CD1 TYR A 215      59.097  77.556  53.171  1.00  1.20              
ATOM   3409  HD1 TYR A 215      59.001  78.073  54.112  1.00  1.20              
ATOM   3410  CE1 TYR A 215      59.220  78.307  51.989  1.00  1.20              
ATOM   3411  HE1 TYR A 215      59.221  79.386  52.020  1.00  1.20              
ATOM   3412  CZ  TYR A 215      59.375  77.657  50.750  1.00  1.20              
ATOM   3413  OH  TYR A 215      59.487  78.395  49.618  1.00  1.20              
ATOM   3414  HH  TYR A 215      59.588  77.840  48.843  1.00  1.20              
ATOM   3415  CE2 TYR A 215      59.427  76.248  50.702  1.00  1.20              
ATOM   3416  HE2 TYR A 215      59.586  75.740  49.764  1.00  1.20              
ATOM   3417  CD2 TYR A 215      59.332  75.500  51.892  1.00  1.20              
ATOM   3418  HD2 TYR A 215      59.447  74.422  51.850  1.00  1.20              
ATOM   3419  C   TYR A 215      56.706  75.157  54.838  1.00  1.20              
ATOM   3420  O   TYR A 215      56.494  73.996  54.484  1.00  1.20              
ATOM   3421  N   GLN A 216      55.769  76.097  54.823  1.00  1.26              
ATOM   3422  H   GLN A 216      56.048  77.038  55.085  1.00  1.26              
ATOM   3423  CA  GLN A 216      54.336  75.846  54.723  1.00  1.26              
ATOM   3424  HA  GLN A 216      54.151  74.951  54.127  1.00  1.26              
ATOM   3425  CB  GLN A 216      53.822  75.613  56.149  1.00  1.26              
ATOM   3426  HB1 GLN A 216      54.179  76.435  56.772  1.00  1.26              
ATOM   3427  HB2 GLN A 216      54.274  74.701  56.542  1.00  1.26              
ATOM   3428  CG  GLN A 216      52.294  75.486  56.269  1.00  1.26              
ATOM   3429  HG1 GLN A 216      52.036  74.444  56.465  1.00  1.26              
ATOM   3430  HG2 GLN A 216      51.791  75.786  55.352  1.00  1.26              
ATOM   3431  CD  GLN A 216      51.790  76.370  57.398  1.00  1.26              
ATOM   3432  OE1 GLN A 216      52.042  77.566  57.437  1.00  1.26              
ATOM   3433  NE2 GLN A 216      51.123  75.823  58.383  1.00  1.26              
ATOM   3434 1HE2 GLN A 216      50.887  74.846  58.390  1.00  1.26              
ATOM   3435 2HE2 GLN A 216      50.870  76.424  59.162  1.00  1.26              
ATOM   3436  C   GLN A 216      53.691  77.058  54.040  1.00  1.26              
ATOM   3437  O   GLN A 216      53.889  78.198  54.467  1.00  1.26              
ATOM   3438  N   ASP A 217      53.008  76.802  52.922  1.00  1.61              
ATOM   3439  H   ASP A 217      52.799  75.836  52.717  1.00  1.61              
ATOM   3440  CA  ASP A 217      52.584  77.802  51.930  1.00  1.61              
ATOM   3441  HA  ASP A 217      52.582  77.261  50.984  1.00  1.61              
ATOM   3442  CB  ASP A 217      51.107  78.227  52.096  1.00  1.61              
ATOM   3443  HB1 ASP A 217      50.484  77.341  51.958  1.00  1.61              
ATOM   3444  HB2 ASP A 217      50.845  78.925  51.299  1.00  1.61              
ATOM   3445  CG  ASP A 217      50.767  78.843  53.447  1.00  1.61              
ATOM   3446  OD1 ASP A 217      50.645  78.076  54.427  1.00  1.61              
ATOM   3447  OD2 ASP A 217      50.682  80.085  53.579  1.00  1.61              
ATOM   3448  C   ASP A 217      53.589  78.940  51.656  1.00  1.61              
ATOM   3449  O   ASP A 217      53.239  80.111  51.557  1.00  1.61              
ATOM   3450  N   ASN A 218      54.861  78.567  51.468  1.00  1.38              
ATOM   3451  H   ASN A 218      55.060  77.582  51.554  1.00  1.38              
ATOM   3452  CA  ASN A 218      56.006  79.442  51.141  1.00  1.38              
ATOM   3453  HA  ASN A 218      56.838  78.778  50.913  1.00  1.38              
ATOM   3454  CB  ASN A 218      55.760  80.275  49.865  1.00  1.38              
ATOM   3455  HB1 ASN A 218      56.717  80.651  49.504  1.00  1.38              
ATOM   3456  HB2 ASN A 218      55.141  81.139  50.108  1.00  1.38              
ATOM   3457  CG  ASN A 218      55.105  79.500  48.738  1.00  1.38              
ATOM   3458  OD1 ASN A 218      55.739  78.833  47.942  1.00  1.38              
ATOM   3459  ND2 ASN A 218      53.797  79.564  48.647  1.00  1.38              
ATOM   3460 1HD2 ASN A 218      53.287  80.080  49.352  1.00  1.38              
ATOM   3461 2HD2 ASN A 218      53.363  79.068  47.893  1.00  1.38              
ATOM   3462  C   ASN A 218      56.482  80.321  52.319  1.00  1.38              
ATOM   3463  O   ASN A 218      57.410  81.116  52.179  1.00  1.38              
ATOM   3464  N   LYS A 219      55.877  80.175  53.499  1.00  0.77              
ATOM   3465  H   LYS A 219      55.116  79.506  53.548  1.00  0.77              
ATOM   3466  CA  LYS A 219      56.274  80.840  54.746  1.00  0.77              
ATOM   3467  HA  LYS A 219      56.849  81.736  54.508  1.00  0.77              
ATOM   3468  CB  LYS A 219      55.028  81.230  55.567  1.00  0.77              
ATOM   3469  HB1 LYS A 219      55.329  81.938  56.341  1.00  0.77              
ATOM   3470  HB2 LYS A 219      54.670  80.327  56.062  1.00  0.77              
ATOM   3471  CG  LYS A 219      53.867  81.842  54.761  1.00  0.77              
ATOM   3472  HG1 LYS A 219      53.518  81.122  54.022  1.00  0.77              
ATOM   3473  HG2 LYS A 219      54.221  82.727  54.231  1.00  0.77              
ATOM   3474  CD  LYS A 219      52.663  82.234  55.638  1.00  0.77              
ATOM   3475  HD1 LYS A 219      51.829  82.478  54.975  1.00  0.77              
ATOM   3476  HD2 LYS A 219      52.918  83.130  56.203  1.00  0.77              
ATOM   3477  CE  LYS A 219      52.210  81.147  56.626  1.00  0.77              
ATOM   3478  HE1 LYS A 219      51.282  81.472  57.104  1.00  0.77              
ATOM   3479  HE2 LYS A 219      52.970  81.021  57.400  1.00  0.77              
ATOM   3480  NZ  LYS A 219      51.981  79.852  55.957  1.00  0.77              
ATOM   3481  HZ1 LYS A 219      51.706  79.097  56.582  1.00  0.77              
ATOM   3482  HZ2 LYS A 219      51.246  79.900  55.243  1.00  0.77              
ATOM   3483  HZ3 LYS A 219      52.783  79.504  55.441  1.00  0.77              
ATOM   3484  C   LYS A 219      57.128  79.918  55.599  1.00  0.77              
ATOM   3485  O   LYS A 219      57.017  78.701  55.492  1.00  0.77              
ATOM   3486  N   TRP A 220      57.845  80.487  56.564  1.00  0.75              
ATOM   3487  H   TRP A 220      57.866  81.491  56.619  1.00  0.75              
ATOM   3488  CA  TRP A 220      58.613  79.720  57.546  1.00  0.75              
ATOM   3489  HA  TRP A 220      58.526  78.659  57.320  1.00  0.75              
ATOM   3490  CB  TRP A 220      60.104  80.041  57.432  1.00  0.75              
ATOM   3491  HB1 TRP A 220      60.643  79.423  58.150  1.00  0.75              
ATOM   3492  HB2 TRP A 220      60.250  81.087  57.685  1.00  0.75              
ATOM   3493  CG  TRP A 220      60.725  79.823  56.097  1.00  0.75              
ATOM   3494  CD1 TRP A 220      61.191  78.644  55.630  1.00  0.75              
ATOM   3495  HD1 TRP A 220      61.164  77.699  56.163  1.00  0.75              
ATOM   3496  NE1 TRP A 220      61.682  78.827  54.355  1.00  0.75              
ATOM   3497  HE1 TRP A 220      62.027  78.067  53.781  1.00  0.75              
ATOM   3498  CE2 TRP A 220      61.558  80.132  53.934  1.00  0.75              
ATOM   3499  CZ2 TRP A 220      61.878  80.790  52.739  1.00  0.75              
ATOM   3500  HZ2 TRP A 220      62.290  80.242  51.904  1.00  0.75              
ATOM   3501  CH2 TRP A 220      61.623  82.166  52.631  1.00  0.75              
ATOM   3502  HH2 TRP A 220      61.847  82.688  51.711  1.00  0.75              
ATOM   3503  CZ3 TRP A 220      61.064  82.865  53.717  1.00  0.75              
ATOM   3504  HZ3 TRP A 220      60.873  83.926  53.627  1.00  0.75              
ATOM   3505  CE3 TRP A 220      60.739  82.192  54.911  1.00  0.75              
ATOM   3506  HE3 TRP A 220      60.306  82.746  55.731  1.00  0.75              
ATOM   3507  CD2 TRP A 220      60.967  80.805  55.044  1.00  0.75              
ATOM   3508  C   TRP A 220      58.094  79.904  58.963  1.00  0.75              
ATOM   3509  O   TRP A 220      58.575  80.782  59.679  1.00  0.75              
ATOM   3510  N   VAL A 221      57.093  79.097  59.319  1.00  0.66              
ATOM   3511  H   VAL A 221      56.873  78.329  58.695  1.00  0.66              
ATOM   3512  CA  VAL A 221      56.461  79.079  60.645  1.00  0.66              
ATOM   3513  HA  VAL A 221      56.323  80.115  60.953  1.00  0.66              
ATOM   3514  CB  VAL A 221      55.060  78.421  60.587  1.00  0.66              
ATOM   3515  HB  VAL A 221      55.162  77.373  60.303  1.00  0.66              
ATOM   3516  CG1 VAL A 221      54.294  78.504  61.917  1.00  0.66              
ATOM   3517 1HG1 VAL A 221      53.277  78.132  61.786  1.00  0.66              
ATOM   3518 2HG1 VAL A 221      54.766  77.873  62.670  1.00  0.66              
ATOM   3519 3HG1 VAL A 221      54.251  79.532  62.278  1.00  0.66              
ATOM   3520  CG2 VAL A 221      54.180  79.131  59.544  1.00  0.66              
ATOM   3521 1HG2 VAL A 221      53.177  78.700  59.557  1.00  0.66              
ATOM   3522 2HG2 VAL A 221      54.121  80.197  59.762  1.00  0.66              
ATOM   3523 3HG2 VAL A 221      54.581  78.981  58.541  1.00  0.66              
ATOM   3524  C   VAL A 221      57.361  78.436  61.691  1.00  0.66              
ATOM   3525  O   VAL A 221      58.128  77.536  61.369  1.00  0.66              
ATOM   3526  N   ASP A 222      57.235  78.850  62.949  1.00  0.68              
ATOM   3527  H   ASP A 222      56.565  79.565  63.186  1.00  0.68              
ATOM   3528  CA  ASP A 222      58.068  78.329  64.025  1.00  0.68              
ATOM   3529  HA  ASP A 222      58.771  77.598  63.626  1.00  0.68              
ATOM   3530  CB  ASP A 222      58.958  79.452  64.601  1.00  0.68              
ATOM   3531  HB1 ASP A 222      59.279  79.151  65.600  1.00  0.68              
ATOM   3532  HB2 ASP A 222      58.366  80.361  64.710  1.00  0.68              
ATOM   3533  CG  ASP A 222      60.225  79.750  63.767  1.00  0.68              
ATOM   3534  OD1 ASP A 222      60.130  80.122  62.573  1.00  0.68              
ATOM   3535  OD2 ASP A 222      61.345  79.662  64.319  1.00  0.68              
ATOM   3536  C   ASP A 222      57.244  77.589  65.073  1.00  0.68              
ATOM   3537  O   ASP A 222      56.418  78.175  65.762  1.00  0.68              
ATOM   3538  N   VAL A 223      57.509  76.291  65.206  1.00  1.15              
ATOM   3539  H   VAL A 223      58.301  75.931  64.686  1.00  1.15              
ATOM   3540  CA  VAL A 223      56.844  75.326  66.091  1.00  1.15              
ATOM   3541  HA  VAL A 223      55.778  75.312  65.858  1.00  1.15              
ATOM   3542  CB  VAL A 223      57.424  73.912  65.836  1.00  1.15              
ATOM   3543  HB  VAL A 223      58.506  73.974  65.850  1.00  1.15              
ATOM   3544  CG1 VAL A 223      57.064  72.855  66.889  1.00  1.15              
ATOM   3545 1HG1 VAL A 223      57.359  71.863  66.549  1.00  1.15              
ATOM   3546 2HG1 VAL A 223      57.585  73.062  67.824  1.00  1.15              
ATOM   3547 3HG1 VAL A 223      55.998  72.857  67.095  1.00  1.15              
ATOM   3548  CG2 VAL A 223      56.996  73.416  64.447  1.00  1.15              
ATOM   3549 1HG2 VAL A 223      57.417  72.429  64.257  1.00  1.15              
ATOM   3550 2HG2 VAL A 223      55.911  73.361  64.390  1.00  1.15              
ATOM   3551 3HG2 VAL A 223      57.361  74.097  63.677  1.00  1.15              
ATOM   3552  C   VAL A 223      56.999  75.702  67.552  1.00  1.15              
ATOM   3553  O   VAL A 223      58.110  75.654  68.079  1.00  1.15              
ATOM   3554  N   LYS A 224      55.916  76.120  68.210  1.00  1.35              
ATOM   3555  H   LYS A 224      55.026  76.139  67.724  1.00  1.35              
ATOM   3556  CA  LYS A 224      55.953  76.436  69.642  1.00  1.35              
ATOM   3557  HA  LYS A 224      56.904  76.920  69.865  1.00  1.35              
ATOM   3558  CB  LYS A 224      54.834  77.423  70.016  1.00  1.35              
ATOM   3559  HB1 LYS A 224      54.463  77.170  71.011  1.00  1.35              
ATOM   3560  HB2 LYS A 224      53.994  77.331  69.324  1.00  1.35              
ATOM   3561  CG  LYS A 224      55.318  78.887  70.071  1.00  1.35              
ATOM   3562  HG1 LYS A 224      56.166  78.963  70.753  1.00  1.35              
ATOM   3563  HG2 LYS A 224      54.507  79.471  70.508  1.00  1.35              
ATOM   3564  CD  LYS A 224      55.677  79.539  68.720  1.00  1.35              
ATOM   3565  HD1 LYS A 224      55.172  80.505  68.684  1.00  1.35              
ATOM   3566  HD2 LYS A 224      55.267  78.952  67.896  1.00  1.35              
ATOM   3567  CE  LYS A 224      57.177  79.821  68.500  1.00  1.35              
ATOM   3568  HE1 LYS A 224      57.622  80.210  69.419  1.00  1.35              
ATOM   3569  HE2 LYS A 224      57.256  80.601  67.737  1.00  1.35              
ATOM   3570  NZ  LYS A 224      57.926  78.637  68.032  1.00  1.35              
ATOM   3571  HZ1 LYS A 224      58.094  77.952  68.771  1.00  1.35              
ATOM   3572  HZ2 LYS A 224      57.451  78.191  67.259  1.00  1.35              
ATOM   3573  HZ3 LYS A 224      58.892  78.839  67.765  1.00  1.35              
ATOM   3574  C   LYS A 224      55.942  75.198  70.513  1.00  1.35              
ATOM   3575  O   LYS A 224      55.095  74.327  70.336  1.00  1.35              
ATOM   3576  N   TYR A 225      56.904  75.132  71.437  1.00  1.19              
ATOM   3577  H   TYR A 225      57.580  75.876  71.497  1.00  1.19              
ATOM   3578  CA  TYR A 225      57.013  73.989  72.331  1.00  1.19              
ATOM   3579  HA  TYR A 225      56.996  73.114  71.681  1.00  1.19              
ATOM   3580  CB  TYR A 225      58.348  73.958  73.087  1.00  1.19              
ATOM   3581  HB1 TYR A 225      58.359  74.742  73.847  1.00  1.19              
ATOM   3582  HB2 TYR A 225      59.167  74.142  72.390  1.00  1.19              
ATOM   3583  CG  TYR A 225      58.547  72.596  73.726  1.00  1.19              
ATOM   3584  CD1 TYR A 225      58.641  71.459  72.898  1.00  1.19              
ATOM   3585  HD1 TYR A 225      58.678  71.569  71.824  1.00  1.19              
ATOM   3586  CE1 TYR A 225      58.580  70.171  73.461  1.00  1.19              
ATOM   3587  HE1 TYR A 225      58.566  69.290  72.839  1.00  1.19              
ATOM   3588  CZ  TYR A 225      58.454  70.016  74.856  1.00  1.19              
ATOM   3589  OH  TYR A 225      58.339  68.768  75.372  1.00  1.19              
ATOM   3590  HH  TYR A 225      57.960  68.806  76.269  1.00  1.19              
ATOM   3591  CE2 TYR A 225      58.406  71.153  75.688  1.00  1.19              
ATOM   3592  HE2 TYR A 225      58.305  71.025  76.757  1.00  1.19              
ATOM   3593  CD2 TYR A 225      58.437  72.442  75.122  1.00  1.19              
ATOM   3594  HD2 TYR A 225      58.328  73.308  75.761  1.00  1.19              
ATOM   3595  C   TYR A 225      55.803  73.830  73.258  1.00  1.19              
ATOM   3596  O   TYR A 225      55.211  74.811  73.705  1.00  1.19              
ATOM   3597  N   ASP A 226      55.460  72.575  73.521  1.00  1.36              
ATOM   3598  H   ASP A 226      56.053  71.836  73.176  1.00  1.36              
ATOM   3599  CA  ASP A 226      54.170  72.143  74.047  1.00  1.36              
ATOM   3600  HA  ASP A 226      53.685  72.956  74.589  1.00  1.36              
ATOM   3601  CB  ASP A 226      53.300  71.750  72.844  1.00  1.36              
ATOM   3602  HB1 ASP A 226      53.658  70.813  72.412  1.00  1.36              
ATOM   3603  HB2 ASP A 226      53.432  72.534  72.100  1.00  1.36              
ATOM   3604  CG  ASP A 226      51.802  71.644  73.126  1.00  1.36              
ATOM   3605  OD1 ASP A 226      51.422  71.629  74.318  1.00  1.36              
ATOM   3606  OD2 ASP A 226      51.053  71.633  72.119  1.00  1.36              
ATOM   3607  C   ASP A 226      54.444  70.965  75.002  1.00  1.36              
ATOM   3608  O   ASP A 226      54.978  69.927  74.602  1.00  1.36              
ATOM   3609  N   ASP A 227      54.225  71.201  76.295  1.00  1.92              
ATOM   3610  H   ASP A 227      53.654  72.006  76.498  1.00  1.92              
ATOM   3611  CA  ASP A 227      55.091  70.753  77.398  1.00  1.92              
ATOM   3612  HA  ASP A 227      56.024  71.312  77.338  1.00  1.92              
ATOM   3613  CB  ASP A 227      54.411  71.182  78.714  1.00  1.92              
ATOM   3614  HB1 ASP A 227      53.352  70.916  78.666  1.00  1.92              
ATOM   3615  HB2 ASP A 227      54.473  72.268  78.808  1.00  1.92              
ATOM   3616  CG  ASP A 227      55.018  70.530  79.962  1.00  1.92              
ATOM   3617  OD1 ASP A 227      56.148  70.911  80.342  1.00  1.92              
ATOM   3618  OD2 ASP A 227      54.335  69.635  80.510  1.00  1.92              
ATOM   3619  C   ASP A 227      55.497  69.282  77.449  1.00  1.92              
ATOM   3620  O   ASP A 227      56.688  68.961  77.477  1.00  1.92              
ATOM   3621  N   SER A 228      54.508  68.396  77.423  1.00  1.32              
ATOM   3622  H   SER A 228      53.568  68.760  77.405  1.00  1.32              
ATOM   3623  CA  SER A 228      54.719  66.953  77.454  1.00  1.32              
ATOM   3624  HA  SER A 228      55.788  66.761  77.537  1.00  1.32              
ATOM   3625  CB  SER A 228      54.076  66.344  78.701  1.00  1.32              
ATOM   3626  HB1 SER A 228      52.991  66.431  78.640  1.00  1.32              
ATOM   3627  HB2 SER A 228      54.433  66.866  79.591  1.00  1.32              
ATOM   3628  OG  SER A 228      54.453  64.982  78.770  1.00  1.32              
ATOM   3629  HG  SER A 228      54.337  64.639  77.871  1.00  1.32              
ATOM   3630  C   SER A 228      54.286  66.314  76.143  1.00  1.32              
ATOM   3631  O   SER A 228      53.854  65.160  76.119  1.00  1.32              
ATOM   3632  N   GLY A 229      54.402  67.059  75.048  1.00  1.07              
ATOM   3633  H   GLY A 229      54.748  68.014  75.135  1.00  1.07              
ATOM   3634  CA  GLY A 229      54.177  66.555  73.711  1.00  1.07              
ATOM   3635  HA1 GLY A 229      53.957  67.398  73.053  1.00  1.07              
ATOM   3636  HA2 GLY A 229      53.305  65.908  73.727  1.00  1.07              
ATOM   3637  C   GLY A 229      55.344  65.778  73.125  1.00  1.07              
ATOM   3638  O   GLY A 229      56.406  65.620  73.725  1.00  1.07              
ATOM   3639  N   ILE A 230      55.139  65.300  71.899  1.00  0.64              
ATOM   3640  H   ILE A 230      54.209  65.388  71.501  1.00  0.64              
ATOM   3641  CA  ILE A 230      56.227  64.840  71.019  1.00  0.64              
ATOM   3642  HA  ILE A 230      57.168  65.294  71.330  1.00  0.64              
ATOM   3643  CB  ILE A 230      56.373  63.292  71.070  1.00  0.64              
ATOM   3644  HB  ILE A 230      55.472  62.848  70.645  1.00  0.64              
ATOM   3645  CG2 ILE A 230      57.578  62.850  70.222  1.00  0.64              
ATOM   3646 1HG2 ILE A 230      57.654  61.766  70.211  1.00  0.64              
ATOM   3647 2HG2 ILE A 230      57.464  63.178  69.192  1.00  0.64              
ATOM   3648 3HG2 ILE A 230      58.496  63.262  70.637  1.00  0.64              
ATOM   3649  CG1 ILE A 230      56.539  62.752  72.510  1.00  0.64              
ATOM   3650 1HG1 ILE A 230      55.714  63.103  73.122  1.00  0.64              
ATOM   3651 2HG1 ILE A 230      57.459  63.145  72.937  1.00  0.64              
ATOM   3652  CD1 ILE A 230      56.547  61.228  72.648  1.00  0.64              
ATOM   3653  HD1 ILE A 230      56.531  60.974  73.708  1.00  0.64              
ATOM   3654  HD2 ILE A 230      55.664  60.805  72.167  1.00  0.64              
ATOM   3655  HD3 ILE A 230      57.448  60.806  72.208  1.00  0.64              
ATOM   3656  C   ILE A 230      55.893  65.313  69.610  1.00  0.64              
ATOM   3657  O   ILE A 230      54.777  65.092  69.146  1.00  0.64              
ATOM   3658  N   VAL A 231      56.809  65.995  68.926  1.00  0.59              
ATOM   3659  H   VAL A 231      57.749  66.078  69.298  1.00  0.59              
ATOM   3660  CA  VAL A 231      56.557  66.380  67.529  1.00  0.59              
ATOM   3661  HA  VAL A 231      55.570  66.836  67.468  1.00  0.59              
ATOM   3662  CB  VAL A 231      57.581  67.408  67.002  1.00  0.59              
ATOM   3663  HB  VAL A 231      58.531  66.911  66.822  1.00  0.59              
ATOM   3664  CG1 VAL A 231      57.105  68.045  65.690  1.00  0.59              
ATOM   3665 1HG1 VAL A 231      57.827  68.781  65.342  1.00  0.59              
ATOM   3666 2HG1 VAL A 231      57.001  67.284  64.920  1.00  0.59              
ATOM   3667 3HG1 VAL A 231      56.142  68.536  65.838  1.00  0.59              
ATOM   3668  CG2 VAL A 231      57.816  68.562  67.990  1.00  0.59              
ATOM   3669 1HG2 VAL A 231      58.507  69.288  67.561  1.00  0.59              
ATOM   3670 2HG2 VAL A 231      56.870  69.061  68.213  1.00  0.59              
ATOM   3671 3HG2 VAL A 231      58.249  68.188  68.916  1.00  0.59              
ATOM   3672  C   VAL A 231      56.567  65.118  66.679  1.00  0.59              
ATOM   3673  O   VAL A 231      57.388  64.239  66.898  1.00  0.59              
ATOM   3674  N   VAL A 232      55.704  65.022  65.681  1.00  0.67              
ATOM   3675  H   VAL A 232      55.029  65.773  65.555  1.00  0.67              
ATOM   3676  CA  VAL A 232      55.662  63.893  64.750  1.00  0.67              
ATOM   3677  HA  VAL A 232      56.514  63.232  64.904  1.00  0.67              
ATOM   3678  CB  VAL A 232      54.366  63.073  64.917  1.00  0.67              
ATOM   3679  HB  VAL A 232      53.510  63.686  64.636  1.00  0.67              
ATOM   3680  CG1 VAL A 232      54.380  61.817  64.038  1.00  0.67              
ATOM   3681 1HG1 VAL A 232      53.455  61.260  64.178  1.00  0.67              
ATOM   3682 2HG1 VAL A 232      54.449  62.092  62.986  1.00  0.67              
ATOM   3683 3HG1 VAL A 232      55.227  61.185  64.305  1.00  0.67              
ATOM   3684  CG2 VAL A 232      54.173  62.633  66.368  1.00  0.67              
ATOM   3685 1HG2 VAL A 232      53.351  61.924  66.444  1.00  0.67              
ATOM   3686 2HG2 VAL A 232      55.090  62.180  66.735  1.00  0.67              
ATOM   3687 3HG2 VAL A 232      53.948  63.506  66.977  1.00  0.67              
ATOM   3688  C   VAL A 232      55.705  64.460  63.339  1.00  0.67              
ATOM   3689  O   VAL A 232      54.932  65.357  62.995  1.00  0.67              
ATOM   3690  N   ILE A 233      56.606  63.923  62.523  1.00  0.67              
ATOM   3691  H   ILE A 233      57.235  63.221  62.905  1.00  0.67              
ATOM   3692  CA  ILE A 233      56.798  64.313  61.131  1.00  0.67              
ATOM   3693  HA  ILE A 233      56.092  65.102  60.868  1.00  0.67              
ATOM   3694  CB  ILE A 233      58.240  64.825  60.871  1.00  0.67              
ATOM   3695  HB  ILE A 233      58.873  63.944  60.793  1.00  0.67              
ATOM   3696  CG2 ILE A 233      58.331  65.542  59.510  1.00  0.67              
ATOM   3697 1HG2 ILE A 233      59.337  65.939  59.367  1.00  0.67              
ATOM   3698 2HG2 ILE A 233      58.126  64.843  58.699  1.00  0.67              
ATOM   3699 3HG2 ILE A 233      57.619  66.364  59.463  1.00  0.67              
ATOM   3700  CG1 ILE A 233      58.884  65.684  61.983  1.00  0.67              
ATOM   3701 1HG1 ILE A 233      59.924  65.872  61.715  1.00  0.67              
ATOM   3702 2HG1 ILE A 233      58.895  65.111  62.910  1.00  0.67              
ATOM   3703  CD1 ILE A 233      58.221  67.031  62.266  1.00  0.67              
ATOM   3704  HD1 ILE A 233      58.756  67.530  63.074  1.00  0.67              
ATOM   3705  HD2 ILE A 233      58.258  67.665  61.381  1.00  0.67              
ATOM   3706  HD3 ILE A 233      57.191  66.866  62.573  1.00  0.67              
ATOM   3707  C   ILE A 233      56.556  63.106  60.233  1.00  0.67              
ATOM   3708  O   ILE A 233      57.050  62.013  60.527  1.00  0.67              
ATOM   3709  N   ILE A 234      55.866  63.310  59.109  1.00  1.22              
ATOM   3710  H   ILE A 234      55.408  64.207  58.972  1.00  1.22              
ATOM   3711  CA  ILE A 234      55.543  62.227  58.182  1.00  1.22              
ATOM   3712  HA  ILE A 234      55.737  61.277  58.682  1.00  1.22              
ATOM   3713  CB  ILE A 234      54.036  62.205  57.837  1.00  1.22              
ATOM   3714  HB  ILE A 234      53.788  63.109  57.276  1.00  1.22              
ATOM   3715  CG2 ILE A 234      53.727  60.989  56.944  1.00  1.22              
ATOM   3716 1HG2 ILE A 234      52.650  60.881  56.820  1.00  1.22              
ATOM   3717 2HG2 ILE A 234      54.174  61.119  55.958  1.00  1.22              
ATOM   3718 3HG2 ILE A 234      54.128  60.082  57.399  1.00  1.22              
ATOM   3719  CG1 ILE A 234      53.120  62.169  59.086  1.00  1.22              
ATOM   3720 1HG1 ILE A 234      52.082  62.117  58.755  1.00  1.22              
ATOM   3721 2HG1 ILE A 234      53.233  63.105  59.631  1.00  1.22              
ATOM   3722  CD1 ILE A 234      53.372  61.014  60.067  1.00  1.22              
ATOM   3723  HD1 ILE A 234      52.632  61.049  60.865  1.00  1.22              
ATOM   3724  HD2 ILE A 234      53.291  60.053  59.560  1.00  1.22              
ATOM   3725  HD3 ILE A 234      54.361  61.106  60.511  1.00  1.22              
ATOM   3726  C   ILE A 234      56.424  62.233  56.943  1.00  1.22              
ATOM   3727  O   ILE A 234      56.182  62.950  55.976  1.00  1.22              
ATOM   3728  N   ALA A 235      57.479  61.438  57.027  1.00  1.04              
ATOM   3729  H   ALA A 235      57.504  60.749  57.768  1.00  1.04              
ATOM   3730  CA  ALA A 235      58.657  61.557  56.193  1.00  1.04              
ATOM   3731  HA  ALA A 235      58.844  62.614  56.004  1.00  1.04              
ATOM   3732  CB  ALA A 235      59.806  61.059  57.074  1.00  1.04              
ATOM   3733  HB1 ALA A 235      60.729  61.006  56.508  1.00  1.04              
ATOM   3734  HB2 ALA A 235      59.940  61.741  57.913  1.00  1.04              
ATOM   3735  HB3 ALA A 235      59.570  60.086  57.494  1.00  1.04              
ATOM   3736  C   ALA A 235      58.495  60.898  54.806  1.00  1.04              
ATOM   3737  O   ALA A 235      57.457  60.320  54.450  1.00  1.04              
ATOM   3738  N   ASP A 236      59.508  61.114  53.967  1.00  0.94              
ATOM   3739  H   ASP A 236      60.337  61.564  54.349  1.00  0.94              
ATOM   3740  CA  ASP A 236      59.489  60.879  52.527  1.00  0.94              
ATOM   3741  HA  ASP A 236      58.734  61.527  52.083  1.00  0.94              
ATOM   3742  CB  ASP A 236      60.860  61.215  51.893  1.00  0.94              
ATOM   3743  HB1 ASP A 236      60.910  60.729  50.918  1.00  0.94              
ATOM   3744  HB2 ASP A 236      61.658  60.797  52.505  1.00  0.94              
ATOM   3745  CG  ASP A 236      61.119  62.703  51.642  1.00  0.94              
ATOM   3746  OD1 ASP A 236      60.145  63.485  51.610  1.00  0.94              
ATOM   3747  OD2 ASP A 236      62.274  63.074  51.334  1.00  0.94              
ATOM   3748  C   ASP A 236      59.108  59.447  52.161  1.00  0.94              
ATOM   3749  O   ASP A 236      58.409  59.270  51.159  1.00  0.94              
ATOM   3750  N   GLN A 237      59.491  58.432  52.952  1.00  0.94              
ATOM   3751  H   GLN A 237      60.054  58.614  53.781  1.00  0.94              
ATOM   3752  CA  GLN A 237      58.966  57.089  52.715  1.00  0.94              
ATOM   3753  HA  GLN A 237      59.227  56.831  51.691  1.00  0.94              
ATOM   3754  CB  GLN A 237      59.546  55.980  53.618  1.00  0.94              
ATOM   3755  HB1 GLN A 237      59.149  55.034  53.244  1.00  0.94              
ATOM   3756  HB2 GLN A 237      59.143  56.103  54.619  1.00  0.94              
ATOM   3757  CG  GLN A 237      61.066  55.798  53.748  1.00  0.94              
ATOM   3758  HG1 GLN A 237      61.237  54.841  54.219  1.00  0.94              
ATOM   3759  HG2 GLN A 237      61.450  56.530  54.441  1.00  0.94              
ATOM   3760  CD  GLN A 237      61.876  55.833  52.456  1.00  0.94              
ATOM   3761  OE1 GLN A 237      61.372  55.696  51.354  1.00  0.94              
ATOM   3762  NE2 GLN A 237      63.168  56.064  52.503  1.00  0.94              
ATOM   3763 1HE2 GLN A 237      63.593  56.317  53.380  1.00  0.94              
ATOM   3764 2HE2 GLN A 237      63.658  56.143  51.633  1.00  0.94              
ATOM   3765  C   GLN A 237      57.442  56.987  52.779  1.00  0.94              
ATOM   3766  O   GLN A 237      56.861  56.336  51.915  1.00  0.94              
ATOM   3767  N   ILE A 238      56.775  57.625  53.745  1.00  0.92              
ATOM   3768  H   ILE A 238      57.279  58.255  54.365  1.00  0.92              
ATOM   3769  CA  ILE A 238      55.313  57.552  53.833  1.00  0.92              
ATOM   3770  HA  ILE A 238      55.006  56.549  53.533  1.00  0.92              
ATOM   3771  CB  ILE A 238      54.810  57.746  55.282  1.00  0.92              
ATOM   3772  HB  ILE A 238      55.354  58.573  55.741  1.00  0.92              
ATOM   3773  CG2 ILE A 238      53.302  58.062  55.340  1.00  0.92              
ATOM   3774 1HG2 ILE A 238      52.970  58.153  56.373  1.00  0.92              
ATOM   3775 2HG2 ILE A 238      53.095  59.016  54.856  1.00  0.92              
ATOM   3776 3HG2 ILE A 238      52.734  57.271  54.851  1.00  0.92              
ATOM   3777  CG1 ILE A 238      55.105  56.441  56.056  1.00  0.92              
ATOM   3778 1HG1 ILE A 238      56.176  56.258  56.043  1.00  0.92              
ATOM   3779 2HG1 ILE A 238      54.624  55.597  55.559  1.00  0.92              
ATOM   3780  CD1 ILE A 238      54.644  56.451  57.517  1.00  0.92              
ATOM   3781  HD1 ILE A 238      55.174  55.669  58.059  1.00  0.92              
ATOM   3782  HD2 ILE A 238      54.859  57.416  57.969  1.00  0.92              
ATOM   3783  HD3 ILE A 238      53.573  56.257  57.576  1.00  0.92              
ATOM   3784  C   ILE A 238      54.632  58.486  52.828  1.00  0.92              
ATOM   3785  O   ILE A 238      53.576  58.120  52.302  1.00  0.92              
ATOM   3786  N   LYS A 239      55.244  59.624  52.460  1.00  0.99              
ATOM   3787  H   LYS A 239      56.090  59.901  52.953  1.00  0.99              
ATOM   3788  CA  LYS A 239      54.763  60.403  51.297  1.00  0.99              
ATOM   3789  HA  LYS A 239      53.741  60.728  51.494  1.00  0.99              
ATOM   3790  CB  LYS A 239      55.636  61.665  51.071  1.00  0.99              
ATOM   3791  HB1 LYS A 239      56.685  61.371  51.038  1.00  0.99              
ATOM   3792  HB2 LYS A 239      55.502  62.338  51.918  1.00  0.99              
ATOM   3793  CG  LYS A 239      55.300  62.418  49.759  1.00  0.99              
ATOM   3794  HG1 LYS A 239      54.255  62.720  49.776  1.00  0.99              
ATOM   3795  HG2 LYS A 239      55.440  61.739  48.919  1.00  0.99              
ATOM   3796  CD  LYS A 239      56.175  63.653  49.474  1.00  0.99              
ATOM   3797  HD1 LYS A 239      56.149  63.864  48.403  1.00  0.99              
ATOM   3798  HD2 LYS A 239      57.206  63.423  49.748  1.00  0.99              
ATOM   3799  CE  LYS A 239      55.676  64.895  50.225  1.00  0.99              
ATOM   3800  HE1 LYS A 239      55.422  64.572  51.235  1.00  0.99              
ATOM   3801  HE2 LYS A 239      54.769  65.270  49.742  1.00  0.99              
ATOM   3802  NZ  LYS A 239      56.715  65.952  50.324  1.00  0.99              
ATOM   3803  HZ1 LYS A 239      56.431  66.719  50.928  1.00  0.99              
ATOM   3804  HZ2 LYS A 239      57.511  65.558  50.828  1.00  0.99              
ATOM   3805  HZ3 LYS A 239      57.017  66.300  49.427  1.00  0.99              
ATOM   3806  C   LYS A 239      54.686  59.527  50.041  1.00  0.99              
ATOM   3807  O   LYS A 239      53.615  59.317  49.462  1.00  0.99              
ATOM   3808  N   ARG A 240      55.837  58.969  49.679  1.00  0.97              
ATOM   3809  H   ARG A 240      56.650  59.179  50.254  1.00  0.97              
ATOM   3810  CA  ARG A 240      56.018  58.057  48.551  1.00  0.97              
ATOM   3811  HA  ARG A 240      55.833  58.595  47.620  1.00  0.97              
ATOM   3812  CB  ARG A 240      57.489  57.619  48.576  1.00  0.97              
ATOM   3813  HB1 ARG A 240      57.745  57.338  49.598  1.00  0.97              
ATOM   3814  HB2 ARG A 240      58.075  58.495  48.304  1.00  0.97              
ATOM   3815  CG  ARG A 240      57.904  56.444  47.679  1.00  0.97              
ATOM   3816  HG1 ARG A 240      57.475  56.572  46.685  1.00  0.97              
ATOM   3817  HG2 ARG A 240      57.497  55.526  48.102  1.00  0.97              
ATOM   3818  CD  ARG A 240      59.439  56.301  47.546  1.00  0.97              
ATOM   3819  HD1 ARG A 240      59.769  56.871  46.684  1.00  0.97              
ATOM   3820  HD2 ARG A 240      59.672  55.259  47.332  1.00  0.97              
ATOM   3821  NE  ARG A 240      60.204  56.729  48.742  1.00  0.97              
ATOM   3822  HE  ARG A 240      60.346  56.041  49.472  1.00  0.97              
ATOM   3823  CZ  ARG A 240      60.740  57.920  48.970  1.00  0.97              
ATOM   3824  NH1 ARG A 240      60.720  58.897  48.106  1.00  0.97              
ATOM   3825 1HH1 ARG A 240      60.261  58.768  47.221  1.00  0.97              
ATOM   3826 2HH1 ARG A 240      61.154  59.772  48.332  1.00  0.97              
ATOM   3827  NH2 ARG A 240      61.337  58.151  50.099  1.00  0.97              
ATOM   3828 1HH2 ARG A 240      61.407  57.379  50.754  1.00  0.97              
ATOM   3829 2HH2 ARG A 240      61.767  59.034  50.304  1.00  0.97              
ATOM   3830  C   ARG A 240      55.019  56.910  48.575  1.00  0.97              
ATOM   3831  O   ARG A 240      54.285  56.742  47.606  1.00  0.97              
ATOM   3832  N   MET A 241      54.922  56.173  49.677  1.00  0.93              
ATOM   3833  H   MET A 241      55.559  56.368  50.441  1.00  0.93              
ATOM   3834  CA  MET A 241      53.962  55.074  49.826  1.00  0.93              
ATOM   3835  HA  MET A 241      54.137  54.351  49.032  1.00  0.93              
ATOM   3836  CB  MET A 241      54.187  54.356  51.165  1.00  0.93              
ATOM   3837  HB1 MET A 241      53.340  53.699  51.364  1.00  0.93              
ATOM   3838  HB2 MET A 241      54.245  55.093  51.965  1.00  0.93              
ATOM   3839  CG  MET A 241      55.464  53.504  51.144  1.00  0.93              
ATOM   3840  HG1 MET A 241      56.268  54.084  50.694  1.00  0.93              
ATOM   3841  HG2 MET A 241      55.289  52.634  50.509  1.00  0.93              
ATOM   3842  SD  MET A 241      56.053  52.937  52.767  1.00  0.93              
ATOM   3843  CE  MET A 241      54.581  52.079  53.391  1.00  0.93              
ATOM   3844  HE1 MET A 241      54.295  51.280  52.707  1.00  0.93              
ATOM   3845  HE2 MET A 241      54.793  51.661  54.374  1.00  0.93              
ATOM   3846  HE3 MET A 241      53.758  52.784  53.489  1.00  0.93              
ATOM   3847  C   MET A 241      52.495  55.496  49.684  1.00  0.93              
ATOM   3848  O   MET A 241      51.690  54.732  49.164  1.00  0.93              
ATOM   3849  N   SER A 242      52.144  56.724  50.078  1.00  0.92              
ATOM   3850  H   SER A 242      52.852  57.329  50.472  1.00  0.92              
ATOM   3851  CA  SER A 242      50.789  57.277  49.943  1.00  0.92              
ATOM   3852  HA  SER A 242      50.080  56.450  49.893  1.00  0.92              
ATOM   3853  CB  SER A 242      50.425  58.099  51.186  1.00  0.92              
ATOM   3854  HB1 SER A 242      50.488  57.462  52.069  1.00  0.92              
ATOM   3855  HB2 SER A 242      49.398  58.449  51.095  1.00  0.92              
ATOM   3856  OG  SER A 242      51.282  59.210  51.360  1.00  0.92              
ATOM   3857  HG  SER A 242      52.147  58.866  51.658  1.00  0.92              
ATOM   3858  C   SER A 242      50.595  58.079  48.648  1.00  0.92              
ATOM   3859  O   SER A 242      49.624  58.825  48.511  1.00  0.92              
ATOM   3860  N   ASN A 243      51.527  57.953  47.695  1.00  1.06              
ATOM   3861  H   ASN A 243      52.346  57.397  47.909  1.00  1.06              
ATOM   3862  CA  ASN A 243      51.493  58.598  46.378  1.00  1.06              
ATOM   3863  HA  ASN A 243      52.480  58.432  45.944  1.00  1.06              
ATOM   3864  CB  ASN A 243      50.480  57.855  45.475  1.00  1.06              
ATOM   3865  HB1 ASN A 243      49.473  58.188  45.726  1.00  1.06              
ATOM   3866  HB2 ASN A 243      50.529  56.785  45.673  1.00  1.06              
ATOM   3867  CG  ASN A 243      50.701  58.034  43.975  1.00  1.06              
ATOM   3868  OD1 ASN A 243      51.783  58.323  43.484  1.00  1.06              
ATOM   3869  ND2 ASN A 243      49.680  57.784  43.187  1.00  1.06              
ATOM   3870 1HD2 ASN A 243      48.851  57.368  43.604  1.00  1.06              
ATOM   3871 2HD2 ASN A 243      49.773  57.806  42.187  1.00  1.06              
ATOM   3872  C   ASN A 243      51.329  60.130  46.430  1.00  1.06              
ATOM   3873  O   ASN A 243      50.712  60.754  45.571  1.00  1.06              
ATOM   3874  N   GLY A 244      51.858  60.733  47.496  1.00  1.05              
ATOM   3875  H   GLY A 244      52.328  60.146  48.177  1.00  1.05              
ATOM   3876  CA  GLY A 244      51.802  62.173  47.748  1.00  1.05              
ATOM   3877  HA1 GLY A 244      51.788  62.705  46.796  1.00  1.05              
ATOM   3878  HA2 GLY A 244      52.704  62.466  48.277  1.00  1.05              
ATOM   3879  C   GLY A 244      50.606  62.657  48.572  1.00  1.05              
ATOM   3880  O   GLY A 244      50.521  63.859  48.815  1.00  1.05              
ATOM   3881  N   ARG A 245      49.693  61.773  49.013  1.00  0.83              
ATOM   3882  H   ARG A 245      49.802  60.794  48.766  1.00  0.83              
ATOM   3883  CA  ARG A 245      48.579  62.150  49.903  1.00  0.83              
ATOM   3884  HA  ARG A 245      48.039  62.992  49.471  1.00  0.83              
ATOM   3885  CB  ARG A 245      47.585  60.990  50.118  1.00  0.83              
ATOM   3886  HB1 ARG A 245      47.101  61.148  51.083  1.00  0.83              
ATOM   3887  HB2 ARG A 245      48.114  60.042  50.181  1.00  0.83              
ATOM   3888  CG  ARG A 245      46.487  60.910  49.044  1.00  0.83              
ATOM   3889  HG1 ARG A 245      46.938  60.615  48.096  1.00  0.83              
ATOM   3890  HG2 ARG A 245      46.032  61.894  48.921  1.00  0.83              
ATOM   3891  CD  ARG A 245      45.382  59.904  49.414  1.00  0.83              
ATOM   3892  HD1 ARG A 245      45.829  58.914  49.496  1.00  0.83              
ATOM   3893  HD2 ARG A 245      44.641  59.887  48.614  1.00  0.83              
ATOM   3894  NE  ARG A 245      44.721  60.257  50.688  1.00  0.83              
ATOM   3895  HE  ARG A 245      44.965  61.161  51.100  1.00  0.83              
ATOM   3896  CZ  ARG A 245      43.994  59.489  51.477  1.00  0.83              
ATOM   3897  NH1 ARG A 245      43.551  58.327  51.072  1.00  0.83              
ATOM   3898 1HH1 ARG A 245      43.688  58.059  50.117  1.00  0.83              
ATOM   3899 2HH1 ARG A 245      43.026  57.709  51.679  1.00  0.83              
ATOM   3900  NH2 ARG A 245      43.728  59.913  52.679  1.00  0.83              
ATOM   3901 1HH2 ARG A 245      44.134  60.821  52.923  1.00  0.83              
ATOM   3902 2HH2 ARG A 245      43.216  59.355  53.354  1.00  0.83              
ATOM   3903  C   ARG A 245      49.058  62.618  51.272  1.00  0.83              
ATOM   3904  O   ARG A 245      48.664  63.695  51.698  1.00  0.83              
ATOM   3905  N   TYR A 246      49.930  61.886  51.959  1.00  0.90              
ATOM   3906  H   TYR A 246      50.268  61.012  51.575  1.00  0.90              
ATOM   3907  CA  TYR A 246      50.599  62.443  53.136  1.00  0.90              
ATOM   3908  HA  TYR A 246      49.953  63.172  53.620  1.00  0.90              
ATOM   3909  CB  TYR A 246      50.894  61.333  54.158  1.00  0.90              
ATOM   3910  HB1 TYR A 246      51.411  61.783  55.005  1.00  0.90              
ATOM   3911  HB2 TYR A 246      51.575  60.612  53.704  1.00  0.90              
ATOM   3912  CG  TYR A 246      49.671  60.598  54.702  1.00  0.90              
ATOM   3913  CD1 TYR A 246      48.484  61.300  54.997  1.00  0.90              
ATOM   3914  HD1 TYR A 246      48.417  62.364  54.833  1.00  0.90              
ATOM   3915  CE1 TYR A 246      47.361  60.621  55.500  1.00  0.90              
ATOM   3916  HE1 TYR A 246      46.455  61.161  55.712  1.00  0.90              
ATOM   3917  CZ  TYR A 246      47.403  59.233  55.726  1.00  0.90              
ATOM   3918  OH  TYR A 246      46.288  58.607  56.198  1.00  0.90              
ATOM   3919  HH  TYR A 246      46.397  57.648  56.324  1.00  0.90              
ATOM   3920  CE2 TYR A 246      48.598  58.527  55.453  1.00  0.90              
ATOM   3921  HE2 TYR A 246      48.648  57.465  55.629  1.00  0.90              
ATOM   3922  CD2 TYR A 246      49.723  59.208  54.940  1.00  0.90              
ATOM   3923  HD2 TYR A 246      50.630  58.663  54.724  1.00  0.90              
ATOM   3924  C   TYR A 246      51.858  63.191  52.706  1.00  0.90              
ATOM   3925  O   TYR A 246      52.530  62.795  51.751  1.00  0.90              
ATOM   3926  N   LYS A 247      52.189  64.297  53.383  1.00  0.93              
ATOM   3927  H   LYS A 247      51.621  64.570  54.183  1.00  0.93              
ATOM   3928  CA  LYS A 247      53.154  65.270  52.855  1.00  0.93              
ATOM   3929  HA  LYS A 247      53.615  64.854  51.966  1.00  0.93              
ATOM   3930  CB  LYS A 247      52.449  66.566  52.396  1.00  0.93              
ATOM   3931  HB1 LYS A 247      53.220  67.289  52.122  1.00  0.93              
ATOM   3932  HB2 LYS A 247      51.891  66.996  53.231  1.00  0.93              
ATOM   3933  CG  LYS A 247      51.533  66.388  51.166  1.00  0.93              
ATOM   3934  HG1 LYS A 247      51.707  65.415  50.707  1.00  0.93              
ATOM   3935  HG2 LYS A 247      51.777  67.157  50.432  1.00  0.93              
ATOM   3936  CD  LYS A 247      50.054  66.528  51.539  1.00  0.93              
ATOM   3937  HD1 LYS A 247      49.889  67.534  51.927  1.00  0.93              
ATOM   3938  HD2 LYS A 247      49.832  65.810  52.326  1.00  0.93              
ATOM   3939  CE  LYS A 247      49.125  66.299  50.335  1.00  0.93              
ATOM   3940  HE1 LYS A 247      49.456  65.405  49.810  1.00  0.93              
ATOM   3941  HE2 LYS A 247      49.213  67.150  49.656  1.00  0.93              
ATOM   3942  NZ  LYS A 247      47.711  66.105  50.742  1.00  0.93              
ATOM   3943  HZ1 LYS A 247      47.071  66.076  49.966  1.00  0.93              
ATOM   3944  HZ2 LYS A 247      47.564  65.203  51.213  1.00  0.93              
ATOM   3945  HZ3 LYS A 247      47.414  66.804  51.416  1.00  0.93              
ATOM   3946  C   LYS A 247      54.308  65.557  53.808  1.00  0.93              
ATOM   3947  O   LYS A 247      54.254  66.520  54.561  1.00  0.93              
ATOM   3948  N   SER A 248      55.392  64.790  53.669  1.00  1.05              
ATOM   3949  H   SER A 248      55.311  63.896  53.217  1.00  1.05              
ATOM   3950  CA  SER A 248      56.728  65.184  54.127  1.00  1.05              
ATOM   3951  HA  SER A 248      56.734  65.029  55.203  1.00  1.05              
ATOM   3952  CB  SER A 248      57.826  64.270  53.590  1.00  1.05              
ATOM   3953  HB1 SER A 248      57.652  63.258  53.948  1.00  1.05              
ATOM   3954  HB2 SER A 248      58.795  64.609  53.960  1.00  1.05              
ATOM   3955  OG  SER A 248      57.839  64.244  52.186  1.00  1.05              
ATOM   3956  HG  SER A 248      58.759  63.929  51.947  1.00  1.05              
ATOM   3957  C   SER A 248      57.046  66.657  53.954  1.00  1.05              
ATOM   3958  O   SER A 248      57.175  67.157  52.832  1.00  1.05              
ATOM   3959  N   GLY A 249      57.114  67.330  55.102  1.00  1.07              
ATOM   3960  H   GLY A 249      56.958  66.831  55.965  1.00  1.07              
ATOM   3961  CA  GLY A 249      57.402  68.742  55.203  1.00  1.07              
ATOM   3962  HA1 GLY A 249      56.958  69.145  56.111  1.00  1.07              
ATOM   3963  HA2 GLY A 249      56.955  69.263  54.356  1.00  1.07              
ATOM   3964  C   GLY A 249      58.897  69.005  55.231  1.00  1.07              
ATOM   3965  O   GLY A 249      59.674  68.216  55.771  1.00  1.07              
ATOM   3966  N   GLU A 250      59.261  70.138  54.641  1.00  1.06              
ATOM   3967  H   GLU A 250      58.539  70.736  54.270  1.00  1.06              
ATOM   3968  CA  GLU A 250      60.575  70.741  54.766  1.00  1.06              
ATOM   3969  HA  GLU A 250      61.341  69.966  54.752  1.00  1.06              
ATOM   3970  CB  GLU A 250      60.800  71.677  53.563  1.00  1.06              
ATOM   3971  HB1 GLU A 250      59.993  72.404  53.534  1.00  1.06              
ATOM   3972  HB2 GLU A 250      60.737  71.084  52.650  1.00  1.06              
ATOM   3973  CG  GLU A 250      62.147  72.417  53.564  1.00  1.06              
ATOM   3974  HG1 GLU A 250      62.952  71.699  53.393  1.00  1.06              
ATOM   3975  HG2 GLU A 250      62.306  72.869  54.544  1.00  1.06              
ATOM   3976  CD  GLU A 250      62.185  73.520  52.493  1.00  1.06              
ATOM   3977  OE1 GLU A 250      62.006  73.205  51.301  1.00  1.06              
ATOM   3978  OE2 GLU A 250      62.370  74.702  52.878  1.00  1.06              
ATOM   3979  C   GLU A 250      60.628  71.471  56.103  1.00  1.06              
ATOM   3980  O   GLU A 250      59.714  72.224  56.448  1.00  1.06              
ATOM   3981  N   HIS A 251      61.688  71.244  56.867  1.00  1.00              
ATOM   3982  H   HIS A 251      62.383  70.582  56.530  1.00  1.00              
ATOM   3983  CA  HIS A 251      61.884  71.822  58.190  1.00  1.00              
ATOM   3984  HA  HIS A 251      60.961  72.303  58.503  1.00  1.00              
ATOM   3985  CB  HIS A 251      62.165  70.692  59.215  1.00  1.00              
ATOM   3986  HB1 HIS A 251      61.601  69.798  58.945  1.00  1.00              
ATOM   3987  HB2 HIS A 251      61.793  71.022  60.185  1.00  1.00              
ATOM   3988  CG  HIS A 251      63.621  70.315  59.402  1.00  1.00              
ATOM   3989  ND1 HIS A 251      64.250  70.085  60.630  1.00  1.00              
ATOM   3990  CE1 HIS A 251      65.559  69.956  60.354  1.00  1.00              
ATOM   3991  HE1 HIS A 251      66.326  69.797  61.099  1.00  1.00              
ATOM   3992  NE2 HIS A 251      65.780  70.102  59.038  1.00  1.00              
ATOM   3993  HE2 HIS A 251      66.680  70.152  58.570  1.00  1.00              
ATOM   3994  CD2 HIS A 251      64.571  70.315  58.427  1.00  1.00              
ATOM   3995  HD2 HIS A 251      64.411  70.527  57.382  1.00  1.00              
ATOM   3996  C   HIS A 251      62.966  72.909  58.174  1.00  1.00              
ATOM   3997  O   HIS A 251      63.449  73.318  57.119  1.00  1.00              
ATOM   3998  N   ARG A 252      63.381  73.361  59.350  1.00  0.69              
ATOM   3999  H   ARG A 252      62.826  73.083  60.155  1.00  0.69              
ATOM   4000  CA  ARG A 252      64.738  73.837  59.653  1.00  0.69              
ATOM   4001  HA  ARG A 252      65.498  73.319  59.058  1.00  0.69              
ATOM   4002  CB  ARG A 252      64.835  75.388  59.530  1.00  0.69              
ATOM   4003  HB1 ARG A 252      65.877  75.682  59.665  1.00  0.69              
ATOM   4004  HB2 ARG A 252      64.291  75.820  60.371  1.00  0.69              
ATOM   4005  CG  ARG A 252      64.309  76.119  58.292  1.00  0.69              
ATOM   4006  HG1 ARG A 252      64.276  77.186  58.509  1.00  0.69              
ATOM   4007  HG2 ARG A 252      63.296  75.793  58.061  1.00  0.69              
ATOM   4008  CD  ARG A 252      65.243  75.914  57.106  1.00  0.69              
ATOM   4009  HD1 ARG A 252      65.300  74.855  56.878  1.00  0.69              
ATOM   4010  HD2 ARG A 252      66.245  76.237  57.392  1.00  0.69              
ATOM   4011  NE  ARG A 252      64.819  76.667  55.913  1.00  0.69              
ATOM   4012  HE  ARG A 252      65.451  77.377  55.582  1.00  0.69              
ATOM   4013  CZ  ARG A 252      63.849  76.318  55.088  1.00  0.69              
ATOM   4014  NH1 ARG A 252      62.940  75.439  55.379  1.00  0.69              
ATOM   4015 1HH1 ARG A 252      63.103  74.802  56.153  1.00  0.69              
ATOM   4016 2HH1 ARG A 252      62.408  75.083  54.580  1.00  0.69              
ATOM   4017  NH2 ARG A 252      63.816  76.776  53.872  1.00  0.69              
ATOM   4018 1HH2 ARG A 252      64.595  77.292  53.511  1.00  0.69              
ATOM   4019 2HH2 ARG A 252      63.249  76.201  53.232  1.00  0.69              
ATOM   4020  C   ARG A 252      64.962  73.588  61.140  1.00  0.69              
ATOM   4021  O   ARG A 252      63.985  73.424  61.890  1.00  0.69              
ATOM   4022  N   ALA A 253      66.196  73.834  61.576  1.00  0.60              
ATOM   4023  H   ALA A 253      66.936  73.992  60.898  1.00  0.60              
ATOM   4024  CA  ALA A 253      66.381  74.320  62.936  1.00  0.60              
ATOM   4025  HA  ALA A 253      65.400  74.587  63.301  1.00  0.60              
ATOM   4026  CB  ALA A 253      66.949  73.192  63.811  1.00  0.60              
ATOM   4027  HB1 ALA A 253      67.004  73.530  64.845  1.00  0.60              
ATOM   4028  HB2 ALA A 253      66.296  72.321  63.757  1.00  0.60              
ATOM   4029  HB3 ALA A 253      67.951  72.927  63.477  1.00  0.60              
ATOM   4030  C   ALA A 253      67.221  75.580  63.010  1.00  0.60              
ATOM   4031  O   ALA A 253      68.277  75.710  62.382  1.00  0.60              
ATOM   4032  N   THR A 254      66.714  76.490  63.828  1.00  0.84              
ATOM   4033  H   THR A 254      65.830  76.270  64.276  1.00  0.84              
ATOM   4034  CA  THR A 254      67.335  77.759  64.209  1.00  0.84              
ATOM   4035  HA  THR A 254      67.621  78.302  63.309  1.00  0.84              
ATOM   4036  CB  THR A 254      66.286  78.600  64.998  1.00  0.84              
ATOM   4037  HB  THR A 254      66.398  78.406  66.065  1.00  0.84              
ATOM   4038  CG2 THR A 254      66.369  80.107  64.749  1.00  0.84              
ATOM   4039 1HG2 THR A 254      65.625  80.618  65.362  1.00  0.84              
ATOM   4040 2HG2 THR A 254      67.348  80.491  65.022  1.00  0.84              
ATOM   4041 3HG2 THR A 254      66.173  80.321  63.701  1.00  0.84              
ATOM   4042  OG1 THR A 254      64.962  78.258  64.632  1.00  0.84              
ATOM   4043  HG1 THR A 254      64.353  78.863  65.076  1.00  0.84              
ATOM   4044  C   THR A 254      68.580  77.513  65.049  1.00  0.84              
ATOM   4045  O   THR A 254      68.981  76.390  65.353  1.00  0.84              
ATOM   4046  N   MET A 255      69.173  78.620  65.447  1.00  1.14              
ATOM   4047  H   MET A 255      68.783  79.489  65.121  1.00  1.14              
ATOM   4048  CA  MET A 255      70.143  78.745  66.521  1.00  1.14              
ATOM   4049  HA  MET A 255      70.454  77.763  66.872  1.00  1.14              
ATOM   4050  CB  MET A 255      71.342  79.547  65.952  1.00  1.14              
ATOM   4051  HB1 MET A 255      72.247  79.175  66.391  1.00  1.14              
ATOM   4052  HB2 MET A 255      71.261  80.593  66.239  1.00  1.14              
ATOM   4053  CG  MET A 255      71.585  79.511  64.442  1.00  1.14              
ATOM   4054  HG1 MET A 255      70.803  80.079  63.936  1.00  1.14              
ATOM   4055  HG2 MET A 255      71.553  78.481  64.090  1.00  1.14              
ATOM   4056  SD  MET A 255      73.180  80.235  64.007  1.00  1.14              
ATOM   4057  CE  MET A 255      74.255  78.873  64.449  1.00  1.14              
ATOM   4058  HE1 MET A 255      75.273  79.083  64.126  1.00  1.14              
ATOM   4059  HE2 MET A 255      74.251  78.726  65.523  1.00  1.14              
ATOM   4060  HE3 MET A 255      73.889  77.981  63.945  1.00  1.14              
ATOM   4061  C   MET A 255      69.461  79.528  67.656  1.00  1.14              
ATOM   4062  O   MET A 255      68.293  79.903  67.563  1.00  1.14              
ATOM   4063  N   ASP A 256      70.234  79.886  68.667  1.00  1.25              
ATOM   4064  H   ASP A 256      71.172  79.518  68.684  1.00  1.25              
ATOM   4065  CA  ASP A 256      69.971  81.002  69.568  1.00  1.25              
ATOM   4066  HA  ASP A 256      69.480  81.806  69.018  1.00  1.25              
ATOM   4067  CB  ASP A 256      69.035  80.571  70.712  1.00  1.25              
ATOM   4068  HB1 ASP A 256      69.412  79.645  71.152  1.00  1.25              
ATOM   4069  HB2 ASP A 256      68.035  80.384  70.318  1.00  1.25              
ATOM   4070  CG  ASP A 256      68.962  81.654  71.789  1.00  1.25              
ATOM   4071  OD1 ASP A 256      69.339  81.340  72.934  1.00  1.25              
ATOM   4072  OD2 ASP A 256      68.776  82.842  71.437  1.00  1.25              
ATOM   4073  C   ASP A 256      71.310  81.521  70.097  1.00  1.25              
ATOM   4074  O   ASP A 256      72.303  80.798  70.202  1.00  1.25              
ATOM   4075  N   THR A 257      71.330  82.800  70.426  1.00  1.37              
ATOM   4076  H   THR A 257      70.427  83.267  70.453  1.00  1.37              
ATOM   4077  CA  THR A 257      72.491  83.484  70.981  1.00  1.37              
ATOM   4078  HA  THR A 257      73.364  83.270  70.369  1.00  1.37              
ATOM   4079  CB  THR A 257      72.248  85.003  70.975  1.00  1.37              
ATOM   4080  HB  THR A 257      73.068  85.494  71.500  1.00  1.37              
ATOM   4081  CG2 THR A 257      72.202  85.569  69.558  1.00  1.37              
ATOM   4082 1HG2 THR A 257      72.108  86.654  69.609  1.00  1.37              
ATOM   4083 2HG2 THR A 257      73.122  85.318  69.030  1.00  1.37              
ATOM   4084 3HG2 THR A 257      71.350  85.163  69.019  1.00  1.37              
ATOM   4085  OG1 THR A 257      71.029  85.362  71.603  1.00  1.37              
ATOM   4086  HG1 THR A 257      70.415  84.615  71.616  1.00  1.37              
ATOM   4087  C   THR A 257      72.838  83.089  72.415  1.00  1.37              
ATOM   4088  O   THR A 257      73.985  83.297  72.810  1.00  1.37              
ATOM   4089  N   VAL A 258      71.893  82.555  73.207  1.00  1.53              
ATOM   4090  H   VAL A 258      70.969  82.353  72.829  1.00  1.53              
ATOM   4091  CA  VAL A 258      72.008  82.566  74.677  1.00  1.53              
ATOM   4092  HA  VAL A 258      73.052  82.766  74.917  1.00  1.53              
ATOM   4093  CB  VAL A 258      71.214  83.720  75.332  1.00  1.53              
ATOM   4094  HB  VAL A 258      71.229  83.571  76.413  1.00  1.53              
ATOM   4095  CG1 VAL A 258      71.880  85.078  75.084  1.00  1.53              
ATOM   4096 1HG1 VAL A 258      71.353  85.852  75.641  1.00  1.53              
ATOM   4097 2HG1 VAL A 258      72.916  85.047  75.420  1.00  1.53              
ATOM   4098 3HG1 VAL A 258      71.858  85.326  74.026  1.00  1.53              
ATOM   4099  CG2 VAL A 258      69.743  83.794  74.909  1.00  1.53              
ATOM   4100 1HG2 VAL A 258      69.236  84.580  75.468  1.00  1.53              
ATOM   4101 2HG2 VAL A 258      69.658  84.008  73.844  1.00  1.53              
ATOM   4102 3HG2 VAL A 258      69.249  82.844  75.114  1.00  1.53              
ATOM   4103  C   VAL A 258      71.734  81.283  75.451  1.00  1.53              
ATOM   4104  O   VAL A 258      72.288  81.127  76.541  1.00  1.53              
ATOM   4105  N   ARG A 259      70.998  80.312  74.909  1.00  1.22              
ATOM   4106  H   ARG A 259      70.487  80.512  74.045  1.00  1.22              
ATOM   4107  CA  ARG A 259      70.978  78.948  75.454  1.00  1.22              
ATOM   4108  HA  ARG A 259      71.774  78.881  76.195  1.00  1.22              
ATOM   4109  CB  ARG A 259      69.654  78.637  76.183  1.00  1.22              
ATOM   4110  HB1 ARG A 259      68.886  78.386  75.448  1.00  1.22              
ATOM   4111  HB2 ARG A 259      69.331  79.522  76.735  1.00  1.22              
ATOM   4112  CG  ARG A 259      69.836  77.477  77.186  1.00  1.22              
ATOM   4113  HG1 ARG A 259      70.572  77.764  77.939  1.00  1.22              
ATOM   4114  HG2 ARG A 259      70.216  76.603  76.670  1.00  1.22              
ATOM   4115  CD  ARG A 259      68.543  77.063  77.896  1.00  1.22              
ATOM   4116  HD1 ARG A 259      67.730  77.022  77.175  1.00  1.22              
ATOM   4117  HD2 ARG A 259      68.289  77.826  78.632  1.00  1.22              
ATOM   4118  NE  ARG A 259      68.673  75.748  78.565  1.00  1.22              
ATOM   4119  HE  ARG A 259      68.837  75.751  79.554  1.00  1.22              
ATOM   4120  CZ  ARG A 259      68.487  74.556  78.013  1.00  1.22              
ATOM   4121  NH1 ARG A 259      68.428  73.476  78.732  1.00  1.22              
ATOM   4122 1HH1 ARG A 259      68.509  73.464  79.726  1.00  1.22              
ATOM   4123 2HH1 ARG A 259      68.216  72.607  78.226  1.00  1.22              
ATOM   4124  NH2 ARG A 259      68.348  74.365  76.740  1.00  1.22              
ATOM   4125 1HH2 ARG A 259      68.595  75.067  76.054  1.00  1.22              
ATOM   4126 2HH2 ARG A 259      68.139  73.406  76.461  1.00  1.22              
ATOM   4127  C   ARG A 259      71.325  77.939  74.374  1.00  1.22              
ATOM   4128  O   ARG A 259      71.008  78.080  73.196  1.00  1.22              
ATOM   4129  N   THR A 260      71.947  76.864  74.832  1.00  1.17              
ATOM   4130  H   THR A 260      72.129  76.813  75.821  1.00  1.17              
ATOM   4131  CA  THR A 260      71.942  75.587  74.130  1.00  1.17              
ATOM   4132  HA  THR A 260      72.517  75.696  73.216  1.00  1.17              
ATOM   4133  CB  THR A 260      72.599  74.519  75.020  1.00  1.17              
ATOM   4134  HB  THR A 260      72.499  73.536  74.558  1.00  1.17              
ATOM   4135  CG2 THR A 260      74.077  74.813  75.286  1.00  1.17              
ATOM   4136 1HG2 THR A 260      74.462  74.130  76.042  1.00  1.17              
ATOM   4137 2HG2 THR A 260      74.647  74.677  74.369  1.00  1.17              
ATOM   4138 3HG2 THR A 260      74.215  75.826  75.659  1.00  1.17              
ATOM   4139  OG1 THR A 260      71.986  74.512  76.292  1.00  1.17              
ATOM   4140  HG1 THR A 260      72.309  73.723  76.743  1.00  1.17              
ATOM   4141  C   THR A 260      70.514  75.184  73.777  1.00  1.17              
ATOM   4142  O   THR A 260      69.572  75.466  74.521  1.00  1.17              
ATOM   4143  N   ARG A 261      70.341  74.463  72.678  1.00  0.63              
ATOM   4144  H   ARG A 261      71.175  74.257  72.127  1.00  0.63              
ATOM   4145  CA  ARG A 261      69.127  73.702  72.382  1.00  0.63              
ATOM   4146  HA  ARG A 261      68.430  73.801  73.214  1.00  0.63              
ATOM   4147  CB  ARG A 261      68.443  74.210  71.098  1.00  0.63              
ATOM   4148  HB1 ARG A 261      69.078  74.049  70.237  1.00  0.63              
ATOM   4149  HB2 ARG A 261      68.265  75.282  71.191  1.00  0.63              
ATOM   4150  CG  ARG A 261      67.110  73.505  70.828  1.00  0.63              
ATOM   4151  HG1 ARG A 261      66.452  73.674  71.679  1.00  0.63              
ATOM   4152  HG2 ARG A 261      67.266  72.433  70.716  1.00  0.63              
ATOM   4153  CD  ARG A 261      66.432  74.019  69.553  1.00  0.63              
ATOM   4154  HD1 ARG A 261      66.880  73.560  68.670  1.00  0.63              
ATOM   4155  HD2 ARG A 261      66.587  75.098  69.488  1.00  0.63              
ATOM   4156  NE  ARG A 261      64.989  73.749  69.632  1.00  0.63              
ATOM   4157  HE  ARG A 261      64.456  74.484  70.091  1.00  0.63              
ATOM   4158  CZ  ARG A 261      64.405  72.569  69.611  1.00  0.63              
ATOM   4159  NH1 ARG A 261      64.957  71.528  69.057  1.00  0.63              
ATOM   4160 1HH1 ARG A 261      65.825  71.663  68.575  1.00  0.63              
ATOM   4161 2HH1 ARG A 261      64.568  70.598  69.165  1.00  0.63              
ATOM   4162  NH2 ARG A 261      63.273  72.424  70.226  1.00  0.63              
ATOM   4163 1HH2 ARG A 261      62.975  73.206  70.814  1.00  0.63              
ATOM   4164 2HH2 ARG A 261      62.833  71.528  70.294  1.00  0.63              
ATOM   4165  C   ARG A 261      69.545  72.249  72.293  1.00  0.63              
ATOM   4166  O   ARG A 261      70.637  71.943  71.825  1.00  0.63              
ATOM   4167  N   ILE A 262      68.656  71.369  72.720  1.00  0.68              
ATOM   4168  H   ILE A 262      67.801  71.697  73.141  1.00  0.68              
ATOM   4169  CA  ILE A 262      68.841  69.939  72.555  1.00  0.68              
ATOM   4170  HA  ILE A 262      69.611  69.774  71.803  1.00  0.68              
ATOM   4171  CB  ILE A 262      69.295  69.245  73.864  1.00  0.68              
ATOM   4172  HB  ILE A 262      68.404  69.023  74.442  1.00  0.68              
ATOM   4173  CG2 ILE A 262      69.998  67.926  73.484  1.00  0.68              
ATOM   4174 1HG2 ILE A 262      70.274  67.365  74.375  1.00  0.68              
ATOM   4175 2HG2 ILE A 262      69.333  67.293  72.897  1.00  0.68              
ATOM   4176 3HG2 ILE A 262      70.899  68.131  72.903  1.00  0.68              
ATOM   4177  CG1 ILE A 262      70.201  70.120  74.766  1.00  0.68              
ATOM   4178 1HG1 ILE A 262      69.679  71.043  75.013  1.00  0.68              
ATOM   4179 2HG1 ILE A 262      71.103  70.386  74.221  1.00  0.68              
ATOM   4180  CD1 ILE A 262      70.577  69.475  76.106  1.00  0.68              
ATOM   4181  HD1 ILE A 262      71.100  70.208  76.721  1.00  0.68              
ATOM   4182  HD2 ILE A 262      69.675  69.162  76.631  1.00  0.68              
ATOM   4183  HD3 ILE A 262      71.233  68.619  75.956  1.00  0.68              
ATOM   4184  C   ILE A 262      67.522  69.387  72.017  1.00  0.68              
ATOM   4185  O   ILE A 262      66.424  69.810  72.407  1.00  0.68              
ATOM   4186  N   SER A 263      67.638  68.455  71.084  1.00  0.50              
ATOM   4187  H   SER A 263      68.574  68.199  70.775  1.00  0.50              
ATOM   4188  CA  SER A 263      66.514  67.673  70.588  1.00  0.50              
ATOM   4189  HA  SER A 263      65.724  67.714  71.338  1.00  0.50              
ATOM   4190  CB  SER A 263      65.952  68.247  69.281  1.00  0.50              
ATOM   4191  HB1 SER A 263      66.016  67.501  68.489  1.00  0.50              
ATOM   4192  HB2 SER A 263      66.550  69.106  68.974  1.00  0.50              
ATOM   4193  OG  SER A 263      64.596  68.661  69.433  1.00  0.50              
ATOM   4194  HG  SER A 263      64.070  67.904  69.760  1.00  0.50              
ATOM   4195  C   SER A 263      66.890  66.205  70.458  1.00  0.50              
ATOM   4196  O   SER A 263      68.054  65.883  70.254  1.00  0.50              
ATOM   4197  N   TRP A 264      65.899  65.319  70.521  1.00  0.53              
ATOM   4198  H   TRP A 264      64.959  65.655  70.699  1.00  0.53              
ATOM   4199  CA  TRP A 264      66.073  63.883  70.330  1.00  0.53              
ATOM   4200  HA  TRP A 264      67.050  63.682  69.888  1.00  0.53              
ATOM   4201  CB  TRP A 264      65.993  63.067  71.633  1.00  0.53              
ATOM   4202  HB1 TRP A 264      66.117  62.015  71.370  1.00  0.53              
ATOM   4203  HB2 TRP A 264      64.996  63.166  72.043  1.00  0.53              
ATOM   4204  CG  TRP A 264      66.945  63.375  72.740  1.00  0.53              
ATOM   4205  CD1 TRP A 264      67.839  62.509  73.269  1.00  0.53              
ATOM   4206  HD1 TRP A 264      67.982  61.487  72.940  1.00  0.53              
ATOM   4207  NE1 TRP A 264      68.495  63.107  74.326  1.00  0.53              
ATOM   4208  HE1 TRP A 264      69.134  62.612  74.933  1.00  0.53              
ATOM   4209  CE2 TRP A 264      68.069  64.402  74.514  1.00  0.53              
ATOM   4210  CZ2 TRP A 264      68.435  65.415  75.410  1.00  0.53              
ATOM   4211  HZ2 TRP A 264      69.230  65.267  76.120  1.00  0.53              
ATOM   4212  CH2 TRP A 264      67.736  66.630  75.391  1.00  0.53              
ATOM   4213  HH2 TRP A 264      68.008  67.418  76.082  1.00  0.53              
ATOM   4214  CZ3 TRP A 264      66.666  66.811  74.499  1.00  0.53              
ATOM   4215  HZ3 TRP A 264      66.101  67.729  74.502  1.00  0.53              
ATOM   4216  CE3 TRP A 264      66.313  65.793  73.604  1.00  0.53              
ATOM   4217  HE3 TRP A 264      65.473  65.950  72.953  1.00  0.53              
ATOM   4218  CD2 TRP A 264      67.028  64.577  73.558  1.00  0.53              
ATOM   4219  C   TRP A 264      65.016  63.377  69.344  1.00  0.53              
ATOM   4220  O   TRP A 264      63.938  62.921  69.750  1.00  0.53              
ATOM   4221  N   PRO A 265      65.294  63.519  68.040  1.00  0.59              
ATOM   4222  CD  PRO A 265      65.960  64.674  67.451  1.00  0.59              
ATOM   4223  HD1 PRO A 265      66.989  64.752  67.790  1.00  0.59              
ATOM   4224  HD2 PRO A 265      65.424  65.580  67.726  1.00  0.59              
ATOM   4225  CG  PRO A 265      65.899  64.505  65.934  1.00  0.59              
ATOM   4226  HG1 PRO A 265      66.864  64.716  65.472  1.00  0.59              
ATOM   4227  HG2 PRO A 265      65.135  65.163  65.522  1.00  0.59              
ATOM   4228  CB  PRO A 265      65.492  63.051  65.718  1.00  0.59              
ATOM   4229  HB1 PRO A 265      66.386  62.442  65.602  1.00  0.59              
ATOM   4230  HB2 PRO A 265      64.847  62.937  64.846  1.00  0.59              
ATOM   4231  CA  PRO A 265      64.766  62.656  67.006  1.00  0.59              
ATOM   4232  HA  PRO A 265      63.708  62.893  66.895  1.00  0.59              
ATOM   4233  C   PRO A 265      64.886  61.155  67.247  1.00  0.59              
ATOM   4234  O   PRO A 265      65.924  60.659  67.696  1.00  0.59              
ATOM   4235  N   VAL A 266      63.848  60.451  66.810  1.00  0.53              
ATOM   4236  H   VAL A 266      62.998  60.968  66.605  1.00  0.53              
ATOM   4237  CA  VAL A 266      63.781  59.008  66.608  1.00  0.53              
ATOM   4238  HA  VAL A 266      64.799  58.678  66.428  1.00  0.53              
ATOM   4239  CB  VAL A 266      63.318  58.214  67.847  1.00  0.53              
ATOM   4240  HB  VAL A 266      62.852  57.299  67.495  1.00  0.53              
ATOM   4241  CG1 VAL A 266      64.520  57.809  68.704  1.00  0.53              
ATOM   4242 1HG1 VAL A 266      64.194  57.279  69.594  1.00  0.53              
ATOM   4243 2HG1 VAL A 266      65.155  57.148  68.117  1.00  0.53              
ATOM   4244 3HG1 VAL A 266      65.069  58.694  69.017  1.00  0.53              
ATOM   4245  CG2 VAL A 266      62.323  58.946  68.746  1.00  0.53              
ATOM   4246 1HG2 VAL A 266      61.998  58.309  69.564  1.00  0.53              
ATOM   4247 2HG2 VAL A 266      62.761  59.858  69.150  1.00  0.53              
ATOM   4248 3HG2 VAL A 266      61.460  59.191  68.150  1.00  0.53              
ATOM   4249  C   VAL A 266      62.997  58.670  65.357  1.00  0.53              
ATOM   4250  O   VAL A 266      61.760  58.662  65.316  1.00  0.53              
ATOM   4251  N   PHE A 267      63.806  58.457  64.320  1.00  0.62              
ATOM   4252  H   PHE A 267      64.798  58.431  64.521  1.00  0.62              
ATOM   4253  CA  PHE A 267      63.428  58.029  62.989  1.00  0.62              
ATOM   4254  HA  PHE A 267      62.621  58.662  62.619  1.00  0.62              
ATOM   4255  CB  PHE A 267      64.643  58.166  62.072  1.00  0.62              
ATOM   4256  HB1 PHE A 267      64.326  57.950  61.057  1.00  0.62              
ATOM   4257  HB2 PHE A 267      65.366  57.404  62.341  1.00  0.62              
ATOM   4258  CG  PHE A 267      65.341  59.516  62.100  1.00  0.62              
ATOM   4259  CD1 PHE A 267      64.714  60.651  61.565  1.00  0.62              
ATOM   4260  HD1 PHE A 267      63.744  60.551  61.116  1.00  0.62              
ATOM   4261  CE1 PHE A 267      65.370  61.893  61.552  1.00  0.62              
ATOM   4262  HE1 PHE A 267      64.893  62.748  61.095  1.00  0.62              
ATOM   4263  CZ  PHE A 267      66.672  62.002  62.066  1.00  0.62              
ATOM   4264  HZ  PHE A 267      67.188  62.950  62.024  1.00  0.62              
ATOM   4265  CE2 PHE A 267      67.308  60.866  62.593  1.00  0.62              
ATOM   4266  HE2 PHE A 267      68.320  60.921  62.953  1.00  0.62              
ATOM   4267  CD2 PHE A 267      66.641  59.630  62.626  1.00  0.62              
ATOM   4268  HD2 PHE A 267      67.134  58.761  63.031  1.00  0.62              
ATOM   4269  C   PHE A 267      62.960  56.584  63.014  1.00  0.62              
ATOM   4270  O   PHE A 267      63.513  55.770  63.746  1.00  0.62              
ATOM   4271  N   ALA A 268      62.010  56.254  62.155  1.00  0.57              
ATOM   4272  H   ALA A 268      61.541  57.003  61.654  1.00  0.57              
ATOM   4273  CA  ALA A 268      61.509  54.912  61.942  1.00  0.57              
ATOM   4274  HA  ALA A 268      62.182  54.194  62.412  1.00  0.57              
ATOM   4275  CB  ALA A 268      60.138  54.781  62.622  1.00  0.57              
ATOM   4276  HB1 ALA A 268      59.757  53.768  62.487  1.00  0.57              
ATOM   4277  HB2 ALA A 268      60.235  54.988  63.688  1.00  0.57              
ATOM   4278  HB3 ALA A 268      59.434  55.487  62.180  1.00  0.57              
ATOM   4279  C   ALA A 268      61.468  54.650  60.444  1.00  0.57              
ATOM   4280  O   ALA A 268      60.704  55.297  59.704  1.00  0.57              
ATOM   4281  N   GLU A 269      62.399  53.764  60.062  1.00  1.11              
ATOM   4282  H   GLU A 269      62.864  53.233  60.799  1.00  1.11              
ATOM   4283  CA  GLU A 269      62.956  53.568  58.729  1.00  1.11              
ATOM   4284  HA  GLU A 269      62.429  54.257  58.074  1.00  1.11              
ATOM   4285  CB  GLU A 269      64.456  53.965  58.681  1.00  1.11              
ATOM   4286  HB1 GLU A 269      64.548  54.976  59.079  1.00  1.11              
ATOM   4287  HB2 GLU A 269      64.740  53.986  57.633  1.00  1.11              
ATOM   4288  CG  GLU A 269      65.464  53.055  59.414  1.00  1.11              
ATOM   4289  HG1 GLU A 269      65.329  52.036  59.051  1.00  1.11              
ATOM   4290  HG2 GLU A 269      65.237  53.078  60.481  1.00  1.11              
ATOM   4291  CD  GLU A 269      66.957  53.440  59.222  1.00  1.11              
ATOM   4292  OE1 GLU A 269      67.238  54.607  58.845  1.00  1.11              
ATOM   4293  OE2 GLU A 269      67.848  52.579  59.459  1.00  1.11              
ATOM   4294  C   GLU A 269      62.716  52.146  58.220  1.00  1.11              
ATOM   4295  O   GLU A 269      62.761  51.184  58.997  1.00  1.11              
ATOM   4296  N   PRO A 270      62.464  51.999  56.908  1.00  1.12              
ATOM   4297  CD  PRO A 270      62.337  53.033  55.891  1.00  1.12              
ATOM   4298  HD1 PRO A 270      63.129  53.775  55.972  1.00  1.12              
ATOM   4299  HD2 PRO A 270      61.362  53.506  55.994  1.00  1.12              
ATOM   4300  CG  PRO A 270      62.430  52.306  54.546  1.00  1.12              
ATOM   4301  HG1 PRO A 270      63.473  52.214  54.251  1.00  1.12              
ATOM   4302  HG2 PRO A 270      61.848  52.782  53.760  1.00  1.12              
ATOM   4303  CB  PRO A 270      61.893  50.927  54.881  1.00  1.12              
ATOM   4304  HB1 PRO A 270      62.221  50.172  54.165  1.00  1.12              
ATOM   4305  HB2 PRO A 270      60.809  50.981  54.911  1.00  1.12              
ATOM   4306  CA  PRO A 270      62.452  50.695  56.288  1.00  1.12              
ATOM   4307  HA  PRO A 270      61.826  49.995  56.841  1.00  1.12              
ATOM   4308  C   PRO A 270      63.877  50.160  56.212  1.00  1.12              
ATOM   4309  O   PRO A 270      64.845  50.927  56.236  1.00  1.12              
ATOM   4310  N   ASN A 271      64.009  48.852  56.020  1.00  1.03              
ATOM   4311  H   ASN A 271      63.205  48.249  56.113  1.00  1.03              
ATOM   4312  CA  ASN A 271      65.307  48.295  55.691  1.00  1.03              
ATOM   4313  HA  ASN A 271      65.963  48.483  56.545  1.00  1.03              
ATOM   4314  CB  ASN A 271      65.206  46.775  55.509  1.00  1.03              
ATOM   4315  HB1 ASN A 271      64.519  46.543  54.699  1.00  1.03              
ATOM   4316  HB2 ASN A 271      64.821  46.334  56.428  1.00  1.03              
ATOM   4317  CG  ASN A 271      66.572  46.172  55.224  1.00  1.03              
ATOM   4318  OD1 ASN A 271      67.371  45.938  56.110  1.00  1.03              
ATOM   4319  ND2 ASN A 271      66.908  45.932  53.975  1.00  1.03              
ATOM   4320 1HD2 ASN A 271      66.261  46.090  53.220  1.00  1.03              
ATOM   4321 2HD2 ASN A 271      67.781  45.448  53.836  1.00  1.03              
ATOM   4322  C   ASN A 271      65.936  48.981  54.458  1.00  1.03              
ATOM   4323  O   ASN A 271      65.300  49.144  53.416  1.00  1.03              
ATOM   4324  N   LEU A 272      67.228  49.284  54.585  1.00  1.13              
ATOM   4325  H   LEU A 272      67.627  49.115  55.496  1.00  1.13              
ATOM   4326  CA  LEU A 272      68.099  49.957  53.618  1.00  1.13              
ATOM   4327  HA  LEU A 272      67.876  51.018  53.656  1.00  1.13              
ATOM   4328  CB  LEU A 272      69.528  49.728  54.180  1.00  1.13              
ATOM   4329  HB1 LEU A 272      69.649  48.659  54.367  1.00  1.13              
ATOM   4330  HB2 LEU A 272      69.563  50.214  55.156  1.00  1.13              
ATOM   4331  CG  LEU A 272      70.798  50.183  53.428  1.00  1.13              
ATOM   4332  HG  LEU A 272      71.620  50.084  54.138  1.00  1.13              
ATOM   4333  CD1 LEU A 272      71.166  49.310  52.233  1.00  1.13              
ATOM   4334 1HD1 LEU A 272      72.166  49.566  51.884  1.00  1.13              
ATOM   4335 2HD1 LEU A 272      71.164  48.258  52.515  1.00  1.13              
ATOM   4336 3HD1 LEU A 272      70.472  49.456  51.410  1.00  1.13              
ATOM   4337  CD2 LEU A 272      70.766  51.641  52.991  1.00  1.13              
ATOM   4338 1HD2 LEU A 272      71.738  51.912  52.578  1.00  1.13              
ATOM   4339 2HD2 LEU A 272      70.006  51.780  52.229  1.00  1.13              
ATOM   4340 3HD2 LEU A 272      70.566  52.265  53.857  1.00  1.13              
ATOM   4341  C   LEU A 272      67.960  49.518  52.161  1.00  1.13              
ATOM   4342  O   LEU A 272      68.021  50.358  51.264  1.00  1.13              
ATOM   4343  N   ASP A 273      67.758  48.222  51.952  1.00  1.41              
ATOM   4344  H   ASP A 273      67.726  47.625  52.764  1.00  1.41              
ATOM   4345  CA  ASP A 273      67.753  47.592  50.629  1.00  1.41              
ATOM   4346  HA  ASP A 273      68.061  48.343  49.905  1.00  1.41              
ATOM   4347  CB  ASP A 273      68.820  46.479  50.601  1.00  1.41              
ATOM   4348  HB1 ASP A 273      68.349  45.500  50.504  1.00  1.41              
ATOM   4349  HB2 ASP A 273      69.389  46.473  51.534  1.00  1.41              
ATOM   4350  CG  ASP A 273      69.794  46.716  49.447  1.00  1.41              
ATOM   4351  OD1 ASP A 273      70.603  47.671  49.545  1.00  1.41              
ATOM   4352  OD2 ASP A 273      69.690  46.022  48.411  1.00  1.41              
ATOM   4353  C   ASP A 273      66.352  47.131  50.187  1.00  1.41              
ATOM   4354  O   ASP A 273      66.206  46.371  49.235  1.00  1.41              
ATOM   4355  N   HIS A 274      65.303  47.578  50.885  1.00  1.41              
ATOM   4356  H   HIS A 274      65.460  48.259  51.621  1.00  1.41              
ATOM   4357  CA  HIS A 274      63.919  47.251  50.544  1.00  1.41              
ATOM   4358  HA  HIS A 274      63.894  46.270  50.066  1.00  1.41              
ATOM   4359  CB  HIS A 274      63.111  47.161  51.847  1.00  1.41              
ATOM   4360  HB1 HIS A 274      63.076  48.147  52.313  1.00  1.41              
ATOM   4361  HB2 HIS A 274      63.620  46.478  52.525  1.00  1.41              
ATOM   4362  CG  HIS A 274      61.700  46.660  51.677  1.00  1.41              
ATOM   4363  ND1 HIS A 274      61.273  45.719  50.733  1.00  1.41              
ATOM   4364  CE1 HIS A 274      59.957  45.564  50.954  1.00  1.41              
ATOM   4365  HE1 HIS A 274      59.309  44.907  50.386  1.00  1.41              
ATOM   4366  NE2 HIS A 274      59.554  46.332  51.981  1.00  1.41              
ATOM   4367  HE2 HIS A 274      58.612  46.380  52.345  1.00  1.41              
ATOM   4368  CD2 HIS A 274      60.641  47.030  52.453  1.00  1.41              
ATOM   4369  HD2 HIS A 274      60.657  47.733  53.279  1.00  1.41              
ATOM   4370  C   HIS A 274      63.286  48.251  49.586  1.00  1.41              
ATOM   4371  O   HIS A 274      63.547  49.454  49.644  1.00  1.41              
ATOM   4372  N   VAL A 275      62.430  47.728  48.709  1.00  0.91              
ATOM   4373  H   VAL A 275      62.198  46.750  48.818  1.00  0.91              
ATOM   4374  CA  VAL A 275      61.709  48.509  47.708  1.00  0.91              
ATOM   4375  HA  VAL A 275      62.454  49.123  47.201  1.00  0.91              
ATOM   4376  CB  VAL A 275      61.087  47.588  46.637  1.00  0.91              
ATOM   4377  HB  VAL A 275      61.865  46.899  46.308  1.00  0.91              
ATOM   4378  CG1 VAL A 275      59.901  46.748  47.129  1.00  0.91              
ATOM   4379 1HG1 VAL A 275      59.583  46.065  46.343  1.00  0.91              
ATOM   4380 2HG1 VAL A 275      60.201  46.164  47.998  1.00  0.91              
ATOM   4381 3HG1 VAL A 275      59.065  47.391  47.403  1.00  0.91              
ATOM   4382  CG2 VAL A 275      60.645  48.380  45.399  1.00  0.91              
ATOM   4383 1HG2 VAL A 275      60.348  47.685  44.613  1.00  0.91              
ATOM   4384 2HG2 VAL A 275      59.798  49.022  45.640  1.00  0.91              
ATOM   4385 3HG2 VAL A 275      61.474  48.987  45.032  1.00  0.91              
ATOM   4386  C   VAL A 275      60.695  49.463  48.334  1.00  0.91              
ATOM   4387  O   VAL A 275      59.951  49.096  49.245  1.00  0.91              
ATOM   4388  N   VAL A 276      60.638  50.689  47.810  1.00  0.68              
ATOM   4389  H   VAL A 276      61.347  50.991  47.153  1.00  0.68              
ATOM   4390  CA  VAL A 276      59.660  51.689  48.228  1.00  0.68              
ATOM   4391  HA  VAL A 276      58.860  51.171  48.758  1.00  0.68              
ATOM   4392  CB  VAL A 276      60.236  52.737  49.215  1.00  0.68              
ATOM   4393  HB  VAL A 276      60.734  53.531  48.660  1.00  0.68              
ATOM   4394  CG1 VAL A 276      59.089  53.364  50.023  1.00  0.68              
ATOM   4395 1HG1 VAL A 276      59.468  54.158  50.662  1.00  0.68              
ATOM   4396 2HG1 VAL A 276      58.341  53.779  49.351  1.00  0.68              
ATOM   4397 3HG1 VAL A 276      58.619  52.605  50.650  1.00  0.68              
ATOM   4398  CG2 VAL A 276      61.247  52.168  50.219  1.00  0.68              
ATOM   4399 1HG2 VAL A 276      61.542  52.935  50.934  1.00  0.68              
ATOM   4400 2HG2 VAL A 276      60.814  51.322  50.755  1.00  0.68              
ATOM   4401 3HG2 VAL A 276      62.142  51.838  49.692  1.00  0.68              
ATOM   4402  C   VAL A 276      59.046  52.378  47.020  1.00  0.68              
ATOM   4403  O   VAL A 276      59.700  53.055  46.230  1.00  0.68              
ATOM   4404  N   GLY A 277      57.741  52.218  46.879  1.00  1.02              
ATOM   4405  H   GLY A 277      57.231  51.676  47.563  1.00  1.02              
ATOM   4406  CA  GLY A 277      56.974  52.836  45.812  1.00  1.02              
ATOM   4407  HA1 GLY A 277      56.856  52.127  44.992  1.00  1.02              
ATOM   4408  HA2 GLY A 277      57.484  53.724  45.437  1.00  1.02              
ATOM   4409  C   GLY A 277      55.595  53.251  46.298  1.00  1.02              
ATOM   4410  O   GLY A 277      55.268  52.981  47.456  1.00  1.02              
ATOM   4411  N   PRO A 278      54.796  53.913  45.455  1.00  1.10              
ATOM   4412  CD  PRO A 278      55.090  54.367  44.104  1.00  1.10              
ATOM   4413  HD1 PRO A 278      55.595  53.597  43.520  1.00  1.10              
ATOM   4414  HD2 PRO A 278      55.700  55.269  44.153  1.00  1.10              
ATOM   4415  CG  PRO A 278      53.731  54.694  43.480  1.00  1.10              
ATOM   4416  HG1 PRO A 278      53.330  53.804  42.992  1.00  1.10              
ATOM   4417  HG2 PRO A 278      53.793  55.522  42.773  1.00  1.10              
ATOM   4418  CB  PRO A 278      52.865  55.048  44.688  1.00  1.10              
ATOM   4419  HB1 PRO A 278      51.806  54.872  44.504  1.00  1.10              
ATOM   4420  HB2 PRO A 278      53.036  56.091  44.957  1.00  1.10              
ATOM   4421  CA  PRO A 278      53.412  54.147  45.796  1.00  1.10              
ATOM   4422  HA  PRO A 278      53.341  54.672  46.747  1.00  1.10              
ATOM   4423  C   PRO A 278      52.667  52.821  45.915  1.00  1.10              
ATOM   4424  O   PRO A 278      52.832  51.927  45.080  1.00  1.10              
ATOM   4425  N   LEU A 279      51.865  52.701  46.973  1.00  1.10              
ATOM   4426  H   LEU A 279      51.777  53.474  47.622  1.00  1.10              
ATOM   4427  CA  LEU A 279      50.983  51.559  47.156  1.00  1.10              
ATOM   4428  HA  LEU A 279      51.592  50.665  47.248  1.00  1.10              
ATOM   4429  CB  LEU A 279      50.152  51.737  48.436  1.00  1.10              
ATOM   4430  HB1 LEU A 279      49.332  51.018  48.418  1.00  1.10              
ATOM   4431  HB2 LEU A 279      49.706  52.734  48.428  1.00  1.10              
ATOM   4432  CG  LEU A 279      50.927  51.535  49.749  1.00  1.10              
ATOM   4433  HG  LEU A 279      51.786  52.203  49.784  1.00  1.10              
ATOM   4434  CD1 LEU A 279      49.997  51.875  50.910  1.00  1.10              
ATOM   4435 1HD1 LEU A 279      50.516  51.721  51.849  1.00  1.10              
ATOM   4436 2HD1 LEU A 279      49.669  52.910  50.833  1.00  1.10              
ATOM   4437 3HD1 LEU A 279      49.130  51.211  50.880  1.00  1.10              
ATOM   4438  CD2 LEU A 279      51.428  50.101  49.928  1.00  1.10              
ATOM   4439 1HD2 LEU A 279      51.857  49.978  50.921  1.00  1.10              
ATOM   4440 2HD2 LEU A 279      50.590  49.408  49.811  1.00  1.10              
ATOM   4441 3HD2 LEU A 279      52.189  49.870  49.186  1.00  1.10              
ATOM   4442  C   LEU A 279      50.061  51.435  45.934  1.00  1.10              
ATOM   4443  O   LEU A 279      49.449  52.437  45.550  1.00  1.10              
ATOM   4444  N   PRO A 280      49.957  50.243  45.320  1.00  1.23              
ATOM   4445  CD  PRO A 280      50.755  49.051  45.584  1.00  1.23              
ATOM   4446  HD1 PRO A 280      50.477  48.623  46.547  1.00  1.23              
ATOM   4447  HD2 PRO A 280      51.821  49.282  45.572  1.00  1.23              
ATOM   4448  CG  PRO A 280      50.432  48.064  44.464  1.00  1.23              
ATOM   4449  HG1 PRO A 280      50.459  47.032  44.816  1.00  1.23              
ATOM   4450  HG2 PRO A 280      51.128  48.211  43.637  1.00  1.23              
ATOM   4451  CB  PRO A 280      49.028  48.477  44.030  1.00  1.23              
ATOM   4452  HB1 PRO A 280      48.296  48.025  44.702  1.00  1.23              
ATOM   4453  HB2 PRO A 280      48.824  48.198  42.996  1.00  1.23              
ATOM   4454  CA  PRO A 280      49.046  49.997  44.213  1.00  1.23              
ATOM   4455  HA  PRO A 280      49.484  50.448  43.324  1.00  1.23              
ATOM   4456  C   PRO A 280      47.627  50.556  44.386  1.00  1.23              
ATOM   4457  O   PRO A 280      47.056  51.134  43.468  1.00  1.23              
ATOM   4458  N   GLU A 281      47.062  50.426  45.579  1.00  1.46              
ATOM   4459  H   GLU A 281      47.599  49.915  46.279  1.00  1.46              
ATOM   4460  CA  GLU A 281      45.700  50.843  45.919  1.00  1.46              
ATOM   4461  HA  GLU A 281      45.007  50.399  45.205  1.00  1.46              
ATOM   4462  CB  GLU A 281      45.352  50.341  47.340  1.00  1.46              
ATOM   4463  HB1 GLU A 281      44.265  50.357  47.432  1.00  1.46              
ATOM   4464  HB2 GLU A 281      45.749  51.056  48.062  1.00  1.46              
ATOM   4465  CG  GLU A 281      45.841  48.939  47.763  1.00  1.46              
ATOM   4466  HG1 GLU A 281      45.763  48.252  46.916  1.00  1.46              
ATOM   4467  HG2 GLU A 281      45.176  48.566  48.545  1.00  1.46              
ATOM   4468  CD  GLU A 281      47.280  48.970  48.311  1.00  1.46              
ATOM   4469  OE1 GLU A 281      48.208  48.801  47.486  1.00  1.46              
ATOM   4470  OE2 GLU A 281      47.459  49.250  49.515  1.00  1.46              
ATOM   4471  C   GLU A 281      45.474  52.357  45.907  1.00  1.46              
ATOM   4472  O   GLU A 281      44.333  52.821  45.905  1.00  1.46              
ATOM   4473  N   LEU A 282      46.557  53.133  45.904  1.00  1.47              
ATOM   4474  H   LEU A 282      47.462  52.673  45.876  1.00  1.47              
ATOM   4475  CA  LEU A 282      46.539  54.579  45.731  1.00  1.47              
ATOM   4476  HA  LEU A 282      45.528  54.874  45.458  1.00  1.47              
ATOM   4477  CB  LEU A 282      46.923  55.291  47.040  1.00  1.47              
ATOM   4478  HB1 LEU A 282      47.200  56.325  46.830  1.00  1.47              
ATOM   4479  HB2 LEU A 282      47.795  54.793  47.468  1.00  1.47              
ATOM   4480  CG  LEU A 282      45.778  55.318  48.068  1.00  1.47              
ATOM   4481  HG  LEU A 282      45.434  54.304  48.261  1.00  1.47              
ATOM   4482  CD1 LEU A 282      46.310  55.922  49.364  1.00  1.47              
ATOM   4483 1HD1 LEU A 282      45.508  55.966  50.098  1.00  1.47              
ATOM   4484 2HD1 LEU A 282      47.108  55.283  49.737  1.00  1.47              
ATOM   4485 3HD1 LEU A 282      46.716  56.914  49.178  1.00  1.47              
ATOM   4486  CD2 LEU A 282      44.573  56.160  47.627  1.00  1.47              
ATOM   4487 1HD2 LEU A 282      43.838  56.198  48.430  1.00  1.47              
ATOM   4488 2HD2 LEU A 282      44.895  57.165  47.360  1.00  1.47              
ATOM   4489 3HD2 LEU A 282      44.089  55.691  46.769  1.00  1.47              
ATOM   4490  C   LEU A 282      47.365  54.996  44.504  1.00  1.47              
ATOM   4491  O   LEU A 282      47.821  56.140  44.435  1.00  1.47              
ATOM   4492  N   VAL A 283      47.462  54.120  43.493  1.00  1.51              
ATOM   4493  H   VAL A 283      47.080  53.189  43.620  1.00  1.51              
ATOM   4494  CA  VAL A 283      47.661  54.553  42.109  1.00  1.51              
ATOM   4495  HA  VAL A 283      47.825  55.628  42.123  1.00  1.51              
ATOM   4496  CB  VAL A 283      48.914  53.965  41.419  1.00  1.51              
ATOM   4497  HB  VAL A 283      49.076  54.542  40.508  1.00  1.51              
ATOM   4498  CG1 VAL A 283      50.175  54.122  42.275  1.00  1.51              
ATOM   4499 1HG1 VAL A 283      51.053  53.823  41.704  1.00  1.51              
ATOM   4500 2HG1 VAL A 283      50.284  55.162  42.576  1.00  1.51              
ATOM   4501 3HG1 VAL A 283      50.103  53.497  43.166  1.00  1.51              
ATOM   4502  CG2 VAL A 283      48.811  52.505  40.978  1.00  1.51              
ATOM   4503 1HG2 VAL A 283      49.710  52.218  40.435  1.00  1.51              
ATOM   4504 2HG2 VAL A 283      48.708  51.867  41.847  1.00  1.51              
ATOM   4505 3HG2 VAL A 283      47.947  52.366  40.328  1.00  1.51              
ATOM   4506  C   VAL A 283      46.400  54.349  41.294  1.00  1.51              
ATOM   4507  O   VAL A 283      45.610  53.438  41.529  1.00  1.51              
ATOM   4508  N   VAL A 284      46.197  55.244  40.336  1.00  1.91              
ATOM   4509  H   VAL A 284      46.927  55.917  40.134  1.00  1.91              
ATOM   4510  CA  VAL A 284      44.996  55.237  39.481  1.00  1.91              
ATOM   4511  HA  VAL A 284      44.613  54.218  39.414  1.00  1.91              
ATOM   4512  CB  VAL A 284      43.867  56.146  40.045  1.00  1.91              
ATOM   4513  HB  VAL A 284      43.961  57.142  39.610  1.00  1.91              
ATOM   4514  CG1 VAL A 284      42.484  55.572  39.700  1.00  1.91              
ATOM   4515 1HG1 VAL A 284      41.705  56.268  40.013  1.00  1.91              
ATOM   4516 2HG1 VAL A 284      42.372  55.418  38.631  1.00  1.91              
ATOM   4517 3HG1 VAL A 284      42.337  54.616  40.203  1.00  1.91              
ATOM   4518  CG2 VAL A 284      43.842  56.302  41.579  1.00  1.91              
ATOM   4519 1HG2 VAL A 284      43.012  56.945  41.870  1.00  1.91              
ATOM   4520 2HG2 VAL A 284      43.723  55.329  42.058  1.00  1.91              
ATOM   4521 3HG2 VAL A 284      44.760  56.761  41.938  1.00  1.91              
ATOM   4522  C   VAL A 284      45.441  55.648  38.079  1.00  1.91              
ATOM   4523  O   VAL A 284      46.617  55.935  37.848  1.00  1.91              
ATOM   4524  N   ASP A 285      44.521  55.696  37.132  1.00  2.08              
ATOM   4525  H   ASP A 285      43.544  55.625  37.393  1.00  2.08              
ATOM   4526  CA  ASP A 285      44.759  56.184  35.779  1.00  2.08              
ATOM   4527  HA  ASP A 285      45.584  55.619  35.345  1.00  2.08              
ATOM   4528  CB  ASP A 285      43.497  55.910  34.936  1.00  2.08              
ATOM   4529  HB1 ASP A 285      43.349  54.830  34.883  1.00  2.08              
ATOM   4530  HB2 ASP A 285      43.681  56.264  33.920  1.00  2.08              
ATOM   4531  CG  ASP A 285      42.196  56.550  35.460  1.00  2.08              
ATOM   4532  OD1 ASP A 285      42.163  56.978  36.640  1.00  2.08              
ATOM   4533  OD2 ASP A 285      41.222  56.561  34.679  1.00  2.08              
ATOM   4534  C   ASP A 285      45.149  57.675  35.705  1.00  2.08              
ATOM   4535  O   ASP A 285      46.093  58.019  34.996  1.00  2.08              
ATOM   4536  N   ASP A 286      44.513  58.546  36.501  1.00  2.08              
ATOM   4537  H   ASP A 286      43.633  58.237  36.916  1.00  2.08              
ATOM   4538  CA  ASP A 286      45.012  59.908  36.767  1.00  2.08              
ATOM   4539  HA  ASP A 286      45.096  60.452  35.826  1.00  2.08              
ATOM   4540  CB  ASP A 286      44.058  60.692  37.702  1.00  2.08              
ATOM   4541  HB1 ASP A 286      43.706  60.021  38.489  1.00  2.08              
ATOM   4542  HB2 ASP A 286      43.191  61.025  37.131  1.00  2.08              
ATOM   4543  CG  ASP A 286      44.743  61.908  38.369  1.00  2.08              
ATOM   4544  OD1 ASP A 286      45.048  62.909  37.689  1.00  2.08              
ATOM   4545  OD2 ASP A 286      45.130  61.819  39.558  1.00  2.08              
ATOM   4546  C   ASP A 286      46.408  59.899  37.410  1.00  2.08              
ATOM   4547  O   ASP A 286      47.231  60.807  37.251  1.00  2.08              
ATOM   4548  N   ALA A 287      46.651  58.889  38.232  1.00  1.77              
ATOM   4549  H   ALA A 287      46.035  58.090  38.182  1.00  1.77              
ATOM   4550  CA  ALA A 287      47.502  59.017  39.388  1.00  1.77              
ATOM   4551  HA  ALA A 287      48.012  59.971  39.349  1.00  1.77              
ATOM   4552  CB  ALA A 287      46.618  59.003  40.648  1.00  1.77              
ATOM   4553  HB1 ALA A 287      47.227  59.167  41.537  1.00  1.77              
ATOM   4554  HB2 ALA A 287      45.852  59.769  40.595  1.00  1.77              
ATOM   4555  HB3 ALA A 287      46.127  58.038  40.730  1.00  1.77              
ATOM   4556  C   ALA A 287      48.621  57.955  39.466  1.00  1.77              
ATOM   4557  O   ALA A 287      48.640  57.153  40.406  1.00  1.77              
ATOM   4558  N   PRO A 288      49.603  57.985  38.548  1.00  1.78              
ATOM   4559  CD  PRO A 288      49.414  58.260  37.128  1.00  1.78              
ATOM   4560  HD1 PRO A 288      49.337  59.332  36.945  1.00  1.78              
ATOM   4561  HD2 PRO A 288      48.520  57.751  36.765  1.00  1.78              
ATOM   4562  CG  PRO A 288      50.639  57.693  36.404  1.00  1.78              
ATOM   4563  HG1 PRO A 288      51.285  58.509  36.080  1.00  1.78              
ATOM   4564  HG2 PRO A 288      50.344  57.088  35.546  1.00  1.78              
ATOM   4565  CB  PRO A 288      51.345  56.843  37.467  1.00  1.78              
ATOM   4566  HB1 PRO A 288      52.425  56.815  37.315  1.00  1.78              
ATOM   4567  HB2 PRO A 288      50.936  55.831  37.445  1.00  1.78              
ATOM   4568  CA  PRO A 288      50.959  57.511  38.791  1.00  1.78              
ATOM   4569  HA  PRO A 288      50.979  56.765  39.586  1.00  1.78              
ATOM   4570  C   PRO A 288      51.920  58.671  39.157  1.00  1.78              
ATOM   4571  O   PRO A 288      52.249  59.465  38.277  1.00  1.78              
ATOM   4572  N   LYS A 289      52.360  58.831  40.428  1.00  1.50              
ATOM   4573  H   LYS A 289      52.063  58.178  41.143  1.00  1.50              
ATOM   4574  CA  LYS A 289      52.967  60.114  40.887  1.00  1.50              
ATOM   4575  HA  LYS A 289      53.335  60.627  39.997  1.00  1.50              
ATOM   4576  CB  LYS A 289      51.852  61.051  41.450  1.00  1.50              
ATOM   4577  HB1 LYS A 289      52.278  62.052  41.538  1.00  1.50              
ATOM   4578  HB2 LYS A 289      51.590  60.725  42.457  1.00  1.50              
ATOM   4579  CG  LYS A 289      50.536  61.170  40.620  1.00  1.50              
ATOM   4580  HG1 LYS A 289      49.969  60.248  40.750  1.00  1.50              
ATOM   4581  HG2 LYS A 289      50.776  61.290  39.564  1.00  1.50              
ATOM   4582  CD  LYS A 289      49.647  62.362  41.047  1.00  1.50              
ATOM   4583  HD1 LYS A 289      50.069  63.287  40.651  1.00  1.50              
ATOM   4584  HD2 LYS A 289      49.703  62.425  42.136  1.00  1.50              
ATOM   4585  CE  LYS A 289      48.136  62.284  40.700  1.00  1.50              
ATOM   4586  HE1 LYS A 289      47.613  62.993  41.348  1.00  1.50              
ATOM   4587  HE2 LYS A 289      47.759  61.297  40.973  1.00  1.50              
ATOM   4588  NZ  LYS A 289      47.741  62.594  39.294  1.00  1.50              
ATOM   4589  HZ1 LYS A 289      46.713  62.562  39.223  1.00  1.50              
ATOM   4590  HZ2 LYS A 289      48.016  63.507  38.974  1.00  1.50              
ATOM   4591  HZ3 LYS A 289      48.006  61.886  38.613  1.00  1.50              
ATOM   4592  C   LYS A 289      54.228  60.089  41.773  1.00  1.50              
ATOM   4593  O   LYS A 289      54.719  61.155  42.133  1.00  1.50              
ATOM   4594  N   PHE A 290      54.857  58.940  42.027  1.00  1.38              
ATOM   4595  H   PHE A 290      54.405  58.084  41.745  1.00  1.38              
ATOM   4596  CA  PHE A 290      56.275  58.853  42.445  1.00  1.38              
ATOM   4597  HA  PHE A 290      56.826  59.676  41.986  1.00  1.38              
ATOM   4598  CB  PHE A 290      56.393  58.966  43.974  1.00  1.38              
ATOM   4599  HB1 PHE A 290      56.124  58.014  44.436  1.00  1.38              
ATOM   4600  HB2 PHE A 290      55.688  59.716  44.336  1.00  1.38              
ATOM   4601  CG  PHE A 290      57.785  59.383  44.401  1.00  1.38              
ATOM   4602  CD1 PHE A 290      58.129  60.748  44.428  1.00  1.38              
ATOM   4603  HD1 PHE A 290      57.382  61.497  44.196  1.00  1.38              
ATOM   4604  CE1 PHE A 290      59.449  61.138  44.722  1.00  1.38              
ATOM   4605  HE1 PHE A 290      59.713  62.187  44.728  1.00  1.38              
ATOM   4606  CZ  PHE A 290      60.432  60.163  44.961  1.00  1.38              
ATOM   4607  HZ  PHE A 290      61.453  60.460  45.146  1.00  1.38              
ATOM   4608  CE2 PHE A 290      60.091  58.801  44.933  1.00  1.38              
ATOM   4609  HE2 PHE A 290      60.855  58.055  45.091  1.00  1.38              
ATOM   4610  CD2 PHE A 290      58.765  58.413  44.671  1.00  1.38              
ATOM   4611  HD2 PHE A 290      58.504  57.366  44.636  1.00  1.38              
ATOM   4612  C   PHE A 290      56.833  57.526  41.920  1.00  1.38              
ATOM   4613  O   PHE A 290      56.116  56.528  41.826  1.00  1.38              
ATOM   4614  N   LYS A 291      58.113  57.505  41.542  1.00  1.54              
ATOM   4615  H   LYS A 291      58.664  58.335  41.703  1.00  1.54              
ATOM   4616  CA  LYS A 291      58.763  56.309  40.987  1.00  1.54              
ATOM   4617  HA  LYS A 291      58.064  55.817  40.310  1.00  1.54              
ATOM   4618  CB  LYS A 291      60.001  56.766  40.182  1.00  1.54              
ATOM   4619  HB1 LYS A 291      60.671  57.300  40.857  1.00  1.54              
ATOM   4620  HB2 LYS A 291      59.681  57.459  39.402  1.00  1.54              
ATOM   4621  CG  LYS A 291      60.784  55.614  39.520  1.00  1.54              
ATOM   4622  HG1 LYS A 291      60.153  55.122  38.779  1.00  1.54              
ATOM   4623  HG2 LYS A 291      61.039  54.891  40.281  1.00  1.54              
ATOM   4624  CD  LYS A 291      62.088  56.078  38.849  1.00  1.54              
ATOM   4625  HD1 LYS A 291      62.576  56.827  39.469  1.00  1.54              
ATOM   4626  HD2 LYS A 291      61.838  56.548  37.897  1.00  1.54              
ATOM   4627  CE  LYS A 291      63.076  54.924  38.591  1.00  1.54              
ATOM   4628  HE1 LYS A 291      63.882  55.302  37.955  1.00  1.54              
ATOM   4629  HE2 LYS A 291      62.559  54.133  38.040  1.00  1.54              
ATOM   4630  NZ  LYS A 291      63.664  54.370  39.842  1.00  1.54              
ATOM   4631  HZ1 LYS A 291      64.316  53.620  39.659  1.00  1.54              
ATOM   4632  HZ2 LYS A 291      64.140  55.077  40.390  1.00  1.54              
ATOM   4633  HZ3 LYS A 291      62.946  53.988  40.457  1.00  1.54              
ATOM   4634  C   LYS A 291      59.163  55.330  42.111  1.00  1.54              
ATOM   4635  O   LYS A 291      59.625  55.786  43.156  1.00  1.54              
ATOM   4636  N   PRO A 292      59.114  54.004  41.880  1.00  1.47              
ATOM   4637  CD  PRO A 292      58.319  53.338  40.858  1.00  1.47              
ATOM   4638  HD1 PRO A 292      58.810  53.430  39.889  1.00  1.47              
ATOM   4639  HD2 PRO A 292      57.309  53.746  40.811  1.00  1.47              
ATOM   4640  CG  PRO A 292      58.270  51.869  41.274  1.00  1.47              
ATOM   4641  HG1 PRO A 292      58.162  51.207  40.415  1.00  1.47              
ATOM   4642  HG2 PRO A 292      57.454  51.717  41.983  1.00  1.47              
ATOM   4643  CB  PRO A 292      59.607  51.669  41.982  1.00  1.47              
ATOM   4644  HB1 PRO A 292      60.382  51.482  41.236  1.00  1.47              
ATOM   4645  HB2 PRO A 292      59.565  50.849  42.700  1.00  1.47              
ATOM   4646  CA  PRO A 292      59.845  53.015  42.677  1.00  1.47              
ATOM   4647  HA  PRO A 292      59.370  52.977  43.659  1.00  1.47              
ATOM   4648  C   PRO A 292      61.340  53.298  42.863  1.00  1.47              
ATOM   4649  O   PRO A 292      62.094  53.424  41.894  1.00  1.47              
ATOM   4650  N   TYR A 293      61.769  53.353  44.121  1.00  1.28              
ATOM   4651  H   TYR A 293      61.087  53.244  44.869  1.00  1.28              
ATOM   4652  CA  TYR A 293      63.157  53.479  44.557  1.00  1.28              
ATOM   4653  HA  TYR A 293      63.827  53.023  43.826  1.00  1.28              
ATOM   4654  CB  TYR A 293      63.534  54.955  44.742  1.00  1.28              
ATOM   4655  HB1 TYR A 293      64.430  55.004  45.363  1.00  1.28              
ATOM   4656  HB2 TYR A 293      62.742  55.459  45.298  1.00  1.28              
ATOM   4657  CG  TYR A 293      63.844  55.731  43.475  1.00  1.28              
ATOM   4658  CD1 TYR A 293      65.037  55.474  42.772  1.00  1.28              
ATOM   4659  HD1 TYR A 293      65.690  54.673  43.103  1.00  1.28              
ATOM   4660  CE1 TYR A 293      65.407  56.292  41.687  1.00  1.28              
ATOM   4661  HE1 TYR A 293      66.352  56.136  41.183  1.00  1.28              
ATOM   4662  CZ  TYR A 293      64.586  57.376  41.309  1.00  1.28              
ATOM   4663  OH  TYR A 293      64.940  58.159  40.260  1.00  1.28              
ATOM   4664  HH  TYR A 293      64.379  58.934  40.190  1.00  1.28              
ATOM   4665  CE2 TYR A 293      63.371  57.609  41.988  1.00  1.28              
ATOM   4666  HE2 TYR A 293      62.736  58.432  41.697  1.00  1.28              
ATOM   4667  CD2 TYR A 293      62.997  56.775  43.059  1.00  1.28              
ATOM   4668  HD2 TYR A 293      62.072  56.948  43.587  1.00  1.28              
ATOM   4669  C   TYR A 293      63.340  52.760  45.893  1.00  1.28              
ATOM   4670  O   TYR A 293      62.474  52.784  46.761  1.00  1.28              
ATOM   4671  N   VAL A 294      64.487  52.131  46.085  1.00  1.14              
ATOM   4672  H   VAL A 294      65.165  52.109  45.321  1.00  1.14              
ATOM   4673  CA  VAL A 294      64.881  51.567  47.382  1.00  1.14              
ATOM   4674  HA  VAL A 294      64.051  51.006  47.807  1.00  1.14              
ATOM   4675  CB  VAL A 294      66.051  50.600  47.094  1.00  1.14              
ATOM   4676  HB  VAL A 294      66.848  51.155  46.604  1.00  1.14              
ATOM   4677  CG1 VAL A 294      66.660  49.958  48.326  1.00  1.14              
ATOM   4678 1HG1 VAL A 294      67.467  49.288  48.027  1.00  1.14              
ATOM   4679 2HG1 VAL A 294      67.070  50.712  48.983  1.00  1.14              
ATOM   4680 3HG1 VAL A 294      65.903  49.393  48.856  1.00  1.14              
ATOM   4681  CG2 VAL A 294      65.606  49.448  46.179  1.00  1.14              
ATOM   4682 1HG2 VAL A 294      66.432  48.758  46.012  1.00  1.14              
ATOM   4683 2HG2 VAL A 294      64.781  48.904  46.637  1.00  1.14              
ATOM   4684 3HG2 VAL A 294      65.296  49.827  45.205  1.00  1.14              
ATOM   4685  C   VAL A 294      65.263  52.697  48.359  1.00  1.14              
ATOM   4686  O   VAL A 294      65.650  53.791  47.926  1.00  1.14              
ATOM   4687  N   TYR A 295      65.202  52.460  49.682  1.00  1.11              
ATOM   4688  H   TYR A 295      64.857  51.556  49.987  1.00  1.11              
ATOM   4689  CA  TYR A 295      65.648  53.442  50.699  1.00  1.11              
ATOM   4690  HA  TYR A 295      64.960  54.286  50.674  1.00  1.11              
ATOM   4691  CB  TYR A 295      65.594  52.833  52.117  1.00  1.11              
ATOM   4692  HB1 TYR A 295      66.020  51.831  52.083  1.00  1.11              
ATOM   4693  HB2 TYR A 295      64.543  52.706  52.372  1.00  1.11              
ATOM   4694  CG  TYR A 295      66.301  53.592  53.253  1.00  1.11              
ATOM   4695  CD1 TYR A 295      65.563  54.243  54.265  1.00  1.11              
ATOM   4696  HD1 TYR A 295      64.489  54.277  54.207  1.00  1.11              
ATOM   4697  CE1 TYR A 295      66.217  54.796  55.390  1.00  1.11              
ATOM   4698  HE1 TYR A 295      65.653  55.290  56.167  1.00  1.11              
ATOM   4699  CZ  TYR A 295      67.620  54.716  55.512  1.00  1.11              
ATOM   4700  OH  TYR A 295      68.284  55.195  56.601  1.00  1.11              
ATOM   4701  HH  TYR A 295      67.764  55.043  57.442  1.00  1.11              
ATOM   4702  CE2 TYR A 295      68.365  54.126  54.475  1.00  1.11              
ATOM   4703  HE2 TYR A 295      69.432  54.049  54.577  1.00  1.11              
ATOM   4704  CD2 TYR A 295      67.706  53.556  53.370  1.00  1.11              
ATOM   4705  HD2 TYR A 295      68.286  53.028  52.637  1.00  1.11              
ATOM   4706  C   TYR A 295      67.044  54.006  50.387  1.00  1.11              
ATOM   4707  O   TYR A 295      67.216  55.228  50.292  1.00  1.11              
ATOM   4708  N   ARG A 296      68.002  53.094  50.160  1.00  1.20              
ATOM   4709  H   ARG A 296      67.756  52.123  50.345  1.00  1.20              
ATOM   4710  CA  ARG A 296      69.368  53.333  49.678  1.00  1.20              
ATOM   4711  HA  ARG A 296      70.008  53.693  50.483  1.00  1.20              
ATOM   4712  CB  ARG A 296      69.895  51.985  49.126  1.00  1.20              
ATOM   4713  HB1 ARG A 296      69.106  51.540  48.521  1.00  1.20              
ATOM   4714  HB2 ARG A 296      70.087  51.309  49.957  1.00  1.20              
ATOM   4715  CG  ARG A 296      71.160  52.037  48.246  1.00  1.20              
ATOM   4716  HG1 ARG A 296      72.008  52.329  48.865  1.00  1.20              
ATOM   4717  HG2 ARG A 296      71.049  52.766  47.444  1.00  1.20              
ATOM   4718  CD  ARG A 296      71.448  50.668  47.607  1.00  1.20              
ATOM   4719  HD1 ARG A 296      71.503  49.925  48.406  1.00  1.20              
ATOM   4720  HD2 ARG A 296      72.426  50.710  47.122  1.00  1.20              
ATOM   4721  NE  ARG A 296      70.436  50.270  46.596  1.00  1.20              
ATOM   4722  HE  ARG A 296      69.997  50.984  46.039  1.00  1.20              
ATOM   4723  CZ  ARG A 296      70.091  49.027  46.303  1.00  1.20              
ATOM   4724  NH1 ARG A 296      70.637  48.013  46.891  1.00  1.20              
ATOM   4725 1HH1 ARG A 296      71.036  48.159  47.817  1.00  1.20              
ATOM   4726 2HH1 ARG A 296      70.191  47.099  46.902  1.00  1.20              
ATOM   4727  NH2 ARG A 296      69.185  48.747  45.417  1.00  1.20              
ATOM   4728 1HH2 ARG A 296      68.716  49.480  44.873  1.00  1.20              
ATOM   4729 2HH2 ARG A 296      68.929  47.791  45.276  1.00  1.20              
ATOM   4730  C   ARG A 296      69.369  54.389  48.576  1.00  1.20              
ATOM   4731  O   ARG A 296      70.085  55.386  48.639  1.00  1.20              
ATOM   4732  N   GLU A 297      68.550  54.143  47.561  1.00  1.19              
ATOM   4733  H   GLU A 297      67.911  53.367  47.644  1.00  1.19              
ATOM   4734  CA  GLU A 297      68.580  54.868  46.305  1.00  1.19              
ATOM   4735  HA  GLU A 297      69.612  54.974  45.967  1.00  1.19              
ATOM   4736  CB  GLU A 297      67.793  54.109  45.237  1.00  1.19              
ATOM   4737  HB1 GLU A 297      67.695  54.735  44.349  1.00  1.19              
ATOM   4738  HB2 GLU A 297      66.797  53.902  45.626  1.00  1.19              
ATOM   4739  CG  GLU A 297      68.486  52.807  44.832  1.00  1.19              
ATOM   4740  HG1 GLU A 297      68.865  52.309  45.725  1.00  1.19              
ATOM   4741  HG2 GLU A 297      69.342  53.044  44.197  1.00  1.19              
ATOM   4742  CD  GLU A 297      67.548  51.838  44.112  1.00  1.19              
ATOM   4743  OE1 GLU A 297      66.376  52.202  43.846  1.00  1.19              
ATOM   4744  OE2 GLU A 297      68.004  50.690  43.929  1.00  1.19              
ATOM   4745  C   GLU A 297      67.990  56.255  46.407  1.00  1.19              
ATOM   4746  O   GLU A 297      68.609  57.184  45.916  1.00  1.19              
ATOM   4747  N   TYR A 298      66.841  56.434  47.059  1.00  1.09              
ATOM   4748  H   TYR A 298      66.362  55.627  47.451  1.00  1.09              
ATOM   4749  CA  TYR A 298      66.320  57.785  47.279  1.00  1.09              
ATOM   4750  HA  TYR A 298      66.297  58.304  46.322  1.00  1.09              
ATOM   4751  CB  TYR A 298      64.875  57.678  47.779  1.00  1.09              
ATOM   4752  HB1 TYR A 298      64.857  57.090  48.699  1.00  1.09              
ATOM   4753  HB2 TYR A 298      64.282  57.143  47.036  1.00  1.09              
ATOM   4754  CG  TYR A 298      64.235  59.026  48.030  1.00  1.09              
ATOM   4755  CD1 TYR A 298      63.771  59.814  46.959  1.00  1.09              
ATOM   4756  HD1 TYR A 298      63.838  59.443  45.946  1.00  1.09              
ATOM   4757  CE1 TYR A 298      63.273  61.108  47.207  1.00  1.09              
ATOM   4758  HE1 TYR A 298      62.957  61.746  46.395  1.00  1.09              
ATOM   4759  CZ  TYR A 298      63.234  61.611  48.525  1.00  1.09              
ATOM   4760  OH  TYR A 298      62.746  62.853  48.755  1.00  1.09              
ATOM   4761  HH  TYR A 298      62.678  63.052  49.714  1.00  1.09              
ATOM   4762  CE2 TYR A 298      63.687  60.813  49.597  1.00  1.09              
ATOM   4763  HE2 TYR A 298      63.699  61.212  50.601  1.00  1.09              
ATOM   4764  CD2 TYR A 298      64.192  59.528  49.338  1.00  1.09              
ATOM   4765  HD2 TYR A 298      64.604  58.936  50.135  1.00  1.09              
ATOM   4766  C   TYR A 298      67.225  58.597  48.223  1.00  1.09              
ATOM   4767  O   TYR A 298      67.351  59.809  48.057  1.00  1.09              
ATOM   4768  N   LYS A 299      67.952  57.946  49.148  1.00  1.16              
ATOM   4769  H   LYS A 299      67.817  56.941  49.254  1.00  1.16              
ATOM   4770  CA  LYS A 299      69.002  58.615  49.944  1.00  1.16              
ATOM   4771  HA  LYS A 299      68.550  59.484  50.426  1.00  1.16              
ATOM   4772  CB  LYS A 299      69.477  57.639  51.048  1.00  1.16              
ATOM   4773  HB1 LYS A 299      70.195  56.931  50.636  1.00  1.16              
ATOM   4774  HB2 LYS A 299      68.605  57.076  51.381  1.00  1.16              
ATOM   4775  CG  LYS A 299      70.084  58.302  52.295  1.00  1.16              
ATOM   4776  HG1 LYS A 299      69.413  59.092  52.634  1.00  1.16              
ATOM   4777  HG2 LYS A 299      71.048  58.749  52.049  1.00  1.16              
ATOM   4778  CD  LYS A 299      70.261  57.262  53.426  1.00  1.16              
ATOM   4779  HD1 LYS A 299      71.103  56.611  53.184  1.00  1.16              
ATOM   4780  HD2 LYS A 299      69.365  56.644  53.485  1.00  1.16              
ATOM   4781  CE  LYS A 299      70.486  57.924  54.797  1.00  1.16              
ATOM   4782  HE1 LYS A 299      69.696  58.664  54.956  1.00  1.16              
ATOM   4783  HE2 LYS A 299      71.442  58.456  54.773  1.00  1.16              
ATOM   4784  NZ  LYS A 299      70.472  56.942  55.917  1.00  1.16              
ATOM   4785  HZ1 LYS A 299      71.151  56.209  55.771  1.00  1.16              
ATOM   4786  HZ2 LYS A 299      70.682  57.390  56.799  1.00  1.16              
ATOM   4787  HZ3 LYS A 299      69.560  56.491  56.024  1.00  1.16              
ATOM   4788  C   LYS A 299      70.141  59.165  49.070  1.00  1.16              
ATOM   4789  O   LYS A 299      70.471  60.355  49.138  1.00  1.16              
ATOM   4790  N   PHE A 300      70.683  58.316  48.191  1.00  1.27              
ATOM   4791  H   PHE A 300      70.360  57.352  48.184  1.00  1.27              
ATOM   4792  CA  PHE A 300      71.687  58.719  47.197  1.00  1.27              
ATOM   4793  HA  PHE A 300      72.537  59.164  47.716  1.00  1.27              
ATOM   4794  CB  PHE A 300      72.183  57.468  46.453  1.00  1.27              
ATOM   4795  HB1 PHE A 300      71.322  56.880  46.133  1.00  1.27              
ATOM   4796  HB2 PHE A 300      72.761  56.851  47.142  1.00  1.27              
ATOM   4797  CG  PHE A 300      73.035  57.778  45.232  1.00  1.27              
ATOM   4798  CD1 PHE A 300      74.343  58.275  45.387  1.00  1.27              
ATOM   4799  HD1 PHE A 300      74.759  58.404  46.374  1.00  1.27              
ATOM   4800  CE1 PHE A 300      75.105  58.624  44.257  1.00  1.27              
ATOM   4801  HE1 PHE A 300      76.109  59.006  44.380  1.00  1.27              
ATOM   4802  CZ  PHE A 300      74.563  58.478  42.968  1.00  1.27              
ATOM   4803  HZ  PHE A 300      75.155  58.738  42.102  1.00  1.27              
ATOM   4804  CE2 PHE A 300      73.255  57.987  42.809  1.00  1.27              
ATOM   4805  HE2 PHE A 300      72.835  57.872  41.819  1.00  1.27              
ATOM   4806  CD2 PHE A 300      72.492  57.641  43.939  1.00  1.27              
ATOM   4807  HD2 PHE A 300      71.481  57.281  43.812  1.00  1.27              
ATOM   4808  C   PHE A 300      71.185  59.760  46.197  1.00  1.27              
ATOM   4809  O   PHE A 300      71.967  60.606  45.799  1.00  1.27              
ATOM   4810  N   LEU A 301      69.912  59.743  45.808  1.00  1.39              
ATOM   4811  H   LEU A 301      69.345  58.955  46.104  1.00  1.39              
ATOM   4812  CA  LEU A 301      69.309  60.679  44.866  1.00  1.39              
ATOM   4813  HA  LEU A 301      69.951  60.767  43.988  1.00  1.39              
ATOM   4814  CB  LEU A 301      67.936  60.124  44.450  1.00  1.39              
ATOM   4815  HB1 LEU A 301      67.328  60.024  45.347  1.00  1.39              
ATOM   4816  HB2 LEU A 301      68.073  59.129  44.024  1.00  1.39              
ATOM   4817  CG  LEU A 301      67.160  60.993  43.443  1.00  1.39              
ATOM   4818  HG  LEU A 301      67.061  62.012  43.818  1.00  1.39              
ATOM   4819  CD1 LEU A 301      67.847  61.023  42.076  1.00  1.39              
ATOM   4820 1HD1 LEU A 301      67.224  61.563  41.364  1.00  1.39              
ATOM   4821 2HD1 LEU A 301      68.805  61.536  42.152  1.00  1.39              
ATOM   4822 3HD1 LEU A 301      68.003  60.006  41.715  1.00  1.39              
ATOM   4823  CD2 LEU A 301      65.753  60.413  43.279  1.00  1.39              
ATOM   4824 1HD2 LEU A 301      65.190  61.014  42.566  1.00  1.39              
ATOM   4825 2HD2 LEU A 301      65.819  59.385  42.923  1.00  1.39              
ATOM   4826 3HD2 LEU A 301      65.239  60.431  44.239  1.00  1.39              
ATOM   4827  C   LEU A 301      69.157  62.056  45.493  1.00  1.39              
ATOM   4828  O   LEU A 301      69.470  63.044  44.840  1.00  1.39              
ATOM   4829  N   LYS A 302      68.726  62.128  46.757  1.00  1.36              
ATOM   4830  H   LYS A 302      68.437  61.267  47.216  1.00  1.36              
ATOM   4831  CA  LYS A 302      68.714  63.367  47.538  1.00  1.36              
ATOM   4832  HA  LYS A 302      68.092  64.098  47.020  1.00  1.36              
ATOM   4833  CB  LYS A 302      68.071  63.061  48.907  1.00  1.36              
ATOM   4834  HB1 LYS A 302      68.570  62.202  49.358  1.00  1.36              
ATOM   4835  HB2 LYS A 302      67.029  62.784  48.735  1.00  1.36              
ATOM   4836  CG  LYS A 302      68.118  64.223  49.914  1.00  1.36              
ATOM   4837  HG1 LYS A 302      67.776  65.144  49.438  1.00  1.36              
ATOM   4838  HG2 LYS A 302      69.152  64.365  50.230  1.00  1.36              
ATOM   4839  CD  LYS A 302      67.261  63.934  51.162  1.00  1.36              
ATOM   4840  HD1 LYS A 302      67.646  64.526  51.994  1.00  1.36              
ATOM   4841  HD2 LYS A 302      67.358  62.885  51.443  1.00  1.36              
ATOM   4842  CE  LYS A 302      65.776  64.266  50.931  1.00  1.36              
ATOM   4843  HE1 LYS A 302      65.178  63.355  51.024  1.00  1.36              
ATOM   4844  HE2 LYS A 302      65.653  64.643  49.911  1.00  1.36              
ATOM   4845  NZ  LYS A 302      65.285  65.280  51.892  1.00  1.36              
ATOM   4846  HZ1 LYS A 302      65.228  64.919  52.844  1.00  1.36              
ATOM   4847  HZ2 LYS A 302      65.879  66.107  51.923  1.00  1.36              
ATOM   4848  HZ3 LYS A 302      64.330  65.570  51.690  1.00  1.36              
ATOM   4849  C   LYS A 302      70.125  63.980  47.608  1.00  1.36              
ATOM   4850  O   LYS A 302      70.357  65.104  47.131  1.00  1.36              
ATOM   4851  N   MET A 303      71.085  63.187  48.105  1.00  1.42              
ATOM   4852  H   MET A 303      70.825  62.259  48.420  1.00  1.42              
ATOM   4853  CA  MET A 303      72.493  63.602  48.182  1.00  1.42              
ATOM   4854  HA  MET A 303      72.564  64.441  48.877  1.00  1.42              
ATOM   4855  CB  MET A 303      73.360  62.455  48.725  1.00  1.42              
ATOM   4856  HB1 MET A 303      74.410  62.725  48.611  1.00  1.42              
ATOM   4857  HB2 MET A 303      73.169  61.546  48.154  1.00  1.42              
ATOM   4858  CG  MET A 303      73.078  62.194  50.212  1.00  1.42              
ATOM   4859  HG1 MET A 303      72.009  62.031  50.342  1.00  1.42              
ATOM   4860  HG2 MET A 303      73.348  63.085  50.780  1.00  1.42              
ATOM   4861  SD  MET A 303      73.939  60.766  50.933  1.00  1.42              
ATOM   4862  CE  MET A 303      75.664  61.327  50.856  1.00  1.42              
ATOM   4863  HE1 MET A 303      75.771  62.270  51.393  1.00  1.42              
ATOM   4864  HE2 MET A 303      76.310  60.580  51.316  1.00  1.42              
ATOM   4865  HE3 MET A 303      75.966  61.460  49.817  1.00  1.42              
ATOM   4866  C   MET A 303      73.002  64.110  46.842  1.00  1.42              
ATOM   4867  O   MET A 303      73.374  65.261  46.794  1.00  1.42              
ATOM   4868  N   ASN A 304      72.918  63.326  45.767  1.00  1.57              
ATOM   4869  H   ASN A 304      72.575  62.382  45.911  1.00  1.57              
ATOM   4870  CA  ASN A 304      73.245  63.684  44.382  1.00  1.57              
ATOM   4871  HA  ASN A 304      74.327  63.795  44.303  1.00  1.57              
ATOM   4872  CB  ASN A 304      72.818  62.497  43.490  1.00  1.57              
ATOM   4873  HB1 ASN A 304      71.737  62.379  43.526  1.00  1.57              
ATOM   4874  HB2 ASN A 304      73.269  61.593  43.897  1.00  1.57              
ATOM   4875  CG  ASN A 304      73.229  62.566  42.027  1.00  1.57              
ATOM   4876  OD1 ASN A 304      73.375  63.609  41.418  1.00  1.57              
ATOM   4877  ND2 ASN A 304      73.409  61.425  41.401  1.00  1.57              
ATOM   4878 1HD2 ASN A 304      73.302  60.553  41.891  1.00  1.57              
ATOM   4879 2HD2 ASN A 304      73.673  61.494  40.434  1.00  1.57              
ATOM   4880  C   ASN A 304      72.642  65.037  43.960  1.00  1.57              
ATOM   4881  O   ASN A 304      73.359  65.911  43.461  1.00  1.57              
ATOM   4882  N   LYS A 305      71.349  65.253  44.252  1.00  1.65              
ATOM   4883  H   LYS A 305      70.825  64.516  44.717  1.00  1.65              
ATOM   4884  CA  LYS A 305      70.657  66.503  43.931  1.00  1.65              
ATOM   4885  HA  LYS A 305      70.708  66.623  42.850  1.00  1.65              
ATOM   4886  CB  LYS A 305      69.175  66.445  44.365  1.00  1.65              
ATOM   4887  HB1 LYS A 305      69.091  66.750  45.410  1.00  1.65              
ATOM   4888  HB2 LYS A 305      68.832  65.413  44.307  1.00  1.65              
ATOM   4889  CG  LYS A 305      68.183  67.271  43.523  1.00  1.65              
ATOM   4890  HG1 LYS A 305      67.207  67.183  44.003  1.00  1.65              
ATOM   4891  HG2 LYS A 305      68.094  66.821  42.533  1.00  1.65              
ATOM   4892  CD  LYS A 305      68.498  68.769  43.375  1.00  1.65              
ATOM   4893  HD1 LYS A 305      69.069  69.113  44.239  1.00  1.65              
ATOM   4894  HD2 LYS A 305      67.564  69.333  43.365  1.00  1.65              
ATOM   4895  CE  LYS A 305      69.241  69.065  42.064  1.00  1.65              
ATOM   4896  HE1 LYS A 305      68.509  69.128  41.255  1.00  1.65              
ATOM   4897  HE2 LYS A 305      69.939  68.253  41.847  1.00  1.65              
ATOM   4898  NZ  LYS A 305      69.996  70.326  42.167  1.00  1.65              
ATOM   4899  HZ1 LYS A 305      70.261  70.731  41.280  1.00  1.65              
ATOM   4900  HZ2 LYS A 305      69.442  71.056  42.635  1.00  1.65              
ATOM   4901  HZ3 LYS A 305      70.824  70.200  42.742  1.00  1.65              
ATOM   4902  C   LYS A 305      71.407  67.689  44.549  1.00  1.65              
ATOM   4903  O   LYS A 305      71.699  68.651  43.827  1.00  1.65              
ATOM   4904  N   LEU A 306      71.750  67.612  45.843  1.00  1.99              
ATOM   4905  H   LEU A 306      71.591  66.751  46.353  1.00  1.99              
ATOM   4906  CA  LEU A 306      72.367  68.767  46.514  1.00  1.99              
ATOM   4907  HA  LEU A 306      71.671  69.600  46.394  1.00  1.99              
ATOM   4908  CB  LEU A 306      72.533  68.543  48.033  1.00  1.99              
ATOM   4909  HB1 LEU A 306      73.402  69.119  48.354  1.00  1.99              
ATOM   4910  HB2 LEU A 306      72.734  67.492  48.245  1.00  1.99              
ATOM   4911  CG  LEU A 306      71.327  69.021  48.862  1.00  1.99              
ATOM   4912  HG  LEU A 306      70.963  69.970  48.468  1.00  1.99              
ATOM   4913  CD1 LEU A 306      70.186  68.003  48.841  1.00  1.99              
ATOM   4914 1HD1 LEU A 306      69.350  68.382  49.429  1.00  1.99              
ATOM   4915 2HD1 LEU A 306      69.846  67.845  47.819  1.00  1.99              
ATOM   4916 3HD1 LEU A 306      70.516  67.054  49.263  1.00  1.99              
ATOM   4917  CD2 LEU A 306      71.760  69.255  50.311  1.00  1.99              
ATOM   4918 1HD2 LEU A 306      70.893  69.557  50.904  1.00  1.99              
ATOM   4919 2HD2 LEU A 306      72.165  68.336  50.731  1.00  1.99              
ATOM   4920 3HD2 LEU A 306      72.493  70.060  50.340  1.00  1.99              
ATOM   4921  C   LEU A 306      73.673  69.281  45.856  1.00  1.99              
ATOM   4922  O   LEU A 306      73.665  70.435  45.434  1.00  1.99              
ATOM   4923  N   PRO A 307      74.765  68.505  45.679  1.00  2.09              
ATOM   4924  CD  PRO A 307      75.173  67.310  46.380  1.00  2.09              
ATOM   4925  HD1 PRO A 307      74.940  66.466  45.736  1.00  2.09              
ATOM   4926  HD2 PRO A 307      74.730  67.225  47.369  1.00  2.09              
ATOM   4927  CG  PRO A 307      76.690  67.370  46.499  1.00  2.09              
ATOM   4928  HG1 PRO A 307      77.126  66.385  46.663  1.00  2.09              
ATOM   4929  HG2 PRO A 307      76.984  68.071  47.281  1.00  2.09              
ATOM   4930  CB  PRO A 307      77.038  67.928  45.129  1.00  2.09              
ATOM   4931  HB1 PRO A 307      76.998  67.129  44.385  1.00  2.09              
ATOM   4932  HB2 PRO A 307      78.017  68.410  45.124  1.00  2.09              
ATOM   4933  CA  PRO A 307      75.908  68.934  44.892  1.00  2.09              
ATOM   4934  HA  PRO A 307      76.233  69.894  45.295  1.00  2.09              
ATOM   4935  C   PRO A 307      75.674  69.143  43.393  1.00  2.09              
ATOM   4936  O   PRO A 307      76.496  69.803  42.761  1.00  2.09              
ATOM   4937  N   LEU A 308      74.590  68.627  42.797  1.00  2.22              
ATOM   4938  H   LEU A 308      73.964  68.016  43.307  1.00  2.22
[truncated: 2,597 more chars]
