# Supplementary material for: Characterization of the Brassica napus Flavonol Synthase Gene Family Reveals Bifunctional Flavonol Synthases
Source: Front Plant Sci. 2021 Oct 13;12:733762. doi: 10.3389/fpls.2021.733762 (PMC8548573; doi:10.3389/fpls.2021.733762)
Supplement: Supplementary File 3 — Corrected structural annotation of BnaFLS genes. [file Data_Sheet_4.ZIP]

Archive with 2 entries (2 files):
- Supplementary_File_S3.gff3
- __MACOSX/._Supplementary_File_S3.gff3
