# Supplementary material for: Characterization of the Brassica napus Flavonol Synthase Gene Family Reveals Bifunctional Flavonol Synthases
Source: Front Plant Sci. 2021 Oct 13;12:733762. doi: 10.3389/fpls.2021.733762 (PMC8548573; doi:10.3389/fpls.2021.733762)
Supplement: Supplementary File 4 — CDS of BnaFLSs from this work. [file Data_Sheet_5.ZIP]

Archive with 2 entries (2 files):
- Supplementary_File_S4.fasta
- __MACOSX/._Supplementary_File_S4.fasta
