# Supplementary material for: Characterization of the Brassica napus Flavonol Synthase Gene Family Reveals Bifunctional Flavonol Synthases
Source: Front Plant Sci. 2021 Oct 13;12:733762. doi: 10.3389/fpls.2021.733762 (PMC8548573; doi:10.3389/fpls.2021.733762)
Supplement: Supplementary File 4 — CDS of BnaFLSs from this work. [file Data_Sheet_5.ZIP › Supplementary_File_S4.fasta]

>BnaFLS1_1_C09p052300.1
ATGGAGATCGAGAGAGTCCAAGACATTTCATCATCTTCCCTCCACACCGAGGTTATCCCTCTGGAGTTCATCAGATCGGAGAAAGAACAGCCGGCGATCACCACTTTCCGAGGTCCGGTGCCGGCGATCCCCGTCGTCGACCTGAGCGACCCCGACGAAGAGAGCGTGGCGCGTGCGGTGGTGAAGGCGAGTGAAGAATGGGGGATTTTCCAGGTGGTTAACCACGGGATCCCCACGGAGCTGATAAAACGGTTGCAGGAAGTGGGGAGAACGTTCTTCGAGCTTCCTTCGTCGGAGAAAGAGTCCGTCGCGAAGCCCGCTGATGCTAAAGACATCGAAGGGTACGGAACGAAGCTACAGAAAGAAGTAGAAGGTAAGAAAGCATGGGTTGATCATCTCTTCCACAGGATCTGGCCACCGTCGTGCGTTAACTACAGTTTCTGGCCAAAGAATCCACCTGAGTACAGGGAGGTGAACGAAGAGTACGCGTTGCATGTGAAGAAGCTGTCGGAGACATTATTAGGCATACTCTCCGAAGGGTTAGGCTTACGTCGTGAGGCGTTGAGAGAAGGACTCGGCGGAGATCTGGTTGAGTATATGATGAAGATTAACTATTATCCGCCGTGTCCTCGGCCGGACTTAGCCTTGGGAGTACCGGCACATACTGATCTAAGTGGAATCACTCTGCTTGTACCTAATGAAGTTCCTGGACTTCAAGTCTTCAAAGACGATCACTGGTTCGACGCCGAGTATATTCCTTCTGCCGTCATTGTTCACATCGGCGATCAGATTCTGAGGCTAAGTAATGGGAGGTATAAGAATGTGTTGCATAGGACGACGGTGGATAAGGACAGGACGAGGATGTCGTGGCCAGTGTTCTTGGAGCCACACCGTGAAATGATAGTCGGGCCATTACCGGAGCTTATAAGCGATGGTAATCCTCCAAAATACAAGCCTTTTGCTTTCAAGGACTACAGTTACCGTAAGCTCAATAAGCTTCCTCTGGACTGA

>BnaFLS1_2_A10p024130.1
ATGGAGATCGAGAGAGTCCAAGACATTTCATCATCTTCCCTCCACACCGAAGCCATCCCTCTCGAGTTCATCAGATCGGAGAAAGAACAGCCGGCGATCACCACTTTCCGAGGTCCGGTGCCGGCGATCCCCGTCGTCGACCTGAGCGACCCCGACGAAGAGAGCGTGGCGCGTGCGGTGGTGAAGGCGAGTGAAGAATGGGGGATTTTCCAGGTGGTTAATCACGGGATTCCCACGGAGCTGATAAAAAGGTTGCAGGAAGTGGGGAGAACGTTCTTCGAGCTTCCGTCGGCGGAGAAAGAGTCCGTCGCGAAGCCCGTTGATGCCAAGGACATCGAAGGGTACGGAACGAAGCTACAGAAAGAAGTAGAAGGTAAGAAAGCTTGGGTTGATCATCTTTTCCACAGGATCTGGCCACCGTCGTGCGTTAACTACAGTTTCTGGCCCAAGAACCCACCTGAGTACAGGGAGGTGAACGAAGAGTACGCGTTGCATGTGAAGAAGCTGTCCGAGACATTACTAGGCATACTCTCGGAAGGGTTAGGCTTACGTCGTGAGGCGTTGAGAGAAGGTCTCGGCGGAGATCTGGCGGAGTATATGATGAAGATTAACTATTATCCGCCGTGTCCTCGACCGGATTTAGCTTTGGGAGTACCCGCGCATACTGATCTCAGTGGAATCACTCTGCTTGTACCTAATGAAGTTCCTGGACTTCAAGTCTTCAAAGACGATCACTGGTTCGACGCCGAGTATATTCCTTCCGCCGTCATTGTTCACATCGGCGATCAGATACTGAGGCTAAGTAATGGGAGGTATAAGAATGTGTTGCATAGGACGACGGTGGATAAGGACAGGACAAGGATGTCGTGGCCAGTGTTCTTGGAGCCACACCGTGAAATGATAGTCGGGCCATTACCGGAGCTTATAAGCGATGATTATCCTCCAAAGTACAAGCCTTTTGCTTTCAAGGACTACAGTTACCGTAAGCTCAATAAGCTTCCTCTGGACTGA

>BnaFLS2_1_C03p053680.1
ATGGAAGTCAAGAGATACCAGCCCACATCTCCACCGTCCGAGACGATCCCTATCGTTGATCTAAGCAACCCGGAGGAAGAGCTAGTGTCACGTGCGGTGGTGAAGGCGAGCCAAGAGTGGGGGGTCTTTCACGTGGTGAATCATGGGATATCGATGGATCTGATACGGAGGTTGAAGGAGGTTGGTAAACAGTTCTTCGAGCTACCGGAGACGGAGAAGAAAGCCGTAGCGAAACCAGATGATTCCCAAGACTTCGAAGGTTACACGAGGAATCTCAAGTATACAGAAGGAGAGGTTTGGGCCGATAATCTTTTCCACAGAATCTTGCCACAGTCATGTATCAACTACAAATACTGGCCGAGAAACCCTCCGGAGTACAGGGAGGTGATTGAGGAGTACACAAAGGAGACGAAGAAGCTATCGGAGAGGCTTTTGGGTTTTTTATCAGAAGGATTAGGGCTACGGCATGAGGCGTTAAAGGAAGGTCTGGGTGGCGAAAAGTCGGAGTATGTACTGAGAATCAACAACTTCCCGCCTAATCCACAACCGGATGCGACCTTGGGACTACCGGAGCACACTGACATCGTCGCACTCGCACTCATCGTCACCAATGAAGTTCCAGGTCTTCAGGTTTTCCATGAAGGCCACTGGTTCGATGTCCAGTACGTTCCCTCTTCCATAACAGTCACCATCGGTGATCAGATACTGAGGCTGAGCAACGGGAAGTACAAGAATGTGTTGCATAGAGTGACGGTGGATAAAGAAAAGCAGAGGATGTCGTGGCCGGTTTTTGTCGATGCTAATCCTGATGTCGTCATCCGACCATTGCCTGAGCTCATTACCGGCGATAATCCTTCTATGTTCAAGTCTATTATCTGCAAGGACTTTAAATACCGTAGGCTTTATAAGCTTCCCGTCGACTGA

>BnaFLS3_3_C02p041120.1
ATGGCCGAGCCAGTCCCTTCAAAGTTCCAAGGAACATCTCCGGTAGATTTTCCTATCGTCGATCTAAGTAACCCAAACGAAGACTTAGTGGCACGTGCGGTGGTGAAAGCCAGCGAGACATGGGGGATGTTCCAGGTGGTTAACCACGGGATCCCCACCGAGCTGATGCGGCGGTTGAAGGAACTGGGGACCGAGTTCTTCGAGCTGCCTGAGAAGGAGAAAGAAGCCGTAGCGAGGCCAGCTGATTCAACGGACTTAGAAGGATACACAACGGATTACAAGAAAGATGGAGAAGGTAGAAAAACATGGGCTGATCATCTCTTTCACAGGATCTGGCCACCGTCAAGAATCAACTACAGATTCTGGCCTAAGAACTCTCCAGATTACAGGGAGGTGAATGAGGAGTATGCAAAGGAGATAAAGAAGCTATCTGAGAAAATCATGGGATGGTTATCAGAAGGACTAGGATTACATCGTGATGCATTGAAGGAAGGTCTTGGTGGAGAAAAGGTGGAGTATCTAATGAAAATCATCTTCTATCCGCCGTGTCCAAAACTTGAGTTGCTCTACGGAGCTCCTCATCACACAGATCTCAATGGAATCACGTTCTTGATCGCTGATGAGGTAGATGGACTTCAAGCATTTCAGGACAACAAGTGGGTCGACGTCAAGTATGATGACTCAGGGATCGTCGTCATCATCGCCGATCAAATCAAGAGGATGAGCAATGGGAGGTATAAGAGTGGAGAGCATAGAGCGACGATAGATACGGTGAGGACGAGACTCTCGTGGCCGGTGTTCGCGGAACCGAACCTTGATCACGTGGTCGGACCTTTGCCTGAGCTAGTTATTGATGATGCTCCTAAGTTCAAGCCTTATGTCTACAGAGAGTACAAGTTTCTTAAGATGAACAAGCTTCCTCTCGAGTGA

>BnaFLS3_4_C02p041380.1
ATGGCCGAATCAGTCCCTTCAAAGTTCCAAGGAACATCTCCGGTAGATATTCCTATCGTCGATCTAAGTAACCCAAACGAAGACCTAGTGGCACGTGCGGTGGTAAAAGCCAGCGAGACATGGGGGATGTTCCAGGTGGTTAACCACGGGATTCCCATCGAGCTGATGCGGCGGTTGAAAGAACTTGGGACTGAGTTCTTTGAGCTGCCTGAGAAGGAGAAGGAAGCCGTAGCGAGGCCAGCTGATTCAACGGACTTAGAAGGATACACAACGGATTACAAGAAAGATGGAGAAGGTAGAAAAACATGGGCTGATCATCTCTTTCACAGGGTCTGGCCACCGTCAAGAATCAACTACAGATTCTGGCCTAAGAACTCTCCAGATTACAGGGAGGTGAATGAGGAGTATGCAAAGGAGATAAAGAAGCTATCTGAGAAAATCATGGGATGGTTATCGGAAGGACTAGGGTTACATCGTGATGCATTGAAGGAAGGTCTTGGTGGAGAAAAGGTGGAGTATCTAATGAAAATCATCTTCTATCCGCCGTGTCCAAAACTTGAGTTGCTCTACGGAGCTCCTCATCACACTGATCTCAATGGAATCACGTTCTTGATCGCTGATGAGGTAGACGGACTTCAGGCGTACCAGGACAACAAGTGGGTCGACGTCAAGTATGATGACTCAGGGATCGTTGTCATCATCGCCGACCAAATCAAGAGGATGAGCAATGGGAGGTATAAGAGTGGAGAGCATAGAGCGACGATGGATACGGTGAGGACGAGAATCTCGTGGCCGGTGTTCGCGGAACCGAACCTTGATCACGTGGTCGGACCTTTGCCGGAGCTAGTTGTTGATGATGCTCCAAAGTTCAAGCCTTATGTCTATAGAGAGTACAAGTTTCTTAAGATGAACAAGCTTCCTCTCGAGTGA
