# Supplementary material for: Characterization of the Brassica napus Flavonol Synthase Gene Family Reveals Bifunctional Flavonol Synthases
Source: Front Plant Sci. 2021 Oct 13;12:733762. doi: 10.3389/fpls.2021.733762 (PMC8548573; doi:10.3389/fpls.2021.733762)
Supplement: Supplementary file 5 [file Table_1.XLSX]

## Sheet: S1
Table S1: Brassicaceae data sets used for phylogenetic analysis.
Species	Assembly version	Reference	DOI	Source
Arabidopsis halleri	v1.1	N/A Kraemer and Weigel DOE-JGI	N/A	https://genome.jgi.doe.gov/portal/pages/dynamicOrganismDownload.jsf?organism=Ahalleri
Arabidopsis lyrata	v1.0	Hu et al., 2011	10.1038/ng.807	https://www.ncbi.nlm.nih.gov/genome/493
Arabidopsis thaliana	Araport11	Cheng et al., 2016	10.1111/tpj.13415	https://www.araport.org/
Arabis nemorensis	v1.0	Dittberner et al., 2019	10.1111/mec.15194	https://www.ncbi.nlm.nih.gov/genome/88777
Boechera stricta	v1.2	Lee et al., 2017	10.1038/s41559-017-0119	https://phytozome.jgi.doe.gov/pz/portal.html#!info?alias=Org_Bstricta
Brassica cretica	v2	Kioukis et al., 2020	10.1186/s12864-019-6439-x	https://www.ncbi.nlm.nih.gov/genome/70253
Brassica napus Express 617	v1	HueyTyng et al., 2020	10.3389/fpls.2020.00496	https://zenodo.org/record/3524259
Brassica napus Zheyou7	no version mentioned	Song et al., 2020	10.1038/s41477-019-0577-7	http://cbi.hzau.edu.cn/cgi-bin/rape/download_ext
Brassica oleracea	no version mentioned GCA_000695525.1 GenBank assembly accession	Parkin et al. 2014	10.1186/gb-2014-15-6-r77	ftp://ftp.ensemblgenomes.org/pub/plants/release-44/fasta/brassica_oleracea/
Brassica rapa	v1.0	Wang et al., 2011	10.1038/ng.919	ftp://ftp.ensemblgenomes.org/pub/plants/release-44/fasta/brassica_rapa/
Capsella grandiflora	v1.1	Slotte et al., 2013	10.1038/ng.2669	https://phytozome.jgi.doe.gov/pz/portal.html#!info?alias=Org_Cgrandiflora
Capsella rubella	v1.0	Slotte et al., 2013	10.1038/ng.2669	https://www.ncbi.nlm.nih.gov/genome/498
Eutrema salsugineum	v1.0	Yang et al., 2013	10.3389/fpls.2013.00046	https://www.ncbi.nlm.nih.gov/genome/12266
Microthlaspi erraticum	no version mentioned GCA_902728155.2 GenBank assembly accession	Mishra et al., 2020	10.3389/fpls.2020.00943	https://www.ncbi.nlm.nih.gov/genome/87015
Raphanus sativus	v1.0	Nie et al., 2016	10.1186/s12864-016-2633-2	https://www.ncbi.nlm.nih.gov/genome/12929

## Sheet: S2
Table S2: Gene-specific features of BnaFLS genes. The alternative splice variant of BnaFLS2-1 is marked in grey.
Gene ID	Name	Chromosome	CDSi_start	CDSi_end	Orientation	CDS_sum	CDS_lengths [1.CDS, 2.CDS, ...]	Protein_coding_exons	AA_size	5‘UTR_start	3‘UTR_end	No. of TMHs (TMHMM v. 2.0)	Subcellular localization prediction (Plant-mPLoc 2.0)
C09p052300.1_BnaEXP	BnaFLS1-1	C09	57491994	57490204	-	1008	466, 327, 215	3	336	57492050	57489897	0	Cytoplasm
A10p024130.1_BnaEXP	BnaFLS1-2	A10	18239874	18238314	-	1008	466, 327, 215	3	336	18239934	18237943	0	Cytoplasm
C03p053680.1_BnaEXP	BnaFLS2-1.1	C03	45460811	45458535	-	921	379, 327, 215	3	307	45460976	45458365	0	Cytoplasm
C03p053680.2_BnaEXP	BnaFLS2-1.2	C03	45460811	45458535	-	1093	379, 327, 172, 215	4	364	45460976	45458365	0	Cytoplasm
A06p023750.1_BnaEXP	BnaFLS2-2	A06	21673950	21676534	+	921	379, 327, 215	3	307	N/A	N/A	0	Cytoplasm
C03p053670.1_BnaEXP	BnaFLS3-1	C03	45437002	45438280	+	812	14, 253, 327, 218	4	270	N/A	N/A	0	Cytoplasm
A06p023760.1_BnaEXP	BnaFLS3-2	A06	21694370	21693092	-	891	346, 327, 218	3	297	N/A	N/A	0	Cytoplasm
C02p041120.1_BnaEXP	BnaFLS3-3	C02	49746676	49748408	+	927	388, 327, 212	3	309	49746543	49748641	0	Cytoplasm
C02p041380.1_BnaEXP	BnaFLS3-4	C02	49968804	49967347	-	927	388, 327, 212	3	309	49968932	49966446	0	Cytoplasm
C02p041390.1_BnaEXP	BnaFLS3-5	C02	49973688	49971814	-	930	391, 327, 212	3	310	N/A	N/A	0	Cytoplasm
C09p007910.1_BnaEXP	BnaFLS4-1	C09	5511370	5509392	-	960	382, 336, 242	3	320	N/A	N/A	0	Cytoplasm
R454660_chrA09p000010.1_BnaEXP	BnaFLS4-2	A09*	11207	7666	-	918	382, 312, 224	3	306	N/A	N/A	0	Cytoplasm
C08p024570.1_BnaEXP	BnaFLS4-3	C08	33122933	33121837	-	915	373, 318, 224	3	305	N/A	N/A	0	Cytoplasm
A06p016850.1_BnaEXP	BnaFLS4-4	A06	10415849	10416945	+	915	373, 318, 224	3	305	N/A	N/A	0	Cytoplasm
Note: *unanchored but assigned

## Sheet: S3
Table S3: Theoretical isoelectric point and molecular weight of analyzed proteins.
Name	Theoretical isoelectric point	Molecular weight [kDa]	Molecular weight with His-Tag [kDa]
BnaFLS1-1	5.57	38.2438	40.9368
BnaFLS1-2	5.48	38.3068	41
BnaFLS2-1	5.84	35.3293	38.03
BnaFLS2-2	5.67	35.3052	\
BnaFLS3-1	6.09	31.6373	\
BnaFLS3-2	5.91	34.4074	\
BnaFLS3-3	5.61	35.5386	38.23
BnaFLS3-4	5.61	35.5126	38.21
BnaFLS3-5	5.33	35.8749	\
BnaFLS4-1	5.66	36.4585	\
BnaFLS4-2	6.52	34.9459	\
BnaFLS4-3	5.02	35.2351	\
BnaFLS4-4	5.02	35.2331	\
AthFLS1	5.63	38.2818	40.92
AthFLS3	5.13	35.4515	38.09
AthFLS5	4.7	36.9637	39.6
AthF3H	5.29	40.2757	42.91
AthANS	5.23	40.3964	43.39

## Sheet: S4
Table S4: SignalP-5.0 prediction results.
Gene ID	Prediction	SP(Sec/SPI)	OTHER	CS Position
BnaFLS1-1_C09p052300.1_BnaEXP	OTHER	0.000859	0.999141	NA
BnaFLS1-2_A10p024130.1_BnaEXP	OTHER	0.001037	0.998963	NA
BnaFLS2-1_C03p053680.1_BnaEXP	OTHER	0.000235	0.999765	NA
BnaFLS2-2_A06p023750.1_BnaEXP	OTHER	0.000218	0.999782	NA
BnaFLS3-1_C03p053670.1_BnaEXP	OTHER	0.00037	0.99963	NA
BnaFLS3-2_A06p023760.1_BnaEXP	OTHER	0.000202	0.999798	NA
BnaFLS3-3_C02p041120.1_BnaEXP	OTHER	0.000293	0.999707	NA
BnaFLS3-4_C02p041380.1_BnaEXP	OTHER	0.000242	0.999758	NA
BnaFLS3-5_C02p041390.1_BnaEXP	OTHER	0.000253	0.999747	NA
BnaFLS4-1_C09p007910.1_BnaEXP	OTHER	0.000328	0.999672	NA
BnaFLS4-2_R454660_chrA09p000010.1_BnaEXP	OTHER	0.000328	0.999672	NA
BnaFLS4-3_C08p024570.1_BnaEXP	OTHER	0.000505	0.999495	NA
BnaFLS4-4_A06p016850.1_BnaEXP	OTHER	0.00045	0.99955	NA

## Sheet: S5
Table S5: TargetP-2.0 prediction results.
Gene ID	Prediction	OTHER	SP	mTP	cTP	luTP	CS Position
BnaFLS1-1_C09p052300.1_BnaEXP	OTHER	0.999853	8.4e-05	6.2e-05	0	0	NA
BnaFLS1-2_A10p024130.1_BnaEXP	OTHER	0.999828	0.000103	6.8e-05	0	0	NA
BnaFLS2-1_C03p053680.1_BnaEXP	OTHER	0.99974	0.00024	1.9e-05	0	0	NA
BnaFLS2-2_A06p023750.1_BnaEXP	OTHER	0.999917	7.9e-05	4e-06	0	0	NA
BnaFLS3-1_C03p053670.1_BnaEXP	OTHER	0.999758	0.000201	3.9e-05	2e-06	0	NA
BnaFLS3-2_A06p023760.1_BnaEXP	OTHER	0.999838	0.000159	2e-06	0	0	NA
BnaFLS3-3_C02p041120.1_BnaEXP	OTHER	0.999487	0.000508	2e-06	3e-06	0	NA
BnaFLS3-4_C02p041380.1_BnaEXP	OTHER	0.99971	0.000282	3e-06	6e-06	0	NA
BnaFLS3-5_C02p041390.1_BnaEXP	OTHER	0.999905	8.8e-05	4e-06	3e-06	0	NA
BnaFLS4-1_C09p007910.1_BnaEXP	OTHER	0.999951	4.3e-05	6e-06	0	0	NA
BnaFLS4-2_R454660_chrA09p000010.1_BnaEXP	OTHER	0.999948	4.6e-05	6e-06	0	0	NA
BnaFLS4-3_C08p024570.1_BnaEXP	OTHER	0.999293	0.0007	7e-06	0	0	NA
BnaFLS4-4_A06p016850.1_BnaEXP	OTHER	0.999853	0.000142	5e-06	0	0	NA

## Sheet: S6
Table S6: Amino acid sequence identities of BnaFLSs compared to FLS homologs of A. thaliana, B. rapa, and B. oleracea.
Names	BnaFLS2-2_A06p023750.1_BnaEXP	BnaFLS3-1_#C03p053670.1_BnaEXP	BnaFLS3-2_#A06p023760.1_BnaEXP	BnaFLS3-5_#C02p041390.1_BnaEXP	BnaFLS4-3_#C08p024570.1_BnaEXP	BnaFLS4-1_#C09p007910.1_BnaEXP	BnaFLS4-2_#R454660_chrA09p000010.1_BnaEXP	BnaFLS4-4_#A06p016850.1_BnaEXP	AthANS_#At4g22880	AthF3H_#At3g51240	AthFLS1_#At5g08640	AthFLS2_#At5g63580	AthFLS3_#At5g63590	AthFLS4_#At5g63595	AthFLS5_#At5g63600	BolFLS1-1_#Bo9g174290.1	BolFLS2-1_#Bo3g103270.1	BolFLS3_#Bo9g017780.1	BolFLS3-1_#Bo3g103260.1	BolFLS3-3_#Bo2g165770.1	BolFLS4-1_#Bo9g017790.1	BraFLS1-2_#Bra009358.1	BraFLS2-2_#Bra038647.1	BraFLS3-2_#Bra038648.1	BraFLS3-4_#Bra029212.1	BraFLS3-5_#Bra029211.1	BraFLS4-2_#Bra037747.1	BraFLS4-4_#Bra018076.1	BnaFLS1-1_#C09p052300.1_BnaEXP	BnaFLS1-2_#A10p024130.1_BnaEXP	BnaFLS2-1_#C03p053680.1_BnaEXP	BnaFLS3-3_#C02p041120.1_BnaEXP	BnaFLS3-4_#C02p041380.1_BnaEXP
BnaFLS2-2_#A06p023750.1_BnaEXP	1	0.5129	0.5839	0.5446	0.5556	0.5248	0.5285	0.5587	0.3399	0.2757	0.5804	0.5871	0.6129	0.4371	0.4864	0.5774	0.8676	0.4773	0.5774	0.5527	0.538	0.5774	1	0.5839	0.3991	0.5446	0.538	0.5524	0.5714	0.5744	0.9577	0.5527	0.5463
BnaFLS3-1_#C03p053670.1_BnaEXP	-	1	0.8889	0.5801	0.484	0.4531	0.449	0.4872	0.2941	0.2353	0.5252	0.3841	0.7208	0.3769	0.4174	0.5045	0.449	0.477	0.8923	0.5949	0.4682	0.5045	0.5129	0.8855	0.4316	0.5769	0.465	0.4872	0.5045	0.5015	0.5	0.5949	0.5949
BnaFLS3-2_#A06p023760.1_BnaEXP	-	-	1	0.6613	0.5577	0.5281	0.5255	0.5609	0.3249	0.2674	0.5964	0.4571	0.7987	0.4548	0.4805	0.5786	0.516	0.5691	0.9832	0.6849	0.5446	0.5786	0.5839	0.9966	0.4976	0.6581	0.5414	0.5641	0.5786	0.5757	0.5742	0.6849	0.6849
BnaFLS3-5_#C02p041390.1_BnaEXP	-	-	-	1	0.5079	0.5031	0.4953	0.5079	0.3203	0.2681	0.5605	0.4462	0.6486	0.4281	0.4701	0.5487	0.4971	0.5414	0.6645	0.9293	0.5172	0.5487	0.5446	0.6613	0.6816	0.9968	0.5141	0.5143	0.5516	0.5487	0.535	0.9293	0.9325
BnaFLS4-3_#C08p024570.1_BnaEXP	-	-	-	-	1	0.5469	0.5409	0.9705	0.3389	0.2837	0.5676	0.4448	0.5929	0.4686	0.4731	0.5676	0.5057	0.4423	0.5481	0.5016	0.5597	0.5676	0.5556	0.5577	0.3756	0.5048	0.5597	0.9672	0.5647	0.5706	0.5556	0.5016	0.4984
BnaFLS4-1_#C09p007910.1_BnaEXP	-	-	-	-	-	1	0.9063	0.5469	0.3435	0.2776	0.5501	0.4462	0.5559	0.4866	0.4474	0.5301	0.4789	0.4237	0.5219	0.5123	0.9594	0.533	0.5248	0.5281	0.3902	0.5	0.9281	0.5469	0.5301	0.533	0.5248	0.5123	0.5093
BnaFLS4-2_#R454660_chrA09p000010.1_BnaEXP	-	-	-	-	-	-	1	0.5377	0.338	0.2722	0.5423	0.4514	0.546	0.4939	0.4467	0.5277	0.4785	0.4182	0.5223	0.5079	0.9363	0.5306	0.5285	0.5255	0.3785	0.4922	0.9713	0.5377	0.5277	0.5306	0.5253	0.5079	0.5047
BnaFLS4-4_#A06p016850.1_BnaEXP	-	-	-	-	-	-	-	1	0.3426	0.2865	0.5706	0.4448	0.5994	0.4717	0.479	0.5765	0.5086	0.4345	0.5513	0.5048	0.5597	0.5765	0.5587	0.5609	0.3803	0.5048	0.5535	0.977	0.5765	0.5765	0.5587	0.5048	0.5047
AthANS_#At4g22880	-	-	-	-	-	-	-	-	1	0.3003	0.3994	0.2697	0.3454	0.2877	0.3278	0.3844	0.3361	0.2833	0.3277	0.3371	0.349	0.3844	0.3399	0.3249	0.2662	0.3203	0.3463	0.3454	0.3844	0.3844	0.3407	0.3371	0.3361
AthF3H_#At3g51240	-	-	-	-	-	-	-	-	-	1	0.2979	0.2204	0.2727	0.2466	0.2876	0.3029	0.2645	0.2486	0.2647	0.2722	0.2803	0.3029	0.2757	0.2674	0.2331	0.2681	0.2749	0.2865	0.31	0.3029	0.2703	0.2722	0.2668
AthFLS1_#At5g08640	-	-	-	-	-	-	-	-	-	-	1	0.4643	0.6409	0.4882	0.5263	0.9196	0.5508	0.451	0.5846	0.5727	0.5627	0.9196	0.5804	0.5964	0.4222	0.5575	0.5569	0.5676	0.9107	0.9137	0.5774	0.5727	0.5668
AthFLS2_#At5g63580	-	-	-	-	-	-	-	-	-	-	-	1	0.473	0.4181	0.4109	0.4673	0.5219	0.3666	0.4508	0.4574	0.4545	0.4673	0.5871	0.4571	0.338	0.443	0.4608	0.4416	0.4673	0.4673	0.5742	0.4574	0.4557
AthFLS3_#At5g63590	-	-	-	-	-	-	-	-	-	-	-	-	1	0.4737	0.5165	0.6291	0.5335	0.5534	0.7922	0.6677	0.5714	0.6291	0.6129	0.7987	0.4906	0.6454	0.5619	0.5994	0.6291	0.6261	0.5968	0.6677	0.6677
AthFLS4_#At5g63595	-	-	-	-	-	-	-	-	-	-	-	-	-	1	0.4502	0.4882	0.4017	0.4059	0.4486	0.4528	0.5031	0.4822	0.4371	0.4548	0.3279	0.4281	0.5061	0.4748	0.4911	0.4852	0.4371	0.4528	0.4448
AthFLS5_#At5g63600	-	-	-	-	-	-	-	-	-	-	-	-	-	-	1	0.5234	0.4611	0.4251	0.4835	0.488	0.4527	0.5263	0.4864	0.4805	0.375	0.4671	0.4615	0.4701	0.5234	0.5234	0.4804	0.488	0.497
BolFLS1-1_#Bo9g174290.1	-	-	-	-	-	-	-	-	-	-	-	-	-	-	-	1	0.552	0.4615	0.5697	0.5579	0.5423	0.994	0.5774	0.5786	0.4133	0.5457	0.5423	0.5735	0.9881	0.994	0.5685	0.5579	0.5549
BolFLS2-1_#Bo3g103270.1	-	-	-	-	-	-	-	-	-	-	-	-	-	-	-	-	1	0.4223	0.5102	0.5015	0.49	0.552	0.8676	0.516	0.3706	0.4971	0.4871	0.5029	0.5413	0.5491	0.8882	0.5015	0.4956
BolFLS3_#Bo9g017780.1	-	-	-	-	-	-	-	-	-	-	-	-	-	-	-	-	-	1	0.5658	0.5641	0.4371	0.4586	0.4773	0.5691	0.4104	0.5382	0.434	0.4377	0.4586	0.4556	0.4708	0.5641	0.5659
BolFLS3-1_#Bo3g103260.1	-	-	-	-	-	-	-	-	-	-	-	-	-	-	-	-	-	-	1	0.6849	0.5382	0.5697	0.5774	0.9798	0.4976	0.6613	0.535	0.5545	0.5697	0.5668	0.5677	0.6849	0.6849
BolFLS3-3_#Bo2g165770.1	-	-	-	-	-	-	-	-	-	-	-	-	-	-	-	-	-	-	-	1	0.5268	0.5579	0.5527	0.6849	0.7109	0.926	0.5268	0.5112	0.5608	0.5579	0.5431	1	0.9741
BolFLS4-1_#Bo9g017790.1	-	-	-	-	-	-	-	-	-	-	-	-	-	-	-	-	-	-	-	-	1	0.5452	0.538	0.5446	0.3925	0.5141	0.9586	0.5597	0.5423	0.5452	0.538	0.5268	0.5237
BraFLS1-2_#Bra009358.1	-	-	-	-	-	-	-	-	-	-	-	-	-	-	-	-	-	-	-	-	-	1	0.5774	0.5786	0.4133	0.5457	0.5452	0.5706	0.9821	0.994	0.5685	0.5579	0.5549
BraFLS2-2_#Bra038647.1	-	-	-	-	-	-	-	-	-	-	-	-	-	-	-	-	-	-	-	-	-	-	1	0.5839	0.3991	0.5446	0.538	0.5524	0.5714	0.5744	0.9577	0.5527	0.5463
BraFLS3-2_#Bra038648.1	-	-	-	-	-	-	-	-	-	-	-	-	-	-	-	-	-	-	-	-	-	-	-	1	0.4976	0.6581	0.5414	0.5641	0.5786	0.5757	0.5742	0.6849	0.6849
BraFLS3-4_#Bra029212.1	-	-	-	-	-	-	-	-	-	-	-	-	-	-	-	-	-	-	-	-	-	-	-	-	1	0.6792	0.3902	0.385	0.4156	0.4133	0.392	0.7109	0.7251
BraFLS3-5_#Bra029211.1	-	-	-	-	-	-	-	-	-	-	-	-	-	-	-	-	-	-	-	-	-	-	-	-	-	1	0.511	0.5111	0.5487	0.5457	0.535	0.926	0.9293
BraFLS4-2_#Bra037747.1	-	-	-	-	-	-	-	-	-	-	-	-	-	-	-	-	-	-	-	-	-	-	-	-	-	-	1	0.5535	0.5423	0.5452	0.5348	0.5268	0.5205
BraFLS4-4_#Bra018076.1	-	-	-	-	-	-	-	-	-	-	-	-	-	-	-	-	-	-	-	-	-	-	-	-	-	-	-	1	0.5706	0.5735	0.5524	0.5112	0.511
BnaFLS1-1_#C09p052300.1_BnaEXP	-	-	-	-	-	-	-	-	-	-	-	-	-	-	-	-	-	-	-	-	-	-	-	-	-	-	-	-	1	0.9821	0.5655	0.5608	0.5579
BnaFLS1-2_#A10p024130.1_BnaEXP	-	-	-	-	-	-	-	-	-	-	-	-	-	-	-	-	-	-	-	-	-	-	-	-	-	-	-	-	-	1	0.5655	0.5579	0.5549
BnaFLS2-1_#C03p053680.1_BnaEXP	-	-	-	-	-	-	-	-	-	-	-	-	-	-	-	-	-	-	-	-	-	-	-	-	-	-	-	-	-	-	1	0.5431	0.5367
BnaFLS3-3_#C02p041120.1_BnaEXP	-	-	-	-	-	-	-	-	-	-	-	-	-	-	-	-	-	-	-	-	-	-	-	-	-	-	-	-	-	-	-	1	0.9741
BnaFLS3-4_#C02p041380.1_BnaEXP	-	-	-	-	-	-	-	-	-	-	-	-	-	-	-	-	-	-	-	-	-	-	-	-	-	-	-	-	-	-	-	-	1

## Sheet: S7
Table S7: SRA data sets used for organ-specific RNA-Seq analysis.
Organ	NCBI SRA IDs
SAM	SRR5905545,SRR5905544,SRR5905537,SRR5905536,SRR5905533,SRR5905532,SRR5905529,SRR5905528,SRR5905541,SRR5905540,SRR5905535,SRR5905531,SRR5905530,SRR5905524,SRR5905522,SRR3405203
anther_prophase1	SRR5208540,SRR5208539,SRR5208538,SRR5208537,SRR5208536,SRR5208535,SRR5208534,SRR5208533,SRR5208532,SRR5208531,SRR5208530,SRR5208529
anther_bolting	SRR8138204,SRR8138203,SRR8138200,SRR8138199,SRR8138194,SRR8138193
anther_flowering	SRR3548053,SRR3525009,SRR3510014,SRR3510013
stamen	SRR5885450
ovule	SRR5885451
pistil	SRR5885453,SRR5885449,SRR5885454
sepal	SRR5885448
petal	SRR5139857,SRR5139856
silique_10-20DAF	SRR7880329,SRR7880328,SRR7880327,SRR7880336,SRR7880335,SRR7880334,SRR3439930,SRR3348118,SRR3347142,SRR3347141,SRR3343238,SRR2046995,SRR2046993
silique_25DAF	SRR7880330,SRR7880324,SRR7880323,SRR7880339,SRR7880338,SRR7880337
silique_30DAF	SRR7880326,SRR7880325,SRR7880321,SRR7880340,SRR7880332,SRR7880331
silique_40DAF	SRR7880322,SRR7880333
seed_23DAF	ERS6580300,ERS6580301,ERS6580302
seed_35DAF	ERS6580303,ERS6580304,ERS6580305
seed_coat_14DAF	SRR5591364,SRR5590957,SRR5590955,SRR5590946,SRR5590945,SRR5590943,SRR5590338
seed_coat_21DAF	SRR5591012,SRR5590975,SRR5590973,SRR5590972,SRR5590960,SRR5590959
seed_coat_28DAF	SRR5591597,SRR5591524,SRR5591522,SRR5591481,SRR5591464,SRR5591412
seed_coat_35DAF	SRR5591717,SRR5591715,SRR5591714,SRR5591709,SRR5591634,SRR5591631
seed_coat_42DAF	SRR5591744,SRR5591723,SRR5591722,SRR5591720,SRR5591719,SRR5591718
embryo	SRR1605000,SRR1604998,SRR1604996,SRR1604978,SRR1604976,SRR1604973
endosperm	SRR7135739,SRR7135738,SRR7135737,SRR7135736,SRR7135735,SRR7135734,SRR7135733,SRR7135732
seedling	SRR1732358,SRR1732356,SRR1732355,SRR1731806,SRR6785552,SRR6785551,SRR6785550,SRR6204756,SRR6204755
leaf_35DAF	ERS6580306,ERS6580307,ERS6580308
stem	SRR7059001,SRR7059000,SRR7058999,SRR7058998,SRR7058997,SRR7058996,SRR5179608,SRR5179562,SRR3439746,SRR3439745,SRR3359124,SRR3359113,SRR3343236,SRR3343235,SRR2155562,SRR3091716,SRR5331949,SRR5331895,SRR5885447
shoot	SRR5674590,SRR5674589
shoot_apexes	SRR5429372,SRR5429371
root_seedling	SRR5816399,SRR5816408,SRR5816410,SRR5816411,SRR5816419,SRR5816401,SRR5816420,SRR5816421,SRR5816428,SRR5816429,SRR5816402,SRR5816430,SRR3992891
root_30DAP	SRR7814572,SRR7814568,SRR7814566,SRR7814578,SRR7814574,SRR7814562,SRR7814575,SRR7814571,SRR7814565,SRR7814570,SRR7814563,SRR7814576,SRR7814561,SRR7814560,SRR7814579,SRR7814573,SRR7814564,SRR7814577,SRR7814569,SRR7814567
root_60DAP	SRR7814581,SRR7814580
Note: Yellow highlighted are newly generated RNA-Seq data sets in this study.

## Sheet: S8
Table S8: SRA data sets used for condition-independent co-expression analysis.
NCBI SRA IDs
SRR8283968
SRR8283967
SRR8283966
SRR8283965
SRR8283964
SRR8283963
SRR8138204
SRR8138203
SRR8138202
SRR8138201
SRR8138200
SRR8138199
SRR8138198
SRR8138197
SRR8138196
SRR8138195
SRR8138194
SRR8138193
SRR7880340
SRR7880339
SRR7880338
SRR7880337
SRR7880336
SRR7880335
SRR7880334
SRR7880333
SRR7880332
SRR7880331
SRR7880330
SRR7880329
SRR7880328
SRR7880327
SRR7880326
SRR7880325
SRR7880324
SRR7880323
SRR7880322
SRR7880321
SRR7814581
SRR7814580
SRR7814579
SRR7814578
SRR7814577
SRR7814576
SRR7814575
SRR7814574
SRR7814573
SRR7814572
SRR7814571
SRR7814570
SRR7814569
SRR7814568
SRR7814567
SRR7814566
SRR7814565
SRR7814564
SRR7814563
SRR7814562
SRR7814561
SRR7814560
SRR7637979
SRR7637978
SRR7637977
SRR7637976
SRR7637975
SRR7637974
SRR7637973
SRR7637972
SRR7413622
SRR7413621
SRR7413620
SRR7413619
SRR7413618
SRR7413617
SRR7413616
SRR7413615
SRR7413614
SRR7413613
SRR7413612
SRR7413611
SRR7413610
SRR7413609
SRR7413608
SRR7413607
SRR7413606
SRR7413605
SRR7413604
SRR7413603
SRR7413602
SRR7413601
SRR7413600
SRR7413599
SRR7171386
SRR7171385
SRR7171384
SRR7171383
SRR7171382
SRR7171381
SRR7171380
SRR7171379
SRR7171378
SRR7171377
SRR7171376
SRR7171375
SRR7171374
SRR7171373
SRR7171372
SRR7171371
SRR7171370
SRR7171369
SRR7171368
SRR7171367
SRR7171366
SRR7171365
SRR7171364
SRR7171363
SRR7171362
SRR7171361
SRR7171360
SRR7171359
SRR7171358
SRR7171357
SRR7171356
SRR7171355
SRR7171354
SRR7171353
SRR7171352
SRR7171351
SRR7171348
SRR7171347
SRR7171345
SRR7171344
SRR7171343
SRR7171342
SRR7171341
SRR7171340
SRR7171339
SRR7171337
SRR7171328
SRR7171327
SRR7171326
SRR7171325
SRR7171324
SRR7171323
SRR7171322
SRR7171321
SRR7171320
SRR7171319
SRR7171318
SRR7171317
SRR7171316
SRR7171315
SRR7171314
SRR7171313
SRR7171312
SRR7171311
SRR7171310
SRR7171309
SRR7171308
SRR7171307
SRR7171306
SRR7171305
SRR7171304
SRR7171303
SRR7171302
SRR7171301
SRR7171300
SRR7171299
SRR7171298
SRR7171297
SRR7171296
SRR7171295
SRR7171294
SRR7171293
SRR7171292
SRR7171291
SRR7171290
SRR7171289
SRR7171288
SRR7171287
SRR7171286
SRR7171285
SRR7171284
SRR7171283
SRR7171282
SRR7171281
SRR7171280
SRR7171279
SRR7171278
SRR7171277
SRR7171276
SRR7171273
SRR7171272
SRR7171271
SRR7171270
SRR7171269
SRR7171268
SRR7171267
SRR7171265
SRR7171264
SRR7171263
SRR7171262
SRR7171261
SRR7171260
SRR7171259
SRR7171258
SRR7171257
SRR7171256
SRR7171255
SRR7171254
SRR7171253
SRR7171252
SRR7171251
SRR7171250
SRR7171249
SRR7171248
SRR7171247
SRR7171246
SRR7171245
SRR7171244
SRR7171243
SRR7171242
SRR7171241
SRR7171240
SRR7171239
SRR7171238
SRR7171237
SRR7171236
SRR7171235
SRR7171234
SRR7171233
SRR7171232
SRR7171231
SRR7171230
SRR7171229
SRR7171228
SRR7171227
SRR7171226
SRR7171225
SRR7171224
SRR7171223
SRR7171222
SRR7171221
SRR7171220
SRR7171219
SRR7171218
SRR7171217
SRR7171216
SRR7171215
SRR7171214
SRR7171213
SRR7171212
SRR7171211
SRR7171210
SRR7171209
SRR7171208
SRR7171207
SRR7171206
SRR7171205
SRR7171204
SRR7171203
SRR7171202
SRR7171201
SRR7171200
SRR7171199
SRR7171198
SRR7171197
SRR7171196
SRR7171195
SRR7171194
SRR7159501
SRR7159500
SRR7159499
SRR7159498
SRR7135739
SRR7135738
SRR7135737
SRR7135736
SRR7135735
SRR7135734
SRR7135733
SRR7135732
SRR7059005
SRR7059004
SRR7059003
SRR7059002
SRR7059001
SRR7059000
SRR7058999
SRR7058998
SRR7058997
SRR7058996
SRR7058995
SRR7058994
SRR6974186
SRR6974183
SRR6974182
SRR6785552
SRR6785551
SRR6785550
SRR6781800
SRR6781799
SRR6781798
SRR6781797
SRR6326101
SRR6204756
SRR6204755
SRR6004386
SRR6004385
SRR6004384
SRR6004383
SRR6004382
SRR6004295
SRR6002862
SRR6002861
SRR6002858
SRR6002857
SRR5905545
SRR5905544
SRR5905543
SRR5905542
SRR5905541
SRR5905540
SRR5905539
SRR5905538
SRR5905537
SRR5905536
SRR5905535
SRR5905533
SRR5905532
SRR5905531
SRR5905530
SRR5905529
SRR5905528
SRR5905527
SRR5905526
SRR5905525
SRR5905524
SRR5905523
SRR5905522
SRR5885458
SRR5885457
SRR5885456
SRR5885455
SRR5885454
SRR5885453
SRR5885452
SRR5885451
SRR5885450
SRR5885449
SRR5885448
SRR5885447
SRR5816436
SRR5816435
SRR5816434
SRR5816433
SRR5816432
SRR5816431
SRR5816430
SRR5816429
SRR5816428
SRR5816427
SRR5816426
SRR5816425
SRR5816424
SRR5816423
SRR5816422
SRR5816421
SRR5816420
SRR5816419
SRR5816417
SRR5816416
SRR5816415
SRR5816414
SRR5816413
SRR5816412
SRR5816411
SRR5816410
SRR5816409
SRR5816408
SRR5816407
SRR5816406
SRR5816405
SRR5816404
SRR5816403
SRR5816402
SRR5816401
SRR5816399
SRR5715257
SRR5715256
SRR5715255
SRR5715254
SRR5715253
SRR5715252
SRR5715251
SRR5715250
SRR5715249
SRR5715248
SRR5715247
SRR5715246
SRR5715245
SRR5715244
SRR5715243
SRR5715242
SRR5715241
SRR5715240
SRR5715239
SRR5715238
SRR5715237
SRR5715236
SRR5715235
SRR5715234
SRR5715233
SRR5715232
SRR5715231
SRR5715230
SRR5715229
SRR5715228
SRR5715227
SRR5715226
SRR5715225
SRR5715224
SRR5715223
SRR5715222
SRR5674590
SRR5674589
SRR5674588
SRR5665895
SRR5591744
SRR5591723
SRR5591722
SRR5591720
SRR5591719
SRR5591718
SRR5591717
SRR5591715
SRR5591714
SRR5591709
SRR5591634
SRR5591631
SRR5591597
SRR5591524
SRR5591522
SRR5591481
SRR5591464
SRR5591412
SRR5591364
SRR5591012
SRR5590975
SRR5590973
SRR5590972
SRR5590960
SRR5590959
SRR5590957
SRR5590955
SRR5590946
SRR5590945
SRR5590943
SRR5590338
SRR5429372
SRR5429371
SRR5358978
SRR5358977
SRR5358976
SRR5358975
SRR5358974
SRR5358973
SRR5358972
SRR5358971
SRR5358970
SRR5358969
SRR5358968
SRR5358967
SRR5358966
SRR5358965
SRR5358964
SRR5358963
SRR5358962
SRR5358961
SRR5358960
SRR5358959
SRR5358958
SRR5358957
SRR5358956
SRR5358955
SRR5358954
SRR5358953
SRR5358952
SRR5358951
SRR5358950
SRR5358949
SRR5358948
SRR5358947
SRR5358946
SRR5358945
SRR5358944
SRR5358943
SRR5358942
SRR5358941
SRR5358940
SRR5358939
SRR5358938
SRR5358937
SRR5358936
SRR5358935
SRR5358934
SRR5358933
SRR5358932
SRR5358931
SRR5358930
SRR5358929
SRR5331997
SRR5331950
SRR5331949
SRR5331895
SRR5208540
SRR5208539
SRR5208538
SRR5208537
SRR5208536
SRR5208535
SRR5208534
SRR5208533
SRR5208532
SRR5208531
SRR5208530
SRR5208529
SRR5179608
SRR5179562
SRR5139857
SRR5139856
SRR5074228
SRR5074227
SRR4242079
SRR4242053
SRR4241885
SRR3992891
SRR3734879
SRR3734878
SRR3734877
SRR3734876
SRR3734875
SRR3734874
SRR3734872
SRR3734871
SRR3734870
SRR3734869
SRR3734868
SRR3734867
SRR3734865
SRR3734864
SRR3734863
SRR3734862
SRR3734861
SRR3734860
SRR3584243
SRR3584242
SRR3584241
SRR3584240
SRR3584239
SRR3584238
SRR3584237
SRR3584236
SRR3548053
SRR3525009
SRR3510014
SRR3510013
SRR3439930
SRR3439928
SRR3439856
SRR3439761
SRR3439759
SRR3439754
SRR3439752
SRR3439750
SRR3439748
SRR3439746
SRR3439745
SRR3405203
SRR3359124
SRR3359113
SRR3357562
SRR3357539
SRR3355369
SRR3355360
SRR3355338
SRR3355337
SRR3352389
SRR3351917
SRR3349850
SRR3348118
SRR3347142
SRR3347141
SRR3343238
SRR3343237
SRR3343236
SRR3343235
SRR3147786
SRR3147785
SRR3147784
SRR3147783
SRR3091716
SRR3062293
SRR3062292
SRR3062291
SRR3062290
SRR2748086
SRR2748085
SRR2748084
SRR2748083
SRR2748082
SRR2748081
SRR2641156
SRR2641043
SRR2192489
SRR2192464
SRR2179615
SRR2179614
SRR2155562
SRR2082688
SRR2082687
SRR2082686
SRR2082685
SRR2082684
SRR2082683
SRR2052505
SRR2052502
SRR2052499
SRR2052475
SRR2048494
SRR2046995
SRR2046994
SRR2046993
SRR2046992
SRR2036393
SRR2036392
SRR2016207
SRR1916242
SRR1915983
SRR1915982
SRR1915981
SRR1915980
SRR1915979
SRR1915978
SRR1915977
SRR1915973
SRR1915972
SRR1915971
SRR1915970
SRR1915969
SRR1793927
SRR1793925
SRR1793924
SRR1793916
SRR1793914
SRR1793911
SRR1793909
SRR1793908
SRR1793876
SRR1793865
SRR1793864
SRR1793863
SRR1793860
SRR1793859
SRR1793858
SRR1793857
SRR1793856
SRR1793847
SRR1793834
SRR1793833
SRR1793832
SRR1793831
SRR1793826
SRR1793815
SRR1732358
SRR1732356
SRR1732355
SRR1731806
SRR1664659
SRR1664658
SRR1664657
SRR1664656
SRR1663670
SRR1644202
SRR1605000
SRR1604998
SRR1604996
SRR1604978
SRR1604976
SRR1604973
SRR948857
SRR948834
SRR948833
SRR948832
SRR948830
SRR948826

## Sheet: S9
Table S9: Functional annotation used in this work.
Gene ID	Functional annotation
A01p000020.1_BnaEXP	AT4G38220.AQI.Peptidase M20/M25/M40 family protein.Gene
A01p000030.1_BnaEXP	AT4G38210.EXPA20.expansin A20.Gene
A01p000060.1_BnaEXP	AT4G38460.GGR.geranylgeranyl reductase.Gene
A01p000080.1_BnaEXP	AT4G38495.chromatin-remodeling complex subunit.Gene
A01p000090.1_BnaEXP	AT4G38670.Pathogenesis-related thaumatin superfamily protein.Gene
A01p000100.1_BnaEXP	AT4G38700.Disease resistance-responsive (dirigent-like protein) family protein.Gene
A01p000110.1_BnaEXP	AT4G38770.PRP4.proline-rich protein 4.Gene
A01p000140.1_BnaEXP	AT4G38860.SAUR-like auxin-responsive protein family.Gene
A01p000150.1_BnaEXP	AT4G38880.ASE3.GLN phosphoribosyl pyrophosphate amidotransferase 3.Gene
A01p000180.1_BnaEXP	AT4G38950.ATP binding microtubule motor family protein.Gene
A01p000190.1_BnaEXP	AT2G21330.FBA1.fructose-bisphosphate aldolase 1.Gene
A01p000210.1_BnaEXP	AT4G39010.GH9B18.glycosyl hydrolase 9B18.Gene
A01p000220.1_BnaEXP	AT4G39030.EDS5.MATE efflux family protein.Gene
A01p000250.1_BnaEXP	AT4G39090.RD19.Papain family cysteine protease.Gene
A01p000260.1_BnaEXP	AT4G39100.SHL1.PHD finger family protein / bromo-adjacent homology (BAH) domain-containing protein.Gene
A01p000290.1_BnaEXP	AT4G39130.Dehydrin family protein.Gene
A01p000310.1_BnaEXP	AT4G39150.DNAJ heat shock N-terminal domain-containing protein.Gene
A01p000340.1_BnaEXP	AT4G39260.CCR1.cold, circadian rhythm, and RNA binding 1.Gene
A01p000360.1_BnaEXP	AT4G39320.microtubule-associated protein-like protein.Gene
A01p000370.1_BnaEXP	AT4G39340.EC1.4.Egg cell-secreted-like protein (DUF1278).Gene
A01p000390.1_BnaEXP	AT4G39360.hypothetical protein.Gene
A01p000410.1_BnaEXP	AT4G39400.BRI1.Leucine-rich receptor-like protein kinase family protein.Gene
A01p000420.1_BnaEXP	AT4G39410.WRKY13.WRKY DNA-binding protein 13.Gene
A01p000430.1_BnaEXP	AT4G39420.spatacsin carboxy-terminus protein.Gene
A01p000440.1_BnaEXP	AT4G39500.CYP96A11.cytochrome P450, family 96, subfamily A, polypeptide 11.Gene_%%%_AT4G32170.CYP96A2.cytochrome P450, family 96, subfamily A, polypeptide 2.Gene_%%%_AT5G02900.CYP96A13.cytochrome P450, family 96, subfamily A, polypeptide 13.Gene_%%%_AT5G51900.Cytochrome P450 family protein.Gene_%%%_AT4G39510.CYP96A12.cytochrome P450, family 96, subfamily A, polypeptide 12.Gene
A01p000460.1_BnaEXP	AT4G39540.SK2.shikimate kinase 2.Gene
A01p000480.1_BnaEXP	AT1G61540.Galactose oxidase/kelch repeat superfamily protein.Gene_%%%_AT4G39590.Galactose oxidase/kelch repeat superfamily protein.Gene
A01p000500.1_BnaEXP	AT1G61540.Galactose oxidase/kelch repeat superfamily protein.Gene_%%%_AT4G39590.Galactose oxidase/kelch repeat superfamily protein.Gene
A01p000550.1_BnaEXP	AT4G39620.EMB2453.Tetratricopeptide repeat (TPR)-like superfamily protein.Gene
A01p000580.1_BnaEXP	AT4G39650.GGT2.gamma-glutamyl transpeptidase 2.Gene_%%%_AT1G69820.GGT3.gamma-glutamyl transpeptidase 3.Gene_%%%_AT4G39640.GGT1.gamma-glutamyl transpeptidase 1.Gene
A01p000600.1_BnaEXP	AT4G39675.hypothetical protein.Gene
A01p000610.1_BnaEXP	AT4G39680.SAP domain-containing protein.Gene
A01p000630.1_BnaEXP	AT4G39700.Heavy metal transport/detoxification superfamily protein.Gene
A01p000640.1_BnaEXP	AT4G39710.PnsL4.FK506-binding protein 16-2.Gene
A01p000650.1_BnaEXP	AT4G39720.VQ motif-containing protein.Gene
A01p000660.1_BnaEXP	AT4G39740.HCC2.Thioredoxin superfamily protein.Gene
A01p000680.1_BnaEXP	AT4G39790.bZIP transcription factor, putative (DUF630 and DUF632).Gene
A01p000680.2_BnaEXP	AT4G39790.bZIP transcription factor, putative (DUF630 and DUF632).Gene
A01p000690.1_BnaEXP	AT4G39795.hypothetical protein (DUF581).Gene
A01p000730.1_BnaEXP	AT4G39840.cell wall integrity/stress response component-like protein.Gene
A01p000730.2_BnaEXP	AT4G39840.cell wall integrity/stress response component-like protein.Gene
A01p000740.1_BnaEXP	AT4G39860.hematological/neurological-like protein.Gene
A01p000750.1_BnaEXP	AT4G39870.TLD-domain containing nucleolar protein.Gene
A01p000790.1_BnaEXP	AT4G39940.AKN2.APS-kinase 2.Gene
A01p000810.1_BnaEXP	AT4G39952.Pentatricopeptide repeat (PPR) superfamily protein.Gene
A01p000820.1_BnaEXP	AT4G39960.Molecular chaperone Hsp40/DnaJ family protein.Gene
A01p000830.1_BnaEXP	AT4G39980.DHS1.3-deoxy-D-arabino-heptulosonate 7-phosphate synthase 1.Gene
A01p000850.1_BnaEXP	AT3G05365.hypothetical protein.Gene_%%%_AT4G40000.S-adenosyl-L-methionine-dependent methyltransferases superfamily protein.Gene
A01p000860.1_BnaEXP	AT4G40010.SNRK2.7.SNF1-related protein kinase 2.7.Gene
A01p000870.1_BnaEXP	AT4G40020.Myosin heavy chain-related protein.Gene
A01p000880.1_BnaEXP	AT4G40030.Histone superfamily protein.Gene_%%%_AT5G10980.Histone superfamily protein.Gene_%%%_AT4G40040.Histone superfamily protein.Gene
A01p000900.1_BnaEXP	AT4G40045.transmembrane protein.Gene
A01p000910.1_BnaEXP	AT4G40050.signal transducer, putative (DUF3550/UPF0682).Gene
A01p000920.1_BnaEXP	AT3G24610.Galactose oxidase/kelch repeat superfamily protein.Gene
A01p000930.1_BnaEXP	AT4G40060.HB16.homeobox protein 16.Gene
A01p000970.1_BnaEXP	AT4G38050.Xanthine/uracil permease family protein.Gene
A01p000980.1_BnaEXP	AT4G38040.Exostosin family protein.Gene
A01p000990.1_BnaEXP	AT1G65210.Galactose-binding protein.Gene_%%%_AT4G38030.Rhamnogalacturonate lyase family protein.Gene
A01p001000.1_BnaEXP	AT4G38020.tRNA/rRNA methyltransferase (SpoU) family protein.Gene
A01p001010.1_BnaEXP	AT4G38000.DOF4.7.DNA binding with one finger 4.7.Gene
A01p001040.1_BnaEXP	AT4G37940.AGL21.AGAMOUS-like 21.Gene
A01p001060.1_BnaEXP	AT4G37920.endoribonuclease E-like protein.Gene
A01p001080.1_BnaEXP	AT4G37880.LisH/CRA/RING-U-box domains-containing protein.Gene_%%%_AT2G22690.zinc ion binding protein.Gene
A01p001090.1_BnaEXP	AT4G37870.PCK1.phosphoenolpyruvate carboxykinase 1.Gene
A01p001100.1_BnaEXP	AT4G37860.SPT2 chromatin protein.Gene
A01p001110.1_BnaEXP	AT4G37850.basic helix-loop-helix (bHLH) DNA-binding superfamily protein.Gene
A01p001130.1_BnaEXP	AT4G37810.EPIDERMAL PATTERNING FACTOR-like protein.Gene
A01p001170.1_BnaEXP	AT4G37780.MYB87.myb domain protein 87.Gene
A01p001210.1_BnaEXP	AT4G37740.GRF2.growth-regulating factor 2.Gene
A01p001220.1_BnaEXP	AT2G22850.bZIP6.basic leucine-zipper 6.Gene_%%%_AT4G37730.bZIP7.basic leucine-zipper 7.Gene
A01p001240.1_BnaEXP	AT4G37650.SHR.GRAS family transcription factor.Gene
A01p001270.1_BnaEXP	AT4G37550.Acetamidase/Formamidase family protein.Gene_%%%_AT4G37560.Acetamidase/Formamidase family protein.Gene
A01p001300.1_BnaEXP	AT4G37510.Ribonuclease III family protein.Gene
A01p001320.1_BnaEXP	AT4G37460.SRFR1.Tetratricopeptide repeat (TPR)-like superfamily protein.Gene
A01p001340.2_BnaEXP	AT4G37445.calcium ion-binding protein.Gene
A01p001390.1_BnaEXP	AT4G37430.CYP91A2.cytochrome P450, family 91, subfamily A, polypeptide 2.Gene
A01p001390.2_BnaEXP	AT4G37430.CYP91A2.cytochrome P450, family 91, subfamily A, polypeptide 2.Gene
A01p001410.1_BnaEXP	AT4G37420.glycosyltransferase family protein (DUF23).Gene
A01p001440.1_BnaEXP	AT1G59500.GH3.4.Auxin-responsive GH3 family protein.Gene_%%%_AT4G37390.BRU6.Auxin-responsive GH3 family protein.Gene
A01p001470.1_BnaEXP	AT4G37310.CYP81H1.cytochrome P450, family 81, subfamily H, polypeptide 1.Gene
A01p001480.1_BnaEXP	AT4G37300.MEE59.maternal effect embryo arrest 59.Gene
A01p001490.1_BnaEXP	AT4G37295.hypothetical protein.Gene
A01p001500.1_BnaEXP	AT4G37290.transmembrane protein.Gene
A01p001510.1_BnaEXP	AT4G37280.MRG family protein.Gene
A01p001520.1_BnaEXP	AT4G37270.HMA1.heavy metal atpase 1.Gene
A01p001530.1_BnaEXP	AT4G37260.MYB73.myb domain protein 73.Gene
A01p001530.2_BnaEXP	AT4G37260.MYB73.myb domain protein 73.Gene
A01p001540.1_BnaEXP	AT4G37250.Leucine-rich repeat protein kinase family protein.Gene
A01p001580.1_BnaEXP	AT4G36920.AP2.Integrase-type DNA-binding superfamily protein.Gene
A01p001590.1_BnaEXP	AT4G36930.SPT.basic helix-loop-helix (bHLH) DNA-binding superfamily protein.Gene
A01p001600.1_BnaEXP	AT4G36950.MAPKKK21.mitogen-activated protein kinase kinase kinase 21.Gene
A01p001610.1_BnaEXP	AT4G36970.Remorin family protein.Gene
A01p001620.1_BnaEXP	AT4G36980.CLK4-associating serine/arginine-rich protein.Gene
A01p001630.1_BnaEXP	AT4G36990.HSF4.heat shock factor 4.Gene
A01p001640.1_BnaEXP	AT4G37000.ACD2.accelerated cell death 2 (ACD2).Gene
A01p001650.1_BnaEXP	AT4G37010.CEN2.centrin 2.Gene
A01p001660.1_BnaEXP	AT4G37040.MAP1D.methionine aminopeptidase 1D.Gene
A01p001690.1_BnaEXP	AT4G37060.PLP5.PATATIN-like protein 5.Gene_%%%_AT4G37070.PLP1.Acyl transferase/acyl hydrolase/lysophospholipase superfamily protein.Gene_%%%_AT5G43590.Acyl transferase/acyl hydrolase/lysophospholipase superfamily protein.Gene
A01p001710.1_BnaEXP	AT4G37090.UDP-N-acetylmuramoyl-L-alanyl-D-glutamate-2, 6-diaminopimelate ligase.Gene
A01p001730.1_BnaEXP	AT4G37110.Zinc-finger domain of monoamine-oxidase A repressor R1.Gene
A01p001770.1_BnaEXP	AT4G37170.Pentatricopeptide repeat (PPR) superfamily protein.Gene
A01p001780.1_BnaEXP	AT4G37180.Homeodomain-like superfamily protein.Gene
A01p001790.1_BnaEXP	AT4G37210.Tetratricopeptide repeat (TPR)-like superfamily protein.Gene
A01p001830.1_BnaEXP	AT4G35910.Adenine nucleotide alpha hydrolases-like superfamily protein.Gene
A01p001840.1_BnaEXP	AT4G36870.BLH2.BEL1-like homeodomain 2.Gene
A01p001850.1_BnaEXP	AT4G36860.LIM domain-containing protein.Gene
A01p001860.1_BnaEXP	AT4G36850.PQ-loop repeat family protein / transmembrane family protein.Gene
A01p001870.1_BnaEXP	AT4G36820.calcium uniporter (DUF607).Gene
A01p001880.1_BnaEXP	AT4G36810.GGPS1.geranylgeranyl pyrophosphate synthase 1.Gene
A01p001900.1_BnaEXP	AT4G36790.Major facilitator superfamily protein.Gene
A01p001910.1_BnaEXP	AT4G36780.BEH2.BES1/BZR1 homolog 2.Gene
A01p001920.1_BnaEXP	AT4G36770.UDP-Glycosyltransferase superfamily protein.Gene
A01p001950.1_BnaEXP	AT4G36750.Quinone reductase family protein.Gene
A01p001960.1_BnaEXP	AT4G36740.HB40.homeobox protein 40.Gene
A01p001970.1_BnaEXP	AT4G36730.GBF1.G-box binding factor 1.Gene
A01p001990.1_BnaEXP	AT4G36710.HAM4.GRAS family transcription factor.Gene
A01p002000.1_BnaEXP	AT4G36690.ATU2AF65A.U2 snRNP auxilliary factor, large subunit, splicing factor.Gene
A01p002020.1_BnaEXP	AT3G50690.Leucine-rich repeat (LRR) family protein.Gene
A01p002070.1_BnaEXP	AT4G36580.AAA-type ATPase family protein.Gene
A01p002080.1_BnaEXP	AT4G36570.RL3.RAD-like 3.Gene
A01p002090.1_BnaEXP	AT4G36550.ARM repeat superfamily protein.Gene
A01p002110.1_BnaEXP	AT4G36520.Chaperone DnaJ-domain superfamily protein.Gene
A01p002140.1_BnaEXP	AT4G36470.S-adenosyl-L-methionine-dependent methyltransferases superfamily protein.Gene
A01p002150.1_BnaEXP	AT4G36480.LCB1.long-chain base1.Gene
A01p002160.1_BnaEXP	AT4G36490.SFH12.SEC14-like 12.Gene
A01p002170.1_BnaEXP	AT4G36440.G-protein coupled receptor.Gene
A01p002170.2_BnaEXP	AT4G36440.G-protein coupled receptor.Gene
A01p002220.1_BnaEXP	AT4G36290.CRT1.compromized recognition of TCV 1.Gene_%%%_AT4G36280.CRH1.Histidine kinase-, DNA gyrase B-, and HSP90-like ATPase family protein.Gene_%%%_AT4G36270.ATP binding protein.Gene
A01p002250.1_BnaEXP	AT4G36240.GATA7.GATA transcription factor 7.Gene
A01p002260.1_BnaEXP	AT4G36230.transmembrane protein.Gene
A01p002270.2_BnaEXP	AT4G36220.FAH1.ferulic acid 5-hydroxylase 1.Gene
A01p002280.1_BnaEXP	AT4G36195.Serine carboxypeptidase S28 family protein.Gene_%%%_AT4G36190.Serine carboxypeptidase S28 family protein.Gene
A01p002280.2_BnaEXP	AT4G36195.Serine carboxypeptidase S28 family protein.Gene_%%%_AT4G36190.Serine carboxypeptidase S28 family protein.Gene
A01p002290.1_BnaEXP	AT4G36180.Leucine-rich receptor-like protein kinase family protein.Gene
A01p002320.1_BnaEXP	AT5G45050.TTR1.Disease resistance protein (TIR-NBS-LRR class).Gene_%%%_AT5G45260.RRS1.Disease resistance protein (TIR-NBS-LRR class).Gene_%%%_AT4G19520.disease resistance protein (TIR-NBS-LRR class) family.Gene_%%%_AT4G36140.disease resistance protein (TIR-NBS-LRR class).Gene
A01p002340.1_BnaEXP	AT4G36120.filament-like protein (DUF869).Gene_%%%_AT2G24470.filament-like protein (DUF869).Gene
A01p002370.1_BnaEXP	AT4G36090.oxidoreductase, 2OG-Fe(II) oxygenase family protein.Gene
A01p002390.1_BnaEXP	AT4G36050.endonuclease/exonuclease/phosphatase family protein.Gene
A01p002410.1_BnaEXP	AT4G36020.CSDP1.cold shock domain protein 1.Gene
A01p002430.1_BnaEXP	AT4G35987.S-adenosyl-L-methionine-dependent methyltransferases superfamily protein.Gene
A01p002440.1_BnaEXP	AT4G35980.hypothetical protein.Gene
A01p002450.1_BnaEXP	AT4G35970.APX5.ascorbate peroxidase 5.Gene
A01p002470.1_BnaEXP	AT4G35940.hypothetical protein.Gene
A01p002480.1_BnaEXP	AT4G35920.MCA1.PLAC8 family protein.Gene
A01p002490.1_BnaEXP	AT4G35900.FD.Basic-leucine zipper (bZIP) transcription factor family protein.Gene
A01p002500.1_BnaEXP	AT4G35890.LARP1c.winged-helix DNA-binding transcription factor family protein.Gene
A01p002510.1_BnaEXP	AT4G35880.Eukaryotic aspartyl protease family protein.Gene
A01p002520.1_BnaEXP	AT4G35860.GB2.GTP-binding 2.Gene
A01p002530.1_BnaEXP	AT4G35850.Pentatricopeptide repeat (PPR) superfamily protein.Gene
A01p002540.1_BnaEXP	AT4G35840.RING/U-box superfamily protein.Gene
A01p002560.1_BnaEXP	AT4G35820.2-oxoglutarate (2OG) and Fe(II)-dependent oxygenase superfamily protein.Gene
A01p002570.1_BnaEXP	AT4G35820.2-oxoglutarate (2OG) and Fe(II)-dependent oxygenase superfamily protein.Gene
A01p002580.1_BnaEXP	AT4G35810.2-oxoglutarate (2OG) and Fe(II)-dependent oxygenase superfamily protein.Gene
A01p002610.1_BnaEXP	AT4G35770.SEN1.Rhodanese/Cell cycle control phosphatase superfamily protein.Gene
A01p002620.1_BnaEXP	AT4G35760.LTO1.NAD(P)H dehydrogenase (quinone)s.Gene
A01p002640.1_BnaEXP	AT4G35730.Regulator of Vps4 activity in the MVB pathway protein.Gene
A01p002660.1_BnaEXP	AT4G35700.DAZ3.zinc finger (C2H2 type) family protein.Gene
A01p002670.1_BnaEXP	AT4G35690.hypothetical protein (DUF241).Gene
A01p002680.1_BnaEXP	AT4G35680.selection/upkeep of intraepithelial T-cells protein.Gene
A01p002690.1_BnaEXP	AT4G35610.zinc finger (C2H2 type) family protein.Gene
A01p002700.1_BnaEXP	AT4G35600.CST.Protein kinase superfamily protein.Gene
A01p002710.1_BnaEXP	AT4G35590.RKD5.RWP-RK domain-containing protein.Gene
A01p002720.1_BnaEXP	AT4G35550.WOX13.WUSCHEL related homeobox 13.Gene
A01p002730.1_BnaEXP	AT4G35540.POLLEN-EXPRESSED TRANSCRIPTION FACTOR 2.Gene
A01p002750.1_BnaEXP	AT4G35510.PHD finger-like protein.Gene
A01p002780.1_BnaEXP	AT4G35470.PIRL4.plant intracellular ras group-related LRR 4.Gene
A01p002790.1_BnaEXP	AT4G35450.AKR2.ankyrin repeat-containing protein 2.Gene_%%%_AT2G17390.AKR2B.ankyrin repeat-containing 2B.Gene
A01p002800.1_BnaEXP	AT4G35440.CLC-E.chloride channel E.Gene
A01p002810.1_BnaEXP	AT4G35420.DRL1.dihydroflavonol 4-reductase-like1.Gene
A01p002830.1_BnaEXP	AT4G35410.Clathrin adaptor complex small chain family protein.Gene_%%%_AT2G17380.AP19.associated protein 19.Gene
A01p002840.1_BnaEXP	AT4G35390.AGF1.AT-hook protein of GA feedback 1.Gene
A01p002860.1_BnaEXP	AT2G17340.pantothenate kinase.Gene_%%%_AT4G35360.pantothenate kinase.Gene
A01p002870.1_BnaEXP	AT4G35350.XCP1.xylem cysteine peptidase 1.Gene
A01p002890.1_BnaEXP	AT4G35320.hypothetical protein.Gene
A01p002900.1_BnaEXP	AT4G35310.CPK5.calmodulin-domain protein kinase 5.Gene
A01p002910.2_BnaEXP	AT4G35300.TMT2.tonoplast monosaccharide transporter2.Gene
A01p002940.1_BnaEXP	AT4G35270.Plant regulator RWP-RK family protein.Gene
A01p002940.2_BnaEXP	AT4G35270.Plant regulator RWP-RK family protein.Gene
A01p002950.1_BnaEXP	AT4G35260.IDH1.isocitrate dehydrogenase 1.Gene
A01p002960.1_BnaEXP	AT5G60620.GPAT9.glycerol-3-phosphate acyltransferase 9.Gene
A01p003020.1_BnaEXP	AT4G35180.LHT7.LYS/HIS transporter 7.Gene
A01p003030.1_BnaEXP	AT4G35140.Transducin/WD40 repeat-like superfamily protein.Gene
A01p003030.2_BnaEXP	AT4G35140.Transducin/WD40 repeat-like superfamily protein.Gene
A01p003040.1_BnaEXP	AT4G35130.Tetratricopeptide repeat (TPR)-like superfamily protein.Gene
A01p003080.1_BnaEXP	AT4G35080.high-affinity nickel-transport family protein.Gene
A01p003080.2_BnaEXP	AT4G35080.high-affinity nickel-transport family protein.Gene
A01p003110.1_BnaEXP	AT4G35060.HIPP25.Heavy metal transport/detoxification superfamily protein.Gene
A01p003120.1_BnaEXP	AT4G35040.bZIP19.Basic-leucine zipper (bZIP) transcription factor family protein.Gene
A01p003130.1_BnaEXP	AT4G35030.Protein kinase superfamily protein.Gene
A01p003140.1_BnaEXP	AT4G35020.RAC3.RAC-like 3.Gene
A01p003150.1_BnaEXP	AT1G77410.BGAL16.beta-galactosidase 16.Gene_%%%_AT4G35010.BGAL11.beta-galactosidase 11.Gene
A01p003160.1_BnaEXP	AT4G34990.MYB32.myb domain protein 32.Gene
A01p003170.1_BnaEXP	AT4G34970.ADF9.actin depolymerizing factor 9.Gene
A01p003180.1_BnaEXP	AT4G34960.Cyclophilin-like peptidyl-prolyl cis-trans isomerase family protein.Gene
A01p003220.1_BnaEXP	AT4G31196.oxidoreductase.Gene_%%%_AT3G04390.Aldehyde oxidase/xanthine dehydrogenase, molybdopterin binding protein.Gene_%%%_AT4G37500.Aldehyde oxidase/xanthine dehydrogenase, molybdopterin binding protein.Gene_%%%_AT4G34900.XDH2.xanthine dehydrogenase 2.Gene_%%%_AT4G34890.XDH1.xanthine dehydrogenase 1.Gene
A01p003250.1_BnaEXP	AT4G34860.A/N-InvB.Plant neutral invertase family protein.Gene
A01p003260.1_BnaEXP	AT4G34850.LAP5.Chalcone and stilbene synthase family protein.Gene
A01p003270.1_BnaEXP	AT4G34830.MRL1.Pentatricopeptide repeat (PPR) superfamily protein.Gene
A01p003280.1_BnaEXP	AT4G34810.SAUR-like auxin-responsive protein family.Gene
A01p003280.2_BnaEXP	AT4G34810.SAUR-like auxin-responsive protein family.Gene
A01p003290.1_BnaEXP	AT4G34800.SAUR-like auxin-responsive protein family.Gene
A01p003300.1_BnaEXP	AT4G34790.SAUR-like auxin-responsive protein family.Gene
A01p003310.2_BnaEXP	AT4G34770.SAUR-like auxin-responsive protein family.Gene
A01p003340.1_BnaEXP	AT4G34760.SAUR-like auxin-responsive protein family.Gene
A01p003350.1_BnaEXP	AT4G34750.SAUR-like auxin-responsive protein family.Gene
A01p003360.2_BnaEXP	AT4G34740.ASE2.GLN phosphoribosyl pyrophosphate amidotransferase 2.Gene
A01p003430.1_BnaEXP	AT4G34660.SH3 domain-containing protein.Gene_%%%_AT4G39020.SH3 domain-containing protein.Gene
A01p003440.1_BnaEXP	AT4G34650.SQS2.squalene synthase 2.Gene
A01p003460.1_BnaEXP	AT4G34630.prostatic spermine-binding-like protein.Gene
A01p003470.1_BnaEXP	AT4G34600.transmembrane protein.Gene_%%%_AT2G16385.aspartate carbamoyltransferase.Gene
A01p003480.1_BnaEXP	AT4G34590.GBF6.G-box binding factor 6.Gene
A01p003520.1_BnaEXP	AT4G34540.NmrA-like negative transcriptional regulator family protein.Gene
A01p003530.1_BnaEXP	AT4G34530.CIB1.cryptochrome-interacting basic-helix-loop-helix 1.Gene
A01p003540.1_BnaEXP	AT4G34500.Protein kinase superfamily protein.Gene
A01p003550.1_BnaEXP	AT4G34490.CAP1.cyclase associated protein 1.Gene
A01p003560.1_BnaEXP	AT4G34480.O-Glycosyl hydrolases family 17 protein.Gene
A01p003570.1_BnaEXP	AT4G34460.AGB1.GTP binding protein beta 1.Gene
A01p003580.1_BnaEXP	AT2G16200.structural molecule.Gene_%%%_AT4G34450.coatomer gamma-2 subunit, putative / gamma-2 coat protein, putative / gamma-2 COP.Gene
A01p003590.1_BnaEXP	AT4G34440.PERK5.Protein kinase superfamily protein.Gene
A01p003610.1_BnaEXP	AT4G34420.P-loop containing nucleoside triphosphate hydrolases superfamily protein.Gene
A01p003620.1_BnaEXP	AT4G34412.EKC/KEOPS complex subunit tprkb-like protein.Gene
A01p003630.1_BnaEXP	AT4G34410.RRTF1.redox responsive transcription factor 1.Gene
A01p003690.1_BnaEXP	AT4G34340.TAF8.TBP-associated factor 8.Gene
A01p003700.1_BnaEXP	AT4G34310.alpha/beta-Hydrolases superfamily protein.Gene
A01p003710.1_BnaEXP	AT2G14880.SWIB/MDM2 domain superfamily protein.Gene
A01p003720.1_BnaEXP	AT4G34280.transducin family protein / WD-40 repeat family protein.Gene
A01p003730.1_BnaEXP	AT3G25580.Thioredoxin superfamily protein.Gene_%%%_AT2G18990.TXND9.thioredoxin-like/ATP-binding protein.Gene
A01p003740.1_BnaEXP	AT4G34270.TIP41-like family protein.Gene
A01p003760.1_BnaEXP	AT4G34260.FUC95A.1,2-alpha-L-fucosidase.Gene
A01p003770.1_BnaEXP	AT4G34250.KCS16.3-ketoacyl-CoA synthase 16.Gene
A01p003810.1_BnaEXP	AT4G34220.Leucine-rich repeat protein kinase family protein.Gene
A01p003820.1_BnaEXP	AT4G34215.carbohydrate esterase, putative (DUF303).Gene
A01p003840.1_BnaEXP	AT4G34190.SEP1.stress enhanced protein 1.Gene
A01p003860.1_BnaEXP	AT2G17305.F-box/LRR protein.Gene
A01p003890.1_BnaEXP	AT4G34140.D111/G-patch domain-containing protein.Gene
A01p003960.1_BnaEXP	AT4G34060.DML3.demeter-like protein 3.Gene
A01p003960.2_BnaEXP	AT4G34060.DML3.demeter-like protein 3.Gene
A01p003970.1_BnaEXP	AT4G34020.DJ1C.Class I glutamine amidotransferase-like superfamily protein.Gene
A01p004000.1_BnaEXP	AT4G33960.hypothetical protein.Gene_%%%_AT2G15830.hypothetical protein.Gene
A01p004040.1_BnaEXP	AT4G33925.SSN2.zinc finger SWIM domain protein.Gene
A01p004070.1_BnaEXP	AT4G33870.Peroxidase superfamily protein.Gene
A01p004070.2_BnaEXP	AT4G33870.Peroxidase superfamily protein.Gene
A01p004070.3_BnaEXP	AT4G33870.Peroxidase superfamily protein.Gene
A01p004080.1_BnaEXP	AT4G33800.hypothetical protein.Gene
A01p004090.1_BnaEXP	AT5G42905.Polynucleotidyl transferase, ribonuclease H-like superfamily protein.Gene_%%%_AT2G07656.hypothetical protein.Gene
A01p004120.1_BnaEXP	AT4G33770.Inositol 1,3,4-trisphosphate 5/6-kinase family protein.Gene_%%%_AT4G08170.Inositol 1,3,4-trisphosphate 5/6-kinase family protein.Gene
A01p004140.1_BnaEXP	AT4G33740.myb-like protein X.Gene
A01p004150.1_BnaEXP	AT4G33730.CAP (Cysteine-rich secretory proteins, Antigen 5, and Pathogenesis-related 1 protein) superfamily protein.Gene
A01p004160.1_BnaEXP	AT4G33720.CAP (Cysteine-rich secretory proteins, Antigen 5, and Pathogenesis-related 1 protein) superfamily protein.Gene
A01p004170.1_BnaEXP	AT4G33700.CBS domain protein (DUF21).Gene
A01p004180.1_BnaEXP	AT4G33690.G patch domain protein.Gene
A01p004200.1_BnaEXP	AT4G33666.hypothetical protein.Gene
A01p004220.1_BnaEXP	AT4G33650.DRP3A.dynamin-related protein 3A.Gene_%%%_AT2G14120.DRP3B.dynamin related protein.Gene
A01p004230.1_BnaEXP	AT4G33640.costars family protein.Gene
A01p004240.1_BnaEXP	AT4G33625.vacuole protein.Gene
A01p004250.1_BnaEXP	AT4G33620.Cysteine proteinases superfamily protein.Gene
A01p004260.1_BnaEXP	AT4G33540.metallo-beta-lactamase family protein.Gene
A01p004280.1_BnaEXP	AT4G33520.PAA1.P-type ATP-ase 1.Gene
A01p004310.1_BnaEXP	AT4G33490.Eukaryotic aspartyl protease family protein.Gene
A01p004320.1_BnaEXP	AT4G33470.HDA14.histone deacetylase 14.Gene
A01p004330.1_BnaEXP	AT4G33467.hypothetical protein.Gene
A01p004340.1_BnaEXP	AT4G33460.ABCI10.ABC transporter family protein.Gene
A01p004360.1_BnaEXP	AT4G33440.Pectin lyase-like superfamily protein.Gene
A01p004390.1_BnaEXP	AT4G33410.SPPL1.SIGNAL PEPTIDE PEPTIDASE-LIKE 1.Gene
A01p004410.1_BnaEXP	AT4G33380.dimethylallyl, adenosine tRNA methylthiotransferase.Gene
A01p004410.2_BnaEXP	AT4G33380.dimethylallyl, adenosine tRNA methylthiotransferase.Gene
A01p004420.1_BnaEXP	AT4G33350.Tic22-IV.Tic22-like family protein.Gene
A01p004430.1_BnaEXP	AT4G33330.PGSIP3.plant glycogenin-like starch initiation protein 3.Gene
A01p004470.1_BnaEXP	AT4G33240.FAB1A.1-phosphatidylinositol-3-phosphate 5-kinase FAB1A.Gene
A01p004500.2_BnaEXP	AT4G33200.XI-I.myosin.Gene
A01p004520.1_BnaEXP	AT4G33170.Tetratricopeptide repeat (TPR)-like superfamily protein.Gene
A01p004530.1_BnaEXP	AT4G33160.F-box family protein.Gene
A01p004560.1_BnaEXP	AT4G33130.rho GTPase-activating protein.Gene
A01p004560.2_BnaEXP	AT4G33130.rho GTPase-activating protein.Gene
A01p004590.1_BnaEXP	AT4G33090.APM1.aminopeptidase M1.Gene
A01p004610.1_BnaEXP	AT4G33060.Cyclophilin-like peptidyl-prolyl cis-trans isomerase family protein.Gene
A01p004610.2_BnaEXP	AT4G33060.Cyclophilin-like peptidyl-prolyl cis-trans isomerase family protein.Gene
A01p004620.1_BnaEXP	AT4G33050.EDA39.calmodulin-binding family protein.Gene
A01p004650.1_BnaEXP	AT4G33020.ZIP9.ZIP metal ion transporter family.Gene
A01p004660.1_BnaEXP	AT2G26080.GLDP2.glycine decarboxylase P-protein 2.Gene_%%%_AT4G33010.GLDP1.glycine decarboxylase P-protein 1.Gene
A01p004690.1_BnaEXP	AT4G32980.ATH1.homeobox protein ATH1.Gene
A01p004770.1_BnaEXP	AT4G32920.glycine-rich protein.Gene
A01p004790.1_BnaEXP	AT4G32900.Peptidyl-tRNA hydrolase II (PTH2) family protein.Gene
A01p004800.1_BnaEXP	AT4G32890.GATA9.GATA transcription factor 9.Gene
A01p004810.1_BnaEXP	AT4G32880.HB-8.homeobox-leucine zipper protein ATHB-8.Gene
A01p004820.1_BnaEXP	AT4G32870.Polyketide cyclase/dehydrase and lipid transport superfamily protein.Gene
A01p004840.1_BnaEXP	AT2G25850.PAPS2.poly(A) polymerase 2.Gene_%%%_AT4G32850.nPAP.nuclear poly(a) polymerase.Gene
A01p004870.1_BnaEXP	AT4G32810.CCD8.carotenoid cleavage dioxygenase 8.Gene
A01p004870.2_BnaEXP	AT4G32810.CCD8.carotenoid cleavage dioxygenase 8.Gene
A01p004880.1_BnaEXP	AT4G32800.Integrase-type DNA-binding superfamily protein.Gene
A01p004890.1_BnaEXP	AT4G32780.phosphoinositide binding protein.Gene
A01p004900.1_BnaEXP	AT4G32605.Mitochondrial glycoprotein family protein.Gene
A01p004990.1_BnaEXP	AT4G32710.PERK14.Protein kinase superfamily protein.Gene
A01p005020.1_BnaEXP	AT4G32690.GLB3.hemoglobin 3.Gene
A01p005030.1_BnaEXP	AT4G32680.transmembrane protein.Gene
A01p005040.1_BnaEXP	AT4G32670.RING/FYVE/PHD zinc finger superfamily protein.Gene
A01p005080.1_BnaEXP	AT4G32640.Sec23/Sec24 protein transport family protein.Gene
A01p005090.1_BnaEXP	AT4G32630.ArfGap/RecO-like zinc finger domain-containing protein.Gene
A01p005100.1_BnaEXP	AT4G32620.Enhancer of polycomb-like transcription factor protein.Gene
A01p005100.2_BnaEXP	AT4G32620.Enhancer of polycomb-like transcription factor protein.Gene
A01p005100.3_BnaEXP	AT4G32620.Enhancer of polycomb-like transcription factor protein.Gene
A01p005110.1_BnaEXP	AT4G32610.copper ion binding protein.Gene
A01p005120.1_BnaEXP	AT4G32605.Mitochondrial glycoprotein family protein.Gene
A01p005130.1_BnaEXP	AT4G32600.C3H4 type zinc finger protein.Gene
A01p005140.1_BnaEXP	AT4G32590.2Fe-2S ferredoxin-like superfamily protein.Gene
A01p005160.1_BnaEXP	AT4G32560.paramyosin-like protein.Gene
A01p005180.1_BnaEXP	AT4G32540.YUC1.Flavin-binding monooxygenase family protein.Gene
A01p005190.1_BnaEXP	AT4G29250.HXXXD-type acyl-transferase family protein.Gene
A01p005200.1_BnaEXP	AT2G25610.ATPase, F0/V0 complex, subunit C protein.Gene_%%%_AT4G32530.ATPase, F0/V0 complex, subunit C protein.Gene
A01p005220.1_BnaEXP	AT4G32500.KT5.K transporter 5.Gene
A01p005250.1_BnaEXP	AT4G32450.MEF8S.Pentatricopeptide repeat (PPR) superfamily protein.Gene
A01p005260.1_BnaEXP	AT4G32440.Plant Tudor-like RNA-binding protein.Gene
A01p005270.1_BnaEXP	AT4G32430.Pentatricopeptide repeat (PPR) superfamily protein.Gene
A01p005300.1_BnaEXP	AT4G32400.SHS1.Mitochondrial substrate carrier family protein.Gene
A01p005350.1_BnaEXP	AT4G32350.Regulator of Vps4 activity in the MVB pathway protein.Gene
A01p005360.1_BnaEXP	AT4G32340.Tetratricopeptide repeat (TPR)-like superfamily protein.Gene
A01p005370.1_BnaEXP	AT4G32330.TPX2 (targeting protein for Xklp2) protein family.Gene_%%%_AT2G25480.TPX2 (targeting protein for Xklp2) protein family.Gene
A01p005420.1_BnaEXP	AT2G25430.epsin N-terminal homology (ENTH) domain-containing protein / clathrin assembly protein-like protein.Gene_%%%_AT4G32285.ENTH/ANTH/VHS superfamily protein.Gene
A01p005430.1_BnaEXP	AT4G32280.IAA29.indole-3-acetic acid inducible 29.Gene
A01p005440.1_BnaEXP	AT4G32270.Ubiquitin-like superfamily protein.Gene
A01p005450.1_BnaEXP	AT4G32230.hypothetical protein.Gene_%%%_AT4G32250.Protein kinase superfamily protein.Gene
A01p005460.1_BnaEXP	AT4G32260.PDE334.ATPase, F0 complex, subunit B/B', bacterial/chloroplast.Gene
A01p005470.1_BnaEXP	AT4G32190.Myosin heavy chain-related protein.Gene
A01p005490.1_BnaEXP	AT4G32160.Phox (PX) domain-containing protein.Gene_%%%_AT2G25350.Phox (PX) domain-containing protein.Gene
A01p005520.1_BnaEXP	AT4G32120.Galactosyltransferase family protein.Gene
A01p005550.1_BnaEXP	AT4G32090.Beta-1,3-N-Acetylglucosaminyltransferase family protein.Gene
A01p005570.1_BnaEXP	AT4G32060.calcium-binding EF hand family protein.Gene
A01p005580.1_BnaEXP	AT4G32050.neurochondrin family protein.Gene
A01p005600.1_BnaEXP	AT4G32030.hypothetical protein.Gene
A01p005610.1_BnaEXP	AT4G32020.serine/arginine repetitive matrix-like protein.Gene
A01p005620.1_BnaEXP	AT4G32000.Protein kinase superfamily protein.Gene
A01p005690.1_BnaEXP	AT2G20620.hypothetical protein (DUF626).Gene
A01p005700.1_BnaEXP	AT4G31890.ARM repeat superfamily protein.Gene
A01p005710.1_BnaEXP	AT4G31880.transcriptional regulator.Gene
A01p005710.2_BnaEXP	AT4G31880.transcriptional regulator.Gene
A01p005720.1_BnaEXP	AT4G31875.hypothetical protein.Gene
A01p005740.1_BnaEXP	AT4G31840.ENODL15.early nodulin-like protein 15.Gene
A01p005770.1_BnaEXP	AT3G43710.Galactose oxidase/kelch repeat superfamily protein.Gene
A01p005780.1_BnaEXP	AT4G31800.WRKY18.WRKY DNA-binding protein 18.Gene
A01p005800.1_BnaEXP	AT4G31780.MGD1.monogalactosyl diacylglycerol synthase 1.Gene
A01p005830.1_BnaEXP	AT4G31730.GDU1.glutamine dumper 1.Gene
A01p005840.1_BnaEXP	AT4G31720.TAFII15.TBP-associated factor II 15.Gene
A01p005870.1_BnaEXP	AT4G31670.UBP18.ubiquitin-specific protease 18.Gene
A01p005900.1_BnaEXP	AT4G31620.Transcriptional factor B3 family protein.Gene_%%%_AT4G31615.Transcriptional factor B3 family protein.Gene
A01p005910.1_BnaEXP	AT4G21895.DNA binding protein.Gene
A01p005920.1_BnaEXP	AT4G31610.REM1.Transcriptional factor B3 family protein.Gene
A01p005950.1_BnaEXP	AT4G31540.EXO70G1.exocyst subunit exo70 family protein G1.Gene
A01p005970.1_BnaEXP	AT4G32090.Beta-1,3-N-Acetylglucosaminyltransferase family protein.Gene
A01p006010.1_BnaEXP	AT4G31460.Ribosomal L28 family.Gene
A01p006030.1_BnaEXP	AT2G20620.hypothetical protein (DUF626).Gene
A01p006070.1_BnaEXP	AT4G31420.Zinc finger protein 622.Gene
A01p006090.1_BnaEXP	AT4G31390.ACDO1.Protein kinase superfamily protein.Gene
A01p006130.1_BnaEXP	AT5G26270.transmembrane protein.Gene
A01p006150.1_BnaEXP	AT4G31360.selenium binding protein.Gene
A01p006160.1_BnaEXP	AT4G31350.Core-2/I-branching beta-1,6-N-acetylglucosaminyltransferase family protein.Gene
A01p006180.1_BnaEXP	AT4G31340.myosin heavy chain-like protein.Gene
A01p006200.1_BnaEXP	AT4G31320.SAUR-like auxin-responsive protein family.Gene
A01p006230.1_BnaEXP	AT4G31250.Leucine-rich repeat protein kinase family protein.Gene
A01p006240.1_BnaEXP	AT4G31250.Leucine-rich repeat protein kinase family protein.Gene
A01p006250.1_BnaEXP	AT4G31240.protein kinase C-like zinc finger protein.Gene
A01p006260.1_BnaEXP	AT4G31210.DNA topoisomerase, type IA, core.Gene
A01p006270.1_BnaEXP	AT4G31200.SWAP (Suppressor-of-White-APricot)/surp RNA-binding domain-containing protein.Gene
A01p006270.2_BnaEXP	AT4G31200.SWAP (Suppressor-of-White-APricot)/surp RNA-binding domain-containing protein.Gene
A01p006280.1_BnaEXP	AT4G31180.Class II aminoacyl-tRNA and biotin synthetases superfamily protein.Gene
A01p006310.1_BnaEXP	AT4G31130.keratin-associated protein (DUF1218).Gene
A01p006340.1_BnaEXP	AT1G79680.WAKL10.WALL ASSOCIATED KINASE (WAK)-LIKE 10.Gene_%%%_AT1G69730.Wall-associated kinase family protein.Gene_%%%_AT1G17910.Wall-associated kinase family protein.Gene_%%%_AT1G19390.Wall-associated kinase family protein.Gene_%%%_AT4G31110.Wall-associated kinase family protein.Gene_%%%_AT4G31100.wall-associated kinase.Gene
A01p006390.1_BnaEXP	AT4G31000.Calmodulin-binding protein.Gene
A01p006420.1_BnaEXP	AT4G30993.Calcineurin-like metallo-phosphoesterase superfamily protein.Gene
A01p006430.1_BnaEXP	AT4G30980.LRL2.LJRHL1-like 2.Gene
A01p006440.2_BnaEXP	AT4G30960.SIP3.SOS3-interacting protein 3.Gene
A01p006460.1_BnaEXP	AT4G30050.transmembrane protein.Gene
A01p006490.1_BnaEXP	AT4G30900.DNAse I-like superfamily protein.Gene
A01p006500.1_BnaEXP	AT4G30890.UBP24.ubiquitin-specific protease 24.Gene
A01p006510.1_BnaEXP	AT4G30880.Bifunctional inhibitor/lipid-transfer protein/seed storage 2S albumin superfamily protein.Gene
A01p006550.1_BnaEXP	AT4G30825.Tetratricopeptide repeat (TPR)-like superfamily protein.Gene
A01p006590.1_BnaEXP	AT4G30780.ATP-dependent DNA helicase.Gene
A01p006590.2_BnaEXP	AT4G30780.ATP-dependent DNA helicase.Gene
A01p006620.1_BnaEXP	AT2G24050.eIFiso4G2.MIF4G domain-containing protein / MA3 domain-containing protein.Gene_%%%_AT4G30680.Initiation factor eIF-4 gamma, MA3.Gene
A01p006660.1_BnaEXP	AT4G30780.ATP-dependent DNA helicase.Gene
A01p006670.1_BnaEXP	AT4G30740.QWRF motif protein.Gene_%%%_AT4G30710.QWRF8.QWRF motif protein (DUF566).Gene
A01p006690.1_BnaEXP	AT2G24050.eIFiso4G2.MIF4G domain-containing protein / MA3 domain-containing protein.Gene_%%%_AT4G30680.Initiation factor eIF-4 gamma, MA3.Gene
A01p006720.1_BnaEXP	AT4G30660.Low temperature and salt responsive protein family.Gene
A01p006730.1_BnaEXP	AT4G30650.Low temperature and salt responsive protein family.Gene
A01p006740.1_BnaEXP	AT4G30640.RNI-like superfamily protein.Gene
A01p006760.1_BnaEXP	AT4G30630.hypothetical protein.Gene
A01p006770.1_BnaEXP	AT4G30600.signal recognition particle receptor alpha subunit family protein.Gene
A01p006830.2_BnaEXP	AT4G30460.glycine-rich protein.Gene
A01p006850.1_BnaEXP	AT4G30440.GAE1.UDP-D-glucuronate 4-epimerase 1.Gene
A01p006860.1_BnaEXP	AT4G30430.TET9.tetraspanin9.Gene
A01p006880.1_BnaEXP	AT4G30410.sequence-specific DNA binding transcription factor.Gene
A01p006890.1_BnaEXP	AT5G57750.RING/U-box superfamily protein.Gene_%%%_AT4G30400.RING/U-box superfamily protein.Gene
A01p006890.2_BnaEXP	AT5G57750.RING/U-box superfamily protein.Gene_%%%_AT4G30400.RING/U-box superfamily protein.Gene
A01p006890.3_BnaEXP	AT5G57750.RING/U-box superfamily protein.Gene_%%%_AT4G30400.RING/U-box superfamily protein.Gene
A01p006900.1_BnaEXP	AT4G30380.Barwin-related endoglucanase.Gene
A01p006910.1_BnaEXP	AT4G30370.RING/U-box superfamily protein.Gene
A01p006950.1_BnaEXP	AT4G30340.DGK7.diacylglycerol kinase 7.Gene
A01p006960.1_BnaEXP	AT4G30320.CAP (Cysteine-rich secretory proteins, Antigen 5, and Pathogenesis-related 1 protein) superfamily protein.Gene
A01p006970.1_BnaEXP	AT5G39560.Galactose oxidase/kelch repeat superfamily protein.Gene
A01p007040.1_BnaEXP	AT4G30230.hypothetical protein.Gene
A01p007060.1_BnaEXP	AT4G30200.VEL1.vernalization5/VIN3-like protein.Gene
A01p007060.2_BnaEXP	AT4G30200.VEL1.vernalization5/VIN3-like protein.Gene
A01p007060.3_BnaEXP	AT4G30200.VEL1.vernalization5/VIN3-like protein.Gene
A01p007080.1_BnaEXP	AT4G30180.hypothetical protein.Gene
A01p007100.1_BnaEXP	AT2G43470.zinc finger CCCH domain protein, putative (DUF3755).Gene
A01p007120.1_BnaEXP	AT4G30150.Urb2/Npa2 family protein.Gene
A01p007130.1_BnaEXP	AT4G30130.DUF630 family protein (DUF630 and DUF632).Gene
A01p007140.1_BnaEXP	AT4G30120.HMA3.heavy metal atpase 3.Gene
A01p007160.1_BnaEXP	AT4G30090.golgin family A protein.Gene
A01p007180.1_BnaEXP	AT4G30067.LCR63.low-molecular-weight cysteine-rich 63.Gene_%%%_AT2G29045.LCR62.low-molecular-weight cysteine-rich 62.Gene_%%%_AT4G30064.LCR61.low-molecular-weight cysteine-rich 61.Gene
A01p007190.1_BnaEXP	AT4G30030.Eukaryotic aspartyl protease family protein.Gene_%%%_AT4G30040.Eukaryotic aspartyl protease family protein.Gene_%%%_AT4G12920.UND.Eukaryotic aspartyl protease family protein.Gene
A01p007210.1_BnaEXP	AT2G25680.MOT1.molybdate transporter 1.Gene
A01p007230.1_BnaEXP	AT4G30000.Dihydropterin pyrophosphokinase / Dihydropteroate synthase.Gene_%%%_AT1G69190.Dihydropterin pyrophosphokinase / Dihydropteroate synthase.Gene
A01p007240.1_BnaEXP	AT4G29990.Leucine-rich repeat transmembrane protein kinase protein.Gene
A01p007260.1_BnaEXP	AT2G19240.Ypt/Rab-GAP domain of gyp1p superfamily protein.Gene_%%%_AT4G29950.Ypt/Rab-GAP domain of gyp1p superfamily protein.Gene
A01p007260.2_BnaEXP	AT2G19240.Ypt/Rab-GAP domain of gyp1p superfamily protein.Gene_%%%_AT4G29950.Ypt/Rab-GAP domain of gyp1p superfamily protein.Gene
A01p007270.1_BnaEXP	AT4G29940.PRHA.pathogenesis related homeodomain protein A.Gene
A01p007280.1_BnaEXP	AT4G29930.basic helix-loop-helix (bHLH) DNA-binding superfamily protein.Gene
A01p007310.1_BnaEXP	AT5G63820.hypothetical protein (DUF626).Gene
A01p007320.1_BnaEXP	AT5G63820.hypothetical protein (DUF626).Gene
A01p007330.1_BnaEXP	AT5G63820.hypothetical protein (DUF626).Gene
A01p007350.1_BnaEXP	AT5G63820.hypothetical protein (DUF626).Gene
A01p007360.1_BnaEXP	AT5G63820.hypothetical protein (DUF626).Gene
A01p007370.1_BnaEXP	AT5G63820.hypothetical protein (DUF626).Gene
A01p007410.1_BnaEXP	AT4G29860.EMB2757.Transducin/WD40 repeat-like superfamily protein.Gene
A01p007430.1_BnaEXP	AT4G29840.MTO2.Pyridoxal-5'-phosphate-dependent enzyme family protein.Gene
A01p007450.1_BnaEXP	AT4G29820.CFIM-25.homolog of CFIM-25.Gene
A01p007470.1_BnaEXP	AT4G29800.PLP8.PATATIN-like protein 8.Gene
A01p007480.1_BnaEXP	AT4G29790.serine/arginine repetitive matrix protein.Gene
A01p007480.2_BnaEXP	AT4G29790.serine/arginine repetitive matrix protein.Gene
A01p007490.1_BnaEXP	AT4G29780.nuclease.Gene
A01p007510.1_BnaEXP	AT2G19520.FVE.Transducin family protein / WD-40 repeat family protein.Gene_%%%_AT4G29730.NFC5.nucleosome/chromatin assembly factor group C5.Gene
A01p007520.1_BnaEXP	AT4G29720.PAO5.polyamine oxidase 5.Gene
A01p007520.2_BnaEXP	AT4G29720.PAO5.polyamine oxidase 5.Gene
A01p007550.1_BnaEXP	AT4G29690.Alkaline-phosphatase-like family protein.Gene
A01p007550.2_BnaEXP	AT4G29690.Alkaline-phosphatase-like family protein.Gene
A01p007570.1_BnaEXP	AT4G29670.ACHT2.atypical CYS HIS rich thioredoxin 2.Gene
A01p007580.1_BnaEXP	AT4G29660.EMB2752.embryo defective 2752.Gene
A01p007590.1_BnaEXP	AT4G29658.PRA1.C.prenylated RAB acceptor 1.C.Gene
A01p007600.1_BnaEXP	AT4G29550.hypothetical protein (DUF626).Gene
A01p007610.1_BnaEXP	AT4G29530.Pyridoxal phosphate phosphatase-related protein.Gene
A01p007610.2_BnaEXP	AT4G29530.Pyridoxal phosphate phosphatase-related protein.Gene
A01p007620.1_BnaEXP	AT4G29520.nucleophosmin.Gene
A01p007650.1_BnaEXP	AT4G29480.Mitochondrial ATP synthase subunit G protein.Gene_%%%_AT2G19680.Mitochondrial ATP synthase subunit G protein.Gene
A01p007660.1_BnaEXP	AT3G04900.Heavy metal transport/detoxification superfamily protein.Gene
A01p007670.1_BnaEXP	AT4G29460.PLA2-GAMMA.Phospholipase A2 family protein.Gene_%%%_AT4G29470.PLA2-DELTA.Phospholipase A2 family protein.Gene
A01p007680.1_BnaEXP	AT4G29440.Regulator of Vps4 activity in the MVB pathway protein.Gene
A01p007700.1_BnaEXP	AT4G29420.F-box/RNI-like superfamily protein.Gene
A01p007720.1_BnaEXP	AT4G29400.oxidoreductase/transition metal ion-binding protein (DUF3531).Gene
A01p007740.1_BnaEXP	AT4G29380.VPS15.protein kinase family protein / WD-40 repeat family protein.Gene
A01p007780.1_BnaEXP	AT2G19760.PRF1.profilin 1.Gene_%%%_AT4G29350.PFN2.profilin 2.Gene
A01p007790.1_BnaEXP	AT4G29340.PRF4.profilin 4.Gene
A01p007800.1_BnaEXP	AT4G29330.DER1.DERLIN-1.Gene
A01p007810.1_BnaEXP	AT4G29310.DUF1005 family protein (DUF1005).Gene
A01p007810.2_BnaEXP	AT4G29310.DUF1005 family protein (DUF1005).Gene
A01p007830.1_BnaEXP	AT4G29270.HAD superfamily, subfamily IIIB acid phosphatase.Gene
A01p007850.1_BnaEXP	AT4G29220.PFK1.phosphofructokinase 1.Gene
A01p007850.2_BnaEXP	AT4G29220.PFK1.phosphofructokinase 1.Gene
A01p007870.1_BnaEXP	AT2G25900.ATCTH.Zinc finger C-x8-C-x5-C-x3-H type family protein.Gene_%%%_AT4G29190.OZF2.Zinc finger C-x8-C-x5-C-x3-H type family protein.Gene
A01p007910.1_BnaEXP	AT4G29160.SNF7.1.SNF7 family protein.Gene_%%%_AT2G19830.SNF7.2.SNF7 family protein.Gene
A01p007930.1_BnaEXP	AT4G29100.basic helix-loop-helix (bHLH) DNA-binding superfamily protein.Gene
A01p007960.1_BnaEXP	AT4G29070.Phospholipase A2 family protein.Gene
A01p007970.1_BnaEXP	AT4G29060.emb2726.elongation factor Ts family protein.Gene
A01p007980.1_BnaEXP	AT4G26870.Class II aminoacyl-tRNA and biotin synthetases superfamily protein.Gene
A01p007990.1_BnaEXP	AT4G29050.Concanavalin A-like lectin protein kinase family protein.Gene
A01p008000.1_BnaEXP	AT2G20140.RPT2b.AAA-type ATPase family protein.Gene_%%%_AT4G29040.RPT2a.regulatory particle AAA-ATPase 2A.Gene
A01p008010.1_BnaEXP	AT4G29037.plant self-incompatibility protein S1 family protein.Gene
A01p008010.2_BnaEXP	AT4G29037.plant self-incompatibility protein S1 family protein.Gene
A01p008020.1_BnaEXP	AT4G29035.Plant self-incompatibility protein S1 family.Gene_%%%_AT4G16295.SPH1.S-protein homologue 1.Gene
A01p008030.1_BnaEXP	AT4G29030.Putative membrane lipoprotein.Gene
A01p008030.2_BnaEXP	AT4G29030.Putative membrane lipoprotein.Gene
A01p008040.1_BnaEXP	AT4G29020.glycine-rich protein.Gene
A01p008060.1_BnaEXP	AT4G29000.Tesmin/TSO1-like CXC domain-containing protein.Gene
A01p008070.1_BnaEXP	AT4G28990.RNA-binding protein-like protein.Gene
A01p008080.1_BnaEXP	AT4G28980.CAK1AT.CDK-activating kinase 1AT.Gene
A01p008090.1_BnaEXP	AT4G28950.ROP9.RHO-related protein from plants 9.Gene
A01p008100.1_BnaEXP	AT3G23890.TOPII.topoisomerase II.Gene
A01p008130.1_BnaEXP	AT4G28890.RING/U-box superfamily protein.Gene
A01p008150.1_BnaEXP	AT4G28850.XTH26.xyloglucan endotransglucosylase/hydrolase 26.Gene
A01p008160.1_BnaEXP	AT4G28840.mediator of RNA polymerase II transcription subunit.Gene
A01p008180.1_BnaEXP	AT4G28820.HIT-type Zinc finger family protein.Gene
A01p008190.1_BnaEXP	AT4G28780.GDSL-like Lipase/Acylhydrolase superfamily protein.Gene
A01p008200.1_BnaEXP	AT4G28770.Tetraspanin family protein.Gene
A01p008210.1_BnaEXP	AT4G28760.TRM20.methyl-coenzyme M reductase II subunit gamma, putative (DUF3741).Gene
A01p008220.1_BnaEXP	AT4G28750.PSAE-1.Photosystem I reaction centre subunit IV / PsaE protein.Gene_%%%_AT2G20260.PSAE-2.photosystem I subunit E-2.Gene
A01p008230.1_BnaEXP	AT4G28730.GrxC5.Glutaredoxin family protein.Gene
A01p008240.1_BnaEXP	AT4G28720.YUC8.Flavin-binding monooxygenase family protein.Gene
A01p008250.1_BnaEXP	AT1G43010.Pentatricopeptide repeat (PPR) superfamily protein.Gene_%%%_AT1G05005.PPR containing protein.Gene
A01p008260.1_BnaEXP	AT4G28710.XIH.Myosin family protein with Dil domain-containing protein.Gene
A01p008280.1_BnaEXP	AT4G28700.AMT1.4.ammonium transporter 1.4.Gene
A01p008290.1_BnaEXP	AT4G28690.hypothetical protein.Gene
A01p008310.1_BnaEXP	AT4G28670.cysteine-rich RECEPTOR-like kinase, putative (DUF26).Gene
A01p008320.1_BnaEXP	AT4G28660.PSB28.photosystem II reaction center PSB28 protein.Gene
A01p008330.1_BnaEXP	AT4G28650.Leucine-rich repeat transmembrane protein kinase family protein.Gene
A01p008380.1_BnaEXP	AT4G28560.RIC7.ROP-interactive CRIB motif-containing protein 7.Gene
A01p008410.1_BnaEXP	AT4G28530.NAC074.NAC domain containing protein 74.Gene
A01p008420.1_BnaEXP	AT4G28520.CRU3.cruciferin 3.Gene
A01p008420.2_BnaEXP	AT4G28520.CRU3.cruciferin 3.Gene
A01p008440.1_BnaEXP	AT4G28500.NAC073.NAC domain containing protein 73.Gene
A01p008450.1_BnaEXP	AT4G28490.HAE.Leucine-rich receptor-like protein kinase family protein.Gene
A01p008470.1_BnaEXP	AT4G28480.DNAJ heat shock family protein.Gene
A01p008490.1_BnaEXP	AT4G28460.transmembrane protein.Gene
A01p008510.1_BnaEXP	AT4G28430.Reticulon family protein.Gene
A01p008520.1_BnaEXP	AT4G28420.Tyrosine transaminase family protein.Gene
A01p008530.1_BnaEXP	AT4G28405.Expressed protein.Gene_%%%_AT1G52415.Bifunctional inhibitor/lipid-transfer protein/seed storage 2S albumin superfamily protein.Gene
A01p008550.1_BnaEXP	AT4G17490.ERF6.ethylene responsive element binding factor 6.Gene
A01p008560.1_BnaEXP	AT4G17500.ERF-1.ethylene responsive element binding factor 1.Gene
A01p008570.1_BnaEXP	AT4G17510.UCH3.ubiquitin C-terminal hydrolase 3.Gene
A01p008580.1_BnaEXP	AT4G17520.Hyaluronan / mRNA binding family.Gene
A01p008600.1_BnaEXP	AT4G17540.dynamin.Gene
A01p008620.1_BnaEXP	AT4G17565.F-box protein (DUF295).Gene
A01p008640.1_BnaEXP	AT4G17570.GATA26.GATA transcription factor 26.Gene
A01p008650.1_BnaEXP	AT2G07170.ARM repeat superfamily protein.Gene
A01p008690.1_BnaEXP	AT4G17640.CKB2.casein kinase II beta chain 2.Gene_%%%_AT5G47080.CKB1.casein kinase II beta chain 1.Gene
A01p008700.1_BnaEXP	AT4G17650.Polyketide cyclase / dehydrase and lipid transport protein.Gene
A01p008750.1_BnaEXP	AT4G17695.KAN3.Homeodomain-like superfamily protein.Gene
A01p008780.1_BnaEXP	AT4G17730.SYP23.syntaxin of plants 23.Gene
A01p008790.1_BnaEXP	AT4G17750.HSF1.heat shock factor 1.Gene
A01p008790.3_BnaEXP	AT4G17750.HSF1.heat shock factor 1.Gene
A01p008810.1_BnaEXP	AT4G17785.MYB39.myb domain protein 39.Gene
A01p008830.1_BnaEXP	AT4G17800.Putative AT-hook DNA-binding family protein.Gene
A01p008850.1_BnaEXP	AT4G17830.Peptidase M20/M25/M40 family protein.Gene
A01p008870.1_BnaEXP	AT4G17850.hypothetical protein.Gene
A01p008880.1_BnaEXP	AT4G17870.PYR1.Polyketide cyclase/dehydrase and lipid transport superfamily protein.Gene
A01p008890.1_BnaEXP	AT4G17880.MYC4.Basic helix-loop-helix (bHLH) DNA-binding family protein.Gene
A01p008910.1_BnaEXP	AT5G46710.PLATZ transcription factor family protein.Gene_%%%_AT4G17900.PLATZ transcription factor family protein.Gene
A01p008920.1_BnaEXP	AT4G17905.ATL4H.RING/U-box superfamily protein.Gene
A01p008960.1_BnaEXP	AT4G17960.phospholipid hydroperoxide glutathione peroxidase.Gene
A01p009000.1_BnaEXP	AT4G18020.APRR2.CheY-like two-component responsive regulator family protein.Gene
A01p009000.2_BnaEXP	AT4G18020.APRR2.CheY-like two-component responsive regulator family protein.Gene
A01p009000.3_BnaEXP	AT4G18020.APRR2.CheY-like two-component responsive regulator family protein.Gene
A01p009010.1_BnaEXP	AT4G18030.S-adenosyl-L-methionine-dependent methyltransferases superfamily protein.Gene
A01p009030.1_BnaEXP	AT5G46430.Ribosomal protein L32e.Gene_%%%_AT4G18100.Ribosomal protein L32e.Gene
A01p009060.1_BnaEXP	AT5G46380.Serine/Threonine-kinase, putative (DUF1296).Gene_%%%_AT4G18150.Serine/Threonine-kinase, putative (DUF1296).Gene
A01p009070.1_BnaEXP	AT4G18160.KCO6.Ca2 activated outward rectifying K channel 6.Gene
A01p009080.1_BnaEXP	AT4G18823.Defensin-like (DEFL) family protein.Gene
A01p009110.1_BnaEXP	AT4G18190.PUP6.purine permease 6.Gene_%%%_AT4G18220.Drug/metabolite transporter superfamily protein.Gene_%%%_AT4G18210.PUP10.purine permease 10.Gene
A01p009140.1_BnaEXP	AT4G18250.receptor Serine/Threonine kinase-like protein.Gene
A01p009150.1_BnaEXP	AT4G18290.KAT2.potassium channel KAT1-like protein.Gene
A01p009160.1_BnaEXP	AT4G18335.hypothetical protein.Gene
A01p009200.1_BnaEXP	AT4G18370.DEG5.DEGP protease 5.Gene
A01p009210.1_BnaEXP	AT4G18372.Small nuclear ribonucleoprotein family protein.Gene
A01p009220.1_BnaEXP	AT4G18375.RNA-binding KH domain-containing protein.Gene
A01p009230.1_BnaEXP	AT4G18380.F-box family protein.Gene
A01p009240.1_BnaEXP	AT4G18390.TCP2.TEOSINTE BRANCHED 1, cycloidea and PCF transcription factor 2.Gene
A01p009250.1_BnaEXP	AT4G18400.hypothetical protein.Gene
A01p009310.1_BnaEXP	AT4G18450.Integrase-type DNA-binding superfamily protein.Gene
A01p009320.1_BnaEXP	AT4G18470.SNI1.negative regulator of systemic acquired resistance (SNI1).Gene
A01p009330.1_BnaEXP	AT4G18460.D-Tyr-tRNA(Tyr) deacylase family protein.Gene
A01p009340.1_BnaEXP	AT4G18465.RNA helicase family protein.Gene
A01p009430.1_BnaEXP	AT4G18540.transmembrane protein.Gene
A01p009450.1_BnaEXP	AT4G18570.Tetratricopeptide repeat (TPR)-like superfamily protein.Gene
A01p009460.1_BnaEXP	AT4G18580.hypothetical protein.Gene
A01p009470.1_BnaEXP	AT3G52630.Nucleic acid-binding, OB-fold-like protein.Gene_%%%_AT4G18590.Nucleic acid-binding, OB-fold-like protein.Gene
A01p009480.1_BnaEXP	AT4G18593.dual specificity protein phosphatase-like protein.Gene
A01p009500.1_BnaEXP	AT4G18600.WAVE5.SCAR family protein.Gene
A01p009530.1_BnaEXP	AT4G18620.PYL13.PYR1-like 13.Gene
A01p009540.1_BnaEXP	AT4G18630.hypothetical protein (DUF688).Gene
A01p009560.1_BnaEXP	AT4G18650.transcription factor-like protein.Gene
A01p009600.1_BnaEXP	AT1G06390.GSK1.GSK3/SHAGGY-like protein kinase 1.Gene_%%%_AT4G18710.BIN2.Protein kinase superfamily protein.Gene
A01p009620.1_BnaEXP	AT4G18740.Rho termination factor.Gene
A01p009630.1_BnaEXP	AT4G18750.DOT4.Pentatricopeptide repeat (PPR) superfamily protein.Gene
A01p009630.2_BnaEXP	AT4G18750.DOT4.Pentatricopeptide repeat (PPR) superfamily protein.Gene
A01p009650.1_BnaEXP	AT4G18770.MYB98.myb domain protein 98.Gene
A01p009670.1_BnaEXP	AT4G18800.RABA1d.RAB GTPase homolog A1D.Gene
A01p009700.1_BnaEXP	AT4G18820.AAA-type ATPase family protein.Gene
A01p009700.2_BnaEXP	AT4G18820.AAA-type ATPase family protein.Gene
A01p009710.1_BnaEXP	AT4G18830.OFP5.ovate family protein 5.Gene
A01p009720.1_BnaEXP	AT4G18840.Pentatricopeptide repeat (PPR-like) superfamily protein.Gene
A01p009760.1_BnaEXP	AT4G35370.Transducin/WD40 repeat-like superfamily protein.Gene_%%%_AT4G18905.Transducin/WD40 repeat-like superfamily protein.Gene
A01p009770.1_BnaEXP	AT4G19030.NLM1.NOD26-like major intrinsic protein 1.Gene_%%%_AT4G18910.NIP1.2.NOD26-like intrinsic protein 1.2.Gene
A01p009810.1_BnaEXP	AT4G18975.Pentatricopeptide repeat (PPR) superfamily protein.Gene
A01p009820.1_BnaEXP	AT4G18980.AtS40-3.AtS40-3.Gene
A01p009840.1_BnaEXP	AT4G19010.AMP-dependent synthetase and ligase family protein.Gene
A01p009840.3_BnaEXP	AT4G19010.AMP-dependent synthetase and ligase family protein.Gene
A01p009850.1_BnaEXP	AT4G19020.CMT2.chromomethylase 2.Gene
A01p009860.1_BnaEXP	AT4G19040.EDR2.ENHANCED DISEASE RESISTANCE 2.Gene
A01p009870.1_BnaEXP	AT4G19050.NB-ARC domain-containing disease resistance protein.Gene
A01p009880.1_BnaEXP	AT4G19060.P-loop containing nucleoside triphosphate hydrolases superfamily protein.Gene
A01p009900.1_BnaEXP	AT4G19140.exopolysaccharide production negative regulator.Gene
A01p009900.2_BnaEXP	AT4G19140.exopolysaccharide production negative regulator.Gene
A01p009910.1_BnaEXP	AT4G19150.Ankyrin repeat family protein.Gene
A01p009910.2_BnaEXP	AT4G19150.Ankyrin repeat family protein.Gene
A01p009920.1_BnaEXP	AT4G19160.transglutaminase family protein.Gene
A01p009940.1_BnaEXP	AT4G19170.NCED4.nine-cis-epoxycarotenoid dioxygenase 4.Gene
A01p009950.1_BnaEXP	AT4G19180.GDA1/CD39 nucleoside phosphatase family protein.Gene
A01p009970.1_BnaEXP	AT4G19190.zinc knuckle (CCHC-type) family protein.Gene
A01p010000.1_BnaEXP	AT4G21010.Transcription initiation factor TFIIE, beta subunit.Gene_%%%_AT4G20330.Transcription initiation factor TFIIE, beta subunit.Gene
A01p010080.1_BnaEXP	AT4G19370.chitin synthase, putative (DUF1218).Gene
A01p010090.1_BnaEXP	AT4G19380.Long-chain fatty alcohol dehydrogenase family protein.Gene
A01p010100.1_BnaEXP	AT4G19390.Uncharacterized protein family (UPF0114).Gene
A01p010140.1_BnaEXP	AT4G19430.hypothetical protein.Gene
A01p010160.1_BnaEXP	AT4G19460.UDP-Glycosyltransferase superfamily protein.Gene
A01p010170.1_BnaEXP	AT4G19500.nucleoside-triphosphatase/transmembrane receptor/nucleotide binding/ATP binding protein.Gene
A01p010200.1_BnaEXP	AT4G19560.CYCT1.2.Cyclin family protein.Gene
A01p010210.1_BnaEXP	AT4G19580.DNAJ heat shock N-terminal domain-containing protein.Gene
A01p010230.4_BnaEXP	AT5G08695.RNA-binding (RRM/RBD/RNP motifs) family protein.Gene_%%%_AT4G19610.nucleotide/nucleic acid binding protein.Gene
A01p010240.1_BnaEXP	AT4G19630.winged-helix DNA-binding transcription factor family protein.Gene
A01p010250.1_BnaEXP	AT4G19620.hypothetical protein.Gene
A01p010260.1_BnaEXP	AT4G19620.hypothetical protein.Gene
A01p010270.1_BnaEXP	AT4G19630.winged-helix DNA-binding transcription factor family protein.Gene
A01p010280.1_BnaEXP	AT4G19640.ARA7.Ras-related small GTP-binding family protein.Gene
A01p010310.1_BnaEXP	AT4G19650.Mitochondrial transcription termination factor family protein.Gene
A01p010330.1_BnaEXP	AT4G19660.NPR4.NPR1-like protein 4.Gene
A01p010340.1_BnaEXP	AT4G19670.RING/U-box superfamily protein.Gene
A01p010420.1_BnaEXP	AT4G19700.RING.SBP (S-ribonuclease binding protein) family protein.Gene_%%%_AT2G12290.hypothetical protein.Gene
A01p010440.1_BnaEXP	AT4G19820.Glycosyl hydrolase family protein with chitinase insertion domain-containing protein.Gene_%%%_AT4G19810.ChiC.Glycosyl hydrolase family protein with chitinase insertion domain-containing protein.Gene
A01p010460.1_BnaEXP	AT4G19850.PP2-A2.lectin-like protein.Gene
A01p010460.2_BnaEXP	AT4G19850.PP2-A2.lectin-like protein.Gene
A01p010470.1_BnaEXP	AT4G38780.pre-mRNA-processing-splicing factor-like protein.Gene_%%%_AT1G80070.SUS2.Pre-mRNA-processing-splicing factor.Gene
A01p010490.1_BnaEXP	AT4G19890.Pentatricopeptide repeat (PPR-like) superfamily protein.Gene
A01p010510.1_BnaEXP	AT4G19970.nucleotide-diphospho-sugar transferase family protein.Gene
A01p010520.1_BnaEXP	AT4G19980.hypothetical protein.Gene
A01p010530.1_BnaEXP	AT4G19985.Acyl-CoA N-acyltransferases (NAT) superfamily protein.Gene
A01p010540.1_BnaEXP	AT4G19990.FRS1.FAR1-related sequence 1.Gene
A01p010550.1_BnaEXP	AT4G20000.VQ motif-containing protein.Gene
A01p010560.1_BnaEXP	AT4G20020.MORF1.multiple organellar RNA editing factor.Gene
A01p010590.1_BnaEXP	AT4G20050.QRT3.Pectin lyase-like superfamily protein.Gene
A01p010600.1_BnaEXP	AT4G20060.EMB1895.ARM repeat superfamily protein.Gene
A01p010610.1_BnaEXP	AT4G20090.EMB1025.Pentatricopeptide repeat (PPR) superfamily protein.Gene
A01p010650.1_BnaEXP	AT4G20160.golgin family A protein.Gene
A01p010660.1_BnaEXP	AT4G20170.GALS3.glycosyltransferase family protein (DUF23).Gene
A01p010730.1_BnaEXP	AT4G20310.Peptidase M50 family protein.Gene
A01p010750.1_BnaEXP	AT4G09490.Polynucleotidyl transferase, ribonuclease H-like superfamily protein.Gene
A01p010760.1_BnaEXP	AT4G20320.CTP synthase family protein.Gene
A01p010790.1_BnaEXP	AT5G44560.VPS2.2.SNF7 family protein.Gene
A01p010800.1_BnaEXP	AT4G20380.LSD1.LSD1 zinc finger family protein.Gene
A01p010810.1_BnaEXP	AT4G20400.JMJ14.JUMONJI 14.Gene
A01p010820.1_BnaEXP	AT4G20410.GSNAP.gamma-soluble NSF attachment protein.Gene
A01p010830.1_BnaEXP	AT4G20420.Tapetum specific protein TAP35/TAP44.Gene
A01p010840.1_BnaEXP	AT4G20430.Subtilase family protein.Gene
A01p010860.1_BnaEXP	AT4G20460.NAD(P)-binding Rossmann-fold superfamily protein.Gene
A01p010870.1_BnaEXP	AT4G20740.EMB3131.Pentatricopeptide repeat (PPR-like) superfamily protein.Gene
A01p010880.1_BnaEXP	AT4G20760.NAD(P)-binding Rossmann-fold superfamily protein.Gene
A01p010910.1_BnaEXP	AT4G20790.Leucine-rich repeat protein kinase family protein.Gene
A01p010980.1_BnaEXP	AT4G20860.FAD-binding Berberine family protein.Gene
A01p010990.1_BnaEXP	AT4G20870.FAH2.fatty acid hydroxylase 2.Gene
A01p011010.2_BnaEXP	AT5G62700.TUB3.tubulin beta chain 3.Gene_%%%_AT2G29550.TUB7.tubulin beta-7 chain.Gene_%%%_AT4G20890.TUB9.tubulin beta-9 chain.Gene_%%%_AT5G44340.TUB4.tubulin beta chain 4.Gene
A01p011020.1_BnaEXP	AT4G20910.HEN1.double-stranded RNA binding protein-related / DsRBD protein-like protein.Gene
A01p011030.1_BnaEXP	AT4G20920.double-stranded RNA-binding domain (DsRBD)-containing protein.Gene
A01p011060.1_BnaEXP	AT4G20970.basic helix-loop-helix (bHLH) DNA-binding superfamily protein.Gene
A01p011090.1_BnaEXP	AT4G21020.Late embryogenesis abundant protein (LEA) family protein.Gene
A01p011160.1_BnaEXP	AT4G21060.Galactosyltransferase family protein.Gene
A01p011170.1_BnaEXP	AT4G21065.Tetratricopeptide repeat (TPR)-like superfamily protein.Gene
A01p011180.1_BnaEXP	AT4G21070.BRCA1.breast cancer susceptibility1.Gene
A01p011190.1_BnaEXP	AT4G05450.MFDX1.mitochondrial ferredoxin 1.Gene_%%%_AT4G21090.MFDX2.MITOCHONDRIAL FERREDOXIN 2.Gene
A01p011210.1_BnaEXP	AT4G20860.FAD-binding Berberine family protein.Gene
A01p011230.1_BnaEXP	AT4G21140.copper ion-binding protein.Gene
A01p011260.1_BnaEXP	AT4G21150.HAP6.ribophorin II (RPN2) family protein.Gene
A01p011270.1_BnaEXP	AT4G21170.Tetratricopeptide repeat (TPR)-like superfamily protein.Gene
A01p011280.1_BnaEXP	AT4G21180.ATERDJ2B.DnaJ / Sec63 Brl domains-containing protein.Gene
A01p011330.1_BnaEXP	AT4G21210.RP1.PPDK regulatory protein.Gene
A01p011340.1_BnaEXP	AT4G21215.transmembrane protein.Gene
A01p011370.1_BnaEXP	AT4G21260.Sulfite exporter TauE/SafE family protein.Gene_%%%_AT4G21250.Sulfite exporter TauE/SafE family protein.Gene
A01p011390.1_BnaEXP	AT4G21300.Tetratricopeptide repeat (TPR)-like superfamily protein.Gene
A01p011400.1_BnaEXP	AT4G21310.transmembrane protein, putative (DUF1218).Gene
A01p011410.1_BnaEXP	AT4G21330.DYT1.basic helix-loop-helix (bHLH) DNA-binding superfamily protein.Gene
A01p011430.1_BnaEXP	AT4G21340.B70.basic helix-loop-helix (bHLH) DNA-binding superfamily protein.Gene
A01p011450.1_BnaEXP	AT4G21380.RK3.receptor kinase 3.Gene
A01p011460.1_BnaEXP	AT4G21390.B120.S-locus lectin protein kinase family protein.Gene
A01p011470.1_BnaEXP	AT4G21230.CRK27.cysteine-rich RLK (RECEPTOR-like protein kinase) 27.Gene_%%%_AT4G21410.CRK29.cysteine-rich RLK (RECEPTOR-like protein kinase) 29.Gene_%%%_AT4G21400.CRK28.cysteine-rich RLK (RECEPTOR-like protein kinase) 28.Gene
A01p011510.1_BnaEXP	AT4G21445.receptor-interacting protein.Gene
A01p011530.1_BnaEXP	AT4G21450.PapD-like superfamily protein.Gene
A01p011540.1_BnaEXP	AT4G21470.FMN/FHY.riboflavin kinase/FMN hydrolase.Gene
A01p011560.1_BnaEXP	AT4G21500.transmembrane protein.Gene
A01p011570.1_BnaEXP	AT4G21510.FBS2.F-box family protein.Gene
A01p011600.1_BnaEXP	AT4G21550.VAL3.VP1/ABI3-like 3.Gene
A01p011640.1_BnaEXP	AT5G62390.BAG7.BCL-2-associated athanogene 7.Gene
A01p011660.1_BnaEXP	AT4G21590.ENDO3.endonuclease 3.Gene_%%%_AT4G21585.ENDO4.endonuclease 4.Gene
A01p011670.1_BnaEXP	AT4G21600.ENDO5.endonuclease 5.Gene
A01p011700.1_BnaEXP	AT1G11520.pliceosome associated protein-like protein.Gene_%%%_AT4G21660.proline-rich spliceosome-associated (PSP) family protein.Gene
A01p011740.1_BnaEXP	AT4G21700.DUF2921 family protein, putative (DUF2921).Gene
A01p011760.1_BnaEXP	AT4G21710.NRPB2.DNA-directed RNA polymerase family protein.Gene
A01p011770.1_BnaEXP	AT4G21720.defensin-like protein.Gene
A01p011780.1_BnaEXP	AT4G21740.transmembrane protein.Gene
A01p011790.1_BnaEXP	AT4G21745.PAK-box/P21-Rho-binding family protein.Gene
A01p011820.1_BnaEXP	AT4G21770.Pseudouridine synthase family protein.Gene
A01p011830.1_BnaEXP	AT4G21780.hypothetical protein.Gene
A01p011850.1_BnaEXP	AT4G21800.QQT2.P-loop containing nucleoside triphosphate hydrolases superfamily protein.Gene
A01p011860.1_BnaEXP	AT4G21810.DER2.1.DERLIN-2.1.Gene
A01p011870.1_BnaEXP	AT4G21860.MSRB2.methionine sulfoxide reductase B 2.Gene
A01p011880.1_BnaEXP	AT4G21870.HSP20-like chaperones superfamily protein.Gene
A01p011890.1_BnaEXP	AT4G21880.Pentatricopeptide repeat (PPR) superfamily protein.Gene
A01p011900.1_BnaEXP	AT4G21890.zinc finger MYND domain protein.Gene
A01p011910.1_BnaEXP	AT4G21895.DNA binding protein.Gene
A01p011920.1_BnaEXP	AT4G21895.DNA binding protein.Gene
A01p011930.1_BnaEXP	AT4G21895.DNA binding protein.Gene
A01p011940.1_BnaEXP	AT4G21895.DNA binding protein.Gene
A01p011950.1_BnaEXP	AT4G21900.PRORP3.proteinaceous RNase P 3.Gene
A01p011950.2_BnaEXP	AT4G21900.PRORP3.proteinaceous RNase P 3.Gene
A01p011960.1_BnaEXP	AT4G21902.hypothetical protein.Gene
A01p011980.1_BnaEXP	AT4G21930.senescence regulator (Protein of unknown function, DUF584).Gene
A01p012000.1_BnaEXP	AT4G21940.CPK15.calcium-dependent protein kinase 15.Gene
A01p012010.1_BnaEXP	AT4G21960.PRXR1.Peroxidase superfamily protein.Gene
A01p012050.1_BnaEXP	AT4G22000.tyrosine sulfotransferase-like protein.Gene
A01p012070.1_BnaEXP	AT4G22070.WRKY31.WRKY DNA-binding protein 31.Gene
A01p012090.1_BnaEXP	AT4G22115.SCRL14.SCR-like 14.Gene
A01p012100.1_BnaEXP	AT4G22110.GroES-like zinc-binding dehydrogenase family protein.Gene
A01p012110.2_BnaEXP	AT4G22120.ERD (early-responsive to dehydration stress) family protein.Gene
A01p012150.1_BnaEXP	AT4G22160.hypothetical protein.Gene
A01p012200.1_BnaEXP	AT4G22190.serine/arginine repetitive matrix-like protein.Gene
A01p012210.1_BnaEXP	AT4G22200.KT2/3.potassium transport 2/3.Gene
A01p012240.1_BnaEXP	AT4G22240.Plastid-lipid associated protein PAP / fibrillin family protein.Gene
A01p012250.1_BnaEXP	AT4G22250.RING/U-box superfamily protein.Gene
A01p012260.1_BnaEXP	AT4G22260.IM.Alternative oxidase family protein.Gene
A01p012280.1_BnaEXP	AT4G22290.Ubiquitin-specific protease family C19-related protein.Gene
A01p012300.1_BnaEXP	AT4G22320.golgin family A protein.Gene
A01p012320.1_BnaEXP	AT4G22340.CDS2.cytidinediphosphate diacylglycerol synthase 2.Gene
A01p012330.1_BnaEXP	AT4G22410.U4/U6.U5 tri-snRNP-associated-like protein.Gene_%%%_AT4G22350.Ubiquitin C-terminal hydrolases superfamily protein.Gene_%%%_AT4G22285.Ubiquitin C-terminal hydrolases superfamily protein.Gene
A01p012330.2_BnaEXP	AT4G22410.U4/U6.U5 tri-snRNP-associated-like protein.Gene_%%%_AT4G22350.Ubiquitin C-terminal hydrolases superfamily protein.Gene_%%%_AT4G22285.Ubiquitin C-terminal hydrolases superfamily protein.Gene
A01p012350.1_BnaEXP	AT4G22370.transmembrane protein.Gene
A01p012360.1_BnaEXP	AT4G12600.Ribosomal protein L7Ae/L30e/S12e/Gadd45 family protein.Gene_%%%_AT5G20160.Ribosomal protein L7Ae/L30e/S12e/Gadd45 family protein.Gene_%%%_AT4G22380.Ribosomal protein L7Ae/L30e/S12e/Gadd45 family protein.Gene
A01p012390.1_BnaEXP	AT4G22460.Bifunctional inhibitor/lipid-transfer protein/seed storage 2S albumin superfamily protein.Gene
A01p012400.1_BnaEXP	AT5G67260.CYCD3.2.CYCLIN D3.2.Gene
A01p012410.1_BnaEXP	AT4G22610.Bifunctional inhibitor/lipid-transfer protein/seed storage 2S albumin superfamily protein.Gene_%%%_AT4G22520.Bifunctional inhibitor/lipid-transfer protein/seed storage 2S albumin superfamily protein.Gene
A01p012420.1_BnaEXP	AT4G22530.S-adenosyl-L-methionine-dependent methyltransferases superfamily protein.Gene
A01p012430.1_BnaEXP	AT4G22540.ORP2A.OSBP(oxysterol binding protein)-related protein 2A.Gene
A01p012440.1_BnaEXP	AT4G22550.LPPbeta.Phosphatidic acid phosphatase (PAP2) family protein.Gene
A01p012440.2_BnaEXP	AT4G22550.LPPbeta.Phosphatidic acid phosphatase (PAP2) family protein.Gene
A01p012450.1_BnaEXP	AT4G22580.Exostosin family protein.Gene
A01p012460.1_BnaEXP	AT4G22590.TPPG.Haloacid dehalogenase-like hydrolase (HAD) superfamily protein.Gene_%%%_AT4G12430.TPPF.Haloacid dehalogenase-like hydrolase (HAD) superfamily protein.Gene
A01p012470.1_BnaEXP	AT4G22600.INP1.transcription factor.Gene
A01p012480.1_BnaEXP	AT4G22620.SAUR-like auxin-responsive protein family.Gene
A01p012490.1_BnaEXP	AT4G22640.Bifunctional inhibitor/lipid-transfer protein/seed storage 2S albumin superfamily protein.Gene
A01p012500.1_BnaEXP	AT4G22670.HIP1.HSP70-interacting protein 1.Gene
A01p012510.1_BnaEXP	AT4G12350.MYB42.myb domain protein 42.Gene_%%%_AT4G22680.MYB85.myb domain protein 85.Gene
A01p012540.1_BnaEXP	AT4G22730.Leucine-rich repeat protein kinase family protein.Gene
A01p012550.1_BnaEXP	AT5G46000.Mannose-binding lectin superfamily protein.Gene
A01p012570.1_BnaEXP	AT5G46000.Mannose-binding lectin superfamily protein.Gene
A01p012570.2_BnaEXP	AT5G46000.Mannose-binding lectin superfamily protein.Gene
A01p012580.1_BnaEXP	AT4G22750.DHHC-type zinc finger protein.Gene
A01p012590.1_BnaEXP	AT4G22755.methylsterol monooxygenase 1-3.Gene
A01p012600.1_BnaEXP	AT4G22756.SMO1-2.sterol C4-methyl oxidase 1-2.Gene
A01p012610.1_BnaEXP	AT4G22758.PPR containing protein.Gene
A01p012620.1_BnaEXP	AT4G22760.Tetratricopeptide repeat (TPR)-like superfamily protein.Gene
A01p012660.1_BnaEXP	AT4G22810.Putative AT-hook DNA-binding family protein.Gene_%%%_AT4G12050.Putative AT-hook DNA-binding family protein.Gene
A01p012670.1_BnaEXP	AT4G22830.YCF49-like protein.Gene
A01p012690.1_BnaEXP	AT4G22880.LDOX.leucoanthocyanidin dioxygenase.Gene_%%%_AT4G22870.2-oxoglutarate (2OG) and Fe(II)-dependent oxygenase superfamily protein.Gene
A01p012720.1_BnaEXP	AT4G22910.FZR2.FIZZY-related 2.Gene
A01p012800.1_BnaEXP	AT4G22940.Protein kinase superfamily protein.Gene
A01p012830.1_BnaEXP	AT4G22970.ESP.separase.Gene_%%%_AT4G24300.Peptidase C50, separase.Gene_%%%_AT4G22440.hypothetical protein.Gene
A01p012830.2_BnaEXP	AT4G22970.ESP.separase.Gene_%%%_AT4G24300.Peptidase C50, separase.Gene_%%%_AT4G22440.hypothetical protein.Gene
A01p012880.1_BnaEXP	AT4G22990.Major Facilitator Superfamily with SPX (SYG1/Pho81/XPR1) domain-containing protein.Gene
A01p012900.1_BnaEXP	AT4G23020.TRM11.hypothetical protein.Gene
A01p012940.1_BnaEXP	AT4G23060.IQD22.IQ-domain 22.Gene
A01p012990.1_BnaEXP	AT4G23160.CRK8.cysteine-rich RECEPTOR-like kinase.Gene_%%%_AT4G23140.CRK6.cysteine-rich RLK (RECEPTOR-like protein kinase) 6.Gene_%%%_AT4G23150.CRK7.cysteine-rich RLK (RECEPTOR-like protein kinase) 7.Gene_%%%_AT4G23230.CRK15.cysteine-rich RECEPTOR-like kinase.Gene_%%%_AT4G23180.CRK10.cysteine-rich RLK (RECEPTOR-like protein kinase) 10.Gene
A01p013000.1_BnaEXP	AT4G23240.CRK16.cysteine-rich RLK (RECEPTOR-like protein kinase) 16.Gene
A01p013000.2_BnaEXP	AT4G23240.CRK16.cysteine-rich RLK (RECEPTOR-like protein kinase) 16.Gene
A01p013090.1_BnaEXP	AT4G05200.CRK25.cysteine-rich RLK (RECEPTOR-like protein kinase) 25.Gene_%%%_AT3G45860.CRK4.cysteine-rich RLK (RECEPTOR-like protein kinase) 4.Gene_%%%_AT4G23270.CRK19.cysteine-rich RLK (RECEPTOR-like protein kinase) 19.Gene_%%%_AT4G23280.CRK20.cysteine-rich RLK (RECEPTOR-like protein kinase) 20.Gene_%%%_AT4G23310.CRK23.cysteine-rich RLK (RECEPTOR-like protein kinase) 23.Gene
A01p013100.2_BnaEXP	AT4G23320.CRK24.cysteine-rich RLK (RECEPTOR-like protein kinase) 24.Gene
A01p013110.1_BnaEXP	AT4G23320.CRK24.cysteine-rich RLK (RECEPTOR-like protein kinase) 24.Gene
A01p013120.1_BnaEXP	AT4G23330.hypothetical protein.Gene
A01p013150.1_BnaEXP	AT4G23440.Disease resistance protein (TIR-NBS class).Gene
A01p013160.1_BnaEXP	AT4G23450.AIRP1.RING/U-box superfamily protein.Gene
A01p013210.2_BnaEXP	AT4G23490.fringe-like protein (DUF604).Gene
A01p013220.1_BnaEXP	AT4G23493.hypothetical protein.Gene
A01p013250.1_BnaEXP	AT4G23510.Disease resistance protein (TIR-NBS-LRR class) family.Gene
A01p013280.1_BnaEXP	AT3G43950.Protein kinase superfamily protein.Gene
A01p013280.2_BnaEXP	AT3G43950.Protein kinase superfamily protein.Gene
A01p013300.1_BnaEXP	AT4G23520.Cysteine proteinases superfamily protein.Gene
A01p013310.1_BnaEXP	AT4G23530.ROH1, putative (DUF793).Gene
A01p013320.1_BnaEXP	AT4G23540.ARM repeat superfamily protein.Gene
A01p013340.1_BnaEXP	AT4G23560.GH9B15.glycosyl hydrolase 9B15.Gene_%%%_AT4G09740.GH9B14.glycosyl hydrolase 9B14.Gene_%%%_AT3G42153.glycosyl hydrolase 9B9 protein.Gene
A01p013380.1_BnaEXP	AT4G23590.Tyrosine transaminase family protein.Gene_%%%_AT4G23600.CORI3.Tyrosine transaminase family protein.Gene
A01p013390.1_BnaEXP	AT4G23610.Late embryogenesis abundant (LEA) hydroxyproline-rich glycoprotein family.Gene
A01p013420.1_BnaEXP	AT4G23640.TRH1.Potassium transporter family protein.Gene
A01p013430.1_BnaEXP	AT4G23650.CDPK6.calcium-dependent protein kinase 6.Gene
A01p013440.1_BnaEXP	AT4G23660.PPT1.polyprenyltransferase 1.Gene
A01p013450.1_BnaEXP	AT4G23680.Polyketide cyclase/dehydrase and lipid transport superfamily protein.Gene_%%%_AT4G23670.Polyketide cyclase/dehydrase and lipid transport superfamily protein.Gene
A01p013490.1_BnaEXP	AT4G23700.CHX17.cation/H exchanger 17.Gene
A01p013510.1_BnaEXP	AT4G23730.Galactose mutarotase-like superfamily protein.Gene
A01p013520.1_BnaEXP	AT4G23740.Leucine-rich repeat protein kinase family protein.Gene
A01p013540.1_BnaEXP	AT4G23750.CRF2.cytokinin response factor 2.Gene_%%%_AT4G11140.CRF1.cytokinin response factor 1.Gene
A01p013550.1_BnaEXP	AT4G23800.3xHMG-box2.HMG (high mobility group) box protein.Gene
A01p013560.1_BnaEXP	AT4G23810.WRKY53.WRKY family transcription factor.Gene
A01p013580.1_BnaEXP	AT4G23820.Pectin lyase-like superfamily protein.Gene
A01p013590.1_BnaEXP	AT4G23850.LACS4.AMP-dependent synthetase and ligase family protein.Gene
A01p013600.1_BnaEXP	AT4G23860.PHD finger protein-like protein.Gene
A01p013630.1_BnaEXP	AT4G23885.hypothetical protein.Gene
A01p013640.1_BnaEXP	AT4G23890.NdhS.NAD(P)H-quinone oxidoreductase subunit S.Gene
A01p013650.1_BnaEXP	AT4G23900.Nucleoside diphosphate kinase family protein.Gene_%%%_AT4G23895.Pleckstrin homology (PH) domain-containing protein.Gene
A01p013660.1_BnaEXP	AT4G23910.hypothetical protein.Gene
A01p013680.1_BnaEXP	AT4G23930.Late embryogenesis abundant (LEA) hydroxyproline-rich glycoprotein family.Gene
A01p013700.1_BnaEXP	AT4G23940.FtsHi1.FtsH extracellular protease family.Gene
A01p013710.1_BnaEXP	AT4G23950.Galactose-binding protein.Gene
A01p013780.1_BnaEXP	AT4G24026.hypothetical protein.Gene
A01p013820.1_BnaEXP	AT4G24080.ALL1.aldolase like.Gene_%%%_AT4G24070.carbon-carbon lyase.Gene
A01p013840.1_BnaEXP	AT4G24090.homer protein.Gene
A01p013850.1_BnaEXP	AT4G10730.Protein kinase superfamily protein.Gene_%%%_AT4G24100.Protein kinase superfamily protein.Gene
A01p013860.1_BnaEXP	AT4G24110.NADP-specific glutamate dehydrogenase.Gene
A01p013950.1_BnaEXP	AT4G24170.ATP binding microtubule motor family protein.Gene
A01p013950.2_BnaEXP	AT4G24170.ATP binding microtubule motor family protein.Gene
A01p013960.1_BnaEXP	AT4G24175.kinesin-like protein.Gene
A01p013970.1_BnaEXP	AT4G24180.TLP1.THAUMATIN-LIKE PROTEIN 1.Gene
A01p013990.1_BnaEXP	AT4G24204.RING/U-box superfamily protein.Gene
A01p014000.1_BnaEXP	AT4G24210.SLY1.F-box family protein.Gene
A01p014020.1_BnaEXP	AT4G24230.ACBP3.acyl-CoA-binding domain 3.Gene
A01p014030.1_BnaEXP	AT4G24240.WRKY7.WRKY DNA-binding protein 7.Gene
A01p014030.2_BnaEXP	AT4G24240.WRKY7.WRKY DNA-binding protein 7.Gene
A01p014050.1_BnaEXP	AT4G24270.EMB140.EMBRYO DEFECTIVE 140.Gene
A01p014100.1_BnaEXP	AT4G24320.Ubiquitin carboxyl-terminal hydrolase family protein.Gene
A01p014130.1_BnaEXP	AT4G24350.Phosphorylase superfamily protein.Gene_%%%_AT4G24340.Phosphorylase superfamily protein.Gene
A01p014140.1_BnaEXP	AT4G24350.Phosphorylase superfamily protein.Gene_%%%_AT4G24340.Phosphorylase superfamily protein.Gene
A01p014150.1_BnaEXP	AT4G24370.hypothetical protein.Gene
A01p014160.1_BnaEXP	AT4G24380.dihydrofolate reductase.Gene
A01p014170.1_BnaEXP	AT4G24390.AFB4.RNI-like superfamily protein.Gene
A01p014180.1_BnaEXP	AT4G24400.CIPK8.CBL-interacting protein kinase 8.Gene
A01p014200.1_BnaEXP	AT4G24430.Rhamnogalacturonate lyase family protein.Gene
A01p014210.1_BnaEXP	AT4G24450.PWD.phosphoglucan, water dikinase.Gene
A01p014210.3_BnaEXP	AT4G24450.PWD.phosphoglucan, water dikinase.Gene
A01p014220.1_BnaEXP	AT4G24460.CLT2.CRT (chloroquine-resistance transporter)-like transporter 2.Gene
A01p014230.1_BnaEXP	AT4G24470.ZIM.GATA-type zinc finger protein with TIFY domain-containing protein.Gene
A01p014250.1_BnaEXP	AT4G24480.Protein kinase superfamily protein.Gene
A01p014260.1_BnaEXP	AT5G41820.RGTA2.RAB geranylgeranyl transferase alpha subunit 2.Gene_%%%_AT4G24490.RGTA1.RAB geranylgeranyl transferase alpha subunit 1.Gene
A01p014270.1_BnaEXP	AT4G24510.CER2.HXXXD-type acyl-transferase family protein.Gene
A01p014270.2_BnaEXP	AT4G24500.SIC.hydroxyproline-rich glycoprotein family protein.Gene
A01p014310.1_BnaEXP	AT4G24550.Clathrin adaptor complexes medium subunit family protein.Gene
A01p014320.1_BnaEXP	AT4G24560.UBP16.ubiquitin-specific protease 16.Gene
A01p014330.1_BnaEXP	AT4G24570.DIC2.dicarboxylate carrier 2.Gene
A01p014340.1_BnaEXP	AT4G24580.REN1.Rho GTPase activation protein (RhoGAP) with PH domain-containing protein.Gene
A01p014350.1_BnaEXP	AT5G49710.RING finger protein.Gene_%%%_AT4G24590.RING finger protein.Gene
A01p014350.2_BnaEXP	AT5G49710.RING finger protein.Gene_%%%_AT4G24590.RING finger protein.Gene
A01p014380.1_BnaEXP	AT4G24630.DHHC-type zinc finger family protein.Gene
A01p014390.1_BnaEXP	AT4G24640.APPB1.Plant invertase/pectin methylesterase inhibitor superfamily protein.Gene
A01p014400.1_BnaEXP	AT4G24660.HB22.homeobox protein 22.Gene
A01p014410.1_BnaEXP	AT4G24670.TAR2.tryptophan aminotransferase related 2.Gene
A01p014410.2_BnaEXP	AT4G24670.TAR2.tryptophan aminotransferase related 2.Gene
A01p014440.1_BnaEXP	AT4G24700.hypothetical protein.Gene
A01p014460.1_BnaEXP	AT4G24715.high-affinity nitrate transporter-like protein.Gene
A01p014480.1_BnaEXP	AT4G24740.FC2.LAMMER-type protein kinase AFC2.Gene
A01p014490.1_BnaEXP	AT4G24760.alpha/beta-Hydrolases superfamily protein.Gene
A01p014500.1_BnaEXP	AT5G50250.CP31B.chloroplast RNA-binding protein 31B.Gene_%%%_AT4G24770.RBP31.31-kDa RNA binding protein.Gene
A01p014550.1_BnaEXP	AT4G24805.S-adenosyl-L-methionine-dependent methyltransferases superfamily protein.Gene
A01p014560.1_BnaEXP	AT4G24820.26S proteasome regulatory subunit Rpn7.Gene
A01p014580.1_BnaEXP	AT4G24840.oligomeric golgi complex subunit-like protein.Gene
A01p014590.1_BnaEXP	AT5G25090.ENODL13.early nodulin-like protein 13.Gene
A01p014610.1_BnaEXP	AT5G50400.PAP27.purple acid phosphatase 27.Gene_%%%_AT4G24890.PAP24.purple acid phosphatase 24.Gene
A01p014620.1_BnaEXP	AT4G24900.TTL.coiled coil protein.Gene
A01p014640.1_BnaEXP	AT5G50460.secE/sec61-gamma protein transport protein.Gene
A01p014660.1_BnaEXP	AT4G24930.thylakoid lumenal 17.9 kDa protein, chloroplast.Gene
A01p014670.1_BnaEXP	AT4G24940.SAE1A.SUMO-activating enzyme 1A.Gene_%%%_AT5G50680.SAE1B.SUMO activating enzyme 1B.Gene_%%%_AT5G50580.SAE1B.SUMO-activating enzyme 1B.Gene
A01p014690.1_BnaEXP	AT4G24970.Histidine kinase-, DNA gyrase B-, and HSP90-like ATPase family protein.Gene
A01p014700.1_BnaEXP	AT4G24972.TPD1.tapetum determinant 1.Gene
A01p014760.1_BnaEXP	AT4G25050.ACP4.acyl carrier protein 4.Gene
A01p014770.1_BnaEXP	AT4G25070.caldesmon-like protein.Gene
A01p014810.2_BnaEXP	AT4G25100.FSD1.Fe superoxide dismutase 1.Gene
A01p014820.1_BnaEXP	AT4G25110.MC2.metacaspase 2.Gene
A01p014820.2_BnaEXP	AT4G25110.MC2.metacaspase 2.Gene
A01p014820.3_BnaEXP	AT4G25110.MC2.metacaspase 2.Gene
A01p014830.1_BnaEXP	AT4G25130.PMSR4.peptide met sulfoxide reductase 4.Gene
A01p014850.1_BnaEXP	AT4G25150.HAD superfamily, subfamily IIIB acid phosphatase.Gene
A01p014860.1_BnaEXP	AT4G25160.U-box domain-containing protein kinase family protein.Gene_%%%_AT5G51270.U-box domain-containing protein kinase family protein.Gene
A01p014870.1_BnaEXP	AT4G25170.Uncharacterized conserved protein (UCP012943).Gene
A01p014870.2_BnaEXP	AT4G25170.Uncharacterized conserved protein (UCP012943).Gene
A01p014890.1_BnaEXP	AT4G25180.RNA polymerase III RPC4.Gene
A01p014900.1_BnaEXP	AT4G25200.HSP23.6-MITO.mitochondrion-localized small heat shock protein 23.6.Gene
A01p014940.1_BnaEXP	AT4G25240.SKS1.SKU5 similar 1.Gene
A01p014970.1_BnaEXP	AT4G25260.Plant invertase/pectin methylesterase inhibitor superfamily protein.Gene
A01p014990.1_BnaEXP	AT4G25280.P-loop containing nucleoside triphosphate hydrolases superfamily protein.Gene
A01p015030.1_BnaEXP	AT4G25340.FKBP53.FK506 BINDING PROTEIN 53.Gene_%%%_AT5G05420.FKBP-like peptidyl-prolyl cis-trans isomerase family protein.Gene
A01p015040.1_BnaEXP	AT4G25360.TBL18.TRICHOME BIREFRINGENCE-LIKE 18.Gene
A01p015050.1_BnaEXP	AT4G25410.basic helix-loop-helix (bHLH) DNA-binding superfamily protein.Gene
A01p015070.1_BnaEXP	AT4G25420.GA20OX1.2-oxoglutarate (2OG) and Fe(II)-dependent oxygenase superfamily protein.Gene
A01p015110.1_BnaEXP	AT4G25433.peptidoglycan-binding LysM domain-containing protein.Gene
A01p015140.1_BnaEXP	AT2G46610.RS31a.RNA-binding (RRM/RBD/RNP motifs) family protein.Gene_%%%_AT3G61860.RS31.RNA-binding (RRM/RBD/RNP motifs) family protein.Gene_%%%_AT5G52040.RS41.RNA-binding (RRM/RBD/RNP motifs) family protein.Gene_%%%_AT4G25500.RS40.arginine/serine-rich splicing factor 35.Gene
A01p015160.1_BnaEXP	AT4G25530.FWA.FLOWERING WAGENINGEN.Gene
A01p015160.2_BnaEXP	AT4G25530.FWA.FLOWERING WAGENINGEN.Gene
A01p015180.1_BnaEXP	AT4G25560.LAF1.myb domain protein 18.Gene
A01p015200.1_BnaEXP	AT4G25600.Oxoglutarate/iron-dependent oxygenase.Gene
A01p015210.1_BnaEXP	AT4G25610.C2H2-like zinc finger protein.Gene
A01p015210.2_BnaEXP	AT4G25610.C2H2-like zinc finger protein.Gene
A01p015220.1_BnaEXP	AT4G25620.hydroxyproline-rich glycoprotein family protein.Gene
A01p015240.1_BnaEXP	AT4G25640.DTX35.detoxifying efflux carrier 35.Gene
A01p015250.1_BnaEXP	AT4G25650.ACD1-LIKE.ACD1-like protein.Gene
A01p015270.1_BnaEXP	AT4G25690.stress response NST1-like protein.Gene_%%%_AT4G25670.stress response NST1-like protein.Gene
A01p015310.1_BnaEXP	AT4G25720.QC.glutaminyl cyclase.Gene
A01p015320.1_BnaEXP	AT4G25740.RNA binding Plectin/S10 domain-containing protein.Gene_%%%_AT5G52650.RNA binding Plectin/S10 domain-containing protein.Gene
A01p015330.1_BnaEXP	AT4G25750.ABCG4.ABC-2 type transporter family protein.Gene
A01p015340.1_BnaEXP	AT4G25760.GDU2.glutamine dumper 2.Gene
A01p015350.1_BnaEXP	AT4G25770.alpha/beta-Hydrolases superfamily protein.Gene
A01p015380.1_BnaEXP	AT4G25810.XTR6.xyloglucan endotransglycosylase 6.Gene
A01p015450.1_BnaEXP	AT4G38120.ARM repeat superfamily protein.Gene
A01p015450.2_BnaEXP	AT4G38120.ARM repeat superfamily protein.Gene
A01p015470.1_BnaEXP	AT4G25900.Galactose mutarotase-like superfamily protein.Gene
A01p015550.1_BnaEXP	AT4G25990.CIL.CCT motif family protein.Gene
A01p015590.1_BnaEXP	AT4G26010.Peroxidase superfamily protein.Gene
A01p015590.2_BnaEXP	AT4G26010.Peroxidase superfamily protein.Gene
A01p015620.1_BnaEXP	AT4G26080.ABI1.Protein phosphatase 2C family protein.Gene
A01p015640.1_BnaEXP	AT4G26090.RPS2.NB-ARC domain-containing disease resistance protein.Gene
A01p015650.1_BnaEXP	AT5G57020.NMT1.myristoyl-CoA:protein N-myristoyltransferase.Gene_%%%_AT2G44175.Acyl-CoA N-acyltransferases (NAT) superfamily protein.Gene
A01p015660.1_BnaEXP	AT4G26100.CK1.casein kinase 1.Gene
A01p015690.1_BnaEXP	AT4G26120.Ankyrin repeat family protein / BTB/POZ domain-containing protein.Gene
A01p015700.1_BnaEXP	AT4G26130.cotton fiber protein.Gene
A01p015710.1_BnaEXP	AT4G26140.BGAL12.beta-galactosidase 12.Gene
A01p015720.1_BnaEXP	AT4G26150.CGA1.cytokinin-responsive gata factor 1.Gene
A01p015730.1_BnaEXP	AT4G26160.ACHT1.atypical CYS HIS rich thioredoxin 1.Gene
A01p015750.1_BnaEXP	AT4G26170.transcription factor.Gene
A01p015810.2_BnaEXP	AT4G26210.Mitochondrial ATP synthase subunit G protein.Gene
A01p015830.1_BnaEXP	AT4G26280.P-loop containing nucleoside triphosphate hydrolases superfamily protein.Gene
A01p015840.1_BnaEXP	AT4G26288.hypothetical protein.Gene
A01p015850.1_BnaEXP	AT4G26300.emb1027.Arginyl-tRNA synthetase, class Ic.Gene_%%%_AT1G66530.Arginyl-tRNA synthetase, class Ic.Gene
A01p015870.1_BnaEXP	AT4G26340.F-box/RNI-like/FBD-like domains-containing protein.Gene
A01p015920.1_BnaEXP	AT4G26420.GAMT1.S-adenosyl-L-methionine-dependent methyltransferases superfamily protein.Gene
A01p015920.2_BnaEXP	AT4G26420.GAMT1.S-adenosyl-L-methionine-dependent methyltransferases superfamily protein.Gene
A01p015980.1_BnaEXP	AT4G26455.WIP1.WPP domain interacting protein 1.Gene
A01p016010.1_BnaEXP	AT4G26485.methyltransferase small domain protein.Gene
A01p016020.1_BnaEXP	AT4G26490.Late embryogenesis abundant (LEA) hydroxyproline-rich glycoprotein family.Gene
A01p016030.1_BnaEXP	AT4G26500.CPSUFE.chloroplast sulfur E.Gene
A01p016040.1_BnaEXP	AT4G26510.UKL4.uridine kinase-like 4.Gene
A01p016050.1_BnaEXP	AT4G26520.FBA7.Aldolase superfamily protein.Gene_%%%_AT4G26530.FBA5.Aldolase superfamily protein.Gene
A01p016060.1_BnaEXP	AT4G26540.Leucine-rich repeat receptor-like protein kinase family protein.Gene
A01p016070.1_BnaEXP	AT5G56020.Got1/Sft2-like vescicle transport protein family.Gene_%%%_AT4G26550.Got1/Sft2-like vescicle transport protein family.Gene
A01p016100.1_BnaEXP	AT4G26580.RING/U-box superfamily protein.Gene
A01p016120.1_BnaEXP	AT4G26600.S-adenosyl-L-methionine-dependent methyltransferases superfamily protein.Gene_%%%_AT4G17590.NOL1/NOP2/sun family protein.Gene_%%%_AT5G55920.OLI2.S-adenosyl-L-methionine-dependent methyltransferases superfamily protein.Gene
A01p016140.1_BnaEXP	AT4G26620.Sucrase/ferredoxin-like family protein.Gene
A01p016150.1_BnaEXP	AT4G26630.DEK domain-containing chromatin associated protein.Gene
A01p016150.2_BnaEXP	AT4G26630.DEK domain-containing chromatin associated protein.Gene
A01p016170.1_BnaEXP	AT4G26650.RNA-binding (RRM/RBD/RNP motifs) family protein.Gene
A01p016180.1_BnaEXP	AT4G26670.Mitochondrial import inner membrane translocase subunit Tim17/Tim22/Tim23 family protein.Gene
A01p016190.1_BnaEXP	AT4G26680.Tetratricopeptide repeat (TPR)-like superfamily protein.Gene
A01p016210.1_BnaEXP	AT1G66980.SNC4.suppressor of npr1-1 constitutive 4.Gene_%%%_AT1G66970.SVL2.SHV3-like 2.Gene_%%%_AT4G26690.SHV3.PLC-like phosphodiesterase family protein.Gene
A01p016220.1_BnaEXP	AT4G26700.FIM1.fimbrin 1.Gene
A01p016240.1_BnaEXP	AT5G55260.PPX2.protein phosphatase X 2.Gene_%%%_AT4G26720.PPX1.protein phosphatase X 1.Gene
A01p016260.1_BnaEXP	AT4G26750.EXT-like.hydroxyproline-rich glycoprotein family protein.Gene
A01p016270.1_BnaEXP	AT4G26760.MAP65-2.microtubule-associated protein 65-2.Gene
A01p016280.1_BnaEXP	AT4G26770.Phosphatidate cytidylyltransferase family protein.Gene
A01p016290.1_BnaEXP	AT4G26780.AR192.Co-chaperone GrpE family protein.Gene
A01p016300.1_BnaEXP	AT4G26790.GDSL-like Lipase/Acylhydrolase superfamily protein.Gene
A01p016310.1_BnaEXP	AT4G26800.Pentatricopeptide repeat (PPR) superfamily protein.Gene
A01p016310.2_BnaEXP	AT4G26800.Pentatricopeptide repeat (PPR) superfamily protein.Gene
A01p016320.1_BnaEXP	AT4G26810.SWIB/MDM2 domain superfamily protein.Gene
A01p016340.1_BnaEXP	AT5G55120.VTC5.GDP-L-galactose phosphorylase VITAMIN C DEFECTIVE 5 (VTC5).Gene_%%%_AT4G26850.VTC2.GDP-L-galactose phosphorylase 1.Gene
A01p016350.1_BnaEXP	AT4G26860.Putative pyridoxal phosphate-dependent enzyme, YBL036C type.Gene
A01p016360.1_BnaEXP	AT4G26890.MAPKKK16.mitogen-activated protein kinase kinase kinase 16.Gene
A01p016380.1_BnaEXP	AT4G26940.Galactosyltransferase family protein.Gene
A01p016390.1_BnaEXP	AT5G62370.Tetratricopeptide repeat (TPR)-like superfamily protein.Gene
A01p016400.1_BnaEXP	AT4G26965.NADH:ubiquinone oxidoreductase, 17.2kDa subunit.Gene
A01p016410.1_BnaEXP	AT4G26990.polyadenylate-binding protein interacting protein.Gene_%%%_AT5G54920.polyadenylate-binding protein interacting protein.Gene
A01p016420.1_BnaEXP	AT4G27000.ATRBP45C.RNA-binding (RRM/RBD/RNP motifs) family protein.Gene
A01p016430.1_BnaEXP	AT4G27010.EMB2788.ribosome 60S biogenesis amino-terminal protein.Gene_%%%_AT1G72270.nucleolar pre-ribosomal-associated protein.Gene
A01p016440.1_BnaEXP	AT4G27020.inositol-1,4,5-trisphosphate 5-phosphatase.Gene
A01p016450.1_BnaEXP	AT4G27030.FADA.fatty acid desaturase A.Gene
A01p016460.1_BnaEXP	AT4G27040.VPS22.EAP30/Vps36 family protein.Gene
A01p016480.1_BnaEXP	AT2G20450.Ribosomal protein L14.Gene_%%%_AT4G27090.Ribosomal protein L14.Gene
A01p016490.1_BnaEXP	AT4G27100.Ypt/Rab-GAP domain of gyp1p superfamily protein.Gene
A01p016500.1_BnaEXP	AT4G27110.COBL11.COBRA-like protein 11 precursor.Gene
A01p016500.2_BnaEXP	AT4G27110.COBL11.COBRA-like protein 11 precursor.Gene
A01p016590.1_BnaEXP	AT4G27180.ATK2.kinesin 2.Gene
A01p016600.1_BnaEXP	AT4G27190.NB-ARC domain-containing disease resistance protein.Gene_%%%_AT4G27220.NB-ARC domain-containing disease resistance protein.Gene
A01p016610.1_BnaEXP	AT4G27230.HTA2.histone H2A 2.Gene
A01p016620.1_BnaEXP	AT4G27240.zinc finger (C2H2 type) family protein.Gene
A01p016650.2_BnaEXP	AT4G27280.Calcium-binding EF-hand family protein.Gene
A01p016660.1_BnaEXP	AT4G27290.S-locus lectin protein kinase family protein.Gene
A01p016670.1_BnaEXP	AT4G27300.S-locus lectin protein kinase family protein.Gene
A01p016680.1_BnaEXP	AT4G27310.BBX28.B-box type zinc finger family protein.Gene
A01p016690.1_BnaEXP	AT4G27320.PHOS34.Adenine nucleotide alpha hydrolases-like superfamily protein.Gene_%%%_AT5G54430.PHOS32.Adenine nucleotide alpha hydrolases-like superfamily protein.Gene
A01p016700.1_BnaEXP	AT4G27330.SPL.sporocyteless (SPL).Gene
A01p016730.1_BnaEXP	AT4G27360.Dynein light chain type 1 family protein.Gene
A01p016740.1_BnaEXP	AT4G27370.VIIIB.P-loop containing nucleoside triphosphate hydrolases superfamily protein.Gene
A01p016750.1_BnaEXP	AT4G27380.hypothetical protein.Gene
A01p016760.1_BnaEXP	AT4G27410.RD26.NAC (No Apical Meristem) domain transcriptional regulator superfamily protein.Gene
A01p016780.1_BnaEXP	AT4G27420.ABCG9.ABC-2 type transporter family protein.Gene
A01p016790.1_BnaEXP	AT4G27430.CIP7.COP1-interacting protein 7.Gene
A01p016800.1_BnaEXP	AT4G27435.fiber (DUF1218).Gene
A01p016830.1_BnaEXP	AT4G27460.CBSX5.Cystathionine beta-synthase (CBS) family protein.Gene
A01p016840.1_BnaEXP	AT4G27470.RMA3.RING membrane-anchor 3.Gene
A01p016860.1_BnaEXP	AT4G27490.RRP41L.3'-5'-exoribonuclease family protein.Gene
A01p016870.1_BnaEXP	AT4G27500.PPI1.proton pump interactor 1.Gene
A01p016880.1_BnaEXP	AT4G27510.2-isopropylmalate synthase.Gene
A01p016890.1_BnaEXP	AT4G27520.ENODL2.early nodulin-like protein 2.Gene
A01p016910.1_BnaEXP	AT5G54100.SPFH/Band 7/PHB domain-containing membrane-associated protein family.Gene_%%%_AT4G27585.SPFH/Band 7/PHB domain-containing membrane-associated protein family.Gene
A01p016930.1_BnaEXP	AT3G14320.Zinc finger, C3HC4 type (RING finger) family protein.Gene
A01p016940.1_BnaEXP	AT4G27590.Heavy metal transport/detoxification superfamily protein.Gene
A01p016960.1_BnaEXP	AT4G27610.intracellular protein transporter.Gene
A01p016980.1_BnaEXP	AT1G77405.Pentatricopeptide repeat (PPR) superfamily protein.Gene
A01p016990.1_BnaEXP	AT4G27620.intracellular protein transporter.Gene
A01p017020.1_BnaEXP	AT3G58390.Eukaryotic release factor 1 (eRF1) family protein.Gene_%%%_AT4G27650.PEL1.Eukaryotic release factor 1 (eRF1) family protein.Gene
A01p017050.1_BnaEXP	AT1G54520.myelin-associated oligodendrocyte basic protein.Gene
A01p017100.1_BnaEXP	AT4G27690.VPS26B.vacuolar protein sorting 26B.Gene
A01p017110.1_BnaEXP	AT4G27700.Rhodanese/Cell cycle control phosphatase superfamily protein.Gene
A01p017140.1_BnaEXP	AT4G27730.OPT6.oligopeptide transporter 1.Gene
A01p017150.1_BnaEXP	AT4G27740.Yippee family putative zinc-binding protein.Gene
A01p017180.1_BnaEXP	AT4G27760.FEY.NAD(P)-binding Rossmann-fold superfamily protein.Gene
A01p017200.1_BnaEXP	AT4G27790.Calcium-binding EF hand family protein.Gene
A01p017220.1_BnaEXP	AT4G27845.hypothetical protein.Gene_%%%_AT4G27850.Glycine-rich protein family.Gene
A01p017230.1_BnaEXP	AT4G27860.MEB1.vacuolar iron transporter (VIT) family protein.Gene
A01p017240.1_BnaEXP	AT4G27870.Vacuolar iron transporter (VIT) family protein.Gene
A01p017260.1_BnaEXP	AT4G27890.HSP20-like chaperones superfamily protein.Gene
A01p017270.1_BnaEXP	AT4G27920.PYL10.PYR1-like 10.Gene
A01p017280.1_BnaEXP	AT4G27940.MTM1.manganese tracking factor for mitochondrial SOD2.Gene
A01p017290.1_BnaEXP	AT4G27950.CRF4.cytokinin response factor 4.Gene
A01p017330.1_BnaEXP	AT4G28025.hypothetical protein.Gene
A01p017340.1_BnaEXP	AT4G28040.UMAMIT33.nodulin MtN21 /EamA-like transporter family protein.Gene
A01p017370.1_BnaEXP	AT4G28070.AFG1-like ATPase family protein.Gene
A01p017380.1_BnaEXP	AT4G28085.transmembrane protein.Gene
A01p017390.1_BnaEXP	AT4G28085.transmembrane protein.Gene
A01p017400.1_BnaEXP	AT4G28088.Low temperature and salt responsive protein family.Gene
A01p017410.1_BnaEXP	AT4G28100.transmembrane protein.Gene
A01p017420.1_BnaEXP	AT4G28110.MYB41.myb domain protein 41.Gene
A01p017430.1_BnaEXP	AT4G28140.Integrase-type DNA-binding superfamily protein.Gene
A01p017440.1_BnaEXP	AT4G28160.hydroxyproline-rich glycoprotein family protein.Gene
A01p017450.1_BnaEXP	AT4G28170.transmembrane protein.Gene
A01p017460.1_BnaEXP	AT4G28180.hypothetical protein.Gene
A01p017470.1_BnaEXP	AT4G28190.ULT1.Developmental regulator, ULTRAPETALA.Gene
A01p017480.1_BnaEXP	AT4G28210.EMB1923.embryo defective 1923.Gene
A01p017490.1_BnaEXP	AT4G28230.hypothetical protein.Gene
A01p017520.1_BnaEXP	AT4G28250.EXPB3.expansin B3.Gene
A01p017530.1_BnaEXP	AT4G28270.RMA2.RING membrane-anchor 2.Gene
A01p017540.1_BnaEXP	AT2G20700.LLG2.LORELEI-LIKE-GPI ANCHORED PROTEIN 2.Gene_%%%_AT4G28280.LLG3.LORELEI-LIKE-GPI ANCHORED PROTEIN 3.Gene
A01p017550.1_BnaEXP	AT5G42110.hypothetical protein.Gene_%%%_AT4G28290.hypothetical protein.Gene
A01p017560.1_BnaEXP	AT4G28300.formin-like protein (DUF1421).Gene
A01p017570.1_BnaEXP	AT4G28310.microtubule-associated protein.Gene
A01p017640.1_BnaEXP	AT4G28380.Leucine-rich repeat (LRR) family protein.Gene
A01p017650.1_BnaEXP	AT4G28397.non-specific lipid-transfer-like protein.Gene
A01p017660.1_BnaEXP	AT4G17480.alpha/beta-Hydrolases superfamily protein.Gene
A01p017680.1_BnaEXP	AT4G17460.HAT1.Homeobox-leucine zipper protein 4 (HB-4) / HD-ZIP protein.Gene
A01p017710.1_BnaEXP	AT4G17430.O-fucosyltransferase family protein.Gene
A01p017720.1_BnaEXP	AT4G17420.Tryptophan RNA-binding attenuator protein-like protein.Gene
A01p017730.1_BnaEXP	AT4G17410.DWNN domain, a CCHC-type zinc finger.Gene
A01p017750.1_BnaEXP	AT4G17350.auxin canalization protein (DUF828).Gene
A01p017760.1_BnaEXP	AT4G17340.TIP2.2.tonoplast intrinsic protein 2.2.Gene
A01p017800.1_BnaEXP	AT4G16600.PGSIP8.Nucleotide-diphospho-sugar transferases superfamily protein.Gene
A01p017830.1_BnaEXP	AT4G16640.Matrixin family protein.Gene
A01p017840.1_BnaEXP	AT4G16650.O-fucosyltransferase family protein.Gene
A01p017850.1_BnaEXP	AT4G16660.heat shock protein 70 (Hsp 70) family protein.Gene
A01p017860.1_BnaEXP	AT4G16670.auxin canalization protein (DUF828).Gene
A01p017870.1_BnaEXP	AT4G16563.Eukaryotic aspartyl protease family protein.Gene
A01p017920.1_BnaEXP	AT4G16500.Cystatin/monellin superfamily protein.Gene
A01p017930.1_BnaEXP	AT4G16500.Cystatin/monellin superfamily protein.Gene
A01p017930.2_BnaEXP	AT4G16500.Cystatin/monellin superfamily protein.Gene
A01p017940.1_BnaEXP	AT4G16500.Cystatin/monellin superfamily protein.Gene
A01p017950.1_BnaEXP	AT4G16500.Cystatin/monellin superfamily protein.Gene
A01p017990.1_BnaEXP	AT5G25830.GATA12.GATA transcription factor 12.Gene
A01p018000.1_BnaEXP	AT4G16490.ARM repeat superfamily protein.Gene
A01p018020.1_BnaEXP	AT4G16470.Tetratricopeptide repeat (TPR)-like superfamily protein.Gene
A01p018060.1_BnaEXP	AT4G16450.NADH-ubiquinone oxidoreductase.Gene
A01p018070.1_BnaEXP	AT4G16447.hypothetical protein.Gene
A01p018110.1_BnaEXP	AT4G16440.NAR1.ferredoxin hydrogenase.Gene
A01p018120.1_BnaEXP	AT4G16430.basic helix-loop-helix (bHLH) DNA-binding superfamily protein.Gene
A01p018140.1_BnaEXP	AT4G16400.transmembrane protein.Gene
A01p018140.2_BnaEXP	AT4G16400.transmembrane protein.Gene
A01p018150.1_BnaEXP	AT4G16390.SVR7.pentatricopeptide (PPR) repeat-containing protein.Gene
A01p018180.1_BnaEXP	AT4G16350.CBL6.calcineurin B-like protein 6.Gene
A01p018190.1_BnaEXP	AT4G16340.SPK1.guanyl-nucleotide exchange factors.GTPase binding.GTP binding protein.Gene
A01p018200.1_BnaEXP	AT4G16330.2-oxoglutarate (2OG) and Fe(II)-dependent oxygenase superfamily protein.Gene
A01p018210.1_BnaEXP	AT4G16280.FCA.flowering time control protein FCA.Gene
A01p018220.1_BnaEXP	AT4G16270.peroxidase superfamily protein.Gene
A01p018230.1_BnaEXP	AT4G16260.Glycosyl hydrolase superfamily protein.Gene_%%%_AT3G57270.BG1.beta-1,3-glucanase 1.Gene
A01p018240.1_BnaEXP	AT1G54350.ABCD2.ABC transporter family protein.Gene
A01p018260.1_BnaEXP	AT4G16190.Papain family cysteine protease.Gene
A01p018300.1_BnaEXP	AT4G16160.ATOEP16-2.Mitochondrial import inner membrane translocase subunit Tim17/Tim22/Tim23 family protein.Gene
A01p018310.1_BnaEXP	AT4G16155.dihydrolipoamide dehydrogenase.Gene
A01p018340.1_BnaEXP	AT1G02690.IMPA-6.importin alpha isoform 6.Gene_%%%_AT5G52000.IMPA-8.importin alpha isoform 8.Gene_%%%_AT5G49305.importin subunit alpha.Gene_%%%_AT1G32880.ARM repeat superfamily protein.Gene_%%%_AT5G49310.IMPA-5.importin alpha isoform 5.Gene_%%%_AT3G06720.IMPA-1.importin alpha isoform 1.Gene
A01p018350.1_BnaEXP	AT4G16141.GATA type zinc finger transcription factor family protein.Gene
A01p018350.2_BnaEXP	AT4G16141.GATA type zinc finger transcription factor family protein.Gene
A01p018370.1_BnaEXP	AT4G16130.ARA1.arabinose kinase.Gene
A01p018390.1_BnaEXP	AT4G16120.COBL7.COBRA-like protein-7 precursor.Gene
A01p018400.1_BnaEXP	AT4G16110.RR2.response regulator 2.Gene
A01p018420.1_BnaEXP	AT4G16015.Cysteine/Histidine-rich C1 domain family protein.Gene_%%%_AT4G13992.Cysteine/Histidine-rich C1 domain family protein.Gene
A01p018420.2_BnaEXP	AT4G16015.Cysteine/Histidine-rich C1 domain family protein.Gene_%%%_AT4G13992.Cysteine/Histidine-rich C1 domain family protein.Gene
A01p018440.1_BnaEXP	AT4G12720.NUDT7.MutT/nudix family protein.Gene
A01p018450.1_BnaEXP	AT4G15910.DI21.drought-induced 21.Gene
A01p018460.1_BnaEXP	AT4G15850.RH1.RNA helicase 1.Gene
A01p018470.1_BnaEXP	AT5G49555.FAD/NAD(P)-binding oxidoreductase family protein.Gene
A01p018480.1_BnaEXP	AT5G32613.Zinc knuckle (CCHC-type) family protein.Gene
A01p018490.1_BnaEXP	AT5G49555.FAD/NAD(P)-binding oxidoreductase family protein.Gene
A01p018500.1_BnaEXP	AT5G49560.Putative methyltransferase family protein.Gene
A01p018510.1_BnaEXP	AT4G15810.P-loop containing nucleoside triphosphate hydrolases superfamily protein.Gene
A01p018530.1_BnaEXP	AT5G20660.Zn-dependent exopeptidases superfamily protein.Gene
A01p018570.1_BnaEXP	AT4G15780.VAMP724.vesicle-associated membrane protein 724.Gene
A01p018620.1_BnaEXP	AT4G15740.Calcium-dependent lipid-binding (CaLB domain) family protein.Gene
A01p018630.1_BnaEXP	AT4G15730.CW-type Zinc Finger.Gene
A01p018650.1_BnaEXP	AT4G15680.Thioredoxin superfamily protein.Gene
A01p018700.1_BnaEXP	AT1G51990.O-methyltransferase family protein.Gene
A01p018710.1_BnaEXP	AT1G51990.O-methyltransferase family protein.Gene
A01p018730.1_BnaEXP	AT4G15563.F-box-like protein.Gene
A01p018750.1_BnaEXP	AT4G15545.PH-response transcription factor.Gene
A01p018780.1_BnaEXP	AT3G44730.KP1.kinesin-like protein 1.Gene
A01p018780.2_BnaEXP	AT3G44730.KP1.kinesin-like protein 1.Gene
A01p018790.1_BnaEXP	AT3G44735.PSK3.PHYTOSULFOKINE 3 PRECURSOR.Gene
A01p018870.1_BnaEXP	AT3G44820.Phototropic-responsive NPH3 family protein.Gene
A01p018890.1_BnaEXP	AT3G44880.ACD1.Pheophorbide a oxygenase family protein with Rieske 2Fe-2S domain-containing protein.Gene
A01p018900.1_BnaEXP	AT2G19365.Myb/SANT-like DNA-binding domain protein.Gene
A01p018910.1_BnaEXP	AT3G44890.RPL9.ribosomal protein L9.Gene
A01p018920.1_BnaEXP	AT3G44900.CHX4.cation/H exchanger 4.Gene
A01p019000.1_BnaEXP	AT3G45050.transmembrane protein.Gene
A01p019010.1_BnaEXP	AT3G45060.NRT2.6.high affinity nitrate transporter 2.6.Gene
A01p019030.1_BnaEXP	AT3G45160.Putative membrane lipoprotein.Gene
A01p019050.1_BnaEXP	AT3G45260.C2H2-like zinc finger protein.Gene
A01p019060.1_BnaEXP	AT3G45600.TET3.tetraspanin3.Gene
A01p019080.1_BnaEXP	AT3G45770.Polyketide synthase, enoylreductase family protein.Gene
A01p019090.1_BnaEXP	AT3G45850.P-loop containing nucleoside triphosphate hydrolases superfamily protein.Gene
A01p019120.1_BnaEXP	AT3G46290.HERK1.hercules receptor kinase 1.Gene
A01p019140.1_BnaEXP	AT3G46420.Leucine-rich repeat protein kinase family protein.Gene_%%%_AT3G46340.Leucine-rich repeat protein kinase family protein.Gene_%%%_AT3G46370.Leucine-rich repeat protein kinase family protein.Gene_%%%_AT3G46400.Leucine-rich repeat protein kinase family protein.Gene_%%%_AT3G46330.MEE39.Leucine-rich repeat protein kinase family protein.Gene
A01p019220.1_BnaEXP	AT3G46580.MBD5.methyl-CPG-binding domain protein 5.Gene
A01p019240.1_BnaEXP	AT3G46600.GRAS family transcription factor.Gene
A01p019280.1_BnaEXP	AT5G59570.BOA.Homeodomain-like superfamily protein.Gene_%%%_AT3G46640.PCL1.Homeodomain-like superfamily protein.Gene
A01p019330.1_BnaEXP	AT3G46710.NB-ARC domain-containing disease resistance protein.Gene_%%%_AT3G46730.NB-ARC domain-containing disease resistance protein.Gene_%%%_AT3G46530.RPP13.NB-ARC domain-containing disease resistance protein.Gene
A01p019360.1_BnaEXP	AT3G46750.low-temperature-induced protein.Gene
A01p019360.2_BnaEXP	AT3G46750.low-temperature-induced protein.Gene
A01p019380.1_BnaEXP	AT3G46780.PTAC16.plastid transcriptionally active 16.Gene
A01p019400.1_BnaEXP	AT4G22430.LOW protein: F-box/kelch-repeat protein.Gene_%%%_AT3G26010.Galactose oxidase/kelch repeat superfamily protein.Gene
A01p019410.1_BnaEXP	AT3G46880.hypothetical protein.Gene
A01p019510.1_BnaEXP	AT5G50200.WR3.nitrate transmembrane transporter.Gene
A01p019530.1_BnaEXP	AT3G47640.PYE.basic helix-loop-helix (bHLH) DNA-binding superfamily protein.Gene
A01p019540.1_BnaEXP	AT3G47650.DnaJ/Hsp40 cysteine-rich domain superfamily protein.Gene
A01p019560.1_BnaEXP	AT3G47830.DNA glycosylase superfamily protein.Gene
A01p019580.1_BnaEXP	AT3G47980.Integral membrane HPP family protein.Gene
A01p019610.1_BnaEXP	AT3G48550.SHOOT GRAVITROPISM-like protein.Gene
A01p019620.1_BnaEXP	AT3G48540.Cytidine/deoxycytidylate deaminase family protein.Gene
A01p019640.1_BnaEXP	AT2G22440.non-LTR retroelement reverse transcriptase.Gene
A01p019650.1_BnaEXP	AT3G48510.AtIII18x5-like protein.Gene
A01p019660.1_BnaEXP	AT3G48500.PDE312.Nucleic acid-binding, OB-fold-like protein.Gene
A01p019670.1_BnaEXP	AT3G48450.RPM1-interacting protein 4 (RIN4) family protein.Gene
A01p019700.1_BnaEXP	AT2G47860.SETH6.Phototropic-responsive NPH3 family protein.Gene
A01p019700.2_BnaEXP	AT2G47860.SETH6.Phototropic-responsive NPH3 family protein.Gene
A01p019760.1_BnaEXP	AT3G48180.CDP-diacylglycerol-glycerol-3-phosphate 3-phosphatidyltransferase.Gene
A01p019890.1_BnaEXP	AT3G48100.RR5.response regulator 5.Gene
A01p019960.1_BnaEXP	AT3G48560.CSR1.chlorsulfuron/imidazolinone resistant 1.Gene
A01p019990.1_BnaEXP	AT3G48580.XTH11.xyloglucan endotransglucosylase/hydrolase 11.Gene
A01p020020.1_BnaEXP	AT3G48610.NPC6.non-specific phospholipase C6.Gene
A01p020080.2_BnaEXP	AT3G48750.CDC2.cell division control 2.Gene
A01p020100.1_BnaEXP	AT3G48800.Sterile alpha motif (SAM) domain-containing protein.Gene
A01p020110.1_BnaEXP	AT3G48810.Pentatricopeptide repeat (PPR) superfamily protein.Gene
A01p020130.1_BnaEXP	AT3G48870.HSP93-III.Clp ATPase.Gene
A01p020140.1_BnaEXP	AT3G48880.RNI-like superfamily protein.Gene
A01p020210.1_BnaEXP	AT4G01400.oligomeric golgi complex subunit-like protein.Gene
A01p020220.1_BnaEXP	AT3G01920.DHBP synthase RibB-like alpha/beta domain-containing protein.Gene
A01p020240.1_BnaEXP	AT5G19830.Peptidyl-tRNA hydrolase family protein.Gene
A01p020250.1_BnaEXP	AT3G49142.Tetratricopeptide repeat (TPR)-like superfamily protein.Gene
A01p020260.1_BnaEXP	AT3G49160.pyruvate kinase family protein.Gene
A01p020270.1_BnaEXP	AT3G49180.RID3.Transducin/WD40 repeat-like superfamily protein.Gene
A01p020280.1_BnaEXP	AT3G49200.O-acyltransferase (WSD1-like) family protein.Gene
A01p020290.1_BnaEXP	AT3G49190.O-acyltransferase (WSD1-like) family protein.Gene_%%%_AT3G49210.O-acyltransferase (WSD1-like) family protein.Gene
A01p020310.1_BnaEXP	AT3G49220.Plant invertase/pectin methylesterase inhibitor superfamily.Gene
A01p020320.1_BnaEXP	AT3G49240.emb1796.Pentatricopeptide repeat (PPR) superfamily protein.Gene
A01p020340.1_BnaEXP	AT3G49350.Ypt/Rab-GAP domain of gyp1p superfamily protein.Gene
A01p020360.1_BnaEXP	AT3G49360.PGL2.6-phosphogluconolactonase 2.Gene
A01p020390.1_BnaEXP	AT3G49400.Transducin/WD40 repeat-like superfamily protein.Gene
A01p020400.1_BnaEXP	AT3G49410.Transcription factor IIIC, subunit 5.Gene
A01p020400.2_BnaEXP	AT3G49410.Transcription factor IIIC, subunit 5.Gene
A01p020420.1_BnaEXP	AT2G05370.RNA-dependent RNA polymerase-like protein.Gene
A01p020420.2_BnaEXP	AT3G49500.RDR6.RNA-dependent RNA polymerase 6.Gene
A01p020430.1_BnaEXP	AT1G78172.transmembrane protein.Gene
A01p020460.1_BnaEXP	AT3G49550.hypothetical protein.Gene
A01p020480.1_BnaEXP	AT3G49620.DIN11.2-oxoglutarate (2OG) and Fe(II)-dependent oxygenase superfamily protein.Gene_%%%_AT3G49630.2-oxoglutarate (2OG) and Fe(II)-dependent oxygenase superfamily protein.Gene
A01p020560.1_BnaEXP	AT1G67235.transmembrane protein.Gene_%%%_AT5G33393.hypothetical protein.Gene_%%%_AT1G52603.GRF zinc finger protein.Gene
A01p020570.1_BnaEXP	AT3G49790.Carbohydrate-binding protein.Gene
A01p020580.1_BnaEXP	AT3G49800.BSD domain-containing protein.Gene
A01p020600.1_BnaEXP	AT3G49820.hypothetical protein.Gene
A01p020610.1_BnaEXP	AT3G49850.TRB3.telomere repeat binding factor 3.Gene
A01p020650.1_BnaEXP	AT5G67510.Translation protein SH3-like family protein.Gene_%%%_AT3G49910.Translation protein SH3-like family protein.Gene
A01p020660.1_BnaEXP	AT1G49900.C2H2 type zinc finger transcription factor family.Gene_%%%_AT3G49930.C2H2 and C2HC zinc fingers superfamily protein.Gene
A01p020670.1_BnaEXP	AT3G50000.CKA2.casein kinase II, alpha chain 2.Gene_%%%_AT5G67380.CKA1.casein kinase alpha 1.Gene
A01p020680.1_BnaEXP	AT3G50030.ARM-repeat/Tetratricopeptide repeat (TPR)-like protein.Gene
A01p020690.1_BnaEXP	AT3G50040.hypothetical protein.Gene
A01p020700.1_BnaEXP	AT3G50050.Eukaryotic aspartyl protease family protein.Gene
A01p020720.1_BnaEXP	AT3G50070.CYCD3.3.CYCLIN D3.3.Gene
A01p020740.1_BnaEXP	AT4G07400.VFB3.VIER F-box protein 3.Gene_%%%_AT3G50080.VFB2.VIER F-box protein 2.Gene
A01p020770.1_BnaEXP	AT3G50230.Leucine-rich repeat protein kinase family protein.Gene
A01p020790.1_BnaEXP	AT3G50300.HXXXD-type acyl-transferase family protein.Gene_%%%_AT3G50280.HXXXD-type acyl-transferase family protein.Gene_%%%_AT3G50290.HXXXD-type acyl-transferase family protein.Gene_%%%_AT3G50270.HXXXD-type acyl-transferase family protein.Gene
A01p020810.1_BnaEXP	AT3G50310.MAPKKK20.mitogen-activated protein kinase kinase kinase 20.Gene
A01p020820.1_BnaEXP	AT3G50330.HEC2.basic helix-loop-helix (bHLH) DNA-binding superfamily protein.Gene
A01p020840.1_BnaEXP	AT3G50360.CEN2.centrin2.Gene
A01p020850.1_BnaEXP	AT5G51360.Transcription elongation factor (TFIIS) family protein.Gene_%%%_AT3G50373.transcription elongation factor (TFIIS) family protein.Gene
A01p020860.1_BnaEXP	AT3G50380.vacuolar protein sorting-associated protein, putative (DUF1162).Gene
A01p020860.2_BnaEXP	AT3G50380.vacuolar protein sorting-associated protein, putative (DUF1162).Gene
A01p020860.3_BnaEXP	AT3G50380.vacuolar protein sorting-associated protein, putative (DUF1162).Gene
A01p020870.1_BnaEXP	AT3G50400.GDSL-like Lipase/Acylhydrolase superfamily protein.Gene
A01p020880.1_BnaEXP	AT3G50410.OBP1.OBF binding protein 1.Gene
A01p020890.1_BnaEXP	AT3G50430.golgin.Gene
A01p020900.1_BnaEXP	AT2G14060.S-adenosyl-L-methionine-dependent methyltransferases superfamily protein.Gene_%%%_AT5G38020.S-adenosyl-L-methionine-dependent methyltransferases superfamily protein.Gene_%%%_AT3G21950.S-adenosyl-L-methionine-dependent methyltransferases superfamily protein.Gene
A01p020900.2_BnaEXP	AT2G14060.S-adenosyl-L-methionine-dependent methyltransferases superfamily protein.Gene_%%%_AT5G38020.S-adenosyl-L-methionine-dependent methyltransferases superfamily protein.Gene_%%%_AT3G21950.S-adenosyl-L-methionine-dependent methyltransferases superfamily protein.Gene
A01p020910.1_BnaEXP	AT3G50510.LBD28.LOB domain-containing protein 28.Gene
A01p020930.1_BnaEXP	AT4G22050.Eukaryotic aspartyl protease family protein.Gene
A01p020940.1_BnaEXP	AT3G50520.Phosphoglycerate mutase family protein.Gene
A01p020970.1_BnaEXP	AT3G50560.NAD(P)-binding Rossmann-fold superfamily protein.Gene
A01p021010.1_BnaEXP	AT4G19630.winged-helix DNA-binding transcription factor family protein.Gene
A01p021030.1_BnaEXP	AT3G50660.DWF4.Cytochrome P450 superfamily protein.Gene
A01p021070.1_BnaEXP	AT5G52190.Sugar isomerase (SIS) family protein.Gene
A01p021100.1_BnaEXP	AT4G37230.Photosystem II manganese-stabilising protein (PsbO) family.Gene_%%%_AT3G50820.PSBO2.photosystem II subunit O-2.Gene
A01p021140.1_BnaEXP	AT3G50900.hypothetical protein.Gene
A01p021140.2_BnaEXP	AT3G50900.hypothetical protein.Gene
A01p021200.1_BnaEXP	AT5G66410.PLP3b.thioredoxin domain PLP3B-like protein.Gene_%%%_AT3G50960.PLP3a.thioredoxin domain PLP3A-like protein.Gene
A01p021220.1_BnaEXP	AT3G51000.alpha/beta-Hydrolases superfamily protein.Gene
A01p021230.1_BnaEXP	AT3G51040.RTH.RTE1-homolog.Gene
A01p021270.1_BnaEXP	AT3G51080.GATA6.GATA transcription factor 6.Gene
A01p021280.1_BnaEXP	AT3G51090.coiled-coil 90B-like protein (DUF1640).Gene
A01p021280.2_BnaEXP	AT3G51090.coiled-coil 90B-like protein (DUF1640).Gene
A01p021300.1_BnaEXP	AT3G51140.DnaJ (DUF3353).Gene
A01p021340.1_BnaEXP	AT3G51230.chalcone-flavanone isomerase family protein.Gene
A01p021350.1_BnaEXP	AT3G51270.protein serine/threonine kinase.Gene
A01p021410.1_BnaEXP	AT3G51400.hypothetical protein (DUF241).Gene
A01p021410.2_BnaEXP	AT3G51400.hypothetical protein (DUF241).Gene
A01p021440.1_BnaEXP	AT5G66020.ATSAC1B.Phosphoinositide phosphatase family protein.Gene_%%%_AT3G51460.RHD4.Phosphoinositide phosphatase family protein.Gene
A01p021470.1_BnaEXP	AT3G51500.hypothetical protein.Gene
A01p021480.1_BnaEXP	AT3G51510.transmembrane protein.Gene
A01p021490.1_BnaEXP	AT3G51520.DGAT2.diacylglycerol acyltransferase family.Gene
A01p021500.1_BnaEXP	AT3G51550.FER.Malectin/receptor-like protein kinase family protein.Gene
A01p021510.1_BnaEXP	AT3G51590.LTP12.lipid transfer protein 12.Gene
A01p021540.1_BnaEXP	AT3G51620.PAP/OAS1 substrate-binding domain superfamily.Gene
A01p021580.1_BnaEXP	AT3G51820.G4.UbiA prenyltransferase family protein.Gene
A01p021610.1_BnaEXP	AT4G14510.CFM3B.CRM family member 3B.Gene
A01p021670.1_BnaEXP	AT4G14580.CIPK4.CBL-interacting protein kinase 4.Gene
A01p021680.1_BnaEXP	AT4G13820.Leucine-rich repeat (LRR) family protein.Gene
A01p021690.1_BnaEXP	AT4G13820.Leucine-rich repeat (LRR) family protein.Gene
A01p021690.2_BnaEXP	AT4G13820.Leucine-rich repeat (LRR) family protein.Gene
A01p021700.1_BnaEXP	AT4G13820.Leucine-rich repeat (LRR) family protein.Gene
A01p021710.1_BnaEXP	AT4G14605.MDA1.Mitochondrial transcription termination factor family protein.Gene
A01p021710.2_BnaEXP	AT4G14605.MDA1.Mitochondrial transcription termination factor family protein.Gene
A01p021720.1_BnaEXP	AT4G14620.hypothetical protein (DUF506).Gene
A01p021740.1_BnaEXP	AT4G14650.hypothetical protein.Gene
A01p021760.1_BnaEXP	AT4G25000.AMY1.alpha-amylase-like protein.Gene
A01p021780.1_BnaEXP	AT4G14690.ELIP2.Chlorophyll A-B binding family protein.Gene
A01p021790.1_BnaEXP	AT2G26400.ARD3.acireductone dioxygenase 3.Gene_%%%_AT4G14710.ATARD2.RmlC-like cupins superfamily protein.Gene_%%%_AT4G14716.ARD1.acireductone dioxygenase 1.Gene
A01p021800.1_BnaEXP	AT4G14720.TIFY domain/Divergent CCT motif family protein.Gene_%%%_AT4G14713.PPD1.TIFY domain/Divergent CCT motif family protein.Gene
A01p021810.1_BnaEXP	AT4G14723.CLL2.EPIDERMAL PATTERNING FACTOR-like protein.Gene
A01p021820.1_BnaEXP	AT4G14730.Bax inhibitor-1 family protein.Gene
A01p021830.1_BnaEXP	AT3G22810.auxin canalization protein (DUF828).Gene_%%%_AT4G14740.auxin canalization protein (DUF828).Gene
A01p021830.2_BnaEXP	AT3G22810.auxin canalization protein (DUF828).Gene_%%%_AT4G14740.auxin canalization protein (DUF828).Gene
A01p021830.3_BnaEXP	AT3G22810.auxin canalization protein (DUF828).Gene_%%%_AT4G14740.auxin canalization protein (DUF828).Gene
A01p021840.1_BnaEXP	AT4G14746.neurogenic locus notch-like protein.Gene
A01p021870.1_BnaEXP	AT4G14750.IQD19.IQ-domain 19.Gene
A01p021890.1_BnaEXP	AT4G14770.TCX2.TESMIN/TSO1-like CXC 2.Gene
A01p021920.1_BnaEXP	AT4G14790.ATSUV3.ATP-dependent RNA helicase.Gene
A01p021940.1_BnaEXP	AT2G25780.hypothetical protein (DUF1677).Gene_%%%_AT4G14819.hypothetical protein (DUF1677).Gene
A01p021950.1_BnaEXP	AT4G14820.Pentatricopeptide repeat (PPR) superfamily protein.Gene
A01p021960.1_BnaEXP	AT4G14860.OFP11.ovate family protein 11.Gene
A01p021970.1_BnaEXP	AT4G14870.SECE1.secE/sec61-gamma protein transport protein.Gene
A01p021990.1_BnaEXP	AT4G14890.FdC1.2Fe-2S ferredoxin-like superfamily protein.Gene
A01p022050.1_BnaEXP	AT4G14940.AO1.amine oxidase 1.Gene
A01p022070.1_BnaEXP	AT4G14990.Topoisomerase II-associated protein PAT1.Gene
A01p022090.1_BnaEXP	AT4G15010.Mitochondrial substrate carrier family protein.Gene
A01p022120.1_BnaEXP	AT2G41710.Integrase-type DNA-binding superfamily protein.Gene
A01p022140.1_BnaEXP	AT4G15040.Subtilisin-like serine endopeptidase family protein.Gene
A01p022200.1_BnaEXP	AT4G15075.FBD-like domain family protein.Gene_%%%_AT4G15060.FBD, F-box/LRR protein.Gene_%%%_AT1G55660.FBD, F-box and Leucine Rich Repeat domains containing protein.Gene_%%%_AT4G00315.F-box/RNI-like/FBD-like domains-containing protein.Gene_%%%_AT1G19410.FBD / Leucine Rich Repeat domains containing protein.Gene_%%%_AT5G62970.Protein with RNI-like/FBD-like domain.Gene
A01p022210.1_BnaEXP	AT4G15080.DHHC-type zinc finger family protein.Gene
A01p022210.2_BnaEXP	AT4G15080.DHHC-type zinc finger family protein.Gene
A01p022220.1_BnaEXP	AT4G15120.VQ motif-containing protein.Gene
A01p022240.1_BnaEXP	AT4G15160.Bifunctional inhibitor/lipid-transfer protein/seed storage 2S albumin superfamily protein.Gene
A01p022290.1_BnaEXP	AT4G15240.glycosyltransferase (DUF604).Gene
A01p022300.1_BnaEXP	AT4G15248.BBX30.B-box type zinc finger family protein.Gene
A01p022330.1_BnaEXP	AT3G30280.HXXXD-type acyl-transferase family protein.Gene_%%%_AT5G47950.HXXXD-type acyl-transferase family protein.Gene_%%%_AT1G24430.HXXXD-type acyl-transferase family protein.Gene_%%%_AT4G15390.HXXXD-type acyl-transferase family protein.Gene
A01p022340.1_BnaEXP	AT5G28823.hypothetical protein.Gene_%%%_AT2G07760.Zinc knuckle (CCHC-type) family protein.Gene
A01p022360.1_BnaEXP	AT4G15415.ATB' GAMMA.Protein phosphatase 2A regulatory B subunit family protein.Gene
A01p022370.1_BnaEXP	AT4G15417.RTL1.RNAse II-like 1.Gene
A01p022430.1_BnaEXP	AT4G15450.Senescence/dehydration-associated protein-like protein.Gene
A01p022450.1_BnaEXP	AT4G15500.UGT84A4.UDP-Glycosyltransferase superfamily protein.Gene_%%%_AT4G15490.UGT84A3.UDP-Glycosyltransferase superfamily protein.Gene
A01p022470.1_BnaEXP	AT3G21540.transducin family protein / WD-40 repeat family protein.Gene
A01p022480.1_BnaEXP	AT4G15510.PPD1.Photosystem II reaction center PsbP family protein.Gene
A01p022530.1_BnaEXP	AT4G15545.PH-response transcription factor.Gene
A01p022560.1_BnaEXP	AT4G15563.F-box-like protein.Gene
A01p022580.1_BnaEXP	AT1G51990.O-methyltransferase family protein.Gene
A01p022590.1_BnaEXP	AT1G51990.O-methyltransferase family protein.Gene
A01p022630.1_BnaEXP	AT4G15680.Thioredoxin superfamily protein.Gene
A01p022650.1_BnaEXP	AT4G15730.CW-type Zinc Finger.Gene
A01p022670.1_BnaEXP	AT1G57790.F-box family protein.Gene
A01p022690.1_BnaEXP	AT1G57700.Protein kinase superfamily protein.Gene
A01p022730.1_BnaEXP	AT1G57943.PUP17.purine permease 17.Gene_%%%_AT1G57980.Nucleotide-sugar transporter family protein.Gene_%%%_AT1G57990.PUP18.purine permease 18.Gene
A01p022740.1_BnaEXP	AT1G58025.DNA-binding bromodomain-containing protein.Gene
A01p022750.1_BnaEXP	AT1G58080.ATP-PRT1.ATP phosphoribosyl transferase 1.Gene
A01p022760.1_BnaEXP	AT1G58110.Basic-leucine zipper (bZIP) transcription factor family protein.Gene_%%%_AT4G06598.basic-leucine zipper (bZIP) transcription factor family protein.Gene
A01p022780.1_BnaEXP	AT1G58120.hypothetical protein.Gene
A01p022790.1_BnaEXP	AT1G58180.BCA6.beta carbonic anhydrase 6.Gene
A01p022800.1_BnaEXP	AT1G58190.RLP9.receptor like protein 9.Gene
A01p022830.1_BnaEXP	AT1G58220.Homeodomain-like superfamily protein.Gene
A01p022840.1_BnaEXP	AT1G58225.hypothetical protein.Gene
A01p022870.1_BnaEXP	AT5G28820.Myb/SANT-like DNA-binding domain protein.Gene
A01p022880.1_BnaEXP	AT1G58280.Phosphoglycerate mutase family protein.Gene
A01p022890.1_BnaEXP	AT1G61060.F-box family protein.Gene_%%%_AT1G53815.F-box family protein.Gene_%%%_AT1G53550.F-box family protein.Gene_%%%_AT1G55070.F-box and associated interaction domains-containing protein.Gene
A01p022900.1_BnaEXP	AT2G28700.AGL46.AGAMOUS-like 46.Gene
A01p022920.1_BnaEXP	AT4G03728.hypothetical protein.Gene
A01p022940.2_BnaEXP	AT1G58360.AAP1.amino acid permease 1.Gene
A01p023030.1_BnaEXP	AT1G58470.RBP1.RNA-binding protein 1.Gene
A01p023090.1_BnaEXP	AT1G59590.ZCF37.ZCF37.Gene
A01p023100.1_BnaEXP	AT1G59600.ZCW7.ZCW7.Gene
A01p023110.1_BnaEXP	AT1G59610.DL3.dynamin-like 3.Gene
A01p023190.1_BnaEXP	AT1G59750.ARF1.auxin response factor 1.Gene
A01p023200.2_BnaEXP	AT1G59760.MTR4.RNA helicase, ATP-dependent, SK12/DOB1 protein.Gene
A01p023240.1_BnaEXP	AT1G59840.CCB4.cofactor assembly of complex C.Gene
A01p023250.1_BnaEXP	AT1G59850.ARM repeat superfamily protein.Gene
A01p023290.1_BnaEXP	AT1G59900.E1 ALPHA.pyruvate dehydrogenase complex E1 alpha subunit.Gene
A01p023300.1_BnaEXP	AT1G59910.Actin-binding FH2 (formin homology 2) family protein.Gene
A01p023310.1_BnaEXP	AT2G42460.MATH domain/coiled-coil protein.Gene_%%%_AT2G42465.MATH domain/coiled-coil protein.Gene_%%%_AT2G42470.TRAF-like family protein.Gene
A01p023320.1_BnaEXP	AT1G59990.EMB3108.DEA(D/H)-box RNA helicase family protein.Gene
A01p023340.1_BnaEXP	AT1G60010.D-ribose-binding periplasmic protein.Gene
A01p023350.1_BnaEXP	AT1G10540.NAT8.nucleobase-ascorbate transporter 8.Gene_%%%_AT1G60030.NAT7.nucleobase-ascorbate transporter 7.Gene
A01p023370.1_BnaEXP	AT1G60060.Serine/threonine-protein kinase WNK (With No Lysine)-like protein.Gene
A01p023410.1_BnaEXP	AT1G36675.glycine-rich protein.Gene
A01p023440.1_BnaEXP	AT1G70400.NOSIC domain protein.Gene_%%%_AT1G60170.emb1220.pre-mRNA processing ribonucleoprotein binding region-containing protein.Gene
A01p023450.1_BnaEXP	AT1G60190.PUB19.ARM repeat superfamily protein.Gene
A01p023460.1_BnaEXP	AT1G60200.splicing factor PWI domain-containing protein / RNA recognition motif (RRM)-containing protein.Gene
A01p023490.1_BnaEXP	AT2G42460.MATH domain/coiled-coil protein.Gene_%%%_AT2G42465.MATH domain/coiled-coil protein.Gene_%%%_AT2G42470.TRAF-like family protein.Gene
A01p023490.2_BnaEXP	AT2G42460.MATH domain/coiled-coil protein.Gene_%%%_AT2G42465.MATH domain/coiled-coil protein.Gene_%%%_AT2G42470.TRAF-like family protein.Gene
A01p023520.1_BnaEXP	AT1G60420.DC1 domain-containing protein.Gene
A01p023530.1_BnaEXP	AT1G60250.BBX26.B-box zinc finger family protein.Gene
A01p023550.1_BnaEXP	AT1G60450.GolS7.galactinol synthase 7.Gene
A01p023550.2_BnaEXP	AT1G60450.GolS7.galactinol synthase 7.Gene
A01p023560.1_BnaEXP	AT1G60460.hypothetical protein.Gene
A01p023590.1_BnaEXP	AT5G28780.PIF1 helicase.Gene
A01p023640.1_BnaEXP	AT1G60560.SWIM zinc finger family protein.Gene
A01p023650.1_BnaEXP	AT2G42460.MATH domain/coiled-coil protein.Gene_%%%_AT2G42465.MATH domain/coiled-coil protein.Gene_%%%_AT2G42470.TRAF-like family protein.Gene
A01p023660.1_BnaEXP	AT1G60600.ABC4.UbiA prenyltransferase family protein.Gene
A01p023670.1_BnaEXP	AT1G60610.SBP (S-ribonuclease binding protein) family protein.Gene
A01p023690.1_BnaEXP	AT1G60620.RPAC43.RNA polymerase I subunit 43.Gene
A01p023700.1_BnaEXP	AT1G60630.Leucine-rich repeat protein kinase family protein.Gene
A01p023710.1_BnaEXP	AT1G60640.stress response protein.Gene
A01p023720.1_BnaEXP	AT1G60650.AtRZ-1b.RNA-binding (RRM/RBD/RNP motifs) family protein with retrovirus zinc finger-like domain-containing protein.Gene
A01p023740.1_BnaEXP	AT1G60660.CB5LP.cytochrome B5-like protein.Gene
A01p023770.1_BnaEXP	AT1G10810.NAD(P)-linked oxidoreductase superfamily protein.Gene_%%%_AT1G60750.NAD(P)-linked oxidoreductase superfamily protein.Gene
A01p023810.1_BnaEXP	AT1G05530.UGT75B2.UDP-glucosyl transferase 75B2.Gene_%%%_AT1G05560.UGT75B1.UDP-glucosyltransferase 75B1.Gene
A01p023830.1_BnaEXP	AT1G10730.Clathrin adaptor complexes medium subunit family protein.Gene_%%%_AT1G60780.HAP13.Clathrin adaptor complexes medium subunit family protein.Gene
A01p023920.1_BnaEXP	AT1G60900.U2 snRNP auxilliary factor, large subunit, splicing factor.Gene
A01p023990.1_BnaEXP	AT1G60960.IRT3.iron regulated transporter 3.Gene
A01p023990.2_BnaEXP	AT1G60960.IRT3.iron regulated transporter 3.Gene
A01p024000.1_BnaEXP	AT5G09890.Protein kinase family protein.Gene
A01p024030.1_BnaEXP	AT1G60990.Glycine cleavage T-protein family.Gene
A01p024070.1_BnaEXP	AT5G28820.Myb/SANT-like DNA-binding domain protein.Gene
A01p024080.1_BnaEXP	AT1G61010.CPSF73-I.cleavage and polyadenylation specificity factor 73-I.Gene
A01p024090.1_BnaEXP	AT1G61040.VIP5.plus-3 domain-containing protein.Gene
A01p024110.1_BnaEXP	AT2G02120.PDF2.1.Scorpion toxin-like knottin superfamily protein.Gene_%%%_AT2G02100.LCR69.low-molecular-weight cysteine-rich 69.Gene_%%%_AT1G61070.LCR66.low-molecular-weight cysteine-rich 66.Gene
A01p024130.1_BnaEXP	AT1G61100.disease resistance protein (TIR class).Gene
A01p024150.1_BnaEXP	AT1G61130.SCPL32.serine carboxypeptidase-like 32.Gene
A01p024160.1_BnaEXP	AT1G61140.EDA16.SNF2 domain-containing protein / helicase domain-containing protein / zinc finger protein-like protein.Gene_%%%_AT1G11100.SNF2 domain-containing protein / helicase domain-containing protein / zinc finger protein-like protein.Gene
A01p024200.1_BnaEXP	AT1G61170.hypothetical protein.Gene
A01p024210.1_BnaEXP	AT5G33355.Defensin-like (DEFL) family protein.Gene_%%%_AT3G59930.defensin-like protein.Gene_%%%_AT1G34047.Defensin-like (DEFL) family protein.Gene
A01p024220.1_BnaEXP	AT5G33355.Defensin-like (DEFL) family protein.Gene_%%%_AT3G59930.defensin-like protein.Gene_%%%_AT1G34047.Defensin-like (DEFL) family protein.Gene
A01p024230.1_BnaEXP	AT5G33355.Defensin-like (DEFL) family protein.Gene_%%%_AT3G59930.defensin-like protein.Gene_%%%_AT1G34047.Defensin-like (DEFL) family protein.Gene
A01p024240.1_BnaEXP	AT5G33355.Defensin-like (DEFL) family protein.Gene_%%%_AT3G59930.defensin-like protein.Gene_%%%_AT1G34047.Defensin-like (DEFL) family protein.Gene
A01p024250.1_BnaEXP	AT5G33355.Defensin-like (DEFL) family protein.Gene_%%%_AT3G59930.defensin-like protein.Gene_%%%_AT1G34047.Defensin-like (DEFL) family protein.Gene
A01p024260.1_BnaEXP	AT5G33355.Defensin-like (DEFL) family protein.Gene_%%%_AT3G59930.defensin-like protein.Gene_%%%_AT1G34047.Defensin-like (DEFL) family protein.Gene
A01p024270.1_BnaEXP	AT1G61210.DWA3.Transducin/WD40 repeat-like superfamily protein.Gene
A01p024290.1_BnaEXP	AT1G61240.lysine ketoglutarate reductase trans-splicing-like protein (DUF707).Gene
A01p024300.1_BnaEXP	AT1G61250.SC3.secretory carrier 3.Gene
A01p024320.1_BnaEXP	AT1G61260.cotton fiber (DUF761).Gene
A01p024350.1_BnaEXP	AT1G61340.FBS1.F-box family protein.Gene
A01p024410.1_BnaEXP	AT3G05930.GLP8.germin-like protein 8.Gene
A01p024450.1_BnaEXP	AT2G22055.RALFL15.RALF-like 15.Gene_%%%_AT1G61563.RALFL8.ralf-like 8.Gene_%%%_AT1G61566.RALFL9.ralf-like 9.Gene
A01p024480.1_BnaEXP	AT1G61590.Protein kinase superfamily protein.Gene
A01p024500.1_BnaEXP	AT1G61610.S-locus lectin protein kinase family protein.Gene
A01p024520.1_BnaEXP	AT1G61620.phosphoinositide binding protein.Gene
A01p024530.1_BnaEXP	AT1G61630.ENT7.equilibrative nucleoside transporter 7.Gene
A01p024540.1_BnaEXP	AT1G61640.Protein kinase superfamily protein.Gene
A01p024560.1_BnaEXP	AT1G61660.basic helix-loop-helix (bHLH) DNA-binding superfamily protein.Gene
A01p024610.1_BnaEXP	AT4G03728.hypothetical protein.Gene
A01p024680.1_BnaEXP	AT5G15000.ECA1 gametogenesis family protein.Gene
A01p024720.1_BnaEXP	AT5G61730.ABCA9.ABC2 homolog 11.Gene
A01p024740.1_BnaEXP	AT5G61720.hypothetical protein (DUF1216).Gene
A01p024770.1_BnaEXP	AT5G61720.hypothetical protein (DUF1216).Gene
A01p024850.1_BnaEXP	AT1G09310.plant/protein (Protein of unknown function, DUF538).Gene_%%%_AT1G56580.SVB.plant/protein (Protein of unknown function, DUF538).Gene
A01p024920.1_BnaEXP	AT1G56460.HIT zinc finger and PAPA-1-like domain-containing protein.Gene
A01p024930.1_BnaEXP	AT1G56450.PBG1.20S proteasome beta subunit G1.Gene
A01p024970.1_BnaEXP	AT1G56420.antigenic heat-stable protein.Gene
A01p024980.1_BnaEXP	AT1G56340.CRT1a.calreticulin 1a.Gene
A01p025010.1_BnaEXP	AT1G56320.hypothetical protein.Gene
A01p025030.1_BnaEXP	AT1G56300.Chaperone DnaJ-domain superfamily protein.Gene
A01p025080.1_BnaEXP	AT1G56260.MDO1.telomere-capping, CST complex subunit.Gene
A01p025090.1_BnaEXP	AT1G52950.Nucleic acid-binding, OB-fold-like protein.Gene
A01p025110.1_BnaEXP	AT1G56240.PP2-B13.phloem protein 2-B13.Gene_%%%_AT1G56250.PP2-B14.phloem protein 2-B14.Gene
A01p025130.1_BnaEXP	AT1G55050.hypothetical protein.Gene
A01p025140.1_BnaEXP	AT1G55020.LOX1.lipoxygenase 1.Gene
A01p025170.1_BnaEXP	AT1G54990.AXR4.alpha/beta-Hydrolases superfamily protein.Gene
A01p025180.1_BnaEXP	AT1G54870.NAD(P)-binding Rossmann-fold superfamily protein.Gene
A01p025190.1_BnaEXP	AT1G54840.HSP20-like chaperones superfamily protein.Gene
A01p025200.1_BnaEXP	AT1G54780.TLP18.3.thylakoid lumen 18.3 kDa protein.Gene
A01p025210.1_BnaEXP	AT1G54730.Major facilitator superfamily protein.Gene
A01p025250.1_BnaEXP	AT1G54710.ATG18H.autophagy 18h-like protein.Gene
A01p025260.1_BnaEXP	AT1G54680.translation initiation factor 3 subunit I.Gene
A01p025270.1_BnaEXP	AT1G54650.Methyltransferase family protein.Gene
A01p025330.1_BnaEXP	AT3G57620.glyoxal oxidase-related protein.Gene
A01p025340.1_BnaEXP	AT1G54440.Polynucleotidyl transferase, ribonuclease H fold protein with HRDC domain-containing protein.Gene
A01p025350.1_BnaEXP	AT1G54450.Calcium-binding EF-hand family protein.Gene
A01p025430.1_BnaEXP	AT1G61667.serine protease, putative (Protein of unknown function, DUF538).Gene
A01p025440.1_BnaEXP	AT1G10980.Lung seven transmembrane receptor family protein.Gene_%%%_AT1G61670.Lung seven transmembrane receptor family protein.Gene
A01p025470.1_BnaEXP	AT1G61690.phosphoinositide binding protein.Gene
A01p025480.1_BnaEXP	AT1G61700.RNA polymerases N / 8 kDa subunit.Gene
A01p025510.1_BnaEXP	AT1G11540.Sulfite exporter TauE/SafE family protein.Gene_%%%_AT1G61740.Sulfite exporter TauE/SafE family protein.Gene
A01p025520.1_BnaEXP	AT1G61750.Receptor-like protein kinase-related family protein.Gene
A01p025530.1_BnaEXP	AT1G61760.Late embryogenesis abundant (LEA) hydroxyproline-rich glycoprotein family.Gene
A01p025550.1_BnaEXP	AT1G61780.postsynaptic protein-like protein.Gene
A01p025560.1_BnaEXP	AT1G11560.Oligosaccharyltransferase complex/magnesium transporter family protein.Gene_%%%_AT1G61790.Oligosaccharyltransferase complex/magnesium transporter family protein.Gene
A01p025570.1_BnaEXP	AT1G11560.Oligosaccharyltransferase complex/magnesium transporter family protein.Gene_%%%_AT1G61790.Oligosaccharyltransferase complex/magnesium transporter family protein.Gene
A01p025580.1_BnaEXP	AT1G11560.Oligosaccharyltransferase complex/magnesium transporter family protein.Gene_%%%_AT1G61790.Oligosaccharyltransferase complex/magnesium transporter family protein.Gene
A01p025590.1_BnaEXP	AT1G11560.Oligosaccharyltransferase complex/magnesium transporter family protein.Gene_%%%_AT1G61790.Oligosaccharyltransferase complex/magnesium transporter family protein.Gene
A01p025620.1_BnaEXP	AT1G61820.BGLU46.beta glucosidase 46.Gene_%%%_AT1G61810.BGLU45.beta-glucosidase 45.Gene
A01p025640.1_BnaEXP	AT1G61860.Protein kinase superfamily protein.Gene
A01p025710.1_BnaEXP	AT3G24495.MSH7.MUTS homolog 7.Gene
A01p025710.2_BnaEXP	AT3G24495.MSH7.MUTS homolog 7.Gene
A01p025720.1_BnaEXP	AT1G28190.hypothetical protein.Gene
A01p025750.1_BnaEXP	AT3G24350.SYP32.syntaxin of plants 32.Gene
A01p025800.1_BnaEXP	AT3G24020.Disease resistance-responsive (dirigent-like protein) family protein.Gene
A01p025810.1_BnaEXP	AT3G24040.Core-2/I-branching beta-1,6-N-acetylglucosaminyltransferase family protein.Gene
A01p025830.1_BnaEXP	AT3G24060.Plant self-incompatibility protein S1 family.Gene
A01p025840.1_BnaEXP	AT3G24070.Zinc knuckle (CCHC-type) family protein.Gene
A01p025870.1_BnaEXP	AT3G24120.Homeodomain-like superfamily protein.Gene
A01p025880.1_BnaEXP	AT3G24130.Pectin lyase-like superfamily protein.Gene_%%%_AT5G18990.Pectin lyase-like superfamily protein.Gene_%%%_AT2G47280.Pectin lyase-like superfamily protein.Gene_%%%_AT2G19150.Pectin lyase-like superfamily protein.Gene
A01p025890.1_BnaEXP	AT3G24140.FMA.basic helix-loop-helix (bHLH) DNA-binding superfamily protein.Gene
A01p025910.1_BnaEXP	AT3G24160.PMP.putative type 1 membrane protein.Gene
A01p025930.1_BnaEXP	AT3G24225.CLE19.CLAVATA3/ESR-RELATED 19.Gene
A01p025960.1_BnaEXP	AT3G24250.glycine-rich protein.Gene
A01p025980.1_BnaEXP	AT3G23900.RNA recognition motif (RRM)-containing protein.Gene
A01p026040.1_BnaEXP	AT3G23770.O-Glycosyl hydrolases family 17 protein.Gene
A01p026060.1_BnaEXP	AT2G31670.Stress responsive alpha-beta barrel domain protein.Gene
A01p026060.2_BnaEXP	AT2G31670.Stress responsive alpha-beta barrel domain protein.Gene
A01p026070.1_BnaEXP	AT3G23710.Tic22-III.Tic22-like family protein.Gene
A01p026090.1_BnaEXP	AT3G18295.DUF1639 family protein, putative (DUF1639).Gene
A01p026110.1_BnaEXP	AT3G23690.basic helix-loop-helix (bHLH) DNA-binding superfamily protein.Gene
A01p026110.2_BnaEXP	AT3G23690.basic helix-loop-helix (bHLH) DNA-binding superfamily protein.Gene
A01p026140.1_BnaEXP	AT2G13295.protease inhibitor/seed storage/lipid transfer family protein.Gene
A01p026140.2_BnaEXP	AT2G13295.protease inhibitor/seed storage/lipid transfer family protein.Gene
A01p026210.1_BnaEXP	AT3G42960.ATA1.TAPETUM 1.Gene
A01p026230.1_BnaEXP	AT3G23605.Ubiquitin-like superfamily protein.Gene
A01p026270.1_BnaEXP	AT3G22720.F-box/associated interaction domain protein.Gene_%%%_AT3G22710.F-box family protein.Gene_%%%_AT3G22700.F-box and associated interaction domains-containing protein.Gene_%%%_AT3G22350.F-box and associated interaction domains-containing protein.Gene_%%%_AT3G22730.F-box and associated interaction domains-containing protein.Gene_%%%_AT2G04920.F-box and associated interaction domains-containi…
A01p026320.1_BnaEXP	AT3G23480.Cyclopropane-fatty-acyl-phospholipid synthase.Gene_%%%_AT3G23470.Cyclopropane-fatty-acyl-phospholipid synthase.Gene_%%%_AT3G23460.S-adenosyl-L-methionine-dependent methyltransferases superfamily protein.Gene
A01p026340.1_BnaEXP	AT3G23430.PHO1.phosphate 1.Gene
A01p026350.1_BnaEXP	AT3G23380.RIC5.ROP-interactive CRIB motif-containing protein 5.Gene
A01p026380.1_BnaEXP	AT3G43850.hypothetical protein.Gene
A01p026430.1_BnaEXP	AT5G33406.hAT dimerization domain-containing protein / transposase-like protein.Gene
A01p026460.1_BnaEXP	AT3G23240.ERF1.ethylene response factor 1.Gene
A01p026470.1_BnaEXP	AT3G23230.TDR1.Integrase-type DNA-binding superfamily protein.Gene
A01p026480.1_BnaEXP	AT3G23220.ESE1.Integrase-type DNA-binding superfamily protein.Gene
A01p026510.1_BnaEXP	AT3G23210.bHLH34.basic helix-loop-helix (bHLH) DNA-binding superfamily protein.Gene
A01p026520.1_BnaEXP	AT3G23200.Uncharacterized protein family (UPF0497).Gene
A01p026530.1_BnaEXP	AT3G23190.HR-like lesion-inducing protein-like protein.Gene
A01p026570.1_BnaEXP	AT3G23175.HR-like lesion-inducing protein-like protein.Gene
A01p026580.1_BnaEXP	AT3G23150.ETR2.Signal transduction histidine kinase, hybrid-type, ethylene sensor.Gene
A01p026590.1_BnaEXP	AT3G23130.SUP.C2H2 and C2HC zinc fingers superfamily protein.Gene
A01p026610.2_BnaEXP	AT1G27490.F-box and associated interaction domains-containing protein.Gene
A01p026620.1_BnaEXP	AT1G27490.F-box and associated interaction domains-containing protein.Gene
A01p026640.1_BnaEXP	AT3G23090.TPX2 (targeting protein for Xklp2) protein family.Gene
A01p026650.1_BnaEXP	AT3G23080.Polyketide cyclase/dehydrase and lipid transport superfamily protein.Gene
A01p026660.1_BnaEXP	AT3G23060.RING/U-box superfamily protein.Gene
A01p026680.1_BnaEXP	AT3G23030.IAA2.indole-3-acetic acid inducible 2.Gene
A01p026720.1_BnaEXP	AT3G23000.CIPK7.CBL-interacting protein kinase 7.Gene
A01p026750.1_BnaEXP	AT3G23000.CIPK7.CBL-interacting protein kinase 7.Gene
A01p026770.1_BnaEXP	AT3G24093.Paired amphipathic helix (PAH2) superfamily protein.Gene_%%%_AT3G22961.Paired amphipathic helix (PAH2) superfamily protein.Gene
A01p026790.1_BnaEXP	AT3G55760.hypothetical protein.Gene
A01p026800.1_BnaEXP	AT3G22930.CML11.calmodulin-like 11.Gene
A01p026900.1_BnaEXP	AT3G22820.CLL1.allergen-like protein.Gene
A01p026940.1_BnaEXP	AT3G22800.Leucine-rich repeat (LRR) family protein.Gene
A01p026970.1_BnaEXP	AT3G22760.SOL1.Tesmin/TSO1-like CXC domain-containing protein.Gene
A01p026980.1_BnaEXP	AT3G22750.Protein kinase superfamily protein.Gene
A01p027000.1_BnaEXP	AT3G22660.rRNA processing protein-like protein.Gene
A01p027010.1_BnaEXP	AT3G22640.PAP85.cupin family protein.Gene
A01p027050.1_BnaEXP	AT1G03103.Bifunctional inhibitor/lipid-transfer protein/seed storage 2S albumin superfamily protein.Gene_%%%_AT3G22600.Bifunctional inhibitor/lipid-transfer protein/seed storage 2S albumin superfamily protein.Gene
A01p027090.1_BnaEXP	AT3G22450.Ribosomal L18p/L5e family protein.Gene
A01p027100.1_BnaEXP	AT3G22440.FRIGIDA-like protein.Gene_%%%_AT4G14900.FRIGIDA-like protein.Gene
A01p027100.2_BnaEXP	AT3G22440.FRIGIDA-like protein.Gene_%%%_AT4G14900.FRIGIDA-like protein.Gene
A01p027110.1_BnaEXP	AT3G22425.IGPD.imidazoleglycerol-phosphate dehydratase.Gene_%%%_AT4G14910.HISN5B.HISTIDINE BIOSYNTHESIS 5B.Gene
A01p027150.1_BnaEXP	AT3G22380.TIC.time for coffee.Gene
A01p027190.1_BnaEXP	AT5G42300.UBL5.ubiquitin-like protein 5.Gene_%%%_AT3G45180.Ubiquitin-like superfamily protein.Gene
A01p027200.1_BnaEXP	AT3G27620.AOX1C.alternative oxidase 1C.Gene_%%%_AT3G22360.AOX1B.alternative oxidase 1B.Gene
A01p027210.1_BnaEXP	AT3G22330.PMH2.putative mitochondrial RNA helicase 2.Gene
A01p027240.1_BnaEXP	AT3G22250.UDP-Glycosyltransferase superfamily protein.Gene
A01p027240.2_BnaEXP	AT3G22250.UDP-Glycosyltransferase superfamily protein.Gene
A01p027260.2_BnaEXP	AT4G15000.Ribosomal L27e protein family.Gene_%%%_AT2G32220.Ribosomal L27e protein family.Gene_%%%_AT3G22230.Ribosomal L27e protein family.Gene
A01p027280.1_BnaEXP	AT3G22200.POP2.Pyridoxal phosphate (PLP)-dependent transferases superfamily protein.Gene
A01p027300.1_BnaEXP	AT3G22180.DHHC-type zinc finger family protein.Gene
A01p027320.1_BnaEXP	AT3G22160.VQ motif-containing protein.Gene
A01p027340.1_BnaEXP	AT4G15165.N-terminal nucleophile aminohydrolases (Ntn hydrolases) superfamily protein.Gene
A01p027350.1_BnaEXP	AT3G22070.proline-rich family protein.Gene
A01p027390.1_BnaEXP	AT3G21890.BBX31.B-box type zinc finger family protein.Gene
A01p027400.1_BnaEXP	AT4G15250.BBX9.B-box type zinc finger protein with CCT domain-containing protein.Gene_%%%_AT3G21880.BBX10.B-box type zinc finger protein with CCT domain-containing protein.Gene
A01p027420.1_BnaEXP	AT3G21810.Zinc finger C-x8-C-x5-C-x3-H type family protein.Gene
A01p027460.1_BnaEXP	AT3G21710.transmembrane protein.Gene
A01p027480.1_BnaEXP	AT3G21700.SGP2.Ras-related small GTP-binding family protein.Gene
A01p027510.1_BnaEXP	AT3G21680.hypothetical protein.Gene
A01p027520.1_BnaEXP	AT3G21680.hypothetical protein.Gene
A01p027530.1_BnaEXP	AT3G21670.Major facilitator superfamily protein.Gene
A01p027540.1_BnaEXP	AT4G12040.SAP7.A20/AN1-like zinc finger family protein.Gene_%%%_AT4G22820.A20/AN1-like zinc finger family protein.Gene
A01p027570.1_BnaEXP	AT3G21570.proline-rich nuclear receptor coactivator.Gene
A01p027580.1_BnaEXP	AT3G21560.UGT84A2.UDP-Glycosyltransferase superfamily protein.Gene
A01p027600.1_BnaEXP	AT2G07190.transmembrane protein, putative (DUF1985).Gene
A01p027630.1_BnaEXP	AT3G21520.DMP1.transmembrane protein, putative (DUF679 domain membrane protein 1).Gene
A01p027670.1_BnaEXP	AT1G23280.MAK16 protein-like protein.Gene
A01p027680.1_BnaEXP	AT1G23280.MAK16 protein-like protein.Gene
A01p027820.1_BnaEXP	AT3G21270.DOF2.DOF zinc finger protein 2.Gene
A01p027870.1_BnaEXP	AT3G21215.RNA-binding (RRM/RBD/RNP motifs) family protein.Gene
A01p027890.1_BnaEXP	AT3G21200.PGR7.proton gradient regulation 7.Gene
A01p027910.1_BnaEXP	AT3G21180.ACA9.autoinhibited Ca(2 )-ATPase 9.Gene
A01p027940.1_BnaEXP	AT1G51540.Galactose oxidase/kelch repeat superfamily protein.Gene
A01p027980.1_BnaEXP	AT3G21070.NADK1.NAD kinase 1.Gene
A01p028000.1_BnaEXP	AT1G51400.Photosystem II 5 kD protein.Gene
A01p028060.1_BnaEXP	AT3G20920.translocation protein-like protein.Gene
A01p028060.2_BnaEXP	AT3G20920.translocation protein-like protein.Gene
A01p028090.1_BnaEXP	AT3G20880.WIP4.WIP domain protein 4.Gene
A01p028110.1_BnaEXP	AT3G20850.proline-rich family protein.Gene
A01p028120.1_BnaEXP	AT3G20840.PLT1.Integrase-type DNA-binding superfamily protein.Gene
A01p028120.2_BnaEXP	AT3G20840.PLT1.Integrase-type DNA-binding superfamily protein.Gene
A01p028190.1_BnaEXP	AT3G20750.GATA29.GATA transcription factor 29.Gene
A01p028220.1_BnaEXP	AT3G20750.GATA29.GATA transcription factor 29.Gene
A01p028230.1_BnaEXP	AT3G20740.FIE.Transducin/WD40 repeat-like superfamily protein.Gene
A01p028260.1_BnaEXP	AT3G20680.plant/protein (DUF1995).Gene
A01p028270.1_BnaEXP	AT1G51060.HTA10.histone H2A 10.Gene_%%%_AT3G20670.HTA13.histone H2A 13.Gene
A01p028300.1_BnaEXP	AT3G20640.basic helix-loop-helix (bHLH) DNA-binding superfamily protein.Gene
A01p028310.1_BnaEXP	AT3G20600.NDR1.Late embryogenesis abundant (LEA) hydroxyproline-rich glycoprotein family.Gene_%%%_AT3G20590.Late embryogenesis abundant (LEA) hydroxyproline-rich glycoprotein family.Gene_%%%_AT3G20610.non-race specific disease resistance protein.Gene
A01p028330.1_BnaEXP	AT3G20557.hypothetical protein.Gene
A01p028350.1_BnaEXP	AT3G20370.TRAF-like family protein.Gene_%%%_AT3G20380.TRAF-like family protein.Gene
A01p028370.1_BnaEXP	AT3G20340.protein expression protein.Gene
A01p028390.1_BnaEXP	AT3G20320.ABCI15.trigalactosyldiacylglycerol2.Gene
A01p028560.1_BnaEXP	AT3G19950.RING/U-box superfamily protein.Gene_%%%_AT1G50350.E3 ubiquitin-protein ligase RING1-like protein.Gene
A01p028640.1_BnaEXP	AT3G19900.hypothetical protein.Gene
A01p028650.1_BnaEXP	AT3G19895.RING/U-box superfamily protein.Gene
A01p028660.1_BnaEXP	AT3G19870.AP-5 complex subunit beta-like protein.Gene
A01p028670.1_BnaEXP	AT3G19860.bHLH121.basic helix-loop-helix (bHLH) DNA-binding superfamily protein.Gene
A01p028690.1_BnaEXP	AT3G19850.Phototropic-responsive NPH3 family protein.Gene
A01p028710.1_BnaEXP	AT3G19820.DWF1.cell elongation protein / DWARF1 / DIMINUTO (DIM).Gene
A01p028720.1_BnaEXP	AT3G19800.E3 ubiquitin-protein ligase, putative (DUF177).Gene
A01p028740.1_BnaEXP	AT3G19740.P-loop containing nucleoside triphosphate hydrolases superfamily protein.Gene
A01p028750.1_BnaEXP	AT3G19720.ARC5.P-loop containing nucleoside triphosphate hydrolases superfamily protein.Gene
A01p028770.1_BnaEXP	AT3G19700.IKU2.Leucine-rich repeat protein kinase family protein.Gene
A01p028770.2_BnaEXP	AT3G19700.IKU2.Leucine-rich repeat protein kinase family protein.Gene
A01p028810.1_BnaEXP	AT3G19660.hypothetical protein.Gene
A01p028830.1_BnaEXP	AT3G19615.beta-1,4-xylosidase.Gene
A01p028850.1_BnaEXP	AT3G19590.BUB3.1.Transducin/WD40 repeat-like superfamily protein.Gene
A01p028860.1_BnaEXP	AT3G19580.ZF2.zinc-finger protein 2.Gene
A01p028880.1_BnaEXP	AT3G19553.PUT5.Amino acid permease family protein.Gene
A01p028890.1_BnaEXP	AT3G19550.glutamate racemase.Gene
A01p028910.1_BnaEXP	AT3G19550.glutamate racemase.Gene
A01p028930.1_BnaEXP	AT3G19540.glutamyl-tRNA (Gln) amidotransferase subunit A (DUF620).Gene_%%%_AT1G49840.glutamyl-tRNA (Gln) amidotransferase subunit A (DUF620).Gene
A01p028950.1_BnaEXP	AT3G19510.HAT3.1.Homeodomain-like protein with RING/FYVE/PHD-type zinc finger domain-containing protein.Gene_%%%_AT3G19530.hypothetical protein.Gene
A01p028970.1_BnaEXP	AT1G49830.basic helix-loop-helix (bHLH) DNA-binding superfamily protein.Gene_%%%_AT3G19500.basic helix-loop-helix (bHLH) DNA-binding superfamily protein.Gene
A01p029030.1_BnaEXP	AT3G19380.PUB25.plant U-box 25.Gene
A01p029050.1_BnaEXP	AT3G19360.Zinc finger (CCCH-type) family protein.Gene
A01p029060.1_BnaEXP	AT3G19290.ABF4.ABRE binding factor 4.Gene
A01p029120.1_BnaEXP	AT3G19100.Protein kinase superfamily protein.Gene
A01p029140.1_BnaEXP	AT3G19020.Leucine-rich repeat (LRR) family protein.Gene
A01p029150.1_BnaEXP	AT3G18990.VRN1.AP2/B3-like transcriptional factor family protein.Gene
A01p029160.1_BnaEXP	AT3G18950.Transducin/WD40 repeat-like superfamily protein.Gene
A01p029170.1_BnaEXP	AT3G18900.ternary complex factor MIP1 leucine-zipper protein.Gene
A01p029190.1_BnaEXP	AT3G18900.ternary complex factor MIP1 leucine-zipper protein.Gene
A01p029210.1_BnaEXP	AT5G64450.NYN domain protein.Gene
A01p029270.1_BnaEXP	AT2G42090.ACT9.actin 9.Gene_%%%_AT2G42170.Actin family protein.Gene_%%%_AT1G49240.ACT8.actin 8.Gene_%%%_AT3G18780.ACT2.actin 2.Gene
A01p029300.1_BnaEXP	AT3G18770.Autophagy-related protein 13.Gene
A01p029310.1_BnaEXP	AT3G18750.WNK6.with no lysine (K) kinase 6.Gene_%%%_AT1G49160.WNK7.Protein kinase superfamily protein.Gene
A01p029320.1_BnaEXP	AT3G18740.RLK902.Ribosomal protein L7Ae/L30e/S12e/Gadd45 family protein.Gene_%%%_AT1G36240.Ribosomal protein L7Ae/L30e/S12e/Gadd45 family protein.Gene
A01p029330.1_BnaEXP	AT3G18715.IDL4.inflorescence deficient in abscission (IDA)-like 4.Gene
A01p029360.1_BnaEXP	AT3G18690.MKS1.MAP kinase substrate 1.Gene
A01p029370.1_BnaEXP	AT3G18660.PGSIP1.plant glycogenin-like starch initiation protein 1.Gene
A01p029380.1_BnaEXP	AT3G18650.AGL103.AGAMOUS-like 103.Gene
A01p029390.1_BnaEXP	AT2G10553.zinc finger CCCH domain protein.Gene_%%%_AT3G18640.Zinc finger C-x8-C-x5-C-x3-H type family protein.Gene
A01p029410.1_BnaEXP	AT3G18600.P-loop containing nucleoside triphosphate hydrolases superfamily protein.Gene
A01p029420.1_BnaEXP	AT1G48940.ENODL6.early nodulin-like protein 6.Gene
A01p029450.1_BnaEXP	AT3G18560.hypothetical protein.Gene
A01p029470.1_BnaEXP	AT3G18490.ASPG1.Eukaryotic aspartyl protease family protein.Gene
A01p029480.1_BnaEXP	AT3G18440.ALMT9.aluminum-activated malate transporter 9.Gene
A01p029510.1_BnaEXP	AT3G18390.EMB1865.CRS1 / YhbY (CRM) domain-containing protein.Gene
A01p029520.1_BnaEXP	AT3G18380.SHH2.DNA-BINDING TRANSCRIPTION FACTOR 2.Gene
A01p029530.1_BnaEXP	AT3G18360.VQ motif-containing protein.Gene
A01p029530.2_BnaEXP	AT3G18360.VQ motif-containing protein.Gene
A01p029550.1_BnaEXP	AT3G18295.DUF1639 family protein, putative (DUF1639).Gene
A01p029570.1_BnaEXP	AT1G11270.F-box and associated interaction domains-containing protein.Gene
A01p029570.2_BnaEXP	AT1G11270.F-box and associated interaction domains-containing protein.Gene
A01p029590.1_BnaEXP	AT3G18280.Bifunctional inhibitor/lipid-transfer protein/seed storage 2S albumin superfamily protein.Gene
A01p029600.1_BnaEXP	AT3G18260.Reticulon family protein.Gene
A01p029610.1_BnaEXP	AT3G18250.Putative membrane lipoprotein.Gene
A01p029620.1_BnaEXP	AT3G18230.Octicosapeptide/Phox/Bem1p family protein.Gene
A01p029670.1_BnaEXP	AT3G18200.UMAMIT4.nodulin MtN21 /EamA-like transporter family protein.Gene
A01p029680.1_BnaEXP	AT3G18190.TCP-1/cpn60 chaperonin family protein.Gene
A01p029700.1_BnaEXP	AT3G18280.Bifunctional inhibitor/lipid-transfer protein/seed storage 2S albumin superfamily protein.Gene
A01p029710.1_BnaEXP	AT1G11270.F-box and associated interaction domains-containing protein.Gene
A01p029710.2_BnaEXP	AT1G11270.F-box and associated interaction domains-containing protein.Gene
A01p029720.1_BnaEXP	AT3G18180.Glycosyltransferase family 61 protein.Gene_%%%_AT3G18170.Glycosyltransferase family 61 protein.Gene
A01p029750.1_BnaEXP	AT3G45680.Major facilitator superfamily protein.Gene_%%%_AT3G45690.Major facilitator superfamily protein.Gene_%%%_AT3G45720.Major facilitator superfamily protein.Gene_%%%_AT3G45650.NAXT1.nitrate excretion transporter1.Gene_%%%_AT3G45660.Major facilitator superfamily protein.Gene_%%%_AT3G45710.Major facilitator superfamily protein.Gene_%%%_AT3G45700.Major facilitator superfamily protein.Gene
A01p029760.1_BnaEXP	AT3G18130.RACK1C_AT.receptor for activated C kinase 1C.Gene
A01p029810.1_BnaEXP	AT3G18035.HON4.winged-helix DNA-binding transcription factor family protein.Gene
A01p029840.1_BnaEXP	AT3G17950.transmembrane protein.Gene
A01p029920.1_BnaEXP	AT3G17850.Protein kinase superfamily protein.Gene
A01p029930.1_BnaEXP	AT3G17840.RLK902.receptor-like kinase 902.Gene
A01p029960.1_BnaEXP	AT3G17790.PAP17.purple acid phosphatase 17.Gene
A01p029970.1_BnaEXP	AT3G17780.B-cell receptor-associated-like protein.Gene_%%%_AT1G48440.B-cell receptor-associated 31-like protein.Gene
A01p029980.1_BnaEXP	AT3G17760.GAD5.glutamate decarboxylase 5.Gene
A01p030000.1_BnaEXP	AT3G17700.CNBT1.cyclic nucleotide-binding transporter 1.Gene
A01p030020.1_BnaEXP	AT3G17675.Cupredoxin superfamily protein.Gene
A01p030030.1_BnaEXP	AT3G17668.ENA.DnaJ/Hsp40 cysteine-rich domain superfamily protein.Gene
A01p030040.1_BnaEXP	AT3G17660.AGD15.ARF-GAP domain 15.Gene
A01p030100.1_BnaEXP	AT3G17609.HYH.HY5-homolog.Gene
A01p030120.1_BnaEXP	AT3G17465.RPL3P.ribosomal protein L3 plastid.Gene
A01p030170.1_BnaEXP	AT3G17450.hAT dimerization domain-containing protein.Gene
A01p030190.1_BnaEXP	AT3G17430.Nucleotide-sugar transporter family protein.Gene
A01p030200.1_BnaEXP	AT3G17420.GPK1.glyoxysomal protein kinase 1.Gene
A01p030220.1_BnaEXP	AT4G14785.SCRL23.SCR-like 23.Gene_%%%_AT4G33465.SCRL22.SCR-like 22.Gene
A01p030230.2_BnaEXP	AT3G17410.Protein kinase superfamily protein.Gene
A01p030240.1_BnaEXP	AT3G17390.MTO3.S-adenosylmethionine synthetase family protein.Gene
A01p030250.1_BnaEXP	AT3G17365.S-adenosyl-L-methionine-dependent methyltransferases superfamily protein.Gene
A01p030260.1_BnaEXP	AT4G39830.Cupredoxin superfamily protein.Gene
A01p030260.2_BnaEXP	AT4G39830.Cupredoxin superfamily protein.Gene
A01p030330.1_BnaEXP	AT3G17220.PMEI2.pectin methylesterase inhibitor 2.Gene
A01p030340.1_BnaEXP	AT3G17210.HS1.heat stable protein 1.Gene
A01p030350.1_BnaEXP	AT3G17220.PMEI2.pectin methylesterase inhibitor 2.Gene
A01p030360.1_BnaEXP	AT3G17180.scpl33.serine carboxypeptidase-like 33.Gene
A01p030380.1_BnaEXP	AT3G17210.HS1.heat stable protein 1.Gene
A01p030390.1_BnaEXP	AT3G17220.PMEI2.pectin methylesterase inhibitor 2.Gene
A01p030390.2_BnaEXP	AT3G17220.PMEI2.pectin methylesterase inhibitor 2.Gene
A01p030390.3_BnaEXP	AT3G17220.PMEI2.pectin methylesterase inhibitor 2.Gene
A01p030410.1_BnaEXP	AT3G17152.Plant invertase/pectin methylesterase inhibitor superfamily protein.Gene_%%%_AT3G17150.Plant invertase/pectin methylesterase inhibitor superfamily protein.Gene
A01p030420.1_BnaEXP	AT3G17140.Plant invertase/pectin methylesterase inhibitor superfamily protein.Gene
A01p030450.1_BnaEXP	AT3G16670.Pollen Ole e 1 allergen and extensin family protein.Gene_%%%_AT3G16660.Pollen Ole e 1 allergen and extensin family protein.Gene
A01p030470.1_BnaEXP	AT3G16670.Pollen Ole e 1 allergen and extensin family protein.Gene_%%%_AT3G16660.Pollen Ole e 1 allergen and extensin family protein.Gene
A01p030480.1_BnaEXP	AT3G17090.Protein phosphatase 2C family protein.Gene
A01p030500.1_BnaEXP	AT3G17030.Nucleic acid-binding proteins superfamily.Gene
A01p030540.1_BnaEXP	AT3G16970.Plant self-incompatibility protein S1 family.Gene
A01p030540.2_BnaEXP	AT3G16970.Plant self-incompatibility protein S1 family.Gene
A01p030550.1_BnaEXP	AT3G16900.LURP-one-like protein (DUF567).Gene
A01p030560.1_BnaEXP	AT3G16890.PPR40.pentatricopeptide (PPR) domain protein 40.Gene
A01p030570.1_BnaEXP	AT3G16870.GATA17.GATA transcription factor 17.Gene
A01p030580.1_BnaEXP	AT3G16860.COBL8.COBRA-like protein 8 precursor.Gene
A01p030590.1_BnaEXP	AT3G16840.P-loop containing nucleoside triphosphate hydrolases superfamily protein.Gene
A01p030640.1_BnaEXP	AT3G16770.EBP.ethylene-responsive element binding protein.Gene
A01p030650.1_BnaEXP	AT3G16760.Tetratricopeptide repeat (TPR)-like superfamily protein.Gene
A01p030720.1_BnaEXP	AT3G16690.SWEET16.Nodulin MtN3 family protein.Gene
A01p030760.1_BnaEXP	AT3G16630.KINESIN-13A.P-loop containing nucleoside triphosphate hydrolases superfamily protein.Gene
A01p030770.1_BnaEXP	AT3G16610.pentatricopeptide (PPR) repeat-containing protein.Gene
A01p030810.1_BnaEXP	AT3G16490.IQD26.IQ-domain 26.Gene
A01p030820.1_BnaEXP	AT3G16460.JAL34.Mannose-binding lectin superfamily protein.Gene
A01p030840.1_BnaEXP	AT2G33070.NSP2.nitrile specifier protein 2.Gene_%%%_AT3G16400.NSP1.nitrile specifier protein 1.Gene_%%%_AT3G16410.NSP4.nitrile specifier protein 4.Gene_%%%_AT3G16390.NSP3.nitrile specifier protein 3.Gene
A01p030870.1_BnaEXP	AT4G14785.SCRL23.SCR-like 23.Gene_%%%_AT4G33465.SCRL22.SCR-like 22.Gene
A01p030900.1_BnaEXP	AT3G16220.Putative eukaryotic LigT.Gene
A01p030910.2_BnaEXP	AT3G16200.DNA-directed RNA polymerase subunit beta.Gene
A01p030930.1_BnaEXP	AT3G16175.Thioesterase superfamily protein.Gene
A01p030950.1_BnaEXP	AT3G16160.Tesmin/TSO1-like CXC domain-containing protein.Gene
A01p030960.1_BnaEXP	AT3G16150.ASPGB1.N-terminal nucleophile aminohydrolases (Ntn hydrolases) superfamily protein.Gene
A01p031000.1_BnaEXP	AT3G16090.Hrd1A.RING/U-box superfamily protein.Gene
A01p031010.1_BnaEXP	AT3G16060.ATP binding microtubule motor family protein.Gene
A01p031020.1_BnaEXP	AT3G16050.PDX1.2.pyridoxine biosynthesis 1.2.Gene
A01p031050.1_BnaEXP	AT3G16000.MFP1.MAR binding filament-like protein 1.Gene
A01p031060.2_BnaEXP	AT3G15990.SULTR3.4.sulfate transporter 3.4.Gene
A01p031090.1_BnaEXP	AT3G15950.NAI2.DNA topoisomerase-like protein.Gene
A01p031100.1_BnaEXP	AT3G19990.E3 ubiquitin-protein ligase.Gene
A01p031120.1_BnaEXP	AT3G19950.RING/U-box superfamily protein.Gene_%%%_AT1G50350.E3 ubiquitin-protein ligase RING1-like protein.Gene
A01p031190.1_BnaEXP	AT3G19940.Major facilitator superfamily protein.Gene
A01p031210.1_BnaEXP	AT3G19920.BTB/POZ domain protein.Gene
A01p031230.1_BnaEXP	AT3G19900.hypothetical protein.Gene
A01p031240.1_BnaEXP	AT3G19895.RING/U-box superfamily protein.Gene
A01p031270.1_BnaEXP	AT3G19870.AP-5 complex subunit beta-like protein.Gene
A01p031300.1_BnaEXP	AT3G19850.Phototropic-responsive NPH3 family protein.Gene
A01p031310.1_BnaEXP	AT1G50260.NTMC2T5.1.N-terminal-transmembrane-C2 domain type 5.1.Gene_%%%_AT3G19830.NTMC2T5.2.Calcium-dependent lipid-binding (CaLB domain) family protein.Gene
A01p031320.1_BnaEXP	AT3G19820.DWF1.cell elongation protein / DWARF1 / DIMINUTO (DIM).Gene
A01p031330.1_BnaEXP	AT3G19800.E3 ubiquitin-protein ligase, putative (DUF177).Gene
A01p031340.1_BnaEXP	AT3G19760.EIF4A-III.eukaryotic initiation factor 4A-III.Gene
A01p031360.1_BnaEXP	AT3G19720.ARC5.P-loop containing nucleoside triphosphate hydrolases superfamily protein.Gene
A01p031390.1_BnaEXP	AT3G19700.IKU2.Leucine-rich repeat protein kinase family protein.Gene
A01p031440.1_BnaEXP	AT3G19615.beta-1,4-xylosidase.Gene
A01p031460.1_BnaEXP	AT4G03740.hypothetical protein.Gene
A01p031480.1_BnaEXP	AT3G19590.BUB3.1.Transducin/WD40 repeat-like superfamily protein.Gene
A01p031490.1_BnaEXP	AT3G19580.ZF2.zinc-finger protein 2.Gene
A01p031540.1_BnaEXP	AT3G19540.glutamyl-tRNA (Gln) amidotransferase subunit A (DUF620).Gene_%%%_AT1G49840.glutamyl-tRNA (Gln) amidotransferase subunit A (DUF620).Gene
A01p031540.2_BnaEXP	AT3G19540.glutamyl-tRNA (Gln) amidotransferase subunit A (DUF620).Gene_%%%_AT1G49840.glutamyl-tRNA (Gln) amidotransferase subunit A (DUF620).Gene
A01p031550.1_BnaEXP	AT1G10000.Ribonuclease H-like superfamily protein.Gene
A01p031560.1_BnaEXP	AT3G19510.HAT3.1.Homeodomain-like protein with RING/FYVE/PHD-type zinc finger domain-containing protein.Gene_%%%_AT3G19530.hypothetical protein.Gene
A01p031580.1_BnaEXP	AT1G49830.basic helix-loop-helix (bHLH) DNA-binding superfamily protein.Gene_%%%_AT3G19500.basic helix-loop-helix (bHLH) DNA-binding superfamily protein.Gene
A01p031670.1_BnaEXP	AT3G19380.PUB25.plant U-box 25.Gene
A01p031680.1_BnaEXP	AT3G19360.Zinc finger (CCCH-type) family protein.Gene
A01p031710.1_BnaEXP	AT3G19290.ABF4.ABRE binding factor 4.Gene
A01p031840.1_BnaEXP	AT4G03740.hypothetical protein.Gene
A01p031850.1_BnaEXP	AT3G19020.Leucine-rich repeat (LRR) family protein.Gene
A01p031870.1_BnaEXP	AT3G18950.Transducin/WD40 repeat-like superfamily protein.Gene
A01p031880.1_BnaEXP	AT3G18900.ternary complex factor MIP1 leucine-zipper protein.Gene
A01p031890.1_BnaEXP	AT3G18900.ternary complex factor MIP1 leucine-zipper protein.Gene
A01p031920.1_BnaEXP	AT5G64450.NYN domain protein.Gene
A01p032020.1_BnaEXP	AT2G42090.ACT9.actin 9.Gene_%%%_AT2G42170.Actin family protein.Gene_%%%_AT1G49240.ACT8.actin 8.Gene_%%%_AT3G18780.ACT2.actin 2.Gene
A01p032070.1_BnaEXP	AT3G18770.Autophagy-related protein 13.Gene
A01p032090.1_BnaEXP	AT3G18740.RLK902.Ribosomal protein L7Ae/L30e/S12e/Gadd45 family protein.Gene_%%%_AT1G36240.Ribosomal protein L7Ae/L30e/S12e/Gadd45 family protein.Gene
A01p032100.1_BnaEXP	AT3G18715.IDL4.inflorescence deficient in abscission (IDA)-like 4.Gene
A01p032120.1_BnaEXP	AT2G07190.transmembrane protein, putative (DUF1985).Gene
A01p032160.1_BnaEXP	AT3G18690.MKS1.MAP kinase substrate 1.Gene
A01p032180.1_BnaEXP	AT2G10553.zinc finger CCCH domain protein.Gene_%%%_AT3G18640.Zinc finger C-x8-C-x5-C-x3-H type family protein.Gene
A01p032200.1_BnaEXP	AT3G18600.P-loop containing nucleoside triphosphate hydrolases superfamily protein.Gene
A01p032220.1_BnaEXP	AT3G18580.Nucleic acid-binding, OB-fold-like protein.Gene
A01p032240.1_BnaEXP	AT3G18560.hypothetical protein.Gene
A01p032300.1_BnaEXP	AT3G18440.ALMT9.aluminum-activated malate transporter 9.Gene
A01p032320.1_BnaEXP	AT1G49140.NADH dehydrogenase ubiquinone 1 beta subcomplex subunit 10-B-like protein (Complex I subunit NDUFS6).Gene_%%%_AT3G18410.NADH dehydrogenase ubiquinone 1 beta subcomplex subunit 10-B-like protein (Complex I subunit NDUFS6).Gene
A01p032350.1_BnaEXP	AT3G18390.EMB1865.CRS1 / YhbY (CRM) domain-containing protein.Gene
A01p032350.2_BnaEXP	AT3G18390.EMB1865.CRS1 / YhbY (CRM) domain-containing protein.Gene
A01p032350.3_BnaEXP	AT3G18390.EMB1865.CRS1 / YhbY (CRM) domain-containing protein.Gene
A01p032360.1_BnaEXP	AT3G18380.SHH2.DNA-BINDING TRANSCRIPTION FACTOR 2.Gene
A01p032370.1_BnaEXP	AT3G18360.VQ motif-containing protein.Gene
A01p032380.1_BnaEXP	AT3G18350.heat-inducible transcription repressor (DUF639).Gene
A01p032390.1_BnaEXP	AT3G18295.DUF1639 family protein, putative (DUF1639).Gene
A01p032440.1_BnaEXP	AT1G11270.F-box and associated interaction domains-containing protein.Gene
A01p032450.1_BnaEXP	AT3G18280.Bifunctional inhibitor/lipid-transfer protein/seed storage 2S albumin superfamily protein.Gene
A01p032460.1_BnaEXP	AT3G18260.Reticulon family protein.Gene
A01p032480.1_BnaEXP	AT3G18250.Putative membrane lipoprotein.Gene
A01p032490.1_BnaEXP	AT3G18230.Octicosapeptide/Phox/Bem1p family protein.Gene
A01p032510.1_BnaEXP	AT3G18215.transmembrane protein, putative (Protein of unknown function, DUF599).Gene
A01p032520.2_BnaEXP	AT3G18200.UMAMIT4.nodulin MtN21 /EamA-like transporter family protein.Gene
A01p032550.1_BnaEXP	AT1G11270.F-box and associated interaction domains-containing protein.Gene
A01p032560.1_BnaEXP	AT3G18180.Glycosyltransferase family 61 protein.Gene_%%%_AT3G18170.Glycosyltransferase family 61 protein.Gene
A01p032570.2_BnaEXP	AT3G18160.PEX3-1.peroxin 3-1.Gene
A01p032590.1_BnaEXP	AT3G18130.RACK1C_AT.receptor for activated C kinase 1C.Gene
A01p032620.1_BnaEXP	AT3G18080.BGLU44.B-S glucosidase 44.Gene
A01p032630.1_BnaEXP	AT3G18070.BGLU43.beta glucosidase 43.Gene
A01p032650.1_BnaEXP	AT3G18035.HON4.winged-helix DNA-binding transcription factor family protein.Gene
A01p032700.1_BnaEXP	AT3G17950.transmembrane protein.Gene
A01p032840.1_BnaEXP	AT3G17840.RLK902.receptor-like kinase 902.Gene
A01p032880.1_BnaEXP	AT3G17790.PAP17.purple acid phosphatase 17.Gene
A01p032950.1_BnaEXP	AT4G23440.Disease resistance protein (TIR-NBS class).Gene
A01p032980.1_BnaEXP	AT3G17675.Cupredoxin superfamily protein.Gene
A01p033000.1_BnaEXP	AT3G17668.ENA.DnaJ/Hsp40 cysteine-rich domain superfamily protein.Gene
A01p033060.1_BnaEXP	AT3G17609.HYH.HY5-homolog.Gene
A01p033100.1_BnaEXP	AT4G03728.hypothetical protein.Gene
A01p033150.1_BnaEXP	AT3G17465.RPL3P.ribosomal protein L3 plastid.Gene
A01p033250.1_BnaEXP	AT3G14430.GRIP/coiled-coil protein.Gene
A01p033290.1_BnaEXP	AT1G28030.2-oxoglutarate (2OG) and Fe(II)-dependent oxygenase superfamily protein.Gene
A01p033310.1_BnaEXP	AT3G14330.Tetratricopeptide repeat (TPR)-like superfamily protein.Gene
A01p033380.1_BnaEXP	AT3G14280.LL-diaminopimelate aminotransferase.Gene
A01p033400.1_BnaEXP	AT3G14260.LURP-one-like protein (DUF567).Gene
A01p033410.1_BnaEXP	AT3G14230.RAP2.2.related to AP2 2.Gene
A01p033410.2_BnaEXP	AT3G14230.RAP2.2.related to AP2 2.Gene
A01p033420.1_BnaEXP	AT3G14220.GDSL-like Lipase/Acylhydrolase superfamily protein.Gene
A01p033450.1_BnaEXP	AT3G14190.hypothetical protein.Gene
A01p033460.1_BnaEXP	AT1G54070.Dormancy/auxin associated family protein.Gene
A01p033550.1_BnaEXP	AT3G14060.hypothetical protein.Gene
A01p033560.1_BnaEXP	AT3G14020.NF-YA6.nuclear factor Y, subunit A6.Gene
A01p033570.1_BnaEXP	AT3G14010.CID4.CTC-interacting domain 4.Gene
A01p033570.2_BnaEXP	AT3G14010.CID4.CTC-interacting domain 4.Gene
A01p033580.1_BnaEXP	AT1G54180.BRX-LIKE3.BREVIS RADIX-like 3.Gene_%%%_AT3G14000.ATBRXL2.DZC (Disease resistance/zinc finger/chromosome condensation-like region) domain containing protein.Gene
A01p033600.1_BnaEXP	AT3G13980.SKI/DACH domain protein.Gene
A01p033610.1_BnaEXP	AT3G13960.GRF5.growth-regulating factor 5.Gene
A01p033620.1_BnaEXP	AT3G13940.DNA binding / DNA-directed RNA polymerase.Gene
A01p033620.2_BnaEXP	AT3G13940.DNA binding / DNA-directed RNA polymerase.Gene
A01p033640.1_BnaEXP	AT3G13910.hypothetical protein (DUF3511).Gene
A01p033650.1_BnaEXP	AT3G13890.MYB26.myb domain protein 26.Gene
A01p033660.1_BnaEXP	AT3G13880.Tetratricopeptide repeat (TPR)-like superfamily protein.Gene
A01p033670.1_BnaEXP	AT3G13850.LBD22.LOB domain-containing protein 22.Gene
A01p033690.2_BnaEXP	AT3G13810.IDD11.indeterminate(ID)-domain 11.Gene
A01p033690.3_BnaEXP	AT3G13810.IDD11.indeterminate(ID)-domain 11.Gene
A01p033700.1_BnaEXP	AT3G13790.ATBFRUCT1.Glycosyl hydrolases family 32 protein.Gene
A01p033730.1_BnaEXP	AT3G13710.PRA1.F4.prenylated RAB acceptor 1.F4.Gene_%%%_AT3G13720.PRA8.PRA1 (Prenylated rab acceptor) family protein.Gene
A01p033770.2_BnaEXP	AT3G13670.Protein kinase family protein.Gene
A01p033810.1_BnaEXP	AT3G13640.ABCE1.RNAse l inhibitor protein 1.Gene
A01p033820.1_BnaEXP	AT3G13630.hypothetical protein.Gene
A01p033840.1_BnaEXP	AT3G13600.calmodulin-binding family protein.Gene
A01p033900.1_BnaEXP	AT3G13540.MYB5.myb domain protein 5.Gene
A01p033930.1_BnaEXP	AT3G13460.ECT2.evolutionarily conserved C-terminal region 2.Gene_%%%_AT1G55500.ECT4.evolutionarily conserved C-terminal region 4.Gene
A01p033940.1_BnaEXP	AT3G13440.S-adenosyl-L-methionine-dependent methyltransferases superfamily protein.Gene
A01p034000.1_BnaEXP	AT3G13360.WIP3.WPP domain interacting protein 3.Gene
A01p034040.1_BnaEXP	AT3G13310.Chaperone DnaJ-domain superfamily protein.Gene
A01p034060.1_BnaEXP	AT3G13226.regulatory protein RecX family protein.Gene
A01p034070.1_BnaEXP	AT3G13226.regulatory protein RecX family protein.Gene
A01p034080.1_BnaEXP	AT3G13225.WW domain-containing protein.Gene
A01p034080.2_BnaEXP	AT3G13225.WW domain-containing protein.Gene
A01p034100.1_BnaEXP	AT3G13222.GIP1.GBF-interacting protein 1.Gene
A01p034110.1_BnaEXP	AT3G13220.ABCG26.ABC-2 type transporter family protein.Gene
A01p034130.1_BnaEXP	AT3G13180.NOL1/NOP2/sun family protein / antitermination NusB domain-containing protein.Gene
A01p034150.1_BnaEXP	AT3G13170.ATSPO11-1.Spo11/DNA topoisomerase VI, subunit A protein.Gene
A01p034160.1_BnaEXP	AT3G13160.Tetratricopeptide repeat (TPR)-like superfamily protein.Gene
A01p034170.1_BnaEXP	AT3G13150.Tetratricopeptide repeat (TPR)-like superfamily protein.Gene
A01p034180.1_BnaEXP	AT3G13140.hydroxyproline-rich glycoprotein family protein.Gene
A01p034230.1_BnaEXP	AT3G13065.SRF4.STRUBBELIG-receptor family 4.Gene
A01p034240.1_BnaEXP	AT3G13062.Polyketide cyclase/dehydrase and lipid transport superfamily protein.Gene
A01p034300.1_BnaEXP	AT1G55970.HAC4.histone acetyltransferase of the CBP family 4.Gene_%%%_AT3G12980.HAC5.histone acetyltransferase of the CBP family 5.Gene
A01p034310.1_BnaEXP	AT3G12960.SMP1.seed maturation protein.Gene
A01p034360.1_BnaEXP	AT3G12920.BRG3.SBP (S-ribonuclease binding protein) family protein.Gene
A01p034370.1_BnaEXP	AT3G12910.NAC (No Apical Meristem) domain transcriptional regulator superfamily protein.Gene
A01p034370.2_BnaEXP	AT3G12910.NAC (No Apical Meristem) domain transcriptional regulator superfamily protein.Gene
A01p034370.3_BnaEXP	AT3G12910.NAC (No Apical Meristem) domain transcriptional regulator superfamily protein.Gene
A01p034390.1_BnaEXP	AT3G12890.ASML2.activator of spomin::LUC2.Gene
A01p034400.1_BnaEXP	AT4G15750.Plant invertase/pectin methylesterase inhibitor superfamily protein.Gene
A01p034450.1_BnaEXP	AT3G12830.SAUR-like auxin-responsive protein family.Gene_%%%_AT1G56150.SAUR-like auxin-responsive protein family.Gene
A01p034500.1_BnaEXP	AT3G12730.Homeodomain-like superfamily protein.Gene
A01p034510.1_BnaEXP	AT3G12720.MYB67.myb domain protein 67.Gene
A01p034520.1_BnaEXP	AT3G12140.EML1.Emsy N Terminus (ENT)/ plant Tudor-like domains-containing protein.Gene
A01p034540.1_BnaEXP	AT3G12145.FLR1.Leucine-rich repeat (LRR) family protein.Gene
A01p034560.1_BnaEXP	AT5G06910.ATJ6.J-domain protein 6.Gene_%%%_AT3G12170.Chaperone DnaJ-domain superfamily protein.Gene
A01p034580.1_BnaEXP	AT3G12200.Nek7.NIMA-related kinase 7.Gene
A01p034630.1_BnaEXP	AT3G12260.LYR family of Fe/S cluster biogenesis protein.Gene
A01p034730.1_BnaEXP	AT3G12410.Polynucleotidyl transferase, ribonuclease H-like superfamily protein.Gene_%%%_AT3G12440.Polynucleotidyl transferase, ribonuclease H-like superfamily protein.Gene_%%%_AT3G12430.Polynucleotidyl transferase, ribonuclease H-like superfamily protein.Gene_%%%_AT3G12460.Polynucleotidyl transferase, ribonuclease H-like superfamily protein.Gene_%%%_AT3G12470.Polynucleotidyl transferase, ribonucl…
A01p034820.1_BnaEXP	AT3G12510.MADS-box family protein.Gene
A01p034860.1_BnaEXP	AT3G12580.HSP70.heat shock protein 70.Gene
A01p034870.1_BnaEXP	AT3G12590.hypothetical protein.Gene
A01p034910.1_BnaEXP	AT3G12630.SAP5.A20/AN1-like zinc finger family protein.Gene
A01p034920.1_BnaEXP	AT3G12640.RNA binding (RRM/RBD/RNP motifs) family protein.Gene
A01p034930.1_BnaEXP	AT3G12660.FLA14.FASCICLIN-like arabinogalactan protein 14 precursor.Gene
A01p034940.1_BnaEXP	AT3G12670.emb2742.CTP synthase family protein.Gene
A01p034950.1_BnaEXP	AT3G12685.Acid phosphatase/vanadium-dependent haloperoxidase-related protein.Gene
A01p034960.1_BnaEXP	AT3G12690.AGC1.5.AGC kinase 1.5.Gene
A01p035040.1_BnaEXP	AT3G11230.Yippee family putative zinc-binding protein.Gene
A01p035080.1_BnaEXP	AT3G11180.2-oxoglutarate (2OG) and Fe(II)-dependent oxygenase superfamily protein.Gene
A01p035090.1_BnaEXP	AT3G11150.2-oxoglutarate (2OG) and Fe(II)-dependent oxygenase superfamily protein.Gene
A01p035110.1_BnaEXP	AT5G05550.sequence-specific DNA binding transcription factor.Gene_%%%_AT3G11100.sequence-specific DNA binding transcription factor.Gene
A01p035110.2_BnaEXP	AT5G05550.sequence-specific DNA binding transcription factor.Gene_%%%_AT3G11100.sequence-specific DNA binding transcription factor.Gene
A01p035120.1_BnaEXP	AT3G61010.Ferritin/ribonucleotide reductase-like family protein.Gene
A01p035130.1_BnaEXP	AT3G61010.Ferritin/ribonucleotide reductase-like family protein.Gene
A01p035140.1_BnaEXP	AT3G11020.DREB2B.DRE/CRT-binding protein 2B.Gene
A01p035150.1_BnaEXP	AT3G11000.DCD (Development and Cell Death) domain protein.Gene
A01p035210.1_BnaEXP	AT3G10915.Reticulon family protein.Gene
A01p035220.1_BnaEXP	AT3G10910.RING/U-box superfamily protein.Gene
A01p035230.1_BnaEXP	AT3G10890.Glycosyl hydrolase superfamily protein.Gene_%%%_AT3G10900.Glycosyl hydrolase superfamily protein.Gene_%%%_AT3G30540.Glycosyl hydrolase superfamily protein.Gene
A01p035240.1_BnaEXP	AT3G10870.MES17.methyl esterase 17.Gene
A01p035250.1_BnaEXP	AT3G10860.Cytochrome b-c1 complex, subunit 8 protein.Gene
A01p035260.1_BnaEXP	AT3G10810.zinc finger (C3HC4-type RING finger) family protein.Gene
A01p035270.1_BnaEXP	AT3G10800.BZIP28.Basic-leucine zipper (bZIP) transcription factor family protein.Gene
A01p035280.1_BnaEXP	AT3G10780.emp24/gp25L/p24 family/GOLD family protein.Gene
A01p035290.1_BnaEXP	AT3G10770.Single-stranded nucleic acid binding R3H protein.Gene
A01p035310.1_BnaEXP	AT3G10740.ASD1.alpha-L-arabinofuranosidase 1.Gene_%%%_AT5G26120.ASD2.alpha-L-arabinofuranosidase 2.Gene
A01p035320.1_BnaEXP	AT3G10720.Plant invertase/pectin methylesterase inhibitor superfamily.Gene
A01p035330.1_BnaEXP	AT3G10710.RHS12.root hair specific 12.Gene
A01p035360.1_BnaEXP	AT3G10650.NUP1.nuclear pore complex protein.Gene
A01p035370.1_BnaEXP	AT3G10630.UDP-Glycosyltransferase superfamily protein.Gene
A01p035400.1_BnaEXP	AT3G10600.CAT7.cationic amino acid transporter 7.Gene
A01p035410.1_BnaEXP	AT3G10595.Duplicated homeodomain-like superfamily protein.Gene
A01p035420.1_BnaEXP	AT3G10595.Duplicated homeodomain-like superfamily protein.Gene
A01p035460.1_BnaEXP	AT3G10550.MTM1.Myotubularin-like phosphatases II superfamily.Gene
A01p035470.1_BnaEXP	AT3G10540.3-phosphoinositide-dependent protein kinase.Gene
A01p035490.1_BnaEXP	AT3G07940.Calcium-dependent ARF-type GTPase activating protein family.Gene
A01p035510.1_BnaEXP	AT3G07910.reactive oxygen species modulator-like protein.Gene
A01p035570.1_BnaEXP	AT3G07820.Pectin lyase-like superfamily protein.Gene
A01p035590.1_BnaEXP	AT3G07800.TK1a.Thymidine kinase.Gene
A01p035600.1_BnaEXP	AT3G07790.DGCR14-like protein.Gene
A01p035610.1_BnaEXP	AT3G07780.OBE1.potyvirus VPg interacting protein (DUF1423).Gene
A01p035620.1_BnaEXP	AT3G07770.Hsp89.1.HEAT SHOCK PROTEIN 89.1.Gene
A01p035630.1_BnaEXP	AT3G07760.Sterile alpha motif (SAM) domain-containing protein.Gene
A01p035640.1_BnaEXP	AT3G07750.3'-5'-exoribonuclease family protein.Gene
A01p035680.1_BnaEXP	AT3G07660.flocculation protein (DUF1296).Gene
A01p035690.1_BnaEXP	AT3G07650.COL9.CONSTANS-like 9.Gene
A01p035700.1_BnaEXP	AT3G07620.glycosyltransferase.Gene
A01p035740.1_BnaEXP	AT3G07565.histone H2A deubiquitinase (DUF3755).Gene
A01p035760.1_BnaEXP	AT3G05790.LON4.lon protease 4.Gene
A01p035770.1_BnaEXP	AT3G05800.AIF1.AtBS1(activation-tagged BRI1 suppressor 1)-interacting factor 1.Gene
A01p035780.1_BnaEXP	AT3G05820.INVH.invertase H.Gene
A01p035830.1_BnaEXP	AT3G05900.neurofilament protein-like protein.Gene
A01p035840.1_BnaEXP	AT3G05920.Heavy metal transport/detoxification superfamily protein.Gene
A01p035850.1_BnaEXP	AT3G05930.GLP8.germin-like protein 8.Gene
A01p035860.1_BnaEXP	AT3G04170.RmlC-like cupins superfamily protein.Gene_%%%_AT3G04190.RmlC-like cupins superfamily protein.Gene_%%%_AT3G04180.RmlC-like cupins superfamily protein.Gene_%%%_AT3G04200.RmlC-like cupins superfamily protein.Gene_%%%_AT3G05950.RmlC-like cupins superfamily protein.Gene
A01p035900.1_BnaEXP	AT3G05990.Leucine-rich repeat (LRR) family protein.Gene
A01p035910.1_BnaEXP	AT3G06010.ATCHR12.SNF2/Brahma-type chromatin-remodeling protein CHR12.Gene_%%%_AT5G19310.CHR23.homeotic protein regulator.Gene
A01p035930.1_BnaEXP	AT3G06070.hypothetical protein.Gene
A01p035940.1_BnaEXP	AT3G06120.MUTE.basic helix-loop-helix (bHLH) DNA-binding superfamily protein.Gene
A01p035960.1_BnaEXP	AT3G06180.Ribosomal protein L34e superfamily protein.Gene_%%%_AT5G19025.Ribosomal protein L34e superfamily protein.Gene
A01p036050.1_BnaEXP	AT3G06350.MEE32.dehydroquinate dehydratase, putative / shikimate dehydrogenase.Gene
A01p036060.1_BnaEXP	AT3G06360.AGP27.arabinogalactan protein 27.Gene
A01p036090.1_BnaEXP	AT5G18620.CHR17.chromatin remodeling factor17.Gene_%%%_AT3G06400.CHR11.chromatin-remodeling protein 11.Gene
A01p036100.1_BnaEXP	AT3G06410.Zinc finger C-x8-C-x5-C-x3-H type family protein.Gene
A01p036120.1_BnaEXP	AT3G06440.Galactosyltransferase family protein.Gene
A01p036150.1_BnaEXP	AT3G06490.MYB108.myb domain protein 108.Gene_%%%_AT1G48000.MYB112.myb domain protein 112.Gene
A01p036170.1_BnaEXP	AT3G06540.REP.Rab escort protein.Gene
A01p036180.1_BnaEXP	AT3G06550.RWA2.O-acetyltransferase family protein.Gene
A01p036210.1_BnaEXP	AT3G06600.transmembrane protein.Gene
A01p036220.1_BnaEXP	AT3G06610.DNA-binding enhancer protein-like protein.Gene
A01p036240.1_BnaEXP	AT3G36659.Plant invertase/pectin methylesterase inhibitor superfamily protein.Gene
A01p036290.1_BnaEXP	AT3G07390.AIR12.auxin-induced in root cultures-like protein.Gene
A01p036340.1_BnaEXP	AT3G07290.Pentatricopeptide repeat (PPR) superfamily protein.Gene
A01p036370.1_BnaEXP	AT3G07255.nuclear transport factor 2/RNA recognition motif protein.Gene
A01p036390.1_BnaEXP	AT3G03200.NAC045.NAC domain containing protein 45.Gene
A01p036390.2_BnaEXP	AT3G03200.NAC045.NAC domain containing protein 45.Gene
A01p036420.1_BnaEXP	AT3G03230.alpha/beta-Hydrolases superfamily protein.Gene
A01p036450.1_BnaEXP	AT3G03341.cold-regulated protein.Gene
A01p036460.1_BnaEXP	AT3G03380.DEG7.DegP protease 7.Gene
A01p036480.1_BnaEXP	AT3G03420.Ku70-binding family protein.Gene
A01p036530.1_BnaEXP	AT3G03540.NPC5.non-specific phospholipase C5.Gene_%%%_AT3G03530.NPC4.non-specific phospholipase C4.Gene
A01p036550.1_BnaEXP	AT3G03550.RING/U-box superfamily protein.Gene
A02p000020.1_BnaEXP	AT5G01420.Glutaredoxin family protein.Gene
A02p000040.1_BnaEXP	AT5G01400.ESP4.HEAT repeat-containing protein.Gene
A02p000050.1_BnaEXP	AT5G01380.Homeodomain-like superfamily protein.Gene
A02p000060.1_BnaEXP	AT5G01370.ACI1.ALC-interacting protein 1.Gene
A02p000090.1_BnaEXP	AT5G01305.transcription factor bHLH140-like protein.Gene
A02p000110.1_BnaEXP	AT5G01210.HXXXD-type acyl-transferase family protein.Gene
A02p000120.1_BnaEXP	AT5G01200.Duplicated homeodomain-like superfamily protein.Gene
A02p000190.1_BnaEXP	AT5G01040.LAC8.laccase 8.Gene_%%%_AT5G01050.Laccase/Diphenol oxidase family protein.Gene
A02p000200.1_BnaEXP	AT2G26370.MD-2-related lipid recognition domain-containing protein.Gene
A02p000230.1_BnaEXP	AT5G02190.PCS1.Eukaryotic aspartyl protease family protein.Gene
A02p000240.1_BnaEXP	AT5G02220.cyclin-dependent kinase inhibitor.Gene
A02p000250.1_BnaEXP	AT5G02230.Haloacid dehalogenase-like hydrolase (HAD) superfamily protein.Gene
A02p000310.1_BnaEXP	AT5G02440.60S ribosomal protein L36.Gene
A02p000340.1_BnaEXP	AT5G02460.Dof-type zinc finger DNA-binding family protein.Gene
A02p000350.1_BnaEXP	AT5G02520.dentin sialophosphoprotein-like protein.Gene
A02p000370.1_BnaEXP	AT5G02560.HTA12.histone H2A 12.Gene
A02p000400.1_BnaEXP	AT5G02600.NAKR1.Heavy metal transport/detoxification superfamily protein.Gene
A02p000440.1_BnaEXP	AT5G02770.MOS11.Protein MODIFIER OF SNC1 11.Gene
A02p000450.1_BnaEXP	AT5G02780.GSTL1.glutathione transferase lambda 1.Gene
A02p000460.1_BnaEXP	AT5G02790.GSTL3.Glutathione S-transferase family protein.Gene
A02p000480.1_BnaEXP	AT5G02810.PRR7.pseudo-response regulator 7.Gene
A02p000490.1_BnaEXP	AT5G02880.UPL4.ubiquitin-protein ligase 4.Gene
A02p000490.2_BnaEXP	AT5G02880.UPL4.ubiquitin-protein ligase 4.Gene
A02p000500.1_BnaEXP	AT5G02890.HXXXD-type acyl-transferase family protein.Gene
A02p000510.1_BnaEXP	AT5G02890.HXXXD-type acyl-transferase family protein.Gene
A02p000520.1_BnaEXP	AT5G02950.Tudor/PWWP/MBT superfamily protein.Gene
A02p000550.1_BnaEXP	AT5G03040.iqd2.IQ-domain 2.Gene_%%%_AT3G09710.IQD1.IQ-domain 1.Gene
A02p000560.1_BnaEXP	AT5G03050.knotted 1-binding protein.Gene
A02p000590.1_BnaEXP	AT5G03110.protamine P1 family protein.Gene
A02p000610.1_BnaEXP	AT5G03170.FLA11.FASCICLIN-like arabinogalactan-protein 11.Gene
A02p000650.1_BnaEXP	AT5G03260.LAC11.laccase 11.Gene
A02p000680.1_BnaEXP	AT5G03320.Protein kinase superfamily protein.Gene
A02p000690.1_BnaEXP	AT5G03350.Legume lectin family protein.Gene
A02p000700.1_BnaEXP	AT5G52970.thylakoid lumen 15.0 kDa protein.Gene
A02p000710.1_BnaEXP	AT5G03380.Heavy metal transport/detoxification superfamily protein.Gene
A02p000730.1_BnaEXP	AT5G03450.Transducin/WD40 repeat-like superfamily protein.Gene_%%%_AT5G03750.E3 ubiquitin-protein ligase.Gene
A02p000730.2_BnaEXP	AT5G03450.Transducin/WD40 repeat-like superfamily protein.Gene_%%%_AT5G03750.E3 ubiquitin-protein ligase.Gene
A02p000760.1_BnaEXP	AT5G03510.C2H2-type zinc finger family protein.Gene
A02p000810.1_BnaEXP	AT5G03620.Subtilisin-like serine endopeptidase family protein.Gene
A02p000870.1_BnaEXP	AT5G03800.EMB175.Pentatricopeptide repeat (PPR) superfamily protein.Gene
A02p000880.1_BnaEXP	AT5G03820.GDSL-like Lipase/Acylhydrolase family protein.Gene_%%%_AT5G03810.GDSL-like Lipase/Acylhydrolase family protein.Gene
A02p000910.1_BnaEXP	AT5G03860.MLS.malate synthase.Gene
A02p000920.1_BnaEXP	AT5G03870.Glutaredoxin family protein.Gene
A02p000940.1_BnaEXP	AT5G03905.Iron-sulfur cluster biosynthesis family protein.Gene
A02p000970.1_BnaEXP	AT5G03960.IQD12.IQ-domain 12.Gene_%%%_AT1G76705.calmodulin binding protein.Gene
A02p000970.2_BnaEXP	AT5G03960.IQD12.IQ-domain 12.Gene_%%%_AT1G76705.calmodulin binding protein.Gene
A02p001060.1_BnaEXP	AT5G04190.PKS4.phytochrome kinase substrate 4.Gene
A02p001100.1_BnaEXP	AT5G04280.AtRZ-1c.RNA-binding (RRM/RBD/RNP motifs) family protein with retrovirus zinc finger-like domain-containing protein.Gene
A02p001120.1_BnaEXP	AT5G04390.C2H2-type zinc finger family protein.Gene
A02p001120.2_BnaEXP	AT5G04390.C2H2-type zinc finger family protein.Gene
A02p001160.1_BnaEXP	AT5G04470.SIM.cyclin-dependent protein kinase inhibitor.Gene
A02p001180.1_BnaEXP	AT5G04530.KCS19.3-ketoacyl-CoA synthase 19.Gene
A02p001200.1_BnaEXP	AT5G04550.type-1 restriction enzyme mjaxp r protein (DUF668).Gene
A02p001210.1_BnaEXP	AT5G04600.RNA-binding (RRM/RBD/RNP motifs) family protein.Gene
A02p001230.1_BnaEXP	AT1G66240.ATX1.homolog of anti-oxidant 1.Gene
A02p001270.1_BnaEXP	AT2G05220.Ribosomal S17 family protein.Gene_%%%_AT5G04800.Ribosomal S17 family protein.Gene_%%%_AT2G04390.Ribosomal S17 family protein.Gene
A02p001270.2_BnaEXP	AT2G05220.Ribosomal S17 family protein.Gene_%%%_AT5G04800.Ribosomal S17 family protein.Gene_%%%_AT2G04390.Ribosomal S17 family protein.Gene
A02p001290.1_BnaEXP	AT5G04890.RTM2.HSP20-like chaperones superfamily protein.Gene
A02p001320.1_BnaEXP	AT5G05010.clathrin adaptor complexes medium subunit family protein.Gene
A02p001360.1_BnaEXP	AT5G05170.CEV1.Cellulose synthase family protein.Gene
A02p001370.1_BnaEXP	AT5G05210.Surfeit locus protein 6.Gene
A02p001380.1_BnaEXP	AT5G05240.cation-transporting ATPase.Gene
A02p001390.1_BnaEXP	AT5G05260.CYP79A2.phenylalanine N-monooxygenase-like protein.Gene_%%%_AT5G35920.CYP79A4P.cytochrome P450, family 79, subfamily A, polypeptide 4 pseudogene.Gene_%%%_AT5G35917.CYP79A3P.cytochrome P450, family 79, subfamily A, polypeptide 3 pseudogene.Gene
A02p001390.2_BnaEXP	AT5G05260.CYP79A2.phenylalanine N-monooxygenase-like protein.Gene_%%%_AT5G35920.CYP79A4P.cytochrome P450, family 79, subfamily A, polypeptide 4 pseudogene.Gene_%%%_AT5G35917.CYP79A3P.cytochrome P450, family 79, subfamily A, polypeptide 3 pseudogene.Gene
A02p001430.1_BnaEXP	AT5G05390.LAC12.laccase 12.Gene
A02p001440.1_BnaEXP	AT5G05410.DREB2A.DRE-binding protein 2A.Gene
A02p001460.1_BnaEXP	AT1G71280.DEA(D/H)-box RNA helicase family protein.Gene_%%%_AT1G71370.DEA(D/H)-box RNA helicase family protein.Gene_%%%_AT5G05450.P-loop containing nucleoside triphosphate hydrolases superfamily protein.Gene
A02p001500.1_BnaEXP	AT5G05580.FAD8.fatty acid desaturase 8.Gene
A02p001510.1_BnaEXP	AT1G07780.PAI1.phosphoribosylanthranilate isomerase 1.Gene_%%%_AT5G05590.PAI2.phosphoribosylanthranilate isomerase 2.Gene_%%%_AT1G29410.PAI3.phosphoribosylanthranilate isomerase 3.Gene
A02p001550.1_BnaEXP	AT5G05770.WOX7.WUSCHEL related homeobox 7.Gene
A02p001570.1_BnaEXP	AT5G06020.Plant self-incompatibility protein S1 family.Gene_%%%_AT5G06040.self-incompatibility protein-like protein.Gene_%%%_AT5G06030.Plant self-incompatibility protein S1 family.Gene
A02p001650.1_BnaEXP	AT5G06120.ARM repeat superfamily protein.Gene
A02p001660.1_BnaEXP	AT5G06130.chaperone protein dnaJ-like protein.Gene
A02p001670.1_BnaEXP	AT5G06160.ATO.splicing factor-like protein.Gene
A02p001680.1_BnaEXP	AT5G06210.RNA binding (RRM/RBD/RNP motifs) family protein.Gene
A02p001690.1_BnaEXP	AT5G06230.TBL9.TRICHOME BIREFRINGENCE-LIKE 9.Gene
A02p001700.1_BnaEXP	AT5G06270.hypothetical protein.Gene
A02p001720.1_BnaEXP	AT5G06300.LOG7.Putative lysine decarboxylase family protein.Gene
A02p001730.1_BnaEXP	AT5G06360.Ribosomal protein S8e family protein.Gene
A02p001740.1_BnaEXP	AT5G06380.hypothetical protein.Gene
A02p001750.1_BnaEXP	AT5G06480.Immunoglobulin E-set superfamily protein.Gene
A02p001770.1_BnaEXP	AT5G06500.AGL96.AGAMOUS-like 96.Gene
A02p001810.1_BnaEXP	AT5G06620.SDG38.SET domain protein 38.Gene
A02p001830.1_BnaEXP	AT5G06650.GIS2.C2H2 and C2HC zinc fingers superfamily protein.Gene
A02p001840.1_BnaEXP	AT5G06670.P-loop containing nucleoside triphosphate hydrolases superfamily protein.Gene
A02p001850.1_BnaEXP	AT1G37010.spindle pole body component.Gene_%%%_AT5G06680.SPC98.spindle pole body component 98.Gene
A02p001860.1_BnaEXP	AT5G06700.trichome birefringence-like protein (DUF828).Gene
A02p001900.1_BnaEXP	AT5G06800.myb-like HTH transcriptional regulator family protein.Gene
A02p001930.1_BnaEXP	AT5G06900.CYP93D1.cytochrome P450, family 93, subfamily D, polypeptide 1.Gene
A02p001960.1_BnaEXP	AT5G06990.MIZU-KUSSEI-like protein (Protein of unknown function, DUF617).Gene
A02p001970.1_BnaEXP	AT5G07010.ST2A.sulfotransferase 2A.Gene_%%%_AT5G07000.ST2B.sulfotransferase 2B.Gene
A02p001980.1_BnaEXP	AT5G07020.proline-rich family protein.Gene
A02p001980.2_BnaEXP	AT5G07020.proline-rich family protein.Gene
A02p002010.1_BnaEXP	AT5G07100.WRKY26.WRKY DNA-binding protein 26.Gene
A02p002050.1_BnaEXP	AT5G07225.RING/U-box superfamily protein.Gene
A02p002080.1_BnaEXP	AT5G07400.forkhead-associated domain-containing protein / FHA domain-containing protein.Gene
A02p002130.1_BnaEXP	AT5G07572.hypothetical protein.Gene
A02p002140.1_BnaEXP	AT5G07560.GRP20.glycine-rich protein 20.Gene_%%%_AT5G07571.Oleosin family protein.Gene
A02p002150.1_BnaEXP	AT5G07560.GRP20.glycine-rich protein 20.Gene_%%%_AT5G07571.Oleosin family protein.Gene
A02p002180.1_BnaEXP	AT5G07630.lipid transporter.Gene
A02p002220.1_BnaEXP	AT5G07740.actin binding protein.Gene
A02p002260.1_BnaEXP	AT5G07910.Leucine-rich repeat (LRR) family protein.Gene
A02p002290.1_BnaEXP	AT5G07950.hypothetical protein.Gene
A02p002330.2_BnaEXP	AT5G08150.SOB5.suppressor of phytochrome b 5.Gene
A02p002400.1_BnaEXP	AT5G08320.E2F-associated phosphoprotein.Gene
A02p002430.1_BnaEXP	AT5G08391.transmembrane protein, putative (DUF 3339).Gene
A02p002460.1_BnaEXP	AT5G08420.RNA-binding KH domain-containing protein.Gene
A02p002480.1_BnaEXP	AT5G08430.SWIB/MDM2 and Plus-3 and GYF domain-containing protein.Gene
A02p002530.1_BnaEXP	AT5G08610.PDE340.P-loop containing nucleoside triphosphate hydrolases superfamily protein.Gene_%%%_AT5G08620.STRS2.DEA(D/H)-box RNA helicase family protein.Gene
A02p002540.1_BnaEXP	AT5G08650.Small GTP-binding protein.Gene
A02p002550.1_BnaEXP	AT5G08660.D-lactate dehydrogenase (DUF668).Gene
A02p002620.1_BnaEXP	AT5G09230.SRT2.sirtuin 2.Gene
A02p002630.1_BnaEXP	AT5G09240.ssDNA-binding transcriptional regulator.Gene_%%%_AT5G09250.KIWI.ssDNA-binding transcriptional regulator.Gene
A02p002650.1_BnaEXP	AT5G09330.NAC082.NAC domain containing protein 82.Gene
A02p002720.1_BnaEXP	AT5G09450.Tetratricopeptide repeat (TPR)-like superfamily protein.Gene
A02p002730.1_BnaEXP	AT1G33850.Ribosomal protein S19 family protein.Gene_%%%_AT5G43640.Ribosomal protein S19 family protein.Gene_%%%_AT5G09500.Ribosomal protein S19 family protein.Gene
A02p002760.1_BnaEXP	AT5G09580.heat shock protein.Gene
A02p002790.1_BnaEXP	AT5G09670.loricrin-like protein.Gene
A02p002800.1_BnaEXP	AT5G09680.RLF.reduced lateral root formation.Gene
A02p002810.1_BnaEXP	AT5G09690.MGT7.magnesium transporter 7.Gene_%%%_AT5G09720.Magnesium transporter CorA-like family protein.Gene_%%%_AT5G64560.MGT9.magnesium transporter 9.Gene
A02p002820.1_BnaEXP	AT5G09750.HEC3.basic helix-loop-helix (bHLH) DNA-binding superfamily protein.Gene
A02p002850.1_BnaEXP	AT5G09805.IDL3.inflorescence deficient in abscission (IDA)-like 3.Gene
A02p002870.3_BnaEXP	AT5G09810.ACT7.actin 7.Gene
A02p002890.1_BnaEXP	AT5G09860.THO1.nuclear matrix protein-like protein.Gene
A02p002900.1_BnaEXP	AT5G09880.Splicing factor, CC1-like protein.Gene_%%%_AT2G16940.Splicing factor, CC1-like protein.Gene
A02p002910.1_BnaEXP	AT5G09900.EMB2107.26S proteasome regulatory subunit, putative (RPN5).Gene_%%%_AT5G64760.RPN5B.regulatory particle non-ATPase subunit 5B.Gene
A02p002930.1_BnaEXP	AT5G09920.NRPB4.RNA polymerase II, Rpb4, core protein.Gene
A02p002940.1_BnaEXP	AT5G09940.hypothetical protein (DUF1635).Gene
A02p002970.1_BnaEXP	AT5G10010.myosin-H heavy protein.Gene
A02p002980.1_BnaEXP	AT5G10030.TGA4.TGACG motif-binding factor 4.Gene
A02p003010.1_BnaEXP	AT5G10060.ENTH/VHS family protein.Gene_%%%_AT5G65180.ENTH/VHS family protein.Gene
A02p003010.2_BnaEXP	AT5G10060.ENTH/VHS family protein.Gene_%%%_AT5G65180.ENTH/VHS family protein.Gene
A02p003020.1_BnaEXP	AT5G10090.TPR13.Tetratricopeptide repeat (TPR)-like superfamily protein.Gene
A02p003030.1_BnaEXP	AT5G10120.Ethylene insensitive 3 family protein.Gene
A02p003040.1_BnaEXP	AT5G10130.Pollen Ole e 1 allergen and extensin family protein.Gene
A02p003060.1_BnaEXP	AT5G10150.UPSTREAM OF FLC protein (DUF966).Gene
A02p003060.2_BnaEXP	AT5G10150.UPSTREAM OF FLC protein (DUF966).Gene
A02p003070.1_BnaEXP	AT5G10160.Thioesterase superfamily protein.Gene
A02p003080.1_BnaEXP	AT5G10170.MIPS3.myo-inositol-1-phosphate synthase 3.Gene
A02p003090.1_BnaEXP	AT5G10180.SULTR2.1.slufate transporter 2.1.Gene
A02p003120.1_BnaEXP	AT5G10280.MYB92.myb domain protein 92.Gene
A02p003140.1_BnaEXP	AT5G10310.EPIDERMAL PATTERNING FACTOR-like protein.Gene
A02p003220.1_BnaEXP	AT5G10510.AIL6.AINTEGUMENTA-like 6.Gene
A02p003220.2_BnaEXP	AT5G10510.AIL6.AINTEGUMENTA-like 6.Gene
A02p003240.1_BnaEXP	AT5G10530.Concanavalin A-like lectin protein kinase family protein.Gene
A02p003240.2_BnaEXP	AT5G10530.Concanavalin A-like lectin protein kinase family protein.Gene
A02p003290.1_BnaEXP	AT5G10660.calmodulin-binding protein-like protein.Gene
[truncated: 88,560 more rows]

## Sheet: S10
Table S10: Oligonucleotide primers used in this work.
Primer name	Sequence 5' --> 3'	Note
FL00	GGGGACAAGTTTGTACAAAAAAGCAGGCTTCATGGAGATCGAGAGAGTCCAAG	forward primer used for gateway cloning of BnaFLS1-1 and BnaFLS1-2
FL02	GGGGACCACTTTGTACAAGAAAGCTGGGTCTCAGTCCAGAGGAAGCTTATTGAG	reverse primer used for gateway cloning of BnaFLS1-1 and BnaFLS1-2
FL06	GGGGACAAGTTTGTACAAAAAAGCAGGCTTCATGGAAGTCAAGAGATACCAGCC	forward primer used for gateway cloning of BnaFLS2-1
FL07	GGGGACCACTTTGTACAAGAAAGCTGGGTCTCAGTCGACGGGAAGCTTATAAAG	reverse primer used for gateway cloning of BnaFLS2-1
FL20	GGGGACAAGTTTGTACAAAAAAGCAGGCTTCATGGCCGAGCCAGTCC	forward primer used for gateway cloning of BnaFLS3-3
FL21	GGGGACCACTTTGTACAAGAAAGCTGGGTCTCACTCGAGAGGAAGCTTGTTC	reverse primer used for gateway cloning of BnaFLS3-3
FL22	GGGGACAAGTTTGTACAAAAAAGCAGGCTTCATGGCCGAATCAGTCCCTTC	forward primer used for gateway cloning of BnaFLS3-4
H538	GGGGACCACTTTGTACAAGAAAGCTGGGTCTCACTCGAGAGGAAGC	reverse primer used for gateway cloning of BnaFLS3-4
unil	CGTTGTAAAACGACGGCCAGT	forward primer used for control sequencing of pDONR/Zeo plasmids
revl	CAGGAAACAGCTATGACCATG	reverse primer used for control sequencing of pDONR/Zeo plasmids
P35S	ACAATCCCACTATCCTTC	forward primer used for control sequencing of pLEELA/Amp plasmids
T35S	TCTGGGAACTACTCACAC	reverse primer used for control sequencing of pLEELA/Amp plasmids
PD00	CGACTCACTATAGGGAGACCAC	forward primer used for control sequencing of pDEST17/Amp plasmids
PD01	GTTATGCTAGTTATTGCTCAGCGG	reverse primer used for control sequencing of pDEST17/Amp plasmids
RS647	TTACACATATCAACACGTACTTTA	forward primer for amplification of FLS1 wildtype allele
UH9	CACTGAGATCTGTATGAGCCGGTACACC	reverse primer for amplification of FLS1 wildtype allele
RS645	CCGGATCGTATCGGTTTTCG	forward primer for amplification of fls1 mutant allele
UH9	CACTGAGATCTGTATGAGCCGGTACACC	reverse primer for amplification of fls1 mutant allele
B078	TTCCCCTGTTTTTAAGTTTATTT	forward primer for amplification of ANS wildtype allele
B079	AGAAAGACACAAACACATTATAAA	reverse primer for amplification of ANS wildtype allele
B078	TTCCCCTGTTTTTAAGTTTATTT	forward primer for amplification of ans mutant allele
RS630	GCGTGGACCGCTTGCTGCAACTCTCTCAGG	reverse primer for amplification of ans mutant allele
I250	AATGACGATTGGGATTTTTGTAAC	forward primer for amplification of F3H wildtype allele
MM70	GAGGTGACTAGAGACGATGAATCC	reverse primer for amplification of F3H wildtype allele
8409	ATATTGACCATCATACTCATTGC	forward primer for amplification of f3h mutant allele
MM70	GAGGTGACTAGAGACGATGAATCC	reverse primer for amplification of f3h mutant allele
RS1516	CCGTTCCATGGGCTAGAAGCTTCTCCTCC	forward primer for amplification of transgene
*Note: Due to the high sequence similiarity of BnaFLS1-1 and BnaFLS1-1 the same primers were used for the generation of the respective constructs.

[truncated: 5 more sheets: S11, S12, S13, S14, S15]
